# Supplementary material for: Shedding light on the dark genome: Insights into the genetic, CRISPR-based, and pharmacological dependencies of human cancers and disease aggressiveness
Source: PLoS One. 2023 Dec 20;18(12):e0296029. doi: 10.1371/journal.pone.0296029 (PMC10732413; doi:10.1371/journal.pone.0296029)
Supplement: S1 File — The spreadsheet contains the following results/datasets according to the sheet name. Pharos Data: The distribution of genes within each development level obtained from Pharos. Cancer studies: List and description of individual cancer studies from which our analyses are based. Cancer Mutations in each TDL: The number of cancers with mutations in each target development level (TDL) class related to Fig 1b. Specific Gene Mutations: Frequency of dark and light gene mutations across all cancer types for each gene. Percent Dark Gene Mutations: Percentage of dark gene mutations in each cancer type for each gene. Percent Light Gene Mutations: Percentage of light gene mutations in each cancer type for each gene. Common Essential Genes: Publication, antibody, and monoclonal antibody counts for common essential genes (both dark and light genes). Non-Essential Genes: Publication, antibody, and monoclonal antibody counts for non-essential genes (both dark and light genes). (XLSX) [file pone.0296029.s011.xlsx]

## Sheet: Pharos Data
DevStage	HugoSymbol	UniProt	Chr	UniProtFamily	NCBIGenePubMedCount	AbCount	MonoclonalAbCount	OMIMConfirmedPhenotypes	Pathways
Tbio	A1BG	P04217	19q13.43	Contains 5 Ig-like V-type (immunoglobulin-like) domains.	23	234	61		PathwayCommons: pid:IL6-mediated signaling events|Reactome:Hemostasis|Reactome:Immune System|Reactome:Innate Immune System|Reactome:Neutrophil degranulation|Reactome:Platelet activation, signaling and aggregation|Reactome:Platelet degranulation|Reactome:Response to elevated platelet cytosolic Ca2+
Tbio	A1CF	Q9NQ94	10q11.23	Contains 3 RRM (RNA recognition motif) domains.	26	135	0		Reactome:Formation of the Editosome|Reactome:Gene Expression|Reactome:mRNA Editing|Reactome:mRNA Editing: C to U Conversion
Tbio	A2M	P01023	12p13.31	Belongs to the protease inhibitor I39 (alpha-2-macroglobulin) family.	206	553	105	MIM Number: 103950; Phenotype: Alpha-2-macroglobulin deficiency, 614036 (1); {Alzheimer disease, susceptibility to}, 104300 (3)	PathwayCommons: mirtarbase:Homo sapiens|PathwayCommons: pid:IL6-mediated signaling events|PathwayCommons: ctd:Selenium promotes the reaction [T-2 Toxin results in decreased expression of A2M protein]|KEGG:Complement and coagulation cascades|Reactome:Degradation of the extracellular matrix|Reactome:Extracellular matrix organization|Reactome:Formation of Fibrin Clot (Clotting Cascade)|Reactome:HDL-…
Tbio	A2ML1	A8K2U0	12p13.31	Belongs to the protease inhibitor I39 (alpha-2-macroglobulin) family.	16	62	0
Tdark	A3GALT2	U3KPV4	1p35.1	Belongs to the glycosyltransferase 6 family.	2	3	0		KEGG:Glycosphingolipid biosynthesis - globo and isoglobo series|WikiPathways:Globo Sphingolipid Metabolism|WikiPathways:Ganglio Sphingolipid Metabolism
Tbio	A4GALT	Q9NPC4	22q13.2	Belongs to the glycosyltransferase 32 family.	30	120	16		UniProt:Protein modification; protein glycosylation.|PathwayCommons: mirtarbase:Homo sapiens|PathwayCommons: recon:Thiele2013 - Human metabolism global reconstruction (Recon 2)|KEGG:Metabolic pathways|KEGG:Glycosphingolipid biosynthesis - globo and isoglobo series|KEGG:Glycosphingolipid biosynthesis - lacto and neolacto series|WikiPathways:Globo Sphingolipid Metabolism
Tbio	A4GNT	Q9UNA3	3q22.3	Belongs to the glycosyltransferase 32 family.	11	168	21		UniProt:Protein modification; protein glycosylation.|PathwayCommons: recon:Thiele2013 - Human metabolism global reconstruction (Recon 2)|Reactome:Metabolism of proteins|Reactome:O-linked glycosylation|Reactome:O-linked glycosylation of mucins|Reactome:Post-translational protein modification
Tbio	AAAS	Q9NRG9	12q13.13	Contains 7 WD repeats.	41	137	30	MIM Number: 605378; Phenotype: Achalasia-addisonianism-alacrimia syndrome, 231550 (3)	PathwayCommons: mirtarbase:Homo sapiens|KEGG:RNA transport|Reactome:NS1 Mediated Effects on Host Pathways|Reactome:Antiviral mechanism by IFN-stimulated genes|Reactome:Cell Cycle|Reactome:Cell Cycle, Mitotic|Reactome:Cellular response to heat stress|Reactome:Cellular responses to stress|Reactome:Cytokine Signaling in Immune system|Reactome:Disease|Reactome:Export of Viral Ribonucleoproteins from …
Tbio	AACS	Q86V21	12q24.31	Belongs to the ATP-dependent AMP-binding enzyme family.	10	79	8		PathwayCommons: inoh:Butanoate metabolism ( Butanoate metabolism ) |PathwayCommons: mirtarbase:Homo sapiens|PathwayCommons: recon:Thiele2013 - Human metabolism global reconstruction (Recon 2)|KEGG:Butanoate metabolism|KEGG:Valine, leucine and isoleucine degradation|Reactome:Fatty acid, triacylglycerol, and ketone body metabolism|Reactome:Ketone body metabolism|Reactome:Metabolism|Reactome:Metabol…
Tchem	AADAC	P22760	3q25.1	Belongs to the 'GDXG' lipolytic enzyme family.	21	99	21		PathwayCommons: ctd:Isoflurophate inhibits the reaction [AADAC protein results in decreased acetylation of Rifampin]|PathwayCommons: ctd:Phenylmethylsulfonyl Fluoride inhibits the reaction [AADAC protein results in decreased acetylation of Rifabutin]|PathwayCommons: recon:Thiele2013 - Human metabolism global reconstruction (Recon 2)|PathwayCommons: ctd:bis(4-nitrophenyl)phosphate inhibits the rea…
Tdark	AADACL2	Q6P093	3q25.1	Belongs to the 'GDXG' lipolytic enzyme family.	4	72	0
Tdark	AADACL3	Q5VUY0	1p36.21	Belongs to the 'GDXG' lipolytic enzyme family.	1	38	0		PathwayCommons: mirtarbase:Homo sapiens
Tdark	AADACL4	Q5VUY2	1p36.21	Belongs to the 'GDXG' lipolytic enzyme family.	2	69	0
Tchem	AADAT	Q8N5Z0	4q33	Belongs to the class-I pyridoxal-phosphate-dependent aminotransferase family.	16	178	1	MIM Number: 611754	UniProt:Amino-acid degradation; L-lysine degradation via saccharopine pathway; glutaryl-CoA from L-lysine: step 4/6.|PathwayCommons: smpdb:2-aminoadipic 2-oxoadipic aciduria|PathwayCommons: smpdb:Glutaric Aciduria Type I|PathwayCommons: mirtarbase:Homo sapiens|PathwayCommons: smpdb:Hyperlysinemia I, Familial|PathwayCommons: smpdb:Hyperlysinemia II or Saccharopinuria|PathwayCommons: inoh:L-2-Amino…
Tbio	AAGAB	Q6PD74	15q23		27	55	0		PathwayCommons: mirtarbase:Homo sapiens
Tchem	AAK1	Q2M2I8	2p13.3	Contains 1 protein kinase domain.	29	236	12		Reactome:Cargo recognition for clathrin-mediated endocytosis|Reactome:Clathrin-mediated endocytosis|Reactome:Membrane Trafficking|Reactome:Vesicle-mediated transport
Tbio	AAMDC	Q9H7C9	11q14.1	Belongs to the AAMDC family.	7	63	17		PathwayCommons: mirtarbase:Homo sapiens
Tbio	AAMP	Q13685	2q35	Contains 8 WD repeats.	16	112	7		PathwayCommons: mirtarbase:Homo sapiens|WikiPathways:Nucleotide-binding Oligomerization Domain (NOD) pathway
Tbio	AANAT	Q16613	17q25.1	Contains 1 N-acetyltransferase domain.	33	175	0		UniProt:Aromatic compound metabolism; melatonin biosynthesis; melatonin from serotonin: step 1/2.|PathwayCommons: recon:Thiele2013 - Human metabolism global reconstruction (Recon 2)|PathwayCommons: smpdb:Tryptophan Metabolism|PathwayCommons: inoh:Tryptophan degradation ( Tryptophan degradation ) |PathwayCommons: humancyc:serotonin and melatonin biosynthesis|KEGG:Tryptophan metabolism|KEGG:Metabol…
Tbio	AAR2	Q9Y312	20q11.23	Belongs to the AAR2 family.	9	43	0		PathwayCommons: mirtarbase:Homo sapiens
Tdark	AARD	Q4LEZ3	8q24.11		2	2	0
Tbio	AARS	P49588	16q22.1	Belongs to the class-II aminoacyl-tRNA synthetase family.	25	123	16	MIM Number: 601065; Phenotype: Charcot-Marie-Tooth disease, axonal, type 2N, 613287 (3); Epileptic encephalopathy, early infantile, 29, 616339 (3)	PathwayCommons: smpdb:Alanine Metabolism|PathwayCommons: inoh:Alanine,Aspartic acid and Asparagine metabolism ( Alanine,Aspartic acid and Asparagine metabolism ) |PathwayCommons: mirtarbase:Homo sapiens|PathwayCommons: smpdb:Lactic Acidemia|PathwayCommons: smpdb:Primary Hyperoxaluria Type I|PathwayCommons: smpdb:Pyruvate Carboxylase Deficiency|PathwayCommons: humancyc:tRNA charging|KEGG:Aminoacyl…
Tbio	AARS2	Q5JTZ9	6p21.1	Belongs to the class-II aminoacyl-tRNA synthetase family.	13	64	0		PathwayCommons: smpdb:Alanine Metabolism|PathwayCommons: mirtarbase:Homo sapiens|PathwayCommons: smpdb:Lactic Acidemia|PathwayCommons: smpdb:Primary Hyperoxaluria Type I|PathwayCommons: smpdb:Pyruvate Carboxylase Deficiency|PathwayCommons: humancyc:tRNA charging|KEGG:Aminoacyl-tRNA biosynthesis|Reactome:Gene Expression|Reactome:Mitochondrial tRNA aminoacylation|Reactome:tRNA Aminoacylation
Tdark	AARSD1	Q9BTE6	17q21.31	Belongs to the class-II aminoacyl-tRNA synthetase family. Alax-L subfamily.	10	45	2		PathwayCommons: mirtarbase:Homo sapiens
Tbio	AASDH	Q4L235	4q12	Contains 1 acyl carrier domain.	7	39	0		PathwayCommons: mirtarbase:Homo sapiens
Tbio	AASDHPPT	Q9NRN7	11q22.3	Belongs to the P-Pant transferase superfamily. AcpS family.	13	114	6		PathwayCommons: mirtarbase:Homo sapiens|PathwayCommons: inoh:NAD+ + L-2-Amino-adipate 6-semialdehyde + H2O = NADH + L-2-Amino-adipic acid ( Lysine degradation ) |PathwayCommons: humancyc:acyl carrier protein metabolism|KEGG:Pantothenate and CoA biosynthesis|Reactome:Metabolism|Reactome:Metabolism of vitamins and cofactors|Reactome:Metabolism of water-soluble vitamins and cofactors|Reactome:Vitami…
Tbio	AASS	Q9UDR5	7q31.32	In the C-terminal section; belongs to the saccharopine dehydrogenase family.	16	112	2		UniProt:Amino-acid degradation; L-lysine degradation via saccharopine pathway; glutaryl-CoA from L-lysine: step 1/6.|UniProt:Amino-acid degradation; L-lysine degradation via saccharopine pathway; glutaryl-CoA from L-lysine: step 2/6.|PathwayCommons: smpdb:2-aminoadipic 2-oxoadipic aciduria|PathwayCommons: smpdb:Glutaric Aciduria Type I|PathwayCommons: smpdb:Hyperlysinemia I, Familial|PathwayCommo…
Tbio	AATF	Q9NY61	17q12	Belongs to the AATF family.	47	228	31		PathwayCommons: mirtarbase:Homo sapiens|PathwayCommons: pid:Regulation of retinoblastoma protein|Reactome:Cell death signalling via NRAGE, NRIF and NADE|Reactome:NRAGE signals death through JNK|Reactome:Signal Transduction|Reactome:Signalling by NGF|Reactome:p75 NTR receptor-mediated signalling
Tbio	AATK	Q6ZMQ8	17q25.3	Contains 1 protein kinase domain.	16	116	38	MIM Number: 605276	PathwayCommons: mirtarbase:Homo sapiens
Tclin	ABAT	P80404	16p13.2	Belongs to the class-III pyridoxal-phosphate-dependent aminotransferase family.	34	165	49		PathwayCommons: humancyc:&beta;-alanine degradation|PathwayCommons: smpdb:2-Hydroxyglutric Aciduria (D And L Form)|PathwayCommons: smpdb:2-Methyl-3-Hydroxybutryl CoA Dehydrogenase Deficiency|PathwayCommons: inoh:2-Oxo-glutaric acid + 4-Amino-butanoic acid = L-Glutamic acid + Succinate semialdehyde ( Arginine and Proline metabolism ) |PathwayCommons: inoh:2-Oxo-glutaric acid + 4-Amino-butanoic aci…
Tclin	ABCA1	O95477	9q31.1	Contains 2 ABC transporter domains.	620	302	102	MIM Number: 600046; Phenotype: Tangier disease, 205400 (3); HDL deficiency, type 2, 604091 (3); {Coronary artery disease in familial hypercholesterolemia, protection against}, 143890 (3)	PathwayCommons: ctd:6-hydroxy-2,5,7,8-tetramethylchroman-2-carboxylic acid inhibits the reaction [iron(II)-ascorbic acid complex results in decreased expression of ABCA1 protein]|PathwayCommons: ctd:APOA1 protein affects the reaction [ABCA1 protein results in increased transport of Cholesterol]|PathwayCommons: ctd:APOA1 protein affects the reaction [ABCA1 protein results in increased transport of…
Tdark	ABCA10	Q8WWZ4	17q24.3	Contains 2 ABC transporter domains.	7	22	7		KEGG:ABC transporters|Reactome:ABC transporters in lipid homeostasis|Reactome:ABC-family proteins mediated transport|Reactome:Transmembrane transport of small molecules
Tdark	ABCA11P	Q4W5N1	4p16.3	Belongs to the ABC transporter superfamily. ABCA family.	3	0	0
Tbio	ABCA12	Q86UK0	2q35	Contains 2 ABC transporter domains.	36	62	0	MIM Number: 607800; Phenotype: Ichthyosis, congenital, autosomal recessive 4A, 601277 (3); Ichthyosis, autosomal recessive 4B (harlequin), 242500 (3)	PathwayCommons: mirtarbase:Homo sapiens|KEGG:ABC transporters|Reactome:ABC transporters in lipid homeostasis|Reactome:ABC-family proteins mediated transport|Reactome:Transmembrane transport of small molecules
Tbio	ABCA13	Q86UQ4	7p12.3	Contains 2 ABC transporter domains.	13	0	0		PathwayCommons: mirtarbase:Homo sapiens|KEGG:ABC transporters|Reactome:Immune System|Reactome:Innate Immune System|Reactome:Neutrophil degranulation
Tbio	ABCA2	Q9BZC7	9q34.3	Contains 2 ABC transporter domains.	36	125	7		KEGG:Lysosome|KEGG:ABC transporters|Reactome:ABC transporters in lipid homeostasis|Reactome:ABC-family proteins mediated transport|Reactome:Transmembrane transport of small molecules
Tbio	ABCA3	Q99758	16p13.3	Contains 2 ABC transporter domains.	65	29	1		PathwayCommons: mirtarbase:Homo sapiens|PathwayCommons: pid:Validated nuclear estrogen receptor alpha network|KEGG:ABC transporters|Reactome:ABC transporters in lipid homeostasis|Reactome:ABC-family proteins mediated transport|Reactome:Metabolism of proteins|Reactome:Surfactant metabolism|Reactome:Transmembrane transport of small molecules
Tbio	ABCA4	P78363	1p22.1	Contains 2 ABC transporter domains.	181	112	18	MIM Number: 601691; Phenotype: Stargardt disease 1, 248200 (3); Retinitis pigmentosa 19, 601718 (3); Cone-rod dystrophy 3, 604116 (3); {Macular degeneration, age-related, 2}, 153800 (3); Fundus flavimaculatus, 248200 (3); Retinal dystrophy, early-onset severe, 248200 (3)	PathwayCommons: mirtarbase:Homo sapiens|KEGG:ABC transporters|Reactome:ABC-family proteins mediated transport|Reactome:Signal Transduction|Reactome:The canonical retinoid cycle in rods (twilight vision)|Reactome:Transmembrane transport of small molecules|Reactome:Visual phototransduction
Tbio	ABCA5	Q8WWZ7	17q24.3	Contains 2 ABC transporter domains.	21	111	0	MIM Number: 612503	PathwayCommons: mirtarbase:Homo sapiens|KEGG:ABC transporters|Reactome:ABC transporters in lipid homeostasis|Reactome:ABC-family proteins mediated transport|Reactome:Transmembrane transport of small molecules
Tbio	ABCA6	Q8N139	17q24.2-q24.3	Contains 2 ABC transporter domains.	16	99	6		PathwayCommons: mirtarbase:Homo sapiens|KEGG:ABC transporters|Reactome:ABC transporters in lipid homeostasis|Reactome:ABC-family proteins mediated transport|Reactome:Transmembrane transport of small molecules
Tbio	ABCA7	Q8IZY2	19p13.3	Contains 2 ABC transporter domains.	48	123	52		PathwayCommons: mirtarbase:Homo sapiens|KEGG:ABC transporters|Reactome:ABC transporters in lipid homeostasis|Reactome:ABC-family proteins mediated transport|Reactome:Transmembrane transport of small molecules
Tbio	ABCA8	O94911	17q24.2	Contains 2 ABC transporter domains.	18	80	0	MIM Number: 612505	PathwayCommons: mirtarbase:Homo sapiens|PathwayCommons: ctd:ochratoxin A inhibits the reaction [ABCA8 protein results in increased uptake of estradiol-17 beta-glucuronide]|KEGG:ABC transporters|Reactome:ABC-family proteins mediated transport|Reactome:Transmembrane transport of small molecules
Tbio	ABCA9	Q8IUA7	17q24.2	Contains 2 ABC transporter domains.	8	94	0		KEGG:ABC transporters|Reactome:ABC transporters in lipid homeostasis|Reactome:ABC-family proteins mediated transport|Reactome:Transmembrane transport of small molecules
Tchem	ABCB1	P08183	7q21.12	Contains 2 ABC transporter domains.	1894	500	258	MIM Number: 171050; Phenotype: {Colchicine resistance}, 120080 (3); {Inflammatory bowel disease 13}, 612244 (3)	PathwayCommons: ctd:2-(2-(4-(4-nitrobenzyloxy)phenyl)ethyl)isothiourea methanesulfonate inhibits the reaction [Digoxin results in increased expression of ABCB1 protein]|PathwayCommons: ctd:ABCB1 mutant form promotes the reaction [Daunorubicin results in decreased expression of ABCB1 protein]|PathwayCommons: smpdb:Acetaminophen Metabolism Pathway|PathwayCommons: ctd:Amiodarone inhibits the reactio…
Tbio	ABCB10	Q9NRK6	1q42.13	Contains 1 ABC transporter domain.	15	143	0		PathwayCommons: mirtarbase:Homo sapiens|KEGG:ABC transporters|Reactome:ABC-family proteins mediated transport|Reactome:Mitochondrial ABC transporters|Reactome:Transmembrane transport of small molecules
Tchem	ABCB11	O95342	2q31.1	Contains 2 ABC transporter domains.	111	130	7	MIM Number: 603201; Phenotype: Cholestasis, progressive familial intrahepatic 2, 601847 (3); Cholestasis, benign recurrent intrahepatic, 2, 605479 (3)	PathwayCommons: ctd:2-methoxy-N-(3-(4-((3-methyl-4-((6-methyl-3-pyridinyl)oxy)phenyl)amino)-6-quinazolinyl)-2-propenyl)acetamide inhibits the reaction [ABCB11 protein results in increased import of Taurocholic Acid]|PathwayCommons: ctd:Adenosine Triphosphate promotes the reaction [ABCB11 protein results in increased uptake of fexofenadine]|PathwayCommons: mirtarbase:Homo sapiens|PathwayCommons: c…
Tbio	ABCB4	P21439	7q21.12	Contains 2 ABC transporter domains.	108	126	19	MIM Number: 171060; Phenotype: Cholestasis, progressive familial intrahepatic 3, 602347 (3); Cholestasis, intrahepatic, of pregnancy, 3, 614972 (3); Gallbladder disease 1, 600803 (3)	PathwayCommons: recon:Thiele2013 - Human metabolism global reconstruction (Recon 2)|KEGG:Bile secretion|KEGG:ABC transporters|Reactome:ABC-family proteins mediated transport|Reactome:Fatty acid, triacylglycerol, and ketone body metabolism|Reactome:Metabolism|Reactome:Metabolism of lipids and lipoproteins|Reactome:PPARA activates gene expression|Reactome:Regulation of lipid metabolism by Peroxisom…
Tbio	ABCB5	Q2M3G0	7p21.1	Contains 2 ABC transporter domains.	41	230	22	MIM Number: 611785	PathwayCommons: mirtarbase:Homo sapiens|KEGG:ABC transporters|Reactome:ABC-family proteins mediated transport|Reactome:Transmembrane transport of small molecules
Tbio	ABCB6	Q9NP58	2q35	Contains 1 ABC transporter domain.	43	115	7		PathwayCommons: ctd:Amitrole inhibits the reaction [ABCB6 protein results in increased activity of CAT protein]|PathwayCommons: mirtarbase:Homo sapiens|KEGG:ABC transporters|Reactome:ABC-family proteins mediated transport|Reactome:Mitochondrial ABC transporters|Reactome:Transmembrane transport of small molecules
Tbio	ABCB7	O75027	Xq13.3	Contains 1 ABC transporter domain.	23	159	1		PathwayCommons: mirtarbase:Homo sapiens|KEGG:ABC transporters|Reactome:ABC-family proteins mediated transport|Reactome:Cytosolic iron-sulfur cluster assembly|Reactome:Metabolism|Reactome:Mitochondrial ABC transporters|Reactome:Transmembrane transport of small molecules
Tbio	ABCB8	Q9NUT2	7q36.1	Contains 1 ABC transporter domain.	22	82	0	MIM Number: 605464	PathwayCommons: mirtarbase:Homo sapiens|KEGG:ABC transporters|Reactome:ABC-family proteins mediated transport|Reactome:Mitochondrial ABC transporters|Reactome:Transmembrane transport of small molecules
Tbio	ABCB9	Q9NP78	12q24.31	Contains 1 ABC transporter domain.	33	138	8		PathwayCommons: mirtarbase:Homo sapiens|KEGG:Lysosome|KEGG:ABC transporters|Reactome:ABC-family proteins mediated transport|Reactome:Transmembrane transport of small molecules
Tchem	ABCC1	P33527	16p13.11	Contains 2 ABC transporter domains.	281	274	137	MIM Number: 158343	PathwayCommons: smpdb:Acetaminophen Metabolism Pathway|PathwayCommons: ctd:Acetylcysteine inhibits the reaction [Sulindac results in increased expression of ABCC1 protein]|PathwayCommons: ctd:Acetylcysteine promotes the reaction [ABCC1 protein results in decreased susceptibility to Doxorubicin]|PathwayCommons: ctd:Adenosine Triphosphate promotes the reaction [ABCC1 protein affects the transport o…
Tbio	ABCC10	Q5T3U5	6p21.1	Contains 2 ABC transporter domains.	26	192	12	MIM Number: 612509	PathwayCommons: ctd:4-methyl-N-(3-(4-methylimidazol-1-yl)-5-(trifluoromethyl)phenyl)-3-((4-pyridin-3-ylpyrimidin-2-yl)amino)benzamide inhibits the reaction [ABCC10 protein results in decreased susceptibility to Vincristine]|PathwayCommons: mirtarbase:Homo sapiens|PathwayCommons: smpdb:Nevirapine Metabolism Pathway|PathwayCommons: smpdb:Vinblastine Action Pathway|PathwayCommons: smpdb:Vincristine …
Tbio	ABCC11	Q96J66	16q12.1	Contains 2 ABC transporter domains.	50	224	37	MIM Number: 607040; Phenotype: [Earwax, wet/dry], 117800 (3); [Axillary odor, variation in], 117800 (3); [Colostrum secretion, variation in], 117800 (3)	PathwayCommons: mirtarbase:Homo sapiens|KEGG:ABC transporters|Reactome:ABC-family proteins mediated transport|Reactome:Transmembrane transport of small molecules
Tbio	ABCC12	Q96J65	16q12.1	Contains 2 ABC transporter domains.	11	147	16		KEGG:ABC transporters
Tchem	ABCC2	Q92887	10q24.2	Contains 2 ABC transporter domains.	274	227	96		PathwayCommons: ctd:Bile Acids and Salts promotes the reaction [ABCC2 protein affects the transport of estradiol-17 beta-glucuronide]|PathwayCommons: ctd:Cyclosporine inhibits the reaction [ABCC2 protein results in increased transport of 5(6)-carboxy-2',7'-dichlorofluorescein]|PathwayCommons: smpdb:Docetaxel Action Pathway|PathwayCommons: smpdb:Doxorubicin Metabolism Pathway|PathwayCommons: ctd:E…
Tbio	ABCC3	O15438	17q21.33	Contains 2 ABC transporter domains.	83	196	43	MIM Number: 604323	PathwayCommons: ctd:Acetylcysteine inhibits the reaction [Sulindac results in increased expression of ABCC3 protein]|PathwayCommons: ctd:Bile Acids and Salts inhibits the reaction [ABCC3 protein affects the transport of estradiol-17 beta-glucuronide]|PathwayCommons: ctd:Dexamethasone promotes the reaction [ABCC3 protein affects the transport of calcein AM]|PathwayCommons: ctd:Ethinyl Estradiol me…
Tchem	ABCC4	O15439	13q32.1	Contains 2 ABC transporter domains.	151	288	78	MIM Number: 605250	PathwayCommons: smpdb:Acetaminophen Metabolism Pathway|PathwayCommons: ctd:Alprostadil promotes the reaction [ABCC4 protein results in increased hydrolysis of Adenosine Triphosphate]|PathwayCommons: smpdb:Azathioprine Action Pathway|PathwayCommons: ctd:Glutathione promotes the reaction [ABCC4 protein affects the transport of calcein AM]|PathwayCommons: mirtarbase:Homo sapiens|PathwayCommons: smpd…
Tchem	ABCC5	O15440	3q27.1	Contains 2 ABC transporter domains.	53	229	68	MIM Number: 605251	PathwayCommons: smpdb:Acetaminophen Metabolism Pathway|PathwayCommons: smpdb:Azathioprine Action Pathway|PathwayCommons: mirtarbase:Homo sapiens|PathwayCommons: smpdb:Mercaptopurine Action Pathway|PathwayCommons: smpdb:Mercaptopurine Pathway|PathwayCommons: ctd:Quercetin inhibits the reaction [ABCC5 protein results in decreased susceptibility to Thioguanine]|PathwayCommons: smpdb:Thioguanine Acti…
Tbio	ABCC6	O95255	16p13.11	Contains 2 ABC transporter domains.	106	90	71	MIM Number: 603234; Phenotype: Pseudoxanthoma elasticum, 264800 (3); Pseudoxanthoma elasticum, forme fruste, 177850 (3); Arterial calcification, generalized, of infancy, 2, 614473 (3)	PathwayCommons: ctd:Benzbromarone inhibits the reaction [ABCC6 protein affects the transport of N-ethylmaleimide-S-glutathione]|PathwayCommons: ctd:Glutathione promotes the reaction [ABCC6 protein affects the transport of calcein AM]|KEGG:ABC transporters|Reactome:ABC-family proteins mediated transport|Reactome:Transmembrane transport of small molecules|WikiPathways:Photodynamic therapy-induced N…
Tclin	ABCC8	Q09428	11p15.1	Contains 2 ABC transporter domains.	204	168	58	MIM Number: 600509; Phenotype: Hyperinsulinemic hypoglycemia, familial, 1, 256450 (3); Hypoglycemia of infancy, leucine-sensitive, 240800 (3); Diabetes mellitus, transient neonatal 2, 610374 (3); Diabetes mellitus, noninsulin-dependent, 125853 (3); Diabetes mellitus, permanent neonatal, 606176 (3)	PathwayCommons: smpdb:Acebutolol Action Pathway|PathwayCommons: smpdb:Alprenolol Action Pathway|PathwayCommons: smpdb:Amiodarone Action Pathway|PathwayCommons: smpdb:Amlodipine Action Pathway|PathwayCommons: smpdb:Arbutamine Action Pathway|PathwayCommons: smpdb:Atenolol Action Pathway|PathwayCommons: smpdb:Betaxolol Action Pathway|PathwayCommons: smpdb:Bevantolol Action Pathway|PathwayCommons: sm…
Tclin	ABCC9	O60706	12p12.1	Contains 2 ABC transporter domains.	61	132	41		PathwayCommons: smpdb:Acebutolol Action Pathway|PathwayCommons: smpdb:Alprenolol Action Pathway|PathwayCommons: smpdb:Amiodarone Action Pathway|PathwayCommons: smpdb:Amlodipine Action Pathway|PathwayCommons: smpdb:Arbutamine Action Pathway|PathwayCommons: smpdb:Atenolol Action Pathway|PathwayCommons: smpdb:Betaxolol Action Pathway|PathwayCommons: smpdb:Bevantolol Action Pathway|PathwayCommons: sm…
Tbio	ABCD1	P33897	Xq28	Contains 1 ABC transporter domain.	109	219	38	MIM Number: 300371; Phenotype: Adrenoleukodystrophy, 300100 (3); Adrenomyeloneuropathy, adult, 300100 (3)	PathwayCommons: smpdb:Adrenoleukodystrophy, X-linked|PathwayCommons: smpdb:Beta Oxidation of Very Long Chain Fatty Acids|PathwayCommons: smpdb:Carnitine-acylcarnitine translocase deficiency|PathwayCommons: mirtarbase:Homo sapiens|PathwayCommons: smpdb:Oxidation of Branched Chain Fatty Acids|PathwayCommons: smpdb:Phytanic Acid Peroxisomal Oxidation|PathwayCommons: smpdb:Refsum Disease|PathwayCommo…
Tbio	ABCD2	Q9UBJ2	12q12	Contains 1 ABC transporter domain.	25	165	0		PathwayCommons: smpdb:Adrenoleukodystrophy, X-linked|PathwayCommons: smpdb:Beta Oxidation of Very Long Chain Fatty Acids|PathwayCommons: smpdb:Carnitine-acylcarnitine translocase deficiency|PathwayCommons: smpdb:Oxidation of Branched Chain Fatty Acids|PathwayCommons: smpdb:Phytanic Acid Peroxisomal Oxidation|PathwayCommons: smpdb:Refsum Disease|PathwayCommons: recon:Thiele2013 - Human metabolism …
Tbio	ABCD3	P28288	1p21.3	Contains 1 ABC transporter domain.	46	160	16		PathwayCommons: mirtarbase:Homo sapiens|PathwayCommons: recon:Thiele2013 - Human metabolism global reconstruction (Recon 2)|KEGG:Peroxisome|KEGG:ABC transporters|Reactome:ABC transporters in lipid homeostasis|Reactome:ABC-family proteins mediated transport|Reactome:Transmembrane transport of small molecules|WikiPathways:Nuclear Receptors in Lipid Metabolism and Toxicity
Tbio	ABCD4	O14678	14q24.3	Contains 1 ABC transporter domain.	18	160	1	MIM Number: 603214; Phenotype: Methylmalonic aciduria and homocystinuria, cblJ type, 614857 (3)	PathwayCommons: mirtarbase:Homo sapiens|KEGG:Peroxisome|KEGG:ABC transporters|Reactome:Cobalamin (Cbl, vitamin B12) transport and metabolism|Reactome:Metabolism|Reactome:Metabolism of vitamins and cofactors|Reactome:Metabolism of water-soluble vitamins and cofactors
Tbio	ABCE1	P61221	4q31.21	Contains 2 ABC transporter domains.	39	219	0		PathwayCommons: mirtarbase:Homo sapiens|Reactome:ABC-family proteins mediated transport|Reactome:Transmembrane transport of small molecules
Tbio	ABCF1	Q8NE71	6p21.33	Contains 2 ABC transporter domains.	30	196	28		PathwayCommons: mirtarbase:Homo sapiens|Reactome:ABC-family proteins mediated transport|Reactome:Transmembrane transport of small molecules
Tbio	ABCF2	Q9UG63	7q36.1	Contains 2 ABC transporter domains.	20	229	33	MIM Number: 612510	PathwayCommons: mirtarbase:Homo sapiens
Tbio	ABCF3	Q9NUQ8	3q27.1	Contains 2 ABC transporter domains.	13	129	0
Tbio	ABCG1	P45844	21q22.3	Contains 1 ABC transporter domain.	123	229	19		PathwayCommons: ctd:ZM 241385 inhibits the reaction [resveratrol results in increased expression of ABCG1 protein]|PathwayCommons: ctd:[resveratrol results in increased expression of ABCG1 protein]|KEGG:ABC transporters|Reactome:ABC transporters in lipid homeostasis|Reactome:ABC-family proteins mediated transport|Reactome:HDL-mediated lipid transport|Reactome:Lipid digestion, mobilization, and tr…
Tchem	ABCG2	Q9UNQ0	4q22.1	Contains 1 ABC transporter domain.	638	239	136		PathwayCommons: ctd:2-(2-amino-3-methoxyphenyl)-4H-1-benzopyran-4-one inhibits the reaction [indolo(3,2-b)carbazole results in increased expression of ABCG2 protein]|PathwayCommons: ctd:2-(4-morpholinyl)-8-phenyl-4H-1-benzopyran-4-one inhibits the reaction [ERBB2 results in increased expression of ABCG2 protein]|PathwayCommons: ctd:3-(6-isobutyl-9-methoxy-1,4-dioxo-1,2,3,4,6,7,12,12a-octahydropyr…
Tbio	ABCG4	Q9H172	11q23.3	Contains 1 ABC transporter domain.	23	143	0		PathwayCommons: mirtarbase:Homo sapiens|KEGG:ABC transporters|Reactome:ABC transporters in lipid homeostasis|Reactome:ABC-family proteins mediated transport|Reactome:Transmembrane transport of small molecules
Tbio	ABCG5	Q9H222	2p21	Contains 1 ABC transporter domain.	97	136	64		KEGG:Fat digestion and absorption|KEGG:Bile secretion|KEGG:ABC transporters|Reactome:ABC transporters in lipid homeostasis|Reactome:ABC-family proteins mediated transport|Reactome:Lipid digestion, mobilization, and transport|Reactome:Metabolism|Reactome:Metabolism of lipids and lipoproteins|Reactome:Trafficking of dietary sterols|Reactome:Transmembrane transport of small molecules|WikiPathways:St…
Tbio	ABCG8	Q9H221	2p21	Contains 1 ABC transporter domain.	105	185	24		PathwayCommons: mirtarbase:Homo sapiens|KEGG:Fat digestion and absorption|KEGG:Bile secretion|KEGG:ABC transporters|Reactome:ABC transporters in lipid homeostasis|Reactome:ABC-family proteins mediated transport|Reactome:Lipid digestion, mobilization, and transport|Reactome:Metabolism|Reactome:Metabolism of lipids and lipoproteins|Reactome:Trafficking of dietary sterols|Reactome:Transmembrane tran…
Tdark	ABHD1	Q96SE0	2p23.3	Contains 1 AB hydrolase-1 (Alpha/Beta hydrolase fold 1) domain.	7	92	0
Tbio	ABHD10	Q9NUJ1	3q13.2	Contains 1 AB hydrolase-1 (Alpha/Beta hydrolase fold 1) domain.	14	26	0		PathwayCommons: mirtarbase:Homo sapiens|Reactome:Biological oxidations|Reactome:Glucuronidation|Reactome:Metabolism|Reactome:Phase II conjugation
Tbio	ABHD11	Q8NFV4	7q11.23	Belongs to the AB hydrolase superfamily.	11	76	0		PathwayCommons: mirtarbase:Homo sapiens
Tchem	ABHD12	Q8N2K0	20p11.21	Belongs to the serine esterase family.	15	123	0		PathwayCommons: mirtarbase:Homo sapiens|PathwayCommons: humancyc:triacylglycerol degradation|Reactome:Arachidonate production from DAG|Reactome:Effects of PIP2 hydrolysis|Reactome:G alpha (q) signalling events|Reactome:GPCR downstream signaling|Reactome:Gastrin-CREB signalling pathway via PKC and MAPK|Reactome:Hemostasis|Reactome:Platelet activation, signaling and aggregation|Reactome:Signal Tran…
Tdark	ABHD12B	Q7Z5M8	14q22.1	Belongs to the serine esterase family.	4	57	0		PathwayCommons: mirtarbase:Homo sapiens
Tdark	ABHD13	Q7L211	13q33.3	Belongs to the serine esterase family.	8	71	0
Tdark	ABHD14A	Q9BUJ0	3p21.2	Belongs to the AB hydrolase superfamily. ABHD14 family.	7	70	0
Tdark	ABHD14B	Q96IU4	3p21.2	Belongs to the AB hydrolase superfamily. ABHD14 family.	13	141	3		PathwayCommons: mirtarbase:Homo sapiens|Reactome:Biological oxidations|Reactome:Cytosolic sulfonation of small molecules|Reactome:Metabolism|Reactome:Phase II conjugation
Tdark	ABHD15	Q6UXT9	17q11.2	Belongs to the AB hydrolase superfamily. AB hydrolase 4 family.	4	35	0		PathwayCommons: mirtarbase:Homo sapiens
Tchem	ABHD16A	O95870	6p21.33	Contains 1 AB hydrolase-1 (Alpha/Beta hydrolase fold 1) domain.	23	67	1		PathwayCommons: mirtarbase:Homo sapiens
Tdark	ABHD16B	Q9H3Z7	20q13.33	Contains 1 AB hydrolase-1 (Alpha/Beta hydrolase fold 1) domain.	5	2	0
Tbio	ABHD17A	Q96GS6	19p13.3	Belongs to the AB hydrolase superfamily. ABHD17 family.	7	17	0
Tbio	ABHD17B	Q5VST6	9q21.13	Belongs to the AB hydrolase superfamily. ABHD17 family.	5	20	0		PathwayCommons: mirtarbase:Homo sapiens
Tbio	ABHD17C	Q6PCB6	15q25.1	Belongs to the AB hydrolase superfamily. ABHD17 family.	3	46	0		PathwayCommons: mirtarbase:Homo sapiens
Tdark	ABHD18	Q0P651	4q28.2	Belongs to the AB hydrolase superfamily.	1	55	0
Tbio	ABHD2	P08910	15q26.1	Contains 1 AB hydrolase-1 (Alpha/Beta hydrolase fold 1) domain.	14	92	0		PathwayCommons: mirtarbase:Homo sapiens
Tbio	ABHD3	Q8WU67	18q11.2	Contains 1 AB hydrolase-1 (Alpha/Beta hydrolase fold 1) domain.	10	72	0		PathwayCommons: mirtarbase:Homo sapiens|Reactome:Glycerophospholipid biosynthesis|Reactome:Metabolism|Reactome:Metabolism of lipids and lipoproteins|Reactome:Phospholipid metabolism|Reactome:Synthesis of PC
Tbio	ABHD4	Q8TB40	14q11.2	Contains 1 AB hydrolase-1 (Alpha/Beta hydrolase fold 1) domain.	6	173	0		PathwayCommons: mirtarbase:Homo sapiens|Reactome:Acyl chain remodelling of PE|Reactome:Glycerophospholipid biosynthesis|Reactome:Metabolism|Reactome:Metabolism of lipids and lipoproteins|Reactome:Phospholipid metabolism
Tbio	ABHD5	Q8WTS1	3p21.33	Contains 1 AB hydrolase-1 (Alpha/Beta hydrolase fold 1) domain.	35	230	52	MIM Number: 604780; Phenotype: Chanarin-Dorfman syndrome, 275630 (3)	PathwayCommons: humancyc:CDP-diacylglycerol biosynthesis|PathwayCommons: mirtarbase:Homo sapiens|PathwayCommons: humancyc:triacylglycerol biosynthesis|KEGG:Regulation of lipolysis in adipocytes|Reactome:Hormone-sensitive lipase (HSL)-mediated triacylglycerol hydrolysis|Reactome:Lipid digestion, mobilization, and transport|Reactome:Metabolism|Reactome:Metabolism of lipids and lipoproteins
Tchem	ABHD6	Q9BV23	3p14.3	Contains 1 AB hydrolase-1 (Alpha/Beta hydrolase fold 1) domain.	13	66	0		PathwayCommons: humancyc:triacylglycerol degradation|KEGG:Retrograde endocannabinoid signaling|Reactome:Arachidonate production from DAG|Reactome:Effects of PIP2 hydrolysis|Reactome:G alpha (q) signalling events|Reactome:GPCR downstream signaling|Reactome:Gastrin-CREB signalling pathway via PKC and MAPK|Reactome:Hemostasis|Reactome:Platelet activation, signaling and aggregation|Reactome:Signal Tr…
Tdark	ABHD8	Q96I13	19p13.11	Contains 1 AB hydrolase-1 (Alpha/Beta hydrolase fold 1) domain.	7	92	0
Tbio	ABI1	Q8IZP0	10p12.1	Contains 1 t-SNARE coiled-coil homology domain.	68	251	19		PathwayCommons: pid:Alpha4 beta1 integrin signaling events|PathwayCommons: pid:E-cadherin signaling in the nascent adherens junction|PathwayCommons: netpath:EGFR1|PathwayCommons: pid:ErbB1 downstream signaling|PathwayCommons: pid:PDGFR-beta signaling pathway|PathwayCommons: pid:RAC1 signaling pathway|PathwayCommons: pid:Regulation of RAC1 activity|PathwayCommons: pid:Stabilization and expansion o…
Tbio	ABI2	Q9NYB9	2q33.2	Contains 1 t-SNARE coiled-coil homology domain.	27	144	7		PathwayCommons: mirtarbase:Homo sapiens|PathwayCommons: pid:RAC1 signaling pathway|KEGG:Regulation of actin cytoskeleton|Reactome:Fcgamma receptor (FCGR) dependent phagocytosis|Reactome:Immune System|Reactome:Innate Immune System|Reactome:RHO GTPase Effectors|Reactome:RHO GTPases Activate WASPs and WAVEs|Reactome:Regulation of actin dynamics for phagocytic cup formation|Reactome:Signal Transducti…
Tbio	ABI3	Q9P2A4	17q21.32	Contains 1 SH3 domain.	20	51	0		PathwayCommons: mirtarbase:Homo sapiens
Tbio	ABI3BP	Q7Z7G0	3q12.2	Contains 2 fibronectin type-III domains.	15	132	7
Tclin	ABL1	P00519	9q34.12	Contains 1 SH3 domain.	629	1533	79	MIM Number: 189980; Phenotype: Leukemia, Philadelphia chromosome-positive, resistant to imatinib (3)	PathwayCommons: ctd:2-(4-morpholinyl)-8-phenyl-4H-1-benzopyran-4-one inhibits the reaction [[BCR protein binds to ABL1 protein] results in increased expression of HDC mRNA]|PathwayCommons: pid:ATM pathway|PathwayCommons: netpath:Alpha6Beta4Integrin|PathwayCommons: panther:Axon guidance mediated by Slit/Robo|PathwayCommons: netpath:EGFR1|PathwayCommons: netpath:FSH|PathwayCommons: mirtarbase:Homo …
Tchem	ABL2	P42684	1q25.2	Contains 1 SH3 domain.	69	337	106	MIM Number: 164690; Phenotype: Leukemia, acute myeloid, with eosinophilia (1)	PathwayCommons: netpath:EGFR1|PathwayCommons: mirtarbase:Homo sapiens|KEGG:Viral myocarditis|KEGG:ErbB signaling pathway|KEGG:Ras signaling pathway|Reactome:Axon guidance|Reactome:Developmental Biology|Reactome:Role of Abl in Robo-Slit signaling|Reactome:Signaling by Robo receptor
Tbio	ABLIM1	O14639	10q25.3	Contains 4 LIM zinc-binding domains.	28	111	32		PathwayCommons: panther:Axon guidance mediated by netrin|PathwayCommons: mirtarbase:Homo sapiens|KEGG:Axon guidance|Reactome:Axon guidance|Reactome:DCC mediated attractive signaling|Reactome:Developmental Biology|Reactome:Netrin-1 signaling
Tdark	ABLIM2	Q6H8Q1	4p16.1	Contains 4 LIM zinc-binding domains.	12	17	0		KEGG:Axon guidance|Reactome:Axon guidance|Reactome:DCC mediated attractive signaling|Reactome:Developmental Biology|Reactome:Netrin-1 signaling
Tbio	ABLIM3	O94929	5q32	Contains 4 LIM zinc-binding domains.	19	104	0	MIM Number: 611305	KEGG:Axon guidance|Reactome:Axon guidance|Reactome:DCC mediated attractive signaling|Reactome:Developmental Biology|Reactome:Netrin-1 signaling
Tbio	ABO	P16442	9q34.2	Belongs to the glycosyltransferase 6 family.	236	0	0	MIM Number: 110300; Phenotype: [Blood group, ABO system], 616093 (3)	UniProt:Protein modification; protein glycosylation.|PathwayCommons: recon:Thiele2013 - Human metabolism global reconstruction (Recon 2)|KEGG:Metabolic pathways|KEGG:Glycosphingolipid biosynthesis - lacto and neolacto series|WikiPathways:Globo Sphingolipid Metabolism|WikiPathways:Hematopoietic Stem Cell Differentiation
Tbio	ABR	Q12979	17p13.3	Contains 1 Rho-GAP domain.	20	24	1	MIM Number: 600365	PathwayCommons: mirtarbase:Homo sapiens|PathwayCommons: pid:Regulation of RAC1 activity|PathwayCommons: pid:Regulation of RhoA activity|Reactome:Cell death signalling via NRAGE, NRIF and NADE|Reactome:G alpha (12/13) signalling events|Reactome:GPCR downstream signaling|Reactome:NRAGE signals death through JNK|Reactome:Rho GTPase cycle|Reactome:Signal Transduction|Reactome:Signaling by GPCR|Reacto…
Tbio	ABRA	Q8N0Z2	8q23.1		15	69	0
Tbio	ABRACL	Q9P1F3	6q24.1	Belongs to the costars family.	7	39	9		PathwayCommons: mirtarbase:Homo sapiens
Tbio	ABT1	Q9ULW3	6p22.2	Contains 1 RRM (RNA recognition motif) domain.	11	131	3		PathwayCommons: mirtarbase:Homo sapiens
Tbio	ABTB1	Q969K4	3q21.3	Contains 2 BTB (POZ) domains.	13	170	24		PathwayCommons: mirtarbase:Homo sapiens
Tdark	ABTB2	Q8N961	11p13	Contains 1 BTB (POZ) domain.	5	47	0		PathwayCommons: mirtarbase:Homo sapiens|PathwayCommons: recon:Thiele2013 - Human metabolism global reconstruction (Recon 2)
Tbio	ACAA1	P09110	3p22.2	Belongs to the thiolase family.	34	162	19		UniProt:Lipid metabolism; fatty acid metabolism.|PathwayCommons: mirtarbase:Homo sapiens|PathwayCommons: recon:Thiele2013 - Human metabolism global reconstruction (Recon 2)|PathwayCommons: inoh:Valine,Leucine and Isoleucine degradation ( Valine,Leucine and Isoleucine degradation ) |PathwayCommons: humancyc:fatty acid &beta;-oxidation (peroxisome)|KEGG:Peroxisome|KEGG:Biosynthesis of unsaturated f…
Tbio	ACAA2	P42765	18q21.1	Belongs to the thiolase family.	16	135	79		UniProt:Lipid metabolism; fatty acid metabolism.|PathwayCommons: smpdb:2-Methyl-3-Hydroxybutryl CoA Dehydrogenase Deficiency|PathwayCommons: smpdb:3-Hydroxy-3-Methylglutaryl-CoA Lyase Deficiency|PathwayCommons: smpdb:3-Methylcrotonyl Coa Carboxylase Deficiency Type I|PathwayCommons: smpdb:3-Methylglutaconic Aciduria Type I|PathwayCommons: smpdb:3-Methylglutaconic Aciduria Type III|PathwayCommons:…
Tchem	ACACA	Q13085	17q12	Contains 1 CoA carboxyltransferase N-terminal domain.	67	374	54	MIM Number: 200350; Phenotype: Acetyl-CoA carboxylase deficiency, 613933 (1)	UniProt:Lipid metabolism; malonyl-CoA biosynthesis; malonyl-CoA from acetyl-CoA: step 1/1.|PathwayCommons: ctd:(6-(4-(2-piperidin-1-ylethoxy)phenyl))-3-pyridin-4-ylpyrazolo(1,5-a)pyrimidine inhibits the reaction [PRKAA1 protein results in increased phosphorylation of ACACA protein]|PathwayCommons: ctd:(6-(4-(2-piperidin-1-ylethoxy)phenyl))-3-pyridin-4-ylpyrazolo(1,5-a)pyrimidine inhibits the reac…
Tchem	ACACB	O00763	12q24.11	Contains 1 CoA carboxyltransferase N-terminal domain.	50	118	19		UniProt:Lipid metabolism; malonyl-CoA biosynthesis; malonyl-CoA from acetyl-CoA: step 1/1.|PathwayCommons: smpdb:Biotin Metabolism|PathwayCommons: smpdb:Biotinidase Deficiency|PathwayCommons: mirtarbase:Homo sapiens|PathwayCommons: netpath:Leptin|PathwayCommons: smpdb:Multiple carboxylase deficiency, neonatal or early onset form|PathwayCommons: inoh:Pyruvate metabolism ( Pyruvate metabolism ) |Pa…
Tchem	ACAD10	Q6JQN1	12q24.12	Belongs to the acyl-CoA dehydrogenase family.	13	115	0		PathwayCommons: recon:Thiele2013 - Human metabolism global reconstruction (Recon 2)|Reactome:Fatty acid, triacylglycerol, and ketone body metabolism|Reactome:Metabolism|Reactome:Metabolism of lipids and lipoproteins|Reactome:Mitochondrial Fatty Acid Beta-Oxidation
Tbio	ACAD11	Q709F0	3q22.1	Belongs to the acyl-CoA dehydrogenase family.	17	45	0		PathwayCommons: inoh:2-Methyl-butanoyl-CoA + Acceptor = 2-Methylbut-2-enoyl-CoA + Reduced acceptor ( Valine,Leucine and Isoleucine degradation ) |PathwayCommons: inoh:2-Methyl-propanoyl-CoA + Acceptor = 2-Methylprop-2-enoyl-CoA + Reduced acceptor ( Valine,Leucine and Isoleucine degradation ) |PathwayCommons: inoh:3-Methyl-butanoyl-CoA + Acceptor = 3-Methylbut-2-enoyl-CoA + Reduced acceptor ( Vali…
Tbio	ACAD8	Q9UKU7	11q25	Belongs to the acyl-CoA dehydrogenase family.	13	122	0		UniProt:Amino-acid degradation; L-valine degradation.|PathwayCommons: smpdb:2-Methyl-3-Hydroxybutryl CoA Dehydrogenase Deficiency|PathwayCommons: smpdb:3-Hydroxy-3-Methylglutaryl-CoA Lyase Deficiency|PathwayCommons: smpdb:3-Methylcrotonyl Coa Carboxylase Deficiency Type I|PathwayCommons: smpdb:3-Methylglutaconic Aciduria Type I|PathwayCommons: smpdb:3-Methylglutaconic Aciduria Type III|PathwayCom…
Tbio	ACAD9	Q9H845	3q21.3	Belongs to the acyl-CoA dehydrogenase family.	22	55	0	MIM Number: 611103; Phenotype: Mitochondrial complex I deficiency due to ACAD9 deficiency, 611126 (3)	PathwayCommons: mirtarbase:Homo sapiens|PathwayCommons: recon:Thiele2013 - Human metabolism global reconstruction (Recon 2)|Reactome:Complex I biogenesis|Reactome:Metabolism|Reactome:Respiratory electron transport|Reactome:Respiratory electron transport, ATP synthesis by chemiosmotic coupling, and heat production by uncoupling proteins.|Reactome:The citric acid (TCA) cycle and respiratory electro…
Tbio	ACADL	P28330	2q34	Belongs to the acyl-CoA dehydrogenase family.	24	204	1		UniProt:Lipid metabolism; mitochondrial fatty acid beta-oxidation.|PathwayCommons: smpdb:Carnitine palmitoyl transferase deficiency (I)|PathwayCommons: smpdb:Carnitine palmitoyl transferase deficiency (II)|PathwayCommons: smpdb:Ethylmalonic Encephalopathy|PathwayCommons: smpdb:Fatty acid Metabolism|PathwayCommons: smpdb:Glutaric Aciduria Type I|PathwayCommons: mirtarbase:Homo sapiens|PathwayCommo…
Tbio	ACADM	P11310	1p31.1	Belongs to the acyl-CoA dehydrogenase family.	87	269	19		UniProt:Lipid metabolism; mitochondrial fatty acid beta-oxidation.|PathwayCommons: smpdb:2-Methyl-3-Hydroxybutryl CoA Dehydrogenase Deficiency|PathwayCommons: inoh:2-Methyl-butanoyl-CoA + Acceptor = 2-Methylbut-2-enoyl-CoA + Reduced acceptor ( Valine,Leucine and Isoleucine degradation ) |PathwayCommons: inoh:2-Methyl-propanoyl-CoA + Acceptor = 2-Methylprop-2-enoyl-CoA + Reduced acceptor ( Valine,…
Tbio	ACADS	P16219	12q24.31	Belongs to the acyl-CoA dehydrogenase family.	45	113	7	MIM Number: 606885; Phenotype: Acyl-CoA dehydrogenase, short-chain, deficiency of, 201470 (3)	UniProt:Lipid metabolism; mitochondrial fatty acid beta-oxidation.|PathwayCommons: smpdb:2-Methyl-3-Hydroxybutryl CoA Dehydrogenase Deficiency|PathwayCommons: inoh:2-Methyl-butanoyl-CoA + Acceptor = 2-Methylbut-2-enoyl-CoA + Reduced acceptor ( Valine,Leucine and Isoleucine degradation ) |PathwayCommons: inoh:2-Methyl-propanoyl-CoA + Acceptor = 2-Methylprop-2-enoyl-CoA + Reduced acceptor ( Valine,…
Tbio	ACADSB	P45954	10q26.13	Belongs to the acyl-CoA dehydrogenase family.	22	92	10		UniProt:Lipid metabolism; mitochondrial fatty acid beta-oxidation.|PathwayCommons: smpdb:2-Methyl-3-Hydroxybutryl CoA Dehydrogenase Deficiency|PathwayCommons: smpdb:3-Hydroxy-3-Methylglutaryl-CoA Lyase Deficiency|PathwayCommons: smpdb:3-Methylcrotonyl Coa Carboxylase Deficiency Type I|PathwayCommons: smpdb:3-Methylglutaconic Aciduria Type I|PathwayCommons: smpdb:3-Methylglutaconic Aciduria Type I…
Tbio	ACADVL	P49748	17p13.1	Belongs to the acyl-CoA dehydrogenase family.	44	174	31	MIM Number: 609575; Phenotype: VLCAD deficiency, 201475 (3)	UniProt:Lipid metabolism; mitochondrial fatty acid beta-oxidation.|PathwayCommons: ctd:Bezafibrate inhibits the reaction [ACADVL protein results in decreased oxidation of Fatty Acids]|PathwayCommons: smpdb:Carnitine palmitoyl transferase deficiency (I)|PathwayCommons: smpdb:Carnitine palmitoyl transferase deficiency (II)|PathwayCommons: smpdb:Ethylmalonic Encephalopathy|PathwayCommons: pid:FOXA2 …
Tbio	ACAN	P16112	15q26.1	Contains 1 Sushi (CCP/SCR) domain.	119	0	0	MIM Number: 155760; Phenotype: Spondyloepiphyseal dysplasia, Kimberley type, 608361 (3); Spondyloepimetaphyseal dysplasia, aggrecan type, 612813 (3); Osteochondritis dissecans, short stature, and early-onset osteoarthritis, 165800 (3)	PathwayCommons: netpath:IL1|PathwayCommons: inoh:Integrin signaling pathway ( Integrin signaling pathway ) |Reactome:Defective B4GALT1 causes B4GALT1-CDG (CDG-2d)|Reactome:Defective CHST6 causes MCDC1|Reactome:Defective ST3GAL3 causes MCT12 and EIEE15|Reactome:Degradation of the extracellular matrix|Reactome:Disease|Reactome:Diseases associated with glycosaminoglycan metabolism|Reactome:Diseases …
Tbio	ACAP1	Q15027	17p13.1	Contains 1 PH domain.	23	147	0		PathwayCommons: pid:Arf6 signaling events|PathwayCommons: pid:Arf6 trafficking events|KEGG:Endocytosis|WikiPathways:Nucleotide-binding Oligomerization Domain (NOD) pathway
Tbio	ACAP2	Q15057	3q29	Contains 1 PH domain.	12	120	24		PathwayCommons: pid:Arf6 signaling events|PathwayCommons: mirtarbase:Homo sapiens|KEGG:Endocytosis
Tbio	ACAP3	Q96P50	1p36.33	Contains 1 PH domain.	7	85	0		PathwayCommons: mirtarbase:Homo sapiens|KEGG:Endocytosis
Tchem	ACAT1	P24752	11q22.3	Belongs to the thiolase family.	72	341	55	MIM Number: 607809; Phenotype: Alpha-methylacetoacetic aciduria, 203750 (3)	PathwayCommons: inoh:2 Acetyl-CoA = CoA + Acetoacetyl-CoA ( Butanoate metabolism ) |PathwayCommons: inoh:2 Acetyl-CoA = CoA + Acetoacetyl-CoA ( Citrate cycle ) |PathwayCommons: inoh:2 Acetyl-CoA = CoA + Acetoacetyl-CoA ( Lysine degradation ) |PathwayCommons: inoh:2 Acetyl-CoA = CoA + Acetoacetyl-CoA ( Pyruvate metabolism ) |PathwayCommons: inoh:2 Acetyl-CoA = CoA + Acetoacetyl-CoA ( Tryptophan de…
Tchem	ACAT2	Q9BWD1	6q25.3	Belongs to the thiolase family.	39	236	96		PathwayCommons: inoh:2 Acetyl-CoA = CoA + Acetoacetyl-CoA ( Butanoate metabolism ) |PathwayCommons: inoh:2 Acetyl-CoA = CoA + Acetoacetyl-CoA ( Citrate cycle ) |PathwayCommons: inoh:2 Acetyl-CoA = CoA + Acetoacetyl-CoA ( Lysine degradation ) |PathwayCommons: inoh:2 Acetyl-CoA = CoA + Acetoacetyl-CoA ( Pyruvate metabolism ) |PathwayCommons: inoh:2 Acetyl-CoA = CoA + Acetoacetyl-CoA ( Tryptophan de…
Tbio	ACBD3	Q9H3P7	1q42.12	Contains 1 GOLD domain.	28	168	93		PathwayCommons: mirtarbase:Homo sapiens|Reactome:Clathrin derived vesicle budding|Reactome:Golgi Associated Vesicle Biogenesis|Reactome:Membrane Trafficking|Reactome:Vesicle-mediated transport|Reactome:trans-Golgi Network Vesicle Budding
Tdark	ACBD4	Q8NC06	17q21.31	Contains 1 ACB (acyl-CoA-binding) domain.	13	79	0		PathwayCommons: mirtarbase:Homo sapiens|Reactome:Metabolism|Reactome:Metabolism of lipids and lipoproteins|Reactome:Peroxisomal lipid metabolism
Tbio	ACBD5	Q5T8D3	10p12.1	Contains 1 ACB (acyl-CoA-binding) domain.	13	57	0		PathwayCommons: mirtarbase:Homo sapiens|Reactome:Metabolism|Reactome:Metabolism of lipids and lipoproteins|Reactome:Peroxisomal lipid metabolism
Tbio	ACBD6	Q9BR61	1q25.2-q25.3	Contains 2 ANK repeats.	9	143	3		PathwayCommons: mirtarbase:Homo sapiens|PathwayCommons: netpath:TCR|Reactome:Fatty Acyl-CoA Biosynthesis|Reactome:Fatty acid, triacylglycerol, and ketone body metabolism|Reactome:Metabolism|Reactome:Metabolism of lipids and lipoproteins|Reactome:Triglyceride Biosynthesis
Tdark	ACBD7	Q8N6N7	10p13	Contains 1 ACB (acyl-CoA-binding) domain.	5	78	1		Reactome:Fatty Acyl-CoA Biosynthesis|Reactome:Fatty acid, triacylglycerol, and ketone body metabolism|Reactome:Metabolism|Reactome:Metabolism of lipids and lipoproteins|Reactome:Triglyceride Biosynthesis
Tbio	ACCS	Q96QU6	11p11.2	Belongs to the class-I pyridoxal-phosphate-dependent aminotransferase family.	8	138	25
Tdark	ACCSL	Q4AC99	11p11.2	Belongs to the class-I pyridoxal-phosphate-dependent aminotransferase family.	1	32	0
Tbio	ACD	Q96AP0	16q22.1		52	176	47		PathwayCommons: mirtarbase:Homo sapiens|PathwayCommons: pid:Regulation of Telomerase|Reactome:Cell Cycle|Reactome:Cellular Senescence|Reactome:Cellular responses to stress|Reactome:Chromosome Maintenance|Reactome:DNA Damage/Telomere Stress Induced Senescence|Reactome:Meiosis|Reactome:Meiotic synapsis|Reactome:Packaging Of Telomere Ends|Reactome:Telomere Maintenance
Tclin	ACE	P12821	17q23.3	Belongs to the peptidase M2 family.	2328	544	314	MIM Number: 106180; Phenotype: {Myocardial infarction, susceptibility to} (3); {Microvascular complications of diabetes 3}, 612624 (3); [Angiotensin I-converting enzyme, benign serum increase] (3); {SARS, progression of} (3); Renal tubular dysgenesis, 267430 (3); {Stroke, hemorrhagic}, 614519 (3)	PathwayCommons: smpdb:Angiotensin Metabolism|PathwayCommons: smpdb:Benazepril Action Pathway|PathwayCommons: smpdb:Benazepril Metabolism Pathway|PathwayCommons: smpdb:Candesartan Action Pathway|PathwayCommons: smpdb:Captopril Action Pathway|PathwayCommons: smpdb:Cilazapril Action Pathway|PathwayCommons: smpdb:Cilazapril Metabolism Pathway|PathwayCommons: smpdb:Enalapril Action Pathway|PathwayComm…
Tchem	ACE2	Q9BYF1	Xp22.2	Belongs to the peptidase M2 family.	216	610	94		PathwayCommons: mirtarbase:Homo sapiens|PathwayCommons: recon:Thiele2013 - Human metabolism global reconstruction (Recon 2)|KEGG:Renin-angiotensin system|KEGG:Protein digestion and absorption|Reactome:Metabolism of Angiotensinogen to Angiotensins|Reactome:Metabolism of proteins|Reactome:Peptide hormone metabolism|WikiPathways:ACE Inhibitor Pathway
Tbio	ACER1	Q8TDN7	19p13.3	Belongs to the alkaline ceramidase family.	7	105	0		PathwayCommons: smpdb:Fabry disease|PathwayCommons: smpdb:Gaucher Disease|PathwayCommons: smpdb:Globoid Cell Leukodystrophy|PathwayCommons: smpdb:Krabbe disease|PathwayCommons: smpdb:Metachromatic Leukodystrophy (MLD)|PathwayCommons: smpdb:Sphingolipid Metabolism|PathwayCommons: humancyc:sphingosine and sphingosine-1-phosphate metabolism|KEGG:Metabolic pathways|KEGG:Sphingolipid signaling pathway…
Tchem	ACER2	Q5QJU3	9p22.1	Belongs to the alkaline ceramidase family.	10	42	0		PathwayCommons: humancyc:sphingosine and sphingosine-1-phosphate metabolism|KEGG:Metabolic pathways|KEGG:Sphingolipid signaling pathway|KEGG:Sphingolipid metabolism|Reactome:Metabolism|Reactome:Metabolism of lipids and lipoproteins|Reactome:Sphingolipid de novo biosynthesis|Reactome:Sphingolipid metabolism
Tbio	ACER3	Q9NUN7	11q13.5	Belongs to the alkaline ceramidase family.	11	85	0		PathwayCommons: smpdb:Fabry disease|PathwayCommons: smpdb:Gaucher Disease|PathwayCommons: smpdb:Globoid Cell Leukodystrophy|PathwayCommons: mirtarbase:Homo sapiens|PathwayCommons: smpdb:Krabbe disease|PathwayCommons: smpdb:Metachromatic Leukodystrophy (MLD)|PathwayCommons: smpdb:Sphingolipid Metabolism|KEGG:Sphingolipid metabolism|Reactome:Metabolism|Reactome:Metabolism of lipids and lipoproteins…
Tclin	ACHE	P22303	7q22.1	Belongs to the type-B carboxylesterase/lipase family.	177	434	120	MIM Number: 100740; Phenotype: [Blood group, Yt system], 112100 (3)	PathwayCommons: ctd:1-(4-hydroxyiminomethylpyridinium)-3-(carbamoylpyridinium) propane dibromide inhibits the reaction [Dichlorvos results in decreased activity of ACHE protein]|PathwayCommons: ctd:2-methyl-2H-pyrazole-3-carboxylic acid (2-methyl-4-o-tolylazophenyl)amide inhibits the reaction [Tetrachlorodibenzodioxin results in decreased activity of ACHE protein]|PathwayCommons: pid:ATF-2 transc…
Tbio	ACIN1	Q9UKV3	14q11.2	Contains 1 SAP domain.	34	356	14		PathwayCommons: mirtarbase:Homo sapiens|KEGG:mRNA surveillance pathway|KEGG:RNA transport|KEGG:Spliceosome|Reactome:Apoptosis|Reactome:Apoptotic cleavage of cellular proteins|Reactome:Apoptotic execution phase|Reactome:Programmed Cell Death
Tbio	ACKR1	Q16570	1q23.2	Belongs to the G-protein coupled receptor 1 family. Atypical chemokine receptor subfamily.	122	340	33		PathwayCommons: pid:Neurotrophic factor-mediated Trk receptor signaling|PathwayCommons: pid:p75(NTR)-mediated signaling|KEGG:Malaria|Reactome:Class A/1 (Rhodopsin-like receptors)|Reactome:GPCR ligand binding|Reactome:Peptide ligand-binding receptors|Reactome:Signal Transduction|Reactome:Signaling by GPCR|WikiPathways:GPCRs, Other|WikiPathways:Peptide GPCRs
Tbio	ACKR2	O00590	3p22.1	Belongs to the G-protein coupled receptor 1 family. Atypical chemokine receptor subfamily.	50	259	35	MIM Number: 602648	WikiPathways:GPCRs, Class A Rhodopsin-like
Tchem	ACKR3	P25106	2q37.3	Belongs to the G-protein coupled receptor 1 family. Atypical chemokine receptor subfamily.	152	385	114		PathwayCommons: mirtarbase:Homo sapiens|KEGG:Cytokine-cytokine receptor interaction|Reactome:Chemokine receptors bind chemokines|Reactome:Class A/1 (Rhodopsin-like receptors)|Reactome:G alpha (i) signalling events|Reactome:GPCR downstream signaling|Reactome:GPCR ligand binding|Reactome:Peptide ligand-binding receptors|Reactome:Signal Transduction|Reactome:Signaling by GPCR|WikiPathways:Myometrial…
Tbio	ACKR4	Q9NPB9	3q22.1	Belongs to the G-protein coupled receptor 1 family. Atypical chemokine receptor subfamily.	22	129	24		Reactome:Chemokine receptors bind chemokines|Reactome:Class A/1 (Rhodopsin-like receptors)|Reactome:GPCR ligand binding|Reactome:Peptide ligand-binding receptors|Reactome:Signal Transduction|Reactome:Signaling by GPCR|WikiPathways:GPCRs, Class A Rhodopsin-like
Tclin	ACLY	P53396	17q21.2	Contains 1 ATP-grasp domain.	55	307	93	MIM Number: 108728	PathwayCommons: inoh:ATP + CoA + Citric acid = ADP + Acetyl-CoA + Oxaloacetic acid + Orthophosphate ( Citrate cycle ) |PathwayCommons: inoh:ATP + CoA + Citric acid = ADP + Acetyl-CoA + Oxaloacetic acid + Orthophosphate ( Lysine degradation ) |PathwayCommons: ctd:ESR2 promotes the reaction [Genistein results in decreased expression of ACLY protein]|PathwayCommons: mirtarbase:Homo sapiens|PathwayCo…
Tchem	ACMSD	Q8TDX5	2q21.3	Belongs to the ACMSD family.	15	57	8		UniProt:Secondary metabolite metabolism; quinolate metabolism.|PathwayCommons: humancyc:2-amino-3-carboxymuconate semialdehyde degradation to glutaryl-CoA|PathwayCommons: humancyc:L-kynurenine degradation|PathwayCommons: recon:Thiele2013 - Human metabolism global reconstruction (Recon 2)|PathwayCommons: smpdb:Tryptophan Metabolism|PathwayCommons: inoh:Tryptophan degradation ( Tryptophan degradati…
Tbio	ACO1	P21399	9p21.1	Belongs to the aconitase/IPM isomerase family.	70	322	20	MIM Number: 100880	PathwayCommons: ctd:2-(2-amino-3-methoxyphenyl)-4H-1-benzopyran-4-one inhibits the reaction [lead nitrate results in decreased expression of ACO1 protein]|PathwayCommons: inoh:Citric acid = Isocitric acid ( Citrate cycle ) |PathwayCommons: inoh:Citric acid = cis-Aconitic acid + H2O ( Citrate cycle ) |PathwayCommons: ctd:Iron inhibits the reaction [Nickel results in increased activity of ACO1 prot…
Tbio	ACO2	Q99798	22q13.2	Belongs to the aconitase/IPM isomerase family.	38	256	46	MIM Number: 100850; Phenotype: Infantile cerebellar-retinal degeneration, 614559 (3); ?Optic atrophy 9, 616289 (3)	UniProt:Carbohydrate metabolism; tricarboxylic acid cycle; isocitrate from oxaloacetate: step 2/2.|PathwayCommons: smpdb:2-ketoglutarate dehydrogenase complex deficiency|PathwayCommons: smpdb:Citric Acid Cycle|PathwayCommons: inoh:Citric acid = Isocitric acid ( Citrate cycle ) |PathwayCommons: inoh:Citric acid = cis-Aconitic acid + H2O ( Citrate cycle ) |PathwayCommons: smpdb:Congenital lactic ac…
Tbio	ACOD1	A6NK06	13q22.3	Belongs to the PrpD family.	8	45	0
Tbio	ACOT1	Q86TX2	14q24.3	Belongs to the C/M/P thioester hydrolase family.	5	40	0		PathwayCommons: humancyc:oleate biosynthesis|PathwayCommons: humancyc:stearate biosynthesis|KEGG:Biosynthesis of unsaturated fatty acids|KEGG:Metabolic pathways|KEGG:Fatty acid elongation|Reactome:Fatty Acyl-CoA Biosynthesis|Reactome:Fatty acid, triacylglycerol, and ketone body metabolism|Reactome:Metabolism|Reactome:Metabolism of lipids and lipoproteins|Reactome:Triglyceride Biosynthesis
Tbio	ACOT11	Q8WXI4	1p32.3	Contains 1 START domain.	14	126	36	MIM Number: 606803	PathwayCommons: mirtarbase:Homo sapiens|Reactome:Fatty Acyl-CoA Biosynthesis|Reactome:Fatty acid, triacylglycerol, and ketone body metabolism|Reactome:Metabolism|Reactome:Metabolism of lipids and lipoproteins|Reactome:Triglyceride Biosynthesis
Tbio	ACOT12	Q8WYK0	5q14.1	Contains 1 START domain.	11	79	28		UniProt:Carbohydrate metabolism; pyruvate metabolism.|PathwayCommons: mirtarbase:Homo sapiens|PathwayCommons: smpdb:Leigh Syndrome|PathwayCommons: smpdb:Primary hyperoxaluria II, PH2|PathwayCommons: smpdb:Pyruvate Decarboxylase E1 Component Deficiency (PDHE1 Deficiency)|PathwayCommons: smpdb:Pyruvate Dehydrogenase Complex Deficiency|PathwayCommons: smpdb:Pyruvate Metabolism|PathwayCommons: smpdb:…
Tbio	ACOT13	Q9NPJ3	6p22.3	Belongs to the thioesterase PaaI family.	19	161	46		Reactome:Fatty Acyl-CoA Biosynthesis|Reactome:Fatty acid, triacylglycerol, and ketone body metabolism|Reactome:Metabolism|Reactome:Metabolism of lipids and lipoproteins|Reactome:Triglyceride Biosynthesis
Tbio	ACOT2	P49753	14q24.3	Belongs to the C/M/P thioester hydrolase family.	16	86	3		PathwayCommons: mirtarbase:Homo sapiens|PathwayCommons: recon:Thiele2013 - Human metabolism global reconstruction (Recon 2)|PathwayCommons: humancyc:oleate biosynthesis|PathwayCommons: humancyc:stearate biosynthesis|KEGG:Biosynthesis of unsaturated fatty acids|KEGG:Metabolic pathways|KEGG:Fatty acid elongation|KEGG:Ovarian steroidogenesis|Reactome:Fatty Acyl-CoA Biosynthesis|Reactome:Fatty acid, …
Tbio	ACOT4	Q8N9L9	14q24.3	Belongs to the C/M/P thioester hydrolase family.	12	53	0		PathwayCommons: mirtarbase:Homo sapiens|PathwayCommons: recon:Thiele2013 - Human metabolism global reconstruction (Recon 2)|PathwayCommons: humancyc:oleate biosynthesis|PathwayCommons: humancyc:stearate biosynthesis|KEGG:Biosynthesis of unsaturated fatty acids|KEGG:Metabolic pathways|KEGG:Fatty acid elongation|Reactome:Fatty Acyl-CoA Biosynthesis|Reactome:Fatty acid, triacylglycerol, and ketone b…
Tdark	ACOT6	Q3I5F7	14q24.3	Belongs to the C/M/P thioester hydrolase family.	4	14	0		PathwayCommons: mirtarbase:Homo sapiens|PathwayCommons: recon:Thiele2013 - Human metabolism global reconstruction (Recon 2)|Reactome:Fatty Acyl-CoA Biosynthesis|Reactome:Fatty acid, triacylglycerol, and ketone body metabolism|Reactome:Metabolism|Reactome:Metabolism of lipids and lipoproteins|Reactome:Triglyceride Biosynthesis
Tbio	ACOT7	O00154	1p36.31	Contains 2 HotDog ACOT-type domains.	17	68	19		PathwayCommons: mirtarbase:Homo sapiens|PathwayCommons: recon:Thiele2013 - Human metabolism global reconstruction (Recon 2)|PathwayCommons: humancyc:acyl-CoA hydrolysis|PathwayCommons: humancyc:stearate biosynthesis|KEGG:Biosynthesis of unsaturated fatty acids|KEGG:Fatty acid elongation|Reactome:Fatty Acyl-CoA Biosynthesis|Reactome:Fatty acid, triacylglycerol, and ketone body metabolism|Reactome:…
Tdark	ACOT7L	Q6ZUV0		Contains 2 HotDog ACOT-type domains.	0	0	0		Reactome:Fatty Acyl-CoA Biosynthesis|Reactome:Fatty acid, triacylglycerol, and ketone body metabolism|Reactome:Metabolism|Reactome:Metabolism of lipids and lipoproteins|Reactome:Triglyceride Biosynthesis
Tbio	ACOT8	O14734	20q13.12	Belongs to the C/M/P thioester hydrolase family.	24	156	6		PathwayCommons: mirtarbase:Homo sapiens|PathwayCommons: recon:Thiele2013 - Human metabolism global reconstruction (Recon 2)|PathwayCommons: humancyc:acyl-CoA hydrolysis|KEGG:Peroxisome|KEGG:Metabolic pathways|KEGG:Primary bile acid biosynthesis|Reactome:Beta-oxidation of pristanoyl-CoA|Reactome:Beta-oxidation of very long chain fatty acids|Reactome:Bile acid and bile salt metabolism|Reactome:Fatt…
Tbio	ACOT9	Q9Y305	Xp22.11	Contains 2 HotDog ACOT-type domains.	5	149	31		PathwayCommons: mirtarbase:Homo sapiens|PathwayCommons: humancyc:acyl-CoA hydrolysis|Reactome:Fatty Acyl-CoA Biosynthesis|Reactome:Fatty acid, triacylglycerol, and ketone body metabolism|Reactome:Metabolism|Reactome:Metabolism of lipids and lipoproteins|Reactome:Triglyceride Biosynthesis
Tchem	ACOX1	Q15067	17q25.1	Belongs to the acyl-CoA oxidase family.	36	241	56	MIM Number: 609751; Phenotype: Peroxisomal acyl-CoA oxidase deficiency, 264470 (3)	UniProt:Lipid metabolism; peroxisomal fatty acid beta-oxidation.|PathwayCommons: ctd:ESR2 promotes the reaction [Genistein results in decreased expression of ACOX1 protein]|PathwayCommons: mirtarbase:Homo sapiens|PathwayCommons: recon:Thiele2013 - Human metabolism global reconstruction (Recon 2)|PathwayCommons: humancyc:fatty acid &beta;-oxidation (peroxisome)|KEGG:Peroxisome|KEGG:Biosynthesis of…
Tbio	ACOX2	Q99424	3p14.3	Belongs to the acyl-CoA oxidase family.	12	228	26	MIM Number: 601641	PathwayCommons: smpdb:27-Hydroxylase Deficiency|PathwayCommons: smpdb:Bile Acid Biosynthesis|PathwayCommons: smpdb:Cerebrotendinous Xanthomatosis (CTX)|PathwayCommons: smpdb:Congenital Bile Acid Synthesis Defect Type II|PathwayCommons: smpdb:Congenital Bile Acid Synthesis Defect Type III|PathwayCommons: smpdb:Familial Hypercholanemia (FHCA)|PathwayCommons: mirtarbase:Homo sapiens|PathwayCommons: …
Tchem	ACOX3	O15254	4p16.1	Belongs to the acyl-CoA oxidase family.	15	47	0		UniProt:Lipid metabolism; peroxisomal fatty acid beta-oxidation.|PathwayCommons: recon:Thiele2013 - Human metabolism global reconstruction (Recon 2)|KEGG:Peroxisome|KEGG:Biosynthesis of unsaturated fatty acids|KEGG:cAMP signaling pathway|KEGG:Fatty acid metabolism|KEGG:Fatty acid degradation|KEGG:Metabolic pathways|KEGG:alpha-Linolenic acid metabolism|KEGG:PPAR signaling pathway|Reactome:Beta-oxi…
Tdark	ACOXL	Q9NUZ1	2q13	Belongs to the acyl-CoA oxidase family.	18	22	0		Reactome:Beta-oxidation of pristanoyl-CoA|Reactome:Metabolism|Reactome:Metabolism of lipids and lipoproteins|Reactome:Peroxisomal lipid metabolism
Tchem	ACP1	P24666	2p25.3	Belongs to the low molecular weight phosphotyrosine protein phosphatase family.	110	209	28	MIM Number: 171500	PathwayCommons: netpath:EGFR1|PathwayCommons: pid:EPHA2 forward signaling|PathwayCommons: mirtarbase:Homo sapiens|PathwayCommons: smpdb:Riboflavin Metabolism|PathwayCommons: netpath:TCR|KEGG:Adherens junction|KEGG:Metabolic pathways|KEGG:Thiamine metabolism
Tbio	ACP2	P11117	11p11.2	Belongs to the histidine acid phosphatase family.	31	62	14	MIM Number: 171650; Phenotype: ?Lysosomal acid phosphatase deficiency, 200950 (1)	PathwayCommons: mirtarbase:Homo sapiens|PathwayCommons: recon:Thiele2013 - Human metabolism global reconstruction (Recon 2)|KEGG:Lysosome
Tbio	ACP5	P13686	19p13.2	Belongs to the metallophosphoesterase superfamily. Purple acid phosphatase family.	72	259	70	MIM Number: 171640; Phenotype: Spondyloenchondrodysplasia with immune dysregulation, 607944 (3)	PathwayCommons: recon:Thiele2013 - Human metabolism global reconstruction (Recon 2)|PathwayCommons: ctd:resveratrol inhibits the reaction [[CSF1 protein co-treated with TNFSF11 protein] results in increased activity of ACP5 protein]|KEGG:Lysosome|KEGG:Rheumatoid arthritis|KEGG:Osteoclast differentiation|Reactome:Metabolism|Reactome:Metabolism of vitamins and cofactors|Reactome:Metabolism of water…
Tbio	ACP6	Q9NPH0	1q21.2	Belongs to the histidine acid phosphatase family.	15	71	0		PathwayCommons: mirtarbase:Homo sapiens|PathwayCommons: recon:Thiele2013 - Human metabolism global reconstruction (Recon 2)|Reactome:Glycerophospholipid biosynthesis|Reactome:Metabolism|Reactome:Metabolism of lipids and lipoproteins|Reactome:Phospholipid metabolism|Reactome:Synthesis of PA
Tdark	ACP7	Q6ZNF0	19q13.2	Belongs to the metallophosphoesterase superfamily. Purple acid phosphatase family.	4	4	0
Tchem	ACPP	P15309	3q22.1	Belongs to the histidine acid phosphatase family.	83	427	134	MIM Number: 171790	PathwayCommons: mirtarbase:Homo sapiens|PathwayCommons: recon:Thiele2013 - Human metabolism global reconstruction (Recon 2)|Reactome:Immune System|Reactome:Innate Immune System|Reactome:Neutrophil degranulation
Tchem	ACR	P10323	22q13.33	Contains 1 peptidase S1 domain.	33	117	21	MIM Number: 102480; Phenotype: ?Male infertility due to acrosin deficiency (2)	PathwayCommons: mirtarbase:Homo sapiens|Reactome:Acrosome Reaction|Reactome:Fertilization|Reactome:Reproduction
Tbio	ACRBP	Q8NEB7	12p13.31		10	61	0
Tbio	ACRV1	P26436	11q24.2		13	152	88
Tbio	ACSBG1	Q96GR2	15q25.1	Belongs to the ATP-dependent AMP-binding enzyme family. Bubblegum subfamily.	15	65	21	MIM Number: 614362	PathwayCommons: humancyc:&gamma;-linolenate biosynthesis|PathwayCommons: humancyc:fatty acid &beta;-oxidation|PathwayCommons: humancyc:fatty acid &beta;-oxidation (peroxisome)|PathwayCommons: humancyc:fatty acid activation|PathwayCommons: humancyc:stearate biosynthesis|KEGG:Adipocytokine signaling pathway|KEGG:Fatty acid metabolism|KEGG:Fatty acid degradation|KEGG:Metabolic pathways|KEGG:Fatty ac…
Tbio	ACSBG2	Q5FVE4	19p13.3	Belongs to the ATP-dependent AMP-binding enzyme family. Bubblegum subfamily.	9	80	2		PathwayCommons: humancyc:&gamma;-linolenate biosynthesis|PathwayCommons: recon:Thiele2013 - Human metabolism global reconstruction (Recon 2)|PathwayCommons: humancyc:fatty acid &beta;-oxidation|PathwayCommons: humancyc:fatty acid &beta;-oxidation (peroxisome)|PathwayCommons: humancyc:fatty acid activation|PathwayCommons: humancyc:stearate biosynthesis|KEGG:Adipocytokine signaling pathway|KEGG:Fat…
Tbio	ACSF2	Q96CM8	17q21.33	Belongs to the ATP-dependent AMP-binding enzyme family.	9	44	6		PathwayCommons: mirtarbase:Homo sapiens|Reactome:Fatty Acyl-CoA Biosynthesis|Reactome:Fatty acid, triacylglycerol, and ketone body metabolism|Reactome:Metabolism|Reactome:Metabolism of lipids and lipoproteins|Reactome:Triglyceride Biosynthesis|WikiPathways:Mitochondrial LC-Fatty Acid Beta-Oxidation
Tbio	ACSF3	Q4G176	16q24.3	Belongs to the ATP-dependent AMP-binding enzyme family.	13	64	0		PathwayCommons: mirtarbase:Homo sapiens|KEGG:Valine, leucine and isoleucine degradation|Reactome:Fatty Acyl-CoA Biosynthesis|Reactome:Fatty acid, triacylglycerol, and ketone body metabolism|Reactome:Metabolism|Reactome:Metabolism of lipids and lipoproteins|Reactome:Synthesis of very long-chain fatty acyl-CoAs|Reactome:Triglyceride Biosynthesis
Tchem	ACSL1	P33121	4q35.1	Belongs to the ATP-dependent AMP-binding enzyme family.	33	199	13	MIM Number: 152425	PathwayCommons: humancyc:&gamma;-linolenate biosynthesis|PathwayCommons: smpdb:Adrenoleukodystrophy, X-linked|PathwayCommons: smpdb:Beta Oxidation of Very Long Chain Fatty Acids|PathwayCommons: smpdb:Carnitine palmitoyl transferase deficiency (I)|PathwayCommons: smpdb:Carnitine palmitoyl transferase deficiency (II)|PathwayCommons: smpdb:Carnitine-acylcarnitine translocase deficiency|PathwayCommon…
Tbio	ACSL3	O95573	2q36.1	Belongs to the ATP-dependent AMP-binding enzyme family.	32	115	0	MIM Number: 602371	PathwayCommons: humancyc:&gamma;-linolenate biosynthesis|PathwayCommons: mirtarbase:Homo sapiens|PathwayCommons: recon:Thiele2013 - Human metabolism global reconstruction (Recon 2)|PathwayCommons: humancyc:fatty acid &beta;-oxidation|PathwayCommons: humancyc:fatty acid &beta;-oxidation (peroxisome)|PathwayCommons: humancyc:fatty acid activation|PathwayCommons: humancyc:icosapentaenoate biosynthes…
Tbio	ACSL4	O60488	Xq23	Belongs to the ATP-dependent AMP-binding enzyme family.	45	218	4	MIM Number: 300157; Phenotype: Mental retardation, X-linked 63, 300387 (3)	PathwayCommons: humancyc:&gamma;-linolenate biosynthesis|PathwayCommons: mirtarbase:Homo sapiens|PathwayCommons: recon:Thiele2013 - Human metabolism global reconstruction (Recon 2)|PathwayCommons: humancyc:fatty acid &beta;-oxidation|PathwayCommons: humancyc:fatty acid &beta;-oxidation (peroxisome)|PathwayCommons: humancyc:fatty acid activation|PathwayCommons: humancyc:icosapentaenoate biosynthes…
Tchem	ACSL5	Q9ULC5	10q25.2	Belongs to the ATP-dependent AMP-binding enzyme family.	32	135	10		PathwayCommons: humancyc:&gamma;-linolenate biosynthesis|PathwayCommons: mirtarbase:Homo sapiens|PathwayCommons: recon:Thiele2013 - Human metabolism global reconstruction (Recon 2)|PathwayCommons: humancyc:fatty acid &beta;-oxidation|PathwayCommons: humancyc:fatty acid &beta;-oxidation (peroxisome)|PathwayCommons: humancyc:fatty acid activation|PathwayCommons: humancyc:icosapentaenoate biosynthes…
Tbio	ACSL6	Q9UKU0	5q31.1	Belongs to the ATP-dependent AMP-binding enzyme family.	23	120	0		PathwayCommons: humancyc:&gamma;-linolenate biosynthesis|PathwayCommons: mirtarbase:Homo sapiens|PathwayCommons: humancyc:fatty acid &beta;-oxidation|PathwayCommons: humancyc:fatty acid &beta;-oxidation (peroxisome)|PathwayCommons: humancyc:fatty acid activation|PathwayCommons: humancyc:icosapentaenoate biosynthesis II (metazoa)|KEGG:Adipocytokine signaling pathway|KEGG:Peroxisome|KEGG:Fatty acid…
Tbio	ACSM1	Q08AH1	16p12.3	Belongs to the ATP-dependent AMP-binding enzyme family.	16	52	0	MIM Number: 614357	PathwayCommons: humancyc:&gamma;-linolenate biosynthesis|PathwayCommons: inoh:Butanoate metabolism ( Butanoate metabolism ) |PathwayCommons: mirtarbase:Homo sapiens|PathwayCommons: smpdb:Mitochondrial Beta-Oxidation of Medium Chain Saturated Fatty Acids|PathwayCommons: smpdb:Phenylacetate Metabolism|PathwayCommons: recon:Thiele2013 - Human metabolism global reconstruction (Recon 2)|PathwayCommons…
Tbio	ACSM2A	Q08AH3	16p12.3	Belongs to the ATP-dependent AMP-binding enzyme family.	9	50	0		PathwayCommons: mirtarbase:Homo sapiens|KEGG:Butanoate metabolism|KEGG:Metabolic pathways|Reactome:Amino Acid conjugation|Reactome:Biological oxidations|Reactome:Conjugation of carboxylic acids|Reactome:Conjugation of salicylate with glycine|Reactome:Metabolism|Reactome:Phase II conjugation
Tdark	ACSM2B	Q68CK6	16p12.3	Belongs to the ATP-dependent AMP-binding enzyme family.	11	0	0		PathwayCommons: smpdb:Phenylacetate Metabolism|KEGG:Butanoate metabolism|KEGG:Metabolic pathways|Reactome:Amino Acid conjugation|Reactome:Biological oxidations|Reactome:Conjugation of benzoate with glycine|Reactome:Conjugation of carboxylic acids|Reactome:Conjugation of phenylacetate with glutamine|Reactome:Conjugation of salicylate with glycine|Reactome:Metabolism|Reactome:Phase II conjugation
Tbio	ACSM3	Q53FZ2	16p12.3	Belongs to the ATP-dependent AMP-binding enzyme family.	28	97	0		PathwayCommons: humancyc:&gamma;-linolenate biosynthesis|PathwayCommons: humancyc:icosapentaenoate biosynthesis II (metazoa)|KEGG:Butanoate metabolism|KEGG:Metabolic pathways|Reactome:Beta oxidation of butanoyl-CoA to acetyl-CoA|Reactome:Fatty acid, triacylglycerol, and ketone body metabolism|Reactome:Metabolism|Reactome:Metabolism of lipids and lipoproteins|Reactome:Mitochondrial Fatty Acid Beta…
Tdark	ACSM4	P0C7M7	12p13.31	Belongs to the ATP-dependent AMP-binding enzyme family.	3	41	0		PathwayCommons: humancyc:&gamma;-linolenate biosynthesis|PathwayCommons: humancyc:icosapentaenoate biosynthesis II (metazoa)|KEGG:Butanoate metabolism|KEGG:Metabolic pathways|Reactome:Amino Acid conjugation|Reactome:Biological oxidations|Reactome:Conjugation of carboxylic acids|Reactome:Conjugation of salicylate with glycine|Reactome:Metabolism|Reactome:Phase II conjugation
Tbio	ACSM5	Q6NUN0	16p12.3	Belongs to the ATP-dependent AMP-binding enzyme family.	6	36	12		PathwayCommons: humancyc:&gamma;-linolenate biosynthesis|PathwayCommons: humancyc:icosapentaenoate biosynthesis II (metazoa)|KEGG:Butanoate metabolism|KEGG:Metabolic pathways|Reactome:Amino Acid conjugation|Reactome:Biological oxidations|Reactome:Conjugation of carboxylic acids|Reactome:Conjugation of salicylate with glycine|Reactome:Metabolism|Reactome:Phase II conjugation
Tdark	ACSM6	Q6P461	10q23.33	Belongs to the ATP-dependent AMP-binding enzyme family.	4	47	0		PathwayCommons: humancyc:&gamma;-linolenate biosynthesis|PathwayCommons: humancyc:icosapentaenoate biosynthesis II (metazoa)|KEGG:Butanoate metabolism|KEGG:Metabolic pathways|Reactome:Beta oxidation of butanoyl-CoA to acetyl-CoA|Reactome:Fatty acid, triacylglycerol, and ketone body metabolism|Reactome:Metabolism|Reactome:Metabolism of lipids and lipoproteins|Reactome:Mitochondrial Fatty Acid Beta…
Tbio	ACSS1	Q9NUB1	20p11.21	Belongs to the ATP-dependent AMP-binding enzyme family.	18	65	4		PathwayCommons: panther:Acetate utilization|PathwayCommons: smpdb:Disulfiram Action Pathway|PathwayCommons: smpdb:Ethanol Degradation|PathwayCommons: mirtarbase:Homo sapiens|PathwayCommons: smpdb:Malonic Aciduria|PathwayCommons: smpdb:Malonyl-coa decarboxylase deficiency|PathwayCommons: smpdb:Methylmalonic Aciduria Due to Cobalamin-Related Disorders|PathwayCommons: smpdb:Propanoate Metabolism|Pat…
Tchem	ACSS2	Q9NR19	20q11.22	Belongs to the ATP-dependent AMP-binding enzyme family.	20	210	63		PathwayCommons: panther:Acetate utilization|PathwayCommons: smpdb:Disulfiram Action Pathway|PathwayCommons: smpdb:Ethanol Degradation|PathwayCommons: mirtarbase:Homo sapiens|PathwayCommons: smpdb:Leigh Syndrome|PathwayCommons: smpdb:Primary hyperoxaluria II, PH2|PathwayCommons: inoh:Propanoate metabolism ( Propanoate metabolism ) |PathwayCommons: smpdb:Pyruvate Decarboxylase E1 Component Deficien…
Tbio	ACSS3	Q9H6R3	12q21.31	Belongs to the ATP-dependent AMP-binding enzyme family.	7	68	0		PathwayCommons: panther:Acetate utilization|PathwayCommons: mirtarbase:Homo sapiens|PathwayCommons: smpdb:Malonic Aciduria|PathwayCommons: smpdb:Malonyl-coa decarboxylase deficiency|PathwayCommons: smpdb:Methylmalonic Aciduria Due to Cobalamin-Related Disorders|PathwayCommons: smpdb:Mitochondrial Beta-Oxidation of Short Chain Saturated Fatty Acids|PathwayCommons: smpdb:Propanoate Metabolism|Pathw…
Tbio	ACTA1	P68133	1q42.13	Belongs to the actin family.	208	620	299	MIM Number: 102610; Phenotype: Nemaline myopathy 3, autosomal dominant or recessive, 161800 (3); Myopathy, actin, congenital, with excess of thin myofilaments, 161800 (3); Myopathy, actin, congenital, with cores, 161800 (3); Myopathy, congenital, with fiber-type disproportion 1, 255310 (3); ?Myopathy, scapulohumeroperoneal, 616852 (3)	PathwayCommons: pid:AP-1 transcription factor network|PathwayCommons: panther:Alzheimer disease-presenilin pathway|PathwayCommons: panther:Cadherin signaling pathway|PathwayCommons: pid:Caspase Cascade in Apoptosis|PathwayCommons: panther:Cytoskeletal regulation by Rho GTPase|PathwayCommons: mirtarbase:Homo sapiens|PathwayCommons: panther:Huntington disease|PathwayCommons: panther:Inflammation me…
Tbio	ACTA2	P62736	10q23.31	Belongs to the actin family.	136	611	350	MIM Number: 102620; Phenotype: Aortic aneurysm, familial thoracic 6, 611788 (3); Multisystemic smooth muscle dysfunction syndrome, 613834 (3); Moyamoya disease 5, 614042 (3)	PathwayCommons: ctd:8-(4-chloro-phenylthio)-2'-O-methyladenosine-3'-5'-cyclic monophosphate promotes the reaction [N(6)-benzoyl-cyclic AMP results in decreased expression of ACTA2 protein]|PathwayCommons: panther:Alzheimer disease-presenilin pathway|PathwayCommons: ctd:BMP7 protein inhibits the reaction [Aristolochic Acids results in increased expression of ACTA2 protein]|PathwayCommons: ctd:CMA1…
Tbio	ACTB	P60709	7p22.1	Belongs to the actin family.	268	1106	457	MIM Number: 102630; Phenotype: ?Dystonia, juvenile-onset, 607371 (3); Baraitser-Winter syndrome 1, 243310 (3)	PathwayCommons: panther:Alzheimer disease-presenilin pathway|PathwayCommons: ctd:Aspirin inhibits the reaction [thrombin receptor-activating peptide SFLLRNPNDKY analog results in increased secretion of ACTB protein]|PathwayCommons: panther:Cadherin signaling pathway|PathwayCommons: panther:Cytoskeletal regulation by Rho GTPase|PathwayCommons: netpath:EGFR1|PathwayCommons: mirtarbase:Homo sapiens|…
Tbio	ACTBL2	Q562R1	5q11.2	Belongs to the actin family.	8	46	0		PathwayCommons: panther:Alzheimer disease-presenilin pathway|PathwayCommons: panther:Cadherin signaling pathway|PathwayCommons: panther:Cytoskeletal regulation by Rho GTPase|PathwayCommons: ctd:ESR1 promotes the reaction [Genistein results in decreased expression of ACTBL2 protein]|PathwayCommons: panther:Huntington disease|PathwayCommons: panther:Inflammation mediated by chemokine and cytokine s…
Tbio	ACTC1	P68032	15q14	Belongs to the actin family.	103	106	40	MIM Number: 102540; Phenotype: Cardiomyopathy, dilated, 1R, 613424 (3); Cardiomyopathy, hypertrophic, 11, 612098 (3); Atrial septal defect 5, 612794 (3); Left ventricular noncompaction 4, 613424 (3)	PathwayCommons: panther:Alzheimer disease-presenilin pathway|PathwayCommons: panther:Cadherin signaling pathway|PathwayCommons: panther:Cytoskeletal regulation by Rho GTPase|PathwayCommons: mirtarbase:Homo sapiens|PathwayCommons: panther:Huntington disease|PathwayCommons: panther:Inflammation mediated by chemokine and cytokine signaling pathway|PathwayCommons: panther:Nicotinic acetylcholine rece…
Tbio	ACTG1	P63261	17q25.3	Belongs to the actin family.	121	221	64	MIM Number: 102560; Phenotype: Deafness, autosomal dominant 20/26, 604717 (3); Baraitser-Winter syndrome 2, 614583 (3)	PathwayCommons: panther:Alzheimer disease-presenilin pathway|PathwayCommons: panther:Cadherin signaling pathway|PathwayCommons: panther:Cytoskeletal regulation by Rho GTPase|PathwayCommons: mirtarbase:Homo sapiens|PathwayCommons: panther:Huntington disease|PathwayCommons: panther:Inflammation mediated by chemokine and cytokine signaling pathway|PathwayCommons: panther:Integrin signalling pathway|…
Tbio	ACTG2	P63267	2p13.1	Belongs to the actin family.	31	183	18	MIM Number: 102545; Phenotype: Visceral myopathy, 155310 (3)	PathwayCommons: panther:Alzheimer disease-presenilin pathway|PathwayCommons: panther:Cadherin signaling pathway|PathwayCommons: panther:Cytoskeletal regulation by Rho GTPase|PathwayCommons: panther:Huntington disease|PathwayCommons: panther:Inflammation mediated by chemokine and cytokine signaling pathway|PathwayCommons: panther:Nicotinic acetylcholine receptor signaling pathway|KEGG:Vascular smo…
Tdark	ACTL10	Q5JWF8	20q11.22	Belongs to the actin family.	2	14	0
Tbio	ACTL6A	O96019	3q26.33	Belongs to the actin family.	44	269	14		PathwayCommons: pid:C-MYC pathway|PathwayCommons: mirtarbase:Homo sapiens|PathwayCommons: netpath:TNFalpha|PathwayCommons: pid:Validated targets of C-MYC transcriptional activation|Reactome:Chromatin modifying enzymes|Reactome:Chromatin organization|Reactome:DNA Damage Recognition in GG-NER|Reactome:DNA Repair|Reactome:Deubiquitination|Reactome:Global Genome Nucleotide Excision Repair (GG-NER)|Re…
Tbio	ACTL6B	O94805	7q22.1	Belongs to the actin family.	22	112	5		Reactome:Chromatin modifying enzymes|Reactome:Chromatin organization|Reactome:RMTs methylate histone arginines
Tbio	ACTL7A	Q9Y615	9q31.3	Belongs to the actin family.	12	111	2	MIM Number: 604303	PathwayCommons: mirtarbase:Homo sapiens
Tbio	ACTL7B	Q9Y614	9q31.3	Belongs to the actin family.	10	162	11	MIM Number: 604304
Tbio	ACTL8	Q9H568	1p36.13	Belongs to the actin family.	6	100	0		PathwayCommons: mirtarbase:Homo sapiens
Tdark	ACTL9	Q8TC94	19p13.2	Belongs to the actin family.	4	66	0		PathwayCommons: mirtarbase:Homo sapiens
Tbio	ACTN1	P12814	14q24.1	Contains 4 spectrin repeats.	126	273	63		PathwayCommons: netpath:EGFR1|PathwayCommons: mirtarbase:Homo sapiens|PathwayCommons: panther:Integrin signalling pathway|PathwayCommons: pid:Integrin-linked kinase signaling|PathwayCommons: pid:Signaling events mediated by focal adhesion kinase|PathwayCommons: pid:Stabilization and expansion of the E-cadherin adherens junction|PathwayCommons: pid:Syndecan-4-mediated signaling events|KEGG:Focal a…
Tbio	ACTN2	P35609	1q43	Contains 4 spectrin repeats.	92	224	38	MIM Number: 102573; Phenotype: Cardiomyopathy, dilated, 1AA, with or without LVNC, 612158 (3); Cardiomyopathy, hypertrophic, 23, with or without LVNC, 612158 (3)	PathwayCommons: mirtarbase:Homo sapiens|PathwayCommons: panther:Integrin signalling pathway|PathwayCommons: pid:Signaling events mediated by focal adhesion kinase|KEGG:Arrhythmogenic right ventricular cardiomyopathy (ARVC)|Reactome:ARMS-mediated activation|Reactome:Activation of NMDA receptor upon glutamate binding and postsynaptic events|Reactome:Axon guidance|Reactome:CREB phosphorylation throu…
Tbio	ACTN3	Q08043	11q13.2	Contains 4 spectrin repeats.	145	131	7		PathwayCommons: pid:Signaling events mediated by focal adhesion kinase|KEGG:Arrhythmogenic right ventricular cardiomyopathy (ARVC)|Reactome:Cell-Cell communication|Reactome:Muscle contraction|Reactome:Nephrin interactions|Reactome:Striated Muscle Contraction|WikiPathways:Striated Muscle Contraction|WikiPathways:Arrhythmogenic Right Ventricular Cardiomyopathy
Tbio	ACTN4	O43707	19q13.2	Contains 4 spectrin repeats.	144	266	87	MIM Number: 604638; Phenotype: Glomerulosclerosis, focal segmental, 1, 603278 (3)	PathwayCommons: netpath:EGFR1|PathwayCommons: mirtarbase:Homo sapiens|PathwayCommons: panther:Integrin signalling pathway|PathwayCommons: pid:PDGFR-beta signaling pathway|PathwayCommons: pid:Signaling events mediated by focal adhesion kinase|KEGG:Focal adhesion|KEGG:Adherens junction|KEGG:Tight junction|KEGG:Systemic lupus erythematosus|KEGG:Amoebiasis|KEGG:Regulation of actin cytoskeleton|KEGG:V…
Tbio	ACTR10	Q9NZ32	14q23.1	Belongs to the actin family.	8	46	0		PathwayCommons: mirtarbase:Homo sapiens|PathwayCommons: netpath:TCR|Reactome:Immune System|Reactome:Innate Immune System|Reactome:Neutrophil degranulation
Tbio	ACTR1A	P61163	10q24.32	Belongs to the actin family. ARP1 subfamily.	34	149	6		PathwayCommons: mirtarbase:Homo sapiens|PathwayCommons: panther:Nicotinic acetylcholine receptor signaling pathway|Reactome:AURKA Activation by TPX2|Reactome:Adaptive Immune System|Reactome:Anchoring of the basal body to the plasma membrane|Reactome:Cell Cycle|Reactome:Cell Cycle, Mitotic|Reactome:Centrosome maturation|Reactome:Cilium Assembly|Reactome:G2/M Transition|Reactome:Immune System|React…
Tbio	ACTR1B	P42025	2q11.2	Belongs to the actin family. ARP1 subfamily.	14	106	8		PathwayCommons: mirtarbase:Homo sapiens|PathwayCommons: panther:Nicotinic acetylcholine receptor signaling pathway|Reactome:Adaptive Immune System|Reactome:Immune System|Reactome:Innate Immune System|Reactome:MHC class II antigen presentation|Reactome:Neutrophil degranulation
Tchem	ACTR2	P61160	2p14	Belongs to the actin family. ARP2 subfamily.	74	184	19		PathwayCommons: panther:Alzheimer disease-presenilin pathway|PathwayCommons: pid:Arf1 pathway|PathwayCommons: pid:CDC42 signaling events|PathwayCommons: panther:Cadherin signaling pathway|PathwayCommons: netpath:EGFR1|PathwayCommons: pid:ErbB1 downstream signaling|PathwayCommons: mirtarbase:Homo sapiens|PathwayCommons: panther:Huntington disease|PathwayCommons: netpath:KitReceptor|PathwayCommons:…
Tchem	ACTR3	P61158	2q14.1	Belongs to the actin family. ARP3 subfamily.	75	169	11		PathwayCommons: pid:Arf1 pathway|PathwayCommons: pid:CDC42 signaling events|PathwayCommons: netpath:EGFR1|PathwayCommons: pid:ErbB1 downstream signaling|PathwayCommons: mirtarbase:Homo sapiens|PathwayCommons: pid:PDGFR-beta signaling pathway|PathwayCommons: pid:RAC1 signaling pathway|KEGG:Tight junction|Reactome:Axon guidance|Reactome:Clathrin-mediated endocytosis|Reactome:Developmental Biology|R…
Tbio	ACTR3B	Q9P1U1	7q36.1-q36.2	Belongs to the actin family. ARP3 subfamily.	14	101	0		KEGG:Tight junction
Tdark	ACTR3C	Q9C0K3	7q36.1	Belongs to the actin family.	5	1	0		KEGG:Tight junction
Tbio	ACTR5	Q9H9F9	20q11.23	Belongs to the actin family. ARP5 subfamily.	14	77	0		PathwayCommons: mirtarbase:Homo sapiens|Reactome:DNA Damage Recognition in GG-NER|Reactome:DNA Repair|Reactome:Deubiquitination|Reactome:Global Genome Nucleotide Excision Repair (GG-NER)|Reactome:Metabolism of proteins|Reactome:Nucleotide Excision Repair|Reactome:Post-translational protein modification|Reactome:UCH proteinases
Tbio	ACTR6	Q9GZN1	12q23.1	Belongs to the actin family. ARP6 subfamily.	12	63	0
Tbio	ACTR8	Q9H981	3p21.1	Belongs to the actin family. ARP8 subfamily.	17	17	0		PathwayCommons: mirtarbase:Homo sapiens|Reactome:DNA Damage Recognition in GG-NER|Reactome:DNA Repair|Reactome:Deubiquitination|Reactome:Global Genome Nucleotide Excision Repair (GG-NER)|Reactome:Metabolism of proteins|Reactome:Nucleotide Excision Repair|Reactome:Post-translational protein modification|Reactome:UCH proteinases
Tdark	ACTRT1	Q8TDG2	Xq25	Belongs to the actin family.	5	55	0
Tdark	ACTRT2	Q8TDY3	1p36.32	Belongs to the actin family.	6	70	11		PathwayCommons: mirtarbase:Homo sapiens
Tdark	ACTRT3	Q9BYD9	3q26.2	Belongs to the actin family.	7	75	4
Tchem	ACVR1	Q04771	2q24.1	Contains 1 protein kinase domain.	103	392	21	MIM Number: 102576; Phenotype: Fibrodysplasia ossificans progressiva, 135100 (3)	PathwayCommons: inoh:AKT(PKB)-Bad signaling ( EPO signaling pathway(JAK2 STAT1 STAT3 STAT5) ) |PathwayCommons: inoh:AKT(PKB)-Bad signaling ( IL-7 signaling(JAK1 JAK3 STAT5) ) |PathwayCommons: pid:ALK1 pathway|PathwayCommons: pid:ALK1 signaling events|PathwayCommons: pid:ALK2 signaling events|PathwayCommons: inoh:Drosophila Toll-like receptor signaling ( Drosophila Toll-like receptor signaling ) |…
Tchem	ACVR1B	P36896	12q13.13	Contains 1 protein kinase domain.	60	385	145	MIM Number: 601300; Phenotype: Pancreatic cancer, somatic (3)	PathwayCommons: inoh:AKT(PKB)-Bad signaling ( EPO signaling pathway(JAK2 STAT1 STAT3 STAT5) ) |PathwayCommons: inoh:AKT(PKB)-Bad signaling ( IL-7 signaling(JAK1 JAK3 STAT5) ) |PathwayCommons: inoh:Drosophila Toll-like receptor signaling ( Drosophila Toll-like receptor signaling ) |PathwayCommons: mirtarbase:Homo sapiens|PathwayCommons: inoh:Negative feedback regulation pathway of TGF beta superfa…
Tbio	ACVR1C	Q8NER5	2q24.1	Contains 1 protein kinase domain.	23	249	34		PathwayCommons: mirtarbase:Homo sapiens|PathwayCommons: panther:TGF-beta signaling pathway|KEGG:TGF-beta signaling pathway|KEGG:Signaling pathways regulating pluripotency of stem cells|Reactome:Developmental Biology|Reactome:Regulation of signaling by NODAL|Reactome:Signal Transduction|Reactome:Signaling by Activin|Reactome:Signaling by NODAL|WikiPathways:MAPK Signaling Pathway
Tchem	ACVR2A	P27037	2q22.3-q23.1	Contains 1 protein kinase domain.	93	269	43		PathwayCommons: inoh:AKT(PKB)-Bad signaling ( EPO signaling pathway(JAK2 STAT1 STAT3 STAT5) ) |PathwayCommons: inoh:AKT(PKB)-Bad signaling ( IL-7 signaling(JAK1 JAK3 STAT5) ) |PathwayCommons: pid:ALK1 signaling events|PathwayCommons: humancyc:BMP Signalling Pathway|PathwayCommons: inoh:Drosophila Toll-like receptor signaling ( Drosophila Toll-like receptor signaling ) |PathwayCommons: mirtarbase:…
Tchem	ACVR2B	Q13705	3p22.2	Contains 1 protein kinase domain.	55	253	25	MIM Number: 602730; Phenotype: Heterotaxy, visceral, 4, autosomal, 613751 (3)	PathwayCommons: inoh:AKT(PKB)-Bad signaling ( EPO signaling pathway(JAK2 STAT1 STAT3 STAT5) ) |PathwayCommons: inoh:AKT(PKB)-Bad signaling ( IL-7 signaling(JAK1 JAK3 STAT5) ) |PathwayCommons: pid:ALK1 signaling events|PathwayCommons: inoh:Drosophila Toll-like receptor signaling ( Drosophila Toll-like receptor signaling ) |PathwayCommons: mirtarbase:Homo sapiens|PathwayCommons: inoh:Positive regul…
Tchem	ACVRL1	P37023	12q13.13	Contains 1 protein kinase domain.	132	381	89	MIM Number: 601284; Phenotype: Telangiectasia, hereditary hemorrhagic, type 2, 600376 (3)	PathwayCommons: inoh:AKT(PKB)-Bad signaling ( EPO signaling pathway(JAK2 STAT1 STAT3 STAT5) ) |PathwayCommons: inoh:AKT(PKB)-Bad signaling ( IL-7 signaling(JAK1 JAK3 STAT5) ) |PathwayCommons: pid:ALK1 pathway|PathwayCommons: pid:ALK1 signaling events|PathwayCommons: inoh:Drosophila Toll-like receptor signaling ( Drosophila Toll-like receptor signaling ) |PathwayCommons: inoh:Negative feedback reg…
Tbio	ACY1	Q03154	3p21.2	Belongs to the peptidase M20A family.	43	257	107	MIM Number: 104620; Phenotype: Aminoacylase 1 deficiency, 609924 (3)	PathwayCommons: ctd:ESR2 promotes the reaction [Genistein results in increased expression of ACY1 protein]|PathwayCommons: recon:Thiele2013 - Human metabolism global reconstruction (Recon 2)|KEGG:2-Oxocarboxylic acid metabolism|KEGG:Metabolic pathways|KEGG:Biosynthesis of amino acids|KEGG:Arginine biosynthesis|Reactome:Aflatoxin activation and detoxification|Reactome:Biological oxidations|Reactom…
Tbio	ACY3	Q96HD9	11q13.2	Belongs to the AspA/AstE family. Aspartoacylase subfamily.	10	129	42		PathwayCommons: recon:Thiele2013 - Human metabolism global reconstruction (Recon 2)|Reactome:Aflatoxin activation and detoxification|Reactome:Biological oxidations|Reactome:Metabolism
Tbio	ACYP1	P07311	14q24.3	Contains 1 acylphosphatase-like domain.	11	133	13		PathwayCommons: smpdb:Leigh Syndrome|PathwayCommons: smpdb:Primary hyperoxaluria II, PH2|PathwayCommons: smpdb:Pyruvate Decarboxylase E1 Component Deficiency (PDHE1 Deficiency)|PathwayCommons: smpdb:Pyruvate Dehydrogenase Complex Deficiency|PathwayCommons: smpdb:Pyruvate Metabolism|PathwayCommons: smpdb:Pyruvate kinase deficiency|PathwayCommons: inoh:Pyruvate metabolism ( Pyruvate metabolism ) |P…
Tbio	ACYP2	P14621	2p16.2	Contains 1 acylphosphatase-like domain.	25	46	11		PathwayCommons: inoh:Pyruvate metabolism ( Pyruvate metabolism ) |PathwayCommons: recon:Thiele2013 - Human metabolism global reconstruction (Recon 2)|KEGG:Pyruvate metabolism
Tclin	ADA	P00813	20q13.12	Belongs to the adenosine and AMP deaminases family.	198	335	86	MIM Number: 608958; Phenotype: Severe combined immunodeficiency due to ADA deficiency, 102700 (3); Adenosine deaminase deficiency, partial, 102700 (3)	PathwayCommons: smpdb:AICA-Ribosiduria|PathwayCommons: panther:Adenine and hypoxanthine salvage pathway|PathwayCommons: smpdb:Adenine phosphoribosyltransferase deficiency (APRT)|PathwayCommons: smpdb:Adenosine Deaminase Deficiency|PathwayCommons: smpdb:Adenylosuccinate Lyase Deficiency|PathwayCommons: smpdb:Azathioprine Action Pathway|PathwayCommons: pid:C-MYB transcription factor network|Pathway…
Tbio	ADAD1	Q96M93	4q27	Contains 1 DRBM (double-stranded RNA-binding) domain.	17	44	1
Tdark	ADAD2	Q8NCV1	16q24.1	Contains 1 DRBM (double-stranded RNA-binding) domain.	5	47	0		PathwayCommons: mirtarbase:Homo sapiens
Tbio	ADAL	Q6DHV7	15q15.3	Belongs to the adenosine and AMP deaminases family.	4	45	0		Reactome:Abacavir metabolism|Reactome:Abacavir transport and metabolism|Reactome:Metabolism|Reactome:Metabolism of nucleotides|Reactome:Purine metabolism|Reactome:Purine salvage
Tchem	ADAM10	O14672	15q21.3	Contains 1 peptidase M12B domain.	240	301	86		PathwayCommons: panther:Alzheimer disease-amyloid secretase pathway|PathwayCommons: inoh:Canonical Notch signaling pathway ( Notch signaling pathway Diagram ) |PathwayCommons: inoh:Drosophila Toll-like receptor signaling ( Drosophila Toll-like receptor signaling ) |PathwayCommons: mirtarbase:Homo sapiens|PathwayCommons: netpath:Notch|PathwayCommons: pid:Notch signaling pathway|PathwayCommons: pid…
Tbio	ADAM11	O75078	17q21.31	Contains 1 peptidase M12B domain.	12	93	12		Reactome:Developmental Biology|Reactome:LGI-ADAM interactions
Tchem	ADAM12	O43184	10q26.2	Contains 1 peptidase M12B domain.	172	285	30		PathwayCommons: pid:Alpha9 beta1 integrin signaling events|PathwayCommons: mirtarbase:Homo sapiens|PathwayCommons: pid:Notch signaling pathway|PathwayCommons: pid:Syndecan-4-mediated signaling events|Reactome:Signal Transduction|Reactome:Signaling by EGFR
Tbio	ADAM15	Q13444	1q21.3	Contains 1 peptidase M12B domain.	68	230	64		PathwayCommons: pid:Alpha9 beta1 integrin signaling events|PathwayCommons: mirtarbase:Homo sapiens|Reactome:Degradation of the extracellular matrix|Reactome:Extracellular matrix organization
Tchem	ADAM17	P78536	2p25.1	Contains 1 peptidase M12B domain.	325	604	85		PathwayCommons: panther:Alzheimer disease-amyloid secretase pathway|PathwayCommons: panther:Alzheimer disease-presenilin pathway|PathwayCommons: inoh:Canonical Notch signaling pathway ( Notch signaling pathway Diagram ) |PathwayCommons: inoh:Drosophila Toll-like receptor signaling ( Drosophila Toll-like receptor signaling ) |PathwayCommons: netpath:EGFR1|PathwayCommons: pid:ErbB4 signaling events…
Tdark	ADAM18	Q9Y3Q7	8p11.22	Contains 1 peptidase M12B domain.	10	32	0		PathwayCommons: mirtarbase:Homo sapiens
Tbio	ADAM19	Q9H013	5q33.3	Contains 1 peptidase M12B domain.	39	160	5		WikiPathways:Mesodermal Commitment Pathway
Tbio	ADAM2	Q99965	8p11.22	Contains 1 peptidase M12B domain.	14	124	34	MIM Number: 601533	PathwayCommons: pid:Alpha9 beta1 integrin signaling events|PathwayCommons: mirtarbase:Homo sapiens|Reactome:Fertilization|Reactome:Interaction With The Zona Pellucida|Reactome:Reproduction
Tdark	ADAM20	O43506	14q24.2	Contains 1 peptidase M12B domain.	4	109	5		Reactome:Fertilization|Reactome:Interaction With The Zona Pellucida|Reactome:Reproduction
Tdark	ADAM21	Q9UKJ8	14q24.2	Contains 1 peptidase M12B domain.	5	24	0		PathwayCommons: mirtarbase:Homo sapiens|Reactome:Fertilization|Reactome:Interaction With The Zona Pellucida|Reactome:Reproduction
Tbio	ADAM22	Q9P0K1	7q21.12	Contains 1 peptidase M12B domain.	25	163	124		Reactome:Developmental Biology|Reactome:LGI-ADAM interactions
Tbio	ADAM23	O75077	2q33.3	Contains 1 peptidase M12B domain.	26	174	6		Reactome:Developmental Biology|Reactome:LGI-ADAM interactions
Tbio	ADAM28	Q9UKQ2	8p21.2	Contains 1 peptidase M12B domain.	34	65	0	MIM Number: 606188	PathwayCommons: pid:Alpha4 beta1 integrin signaling events
Tbio	ADAM29	Q9UKF5	4q34.1	Contains 1 peptidase M12B domain.	10	42	13	MIM Number: 604778	PathwayCommons: mirtarbase:Homo sapiens|KEGG:Metabolic pathways
Tdark	ADAM30	Q9UKF2	1p12	Contains 1 peptidase M12B domain.	8	46	8		Reactome:Fertilization|Reactome:Interaction With The Zona Pellucida|Reactome:Reproduction
Tdark	ADAM32	Q8TC27	8p11.22	Contains 1 peptidase M12B domain.	7	100	2		PathwayCommons: mirtarbase:Homo sapiens
Tchem	ADAM33	Q9BZ11	20p13	Contains 1 peptidase M12B domain.	129	102	15		PathwayCommons: mirtarbase:Homo sapiens
Tdark	ADAM5	Q6NVV9	8p11.22	Contains 1 EGF-like domain.	5	0	0
Tbio	ADAM7	Q9H2U9	8p21.2	Contains 1 peptidase M12B domain.	7	36	0
Tchem	ADAM8	P78325	10q26.3	Contains 1 peptidase M12B domain.	52	232	41		PathwayCommons: pid:Alpha9 beta1 integrin signaling events|PathwayCommons: mirtarbase:Homo sapiens|Reactome:Degradation of the extracellular matrix|Reactome:Extracellular matrix organization|Reactome:Immune System|Reactome:Innate Immune System|Reactome:Neutrophil degranulation
Tchem	ADAM9	Q13443	8p11.22	Contains 1 peptidase M12B domain.	74	184	28		PathwayCommons: ctd:AR protein affects the reaction [Dihydrotestosterone results in increased expression of ADAM9 protein]|PathwayCommons: panther:Alzheimer disease-amyloid secretase pathway|PathwayCommons: ctd:Cycloheximide inhibits the reaction [Hydrogen Peroxide results in increased expression of ADAM9 protein]|PathwayCommons: netpath:EGFR1|PathwayCommons: mirtarbase:Homo sapiens|PathwayCommon…
Tbio	ADAMDEC1	O15204	8p21.2	Contains 1 peptidase M12B domain.	11	100	27
Tchem	ADAMTS1	Q9UHI8	21q21.3	Contains 3 TSP type-1 domains.	75	203	40		PathwayCommons: ctd:Estradiol inhibits the reaction [Progesterone results in increased expression of ADAMTS1 protein]|PathwayCommons: mirtarbase:Homo sapiens|PathwayCommons: ctd:hydroxyflutamide inhibits the reaction [Dihydrotestosterone results in increased expression of ADAMTS1 protein]|Reactome:Defective B3GALTL causes Peters-plus syndrome (PpS)|Reactome:Degradation of the extracellular matrix…
Tbio	ADAMTS10	Q9H324	19p13.2	Contains 5 TSP type-1 domains.	19	107	7	MIM Number: 608990; Phenotype: Weill-Marchesani syndrome 1, recessive, 277600 (3)	Reactome:Defective B3GALTL causes Peters-plus syndrome (PpS)|Reactome:Disease|Reactome:Diseases associated with O-glycosylation of proteins|Reactome:Diseases of glycosylation|Reactome:Metabolism of proteins|Reactome:O-glycosylation of TSR domain-containing proteins|Reactome:O-linked glycosylation|Reactome:Post-translational protein modification
Tbio	ADAMTS12	P58397	5p13.3-p13.2	Contains 8 TSP type-1 domains.	26	47	0		PathwayCommons: mirtarbase:Homo sapiens|Reactome:Defective B3GALTL causes Peters-plus syndrome (PpS)|Reactome:Disease|Reactome:Diseases associated with O-glycosylation of proteins|Reactome:Diseases of glycosylation|Reactome:Metabolism of proteins|Reactome:O-glycosylation of TSR domain-containing proteins|Reactome:O-linked glycosylation|Reactome:Post-translational protein modification
Tbio	ADAMTS13	Q76LX8	9q34.2	Contains 8 TSP type-1 domains.	366	231	46		Reactome:Defective B3GALTL causes Peters-plus syndrome (PpS)|Reactome:Disease|Reactome:Diseases associated with O-glycosylation of proteins|Reactome:Diseases of glycosylation|Reactome:Metabolism of proteins|Reactome:O-glycosylation of TSR domain-containing proteins|Reactome:O-linked glycosylation|Reactome:Post-translational protein modification
Tbio	ADAMTS14	Q8WXS8	10q22.1	Contains 4 TSP type-1 domains.	17	24	0		Reactome:Collagen biosynthesis and modifying enzymes|Reactome:Collagen formation|Reactome:Defective B3GALTL causes Peters-plus syndrome (PpS)|Reactome:Disease|Reactome:Diseases associated with O-glycosylation of proteins|Reactome:Diseases of glycosylation|Reactome:Extracellular matrix organization|Reactome:Metabolism of proteins|Reactome:O-glycosylation of TSR domain-containing proteins|Reactome:…
Tbio	ADAMTS15	Q8TE58	11q24.3	Contains 3 TSP type-1 domains.	12	69	26		Reactome:Defective B3GALTL causes Peters-plus syndrome (PpS)|Reactome:Disease|Reactome:Diseases associated with O-glycosylation of proteins|Reactome:Diseases of glycosylation|Reactome:Metabolism of proteins|Reactome:O-glycosylation of TSR domain-containing proteins|Reactome:O-linked glycosylation|Reactome:Post-translational protein modification
Tbio	ADAMTS16	Q8TE57	5p15.32	Contains 6 TSP type-1 domains.	14	16	0		PathwayCommons: mirtarbase:Homo sapiens|Reactome:Defective B3GALTL causes Peters-plus syndrome (PpS)|Reactome:Degradation of the extracellular matrix|Reactome:Disease|Reactome:Diseases associated with O-glycosylation of proteins|Reactome:Diseases of glycosylation|Reactome:Extracellular matrix organization|Reactome:Metabolism of proteins|Reactome:O-glycosylation of TSR domain-containing proteins|R…
Tbio	ADAMTS17	Q8TE56	15q26.3	Contains 5 TSP type-1 domains.	18	38	18		PathwayCommons: mirtarbase:Homo sapiens|Reactome:Defective B3GALTL causes Peters-plus syndrome (PpS)|Reactome:Disease|Reactome:Diseases associated with O-glycosylation of proteins|Reactome:Diseases of glycosylation|Reactome:Metabolism of proteins|Reactome:O-glycosylation of TSR domain-containing proteins|Reactome:O-linked glycosylation|Reactome:Post-translational protein modification
Tbio	ADAMTS18	Q8TE60	16q23.1	Contains 5 TSP type-1 domains.	24	100	0		Reactome:Defective B3GALTL causes Peters-plus syndrome (PpS)|Reactome:Degradation of the extracellular matrix|Reactome:Disease|Reactome:Diseases associated with O-glycosylation of proteins|Reactome:Diseases of glycosylation|Reactome:Extracellular matrix organization|Reactome:Metabolism of proteins|Reactome:O-glycosylation of TSR domain-containing proteins|Reactome:O-linked glycosylation|Reactome:…
Tbio	ADAMTS19	Q8TE59	5q23.3	Contains 5 TSP type-1 domains.	7	86	0		Reactome:Defective B3GALTL causes Peters-plus syndrome (PpS)|Reactome:Disease|Reactome:Diseases associated with O-glycosylation of proteins|Reactome:Diseases of glycosylation|Reactome:Metabolism of proteins|Reactome:O-glycosylation of TSR domain-containing proteins|Reactome:O-linked glycosylation|Reactome:Post-translational protein modification
Tbio	ADAMTS2	O95450	5q35.3	Contains 4 TSP type-1 domains.	22	120	16		PathwayCommons: mirtarbase:Homo sapiens|Reactome:Collagen biosynthesis and modifying enzymes|Reactome:Collagen formation|Reactome:Defective B3GALTL causes Peters-plus syndrome (PpS)|Reactome:Disease|Reactome:Diseases associated with O-glycosylation of proteins|Reactome:Diseases of glycosylation|Reactome:Extracellular matrix organization|Reactome:Metabolism of proteins|Reactome:O-glycosylation of …
Tbio	ADAMTS20	P59510	12q12	Contains 15 TSP type-1 domains.	9	10	0		Reactome:Defective B3GALTL causes Peters-plus syndrome (PpS)|Reactome:Disease|Reactome:Diseases associated with O-glycosylation of proteins|Reactome:Diseases of glycosylation|Reactome:Metabolism of proteins|Reactome:O-glycosylation of TSR domain-containing proteins|Reactome:O-linked glycosylation|Reactome:Post-translational protein modification
Tbio	ADAMTS3	O15072	4q13.3	Contains 4 TSP type-1 domains.	26	40	9	MIM Number: 605011	Reactome:Collagen biosynthesis and modifying enzymes|Reactome:Collagen formation|Reactome:Defective B3GALTL causes Peters-plus syndrome (PpS)|Reactome:Disease|Reactome:Diseases associated with O-glycosylation of proteins|Reactome:Diseases of glycosylation|Reactome:Extracellular matrix organization|Reactome:Metabolism of proteins|Reactome:O-glycosylation of TSR domain-containing proteins|Reactome:…
Tchem	ADAMTS4	O75173	1q23.3	Contains 1 TSP type-1 domain.	94	337	41	MIM Number: 603876	PathwayCommons: mirtarbase:Homo sapiens|Reactome:Defective B3GALTL causes Peters-plus syndrome (PpS)|Reactome:Degradation of the extracellular matrix|Reactome:Disease|Reactome:Diseases associated with O-glycosylation of proteins|Reactome:Diseases of glycosylation|Reactome:Extracellular matrix organization|Reactome:Metabolism of proteins|Reactome:O-glycosylation of TSR domain-containing proteins|R…
Tchem	ADAMTS5	Q9UNA0	21q21.3	Contains 2 TSP type-1 domains.	75	277	6		PathwayCommons: mirtarbase:Homo sapiens|Reactome:Defective B3GALTL causes Peters-plus syndrome (PpS)|Reactome:Degradation of the extracellular matrix|Reactome:Disease|Reactome:Diseases associated with O-glycosylation of proteins|Reactome:Diseases of glycosylation|Reactome:Extracellular matrix organization|Reactome:Metabolism of proteins|Reactome:O-glycosylation of TSR domain-containing proteins|R…
Tbio	ADAMTS6	Q9UKP5	5q12.3	Contains 5 TSP type-1 domains.	13	35	0		PathwayCommons: mirtarbase:Homo sapiens|Reactome:Defective B3GALTL causes Peters-plus syndrome (PpS)|Reactome:Disease|Reactome:Diseases associated with O-glycosylation of proteins|Reactome:Diseases of glycosylation|Reactome:Metabolism of proteins|Reactome:O-glycosylation of TSR domain-containing proteins|Reactome:O-linked glycosylation|Reactome:Post-translational protein modification
Tbio	ADAMTS7	Q9UKP4	15q25.1	Contains 8 TSP type-1 domains.	22	85	0		Reactome:Defective B3GALTL causes Peters-plus syndrome (PpS)|Reactome:Disease|Reactome:Diseases associated with O-glycosylation of proteins|Reactome:Diseases of glycosylation|Reactome:Metabolism of proteins|Reactome:O-glycosylation of TSR domain-containing proteins|Reactome:O-linked glycosylation|Reactome:Post-translational protein modification
Tbio	ADAMTS8	Q9UP79	11q24.3	Contains 2 TSP type-1 domains.	14	114	22		Reactome:Defective B3GALTL causes Peters-plus syndrome (PpS)|Reactome:Degradation of the extracellular matrix|Reactome:Disease|Reactome:Diseases associated with O-glycosylation of proteins|Reactome:Diseases of glycosylation|Reactome:Extracellular matrix organization|Reactome:Metabolism of proteins|Reactome:O-glycosylation of TSR domain-containing proteins|Reactome:O-linked glycosylation|Reactome:…
Tbio	ADAMTS9	Q9P2N4	3p14.1	Contains 15 TSP type-1 domains.	65	33	0		PathwayCommons: mirtarbase:Homo sapiens|Reactome:Defective B3GALTL causes Peters-plus syndrome (PpS)|Reactome:Degradation of the extracellular matrix|Reactome:Disease|Reactome:Diseases associated with O-glycosylation of proteins|Reactome:Diseases of glycosylation|Reactome:Extracellular matrix organization|Reactome:Metabolism of proteins|Reactome:O-glycosylation of TSR domain-containing proteins|R…
Tbio	ADAMTSL1	Q8N6G6	9p22.2-p22.1	Contains 9 TSP type-1 domains.	21	99	23		PathwayCommons: mirtarbase:Homo sapiens|Reactome:Defective B3GALTL causes Peters-plus syndrome (PpS)|Reactome:Disease|Reactome:Diseases associated with O-glycosylation of proteins|Reactome:Diseases of glycosylation|Reactome:Metabolism of proteins|Reactome:O-glycosylation of TSR domain-containing proteins|Reactome:O-linked glycosylation|Reactome:Post-translational protein modification
Tbio	ADAMTSL2	Q86TH1	9q34.2	Contains 7 TSP type-1 domains.	10	65	0		Reactome:Defective B3GALTL causes Peters-plus syndrome (PpS)|Reactome:Disease|Reactome:Diseases associated with O-glycosylation of proteins|Reactome:Diseases of glycosylation|Reactome:Metabolism of proteins|Reactome:O-glycosylation of TSR domain-containing proteins|Reactome:O-linked glycosylation|Reactome:Post-translational protein modification
Tbio	ADAMTSL3	P82987	15q25.2	Contains 10 TSP type-1 domains.	23	37	0		Reactome:Defective B3GALTL causes Peters-plus syndrome (PpS)|Reactome:Disease|Reactome:Diseases associated with O-glycosylation of proteins|Reactome:Diseases of glycosylation|Reactome:Metabolism of proteins|Reactome:O-glycosylation of TSR domain-containing proteins|Reactome:O-linked glycosylation|Reactome:Post-translational protein modification
Tbio	ADAMTSL4	Q6UY14	1q21.2	Contains 6 TSP type-1 domains.	32	60	4		PathwayCommons: mirtarbase:Homo sapiens|Reactome:Defective B3GALTL causes Peters-plus syndrome (PpS)|Reactome:Disease|Reactome:Diseases associated with O-glycosylation of proteins|Reactome:Diseases of glycosylation|Reactome:Metabolism of proteins|Reactome:O-glycosylation of TSR domain-containing proteins|Reactome:O-linked glycosylation|Reactome:Post-translational protein modification
Tbio	ADAMTSL5	Q6ZMM2	19p13.3	Contains 1 TSP type-1 domain.	9	0	0		PathwayCommons: mirtarbase:Homo sapiens|Reactome:Defective B3GALTL causes Peters-plus syndrome (PpS)|Reactome:Disease|Reactome:Diseases associated with O-glycosylation of proteins|Reactome:Diseases of glycosylation|Reactome:Metabolism of proteins|Reactome:O-glycosylation of TSR domain-containing proteins|Reactome:O-linked glycosylation|Reactome:Post-translational protein modification
Tbio	ADAP1	O75689	7p22.3	Contains 2 PH domains.	32	147	4		PathwayCommons: pid:Arf6 signaling events|PathwayCommons: pid:Class I PI3K signaling events
Tbio	ADAP2	Q9NPF8	17q11.2	Contains 2 PH domains.	17	94	1		PathwayCommons: mirtarbase:Homo sapiens|WikiPathways:TYROBP Causal Network
Tbio	ADAR	P55265	1q21.3	Contains 3 DRBM (double-stranded RNA-binding) domains.	180	189	21	MIM Number: 146920; Phenotype: Dyschromatosis symmetrica hereditaria, 127400 (3); Aicardi-Goutieres syndrome 6, 615010 (3)	PathwayCommons: mirtarbase:Homo sapiens|KEGG:Cytosolic DNA-sensing pathway|KEGG:Measles|KEGG:Influenza A|Reactome:C6 deamination of adenosine|Reactome:Cytokine Signaling in Immune system|Reactome:Formation of editosomes by ADAR proteins|Reactome:Gene Expression|Reactome:Immune System|Reactome:Interferon Signaling|Reactome:Interferon alpha/beta signaling|Reactome:mRNA Editing|Reactome:mRNA Editing…
Tbio	ADARB1	P78563	21q22.3	Contains 2 DRBM (double-stranded RNA-binding) domains.	59	95	8	MIM Number: 601218	PathwayCommons: mirtarbase:Homo sapiens|Reactome:C6 deamination of adenosine|Reactome:Formation of editosomes by ADAR proteins|Reactome:Gene Expression|Reactome:mRNA Editing|Reactome:mRNA Editing: A to I Conversion
Tbio	ADARB2	Q9NS39	10p15.3	Contains 2 DRBM (double-stranded RNA-binding) domains.	22	29	0
Tbio	ADAT1	Q9BUB4	16q23.1	Contains 1 A to I editase domain.	5	114	0		PathwayCommons: mirtarbase:Homo sapiens|Reactome:Gene Expression|Reactome:tRNA modification in the nucleus and cytosol|Reactome:tRNA processing
Tbio	ADAT2	Q7Z6V5	6q24.2	Contains 1 CMP/dCMP-type deaminase domain.	7	41	0		Reactome:Gene Expression|Reactome:tRNA modification in the nucleus and cytosol|Reactome:tRNA processing
Tdark	ADAT3	Q96EY9	19p13.3	Contains 1 CMP/dCMP-type deaminase domain.	7	0	0		Reactome:Gene Expression|Reactome:tRNA modification in the nucleus and cytosol|Reactome:tRNA processing
Tchem	ADCK1	Q86TW2	14q24.3	Contains 1 protein kinase domain.	7	117	7		PathwayCommons: mirtarbase:Homo sapiens
Tbio	ADCK2	Q7Z695	7q34	Contains 1 protein kinase domain.	8	119	0		PathwayCommons: mirtarbase:Homo sapiens
Tdark	ADCK5	Q3MIX3	8q24.3	Contains 1 protein kinase domain.	6	128	0
Tchem	ADCY1	Q08828	7p12.3	Contains 2 guanylate cyclase domains.	36	123	0	MIM Number: 103072; Phenotype: ?Deafness, autosomal recessive 44, 610154 (3)	PathwayCommons: inoh:Adenylate cyclase activation signaling ( GPCR signaling (G alpha i) ) |PathwayCommons: inoh:Adenylate cyclase activation signaling ( GPCR signaling (pertussis toxin) ) |PathwayCommons: inoh:Adenylate cyclase inactivation signaling ( GPCR signaling (G alpha i) ) |PathwayCommons: inoh:Adenylate cyclase inactivation signaling ( GPCR signaling (pertussis toxin) ) |PathwayCommons:…
Tchem	ADCY10	Q96PN6	1q24.2	Contains 2 guanylate cyclase domains.	36	98	0		PathwayCommons: inoh:Adenylate cyclase activation signaling ( GPCR signaling (G alpha i) ) |PathwayCommons: inoh:Adenylate cyclase activation signaling ( GPCR signaling (pertussis toxin) ) |PathwayCommons: inoh:Adenylate cyclase inactivation signaling ( GPCR signaling (G alpha i) ) |PathwayCommons: inoh:Adenylate cyclase inactivation signaling ( GPCR signaling (pertussis toxin) ) |PathwayCommons:…
Tchem	ADCY2	Q08462	5p15.31	Contains 2 guanylate cyclase domains.	35	108	9	MIM Number: 103071	PathwayCommons: panther: 5HT1 type receptor mediated signaling pathway|PathwayCommons: panther: 5HT4 type receptor mediated signaling pathway|PathwayCommons: smpdb:AICA-Ribosiduria|PathwayCommons: smpdb:Adenine phosphoribosyltransferase deficiency (APRT)|PathwayCommons: smpdb:Adenosine Deaminase Deficiency|PathwayCommons: inoh:Adenylate cyclase activation signaling ( GPCR signaling (G alpha i) ) …
Tbio	ADCY3	O60266	2p23.3	Contains 2 guanylate cyclase domains.	49	74	0	MIM Number: 600291	PathwayCommons: inoh:Adenylate cyclase activation signaling ( GPCR signaling (G alpha i) ) |PathwayCommons: inoh:Adenylate cyclase activation signaling ( GPCR signaling (pertussis toxin) ) |PathwayCommons: inoh:Adenylate cyclase inactivation signaling ( GPCR signaling (G alpha i) ) |PathwayCommons: inoh:Adenylate cyclase inactivation signaling ( GPCR signaling (pertussis toxin) ) |PathwayCommons:…
Tbio	ADCY4	Q8NFM4	14q12	Contains 2 guanylate cyclase domains.	18	143	0	MIM Number: 600292	PathwayCommons: inoh:Adenylate cyclase activation signaling ( GPCR signaling (G alpha i) ) |PathwayCommons: inoh:Adenylate cyclase activation signaling ( GPCR signaling (pertussis toxin) ) |PathwayCommons: inoh:Adenylate cyclase inactivation signaling ( GPCR signaling (G alpha i) ) |PathwayCommons: inoh:Adenylate cyclase inactivation signaling ( GPCR signaling (pertussis toxin) ) |PathwayCommons:…
Tchem	ADCY5	O95622	3q21.1	Contains 2 guanylate cyclase domains.	47	94	11	MIM Number: 600293; Phenotype: Dyskinesia, familial, with facial myokymia, 606703 (3)	PathwayCommons: inoh:Adenylate cyclase activation signaling ( GPCR signaling (G alpha i) ) |PathwayCommons: inoh:Adenylate cyclase activation signaling ( GPCR signaling (pertussis toxin) ) |PathwayCommons: inoh:Adenylate cyclase inactivation signaling ( GPCR signaling (G alpha i) ) |PathwayCommons: inoh:Adenylate cyclase inactivation signaling ( GPCR signaling (pertussis toxin) ) |PathwayCommons:…
Tchem	ADCY6	O43306	12q13.12	Contains 2 guanylate cyclase domains.	45	102	0	MIM Number: 600294; Phenotype: ?Lethal congenital contracture syndrome 8, 616287 (3)	PathwayCommons: inoh:Adenylate cyclase activation signaling ( GPCR signaling (G alpha i) ) |PathwayCommons: inoh:Adenylate cyclase activation signaling ( GPCR signaling (pertussis toxin) ) |PathwayCommons: inoh:Adenylate cyclase inactivation signaling ( GPCR signaling (G alpha i) ) |PathwayCommons: inoh:Adenylate cyclase inactivation signaling ( GPCR signaling (pertussis toxin) ) |PathwayCommons:…
Tbio	ADCY7	P51828	16q12.1	Contains 2 guanylate cyclase domains.	31	113	0		PathwayCommons: panther: 5HT1 type receptor mediated signaling pathway|PathwayCommons: panther: 5HT4 type receptor mediated signaling pathway|PathwayCommons: inoh:Adenylate cyclase activation signaling ( GPCR signaling (G alpha i) ) |PathwayCommons: inoh:Adenylate cyclase activation signaling ( GPCR signaling (pertussis toxin) ) |PathwayCommons: inoh:Adenylate cyclase inactivation signaling ( GPC…
Tchem	ADCY8	P40145	8q24.22	Contains 2 guanylate cyclase domains.	39	130	0		PathwayCommons: inoh:Adenylate cyclase activation signaling ( GPCR signaling (G alpha i) ) |PathwayCommons: inoh:Adenylate cyclase activation signaling ( GPCR signaling (pertussis toxin) ) |PathwayCommons: inoh:Adenylate cyclase inactivation signaling ( GPCR signaling (G alpha i) ) |PathwayCommons: inoh:Adenylate cyclase inactivation signaling ( GPCR signaling (pertussis toxin) ) |PathwayCommons:…
Tbio	ADCY9	O60503	16p13.3	Contains 2 guanylate cyclase domains.	35	167	0		PathwayCommons: inoh:Adenylate cyclase activation signaling ( GPCR signaling (G alpha i) ) |PathwayCommons: inoh:Adenylate cyclase activation signaling ( GPCR signaling (pertussis toxin) ) |PathwayCommons: inoh:Adenylate cyclase inactivation signaling ( GPCR signaling (G alpha i) ) |PathwayCommons: inoh:Adenylate cyclase inactivation signaling ( GPCR signaling (pertussis toxin) ) |PathwayCommons:…
Tbio	ADCYAP1	P18509	18p11.32	Belongs to the glucagon family.	115	164	2		KEGG:Renin secretion|KEGG:Insulin secretion|Reactome:Activation of TRKA receptors|Reactome:Class B/2 (Secretin family receptors)|Reactome:G alpha (s) signalling events|Reactome:GPCR downstream signaling|Reactome:GPCR ligand binding|Reactome:Glucagon-type ligand receptors|Reactome:NGF signalling via TRKA from the plasma membrane|Reactome:NGF-independant TRKA activation|Reactome:Signal Transduction…
Tchem	ADCYAP1R1	P41586	7p14.3	Belongs to the G-protein coupled receptor 2 family.	72	152	23	MIM Number: 102981	KEGG:Circadian entrainment|KEGG:cAMP signaling pathway|KEGG:Renin secretion|KEGG:Neuroactive ligand-receptor interaction|KEGG:Insulin secretion|Reactome:Activation of TRKA receptors|Reactome:Class B/2 (Secretin family receptors)|Reactome:G alpha (s) signalling events|Reactome:GPCR downstream signaling|Reactome:GPCR ligand binding|Reactome:Glucagon-type ligand receptors|Reactome:NGF signalling via…
Tbio	ADD1	P35611	4p16.3	Belongs to the aldolase class II family. Adducin subfamily.	197	522	40	MIM Number: 102680; Phenotype: {Hypertension, essential, salt-sensitive}, 145500 (3)	PathwayCommons: mirtarbase:Homo sapiens|Reactome:Apoptosis|Reactome:Apoptotic cleavage of cellular proteins|Reactome:Apoptotic execution phase|Reactome:Caspase-mediated cleavage of cytoskeletal proteins|Reactome:IRE1alpha activates chaperones|Reactome:Metabolism of proteins|Reactome:Miscellaneous transport and binding events|Reactome:Programmed Cell Death|Reactome:Transmembrane transport of small…
Tbio	ADD2	P35612	2p13.3	Belongs to the aldolase class II family. Adducin subfamily.	53	132	2	MIM Number: 102681	PathwayCommons: mirtarbase:Homo sapiens|Reactome:Miscellaneous transport and binding events|Reactome:Transmembrane transport of small molecules
Tbio	ADD3	Q9UEY8	10q25.1-q25.2	Belongs to the aldolase class II family. Adducin subfamily.	30	145	0	MIM Number: 601568; Phenotype: Cerebral palsy, spastic quadriplegic, 3, 617008 (3)	PathwayCommons: mirtarbase:Homo sapiens|Reactome:Miscellaneous transport and binding events|Reactome:Transmembrane transport of small molecules
Tdark	ADGB	Q8N7X0	6q24.3	Contains 1 IQ domain.	6	10	0		PathwayCommons: mirtarbase:Homo sapiens
Tbio	ADGRA1	Q86SQ6	10q26.3	Belongs to the G-protein coupled receptor 2 family. Adhesion G-protein coupled receptor (ADGR) subfamily.	14	41	0		PathwayCommons: mirtarbase:Homo sapiens
Tbio	ADGRA2	Q96PE1	8p11.23	Contains 1 LRRCT domain.	16	189	4		PathwayCommons: pid:Integrins in angiogenesis
Tbio	ADGRA3	Q8IWK6	4p15.2	Contains 1 LRRCT domain.	12	107	0
Tbio	ADGRB1	O14514	8q24.3	Contains 5 TSP type-1 domains.	24	243	2		KEGG:p53 signaling pathway
Tbio	ADGRB2	O60241	1p35.2	Contains 4 TSP type-1 domains.	17	155	11		PathwayCommons: mirtarbase:Homo sapiens
Tbio	ADGRB3	O60242	6q12-q13	Contains 4 TSP type-1 domains.	19	127	8		PathwayCommons: mirtarbase:Homo sapiens
Tbio	ADGRD1	Q6QNK2	12q24.33	Contains 1 GPS domain.	14	111	0		WikiPathways:GPCRs, Other
Tdark	ADGRD2	Q7Z7M1	9q33.3	Contains 1 pentaxin domain.	7	30	0
Tbio	ADGRE1	Q14246	19p13.3-p13.2	Contains 1 GPS domain.	13	320	129		PathwayCommons: mirtarbase:Homo sapiens|Reactome:Class B/2 (Secretin family receptors)|Reactome:GPCR ligand binding|Reactome:Signal Transduction|Reactome:Signaling by GPCR|WikiPathways:GPCRs, Class B Secretin-like
Tbio	ADGRE2	Q9UHX3	19p13.12	Contains 1 GPS domain.	33	284	89		PathwayCommons: mirtarbase:Homo sapiens|Reactome:Class B/2 (Secretin family receptors)|Reactome:GPCR ligand binding|Reactome:Signal Transduction|Reactome:Signaling by GPCR|WikiPathways:GPCRs, Other|WikiPathways:GPCRs, Class B Secretin-like
Tbio	ADGRE3	Q9BY15	19p13.12	Contains 1 GPS domain.	10	202	78		PathwayCommons: mirtarbase:Homo sapiens|Reactome:Class B/2 (Secretin family receptors)|Reactome:GPCR ligand binding|Reactome:Immune System|Reactome:Innate Immune System|Reactome:Neutrophil degranulation|Reactome:Signal Transduction|Reactome:Signaling by GPCR|WikiPathways:GPCRs, Other
Tdark	ADGRE4P	Q86SQ3	19p13.2	Contains 1 GPS domain.	8	0	0
Tbio	ADGRE5	P48960	19p13.12	Contains 1 GPS domain.	59	521	253		PathwayCommons: mirtarbase:Homo sapiens|WikiPathways:GPCRs, Class B Secretin-like
Tbio	ADGRF1	Q5T601	6p12.3	Contains 1 SEA domain.	14	118	0
Tdark	ADGRF2	Q8IZF7	6p12.3	Contains 1 GPS domain.	7	51	0
Tdark	ADGRF3	Q8IZF5	2p23.3	Contains 1 GPS domain.	9	45	0
Tdark	ADGRF4	Q8IZF3	6p12.3	Contains 1 GPS domain.	9	150	6		PathwayCommons: mirtarbase:Homo sapiens
Tbio	ADGRF5	Q8IZF2	6p12.3	Contains 1 SEA domain.	24	151	1		PathwayCommons: mirtarbase:Homo sapiens|Reactome:Metabolism of proteins|Reactome:Surfactant metabolism|WikiPathways:GPCRs, Other
Tbio	ADGRG1	Q9Y653	16q21	Contains 1 GPS domain.	48	146	17	MIM Number: 604110; Phenotype: Polymicrogyria, bilateral frontoparietal, 606854 (3); Polymicrogyria, bilateral perisylvian, 615752 (3)	PathwayCommons: mirtarbase:Homo sapiens|WikiPathways:GPCRs, Other
Tbio	ADGRG2	Q8IZP9	Xp22.13	Contains 1 GPS domain.	11	63	0		PathwayCommons: mirtarbase:Homo sapiens|WikiPathways:GPCRs, Class B Secretin-like
Tchem	ADGRG3	Q86Y34	16q21	Contains 1 GPS domain.	12	90	1		Reactome:Immune System|Reactome:Innate Immune System|Reactome:Neutrophil degranulation
Tdark	ADGRG4	Q8IZF6	Xq26.3	Contains 1 pentaxin domain.	5	25	0		PathwayCommons: mirtarbase:Homo sapiens
Tdark	ADGRG5	Q8IZF4	16q21	Contains 1 GPS domain.	10	43	0
Tbio	ADGRG6	Q86SQ4	6q24.2	Contains 1 pentaxin domain.	36	101	0	MIM Number: 612243; Phenotype: Lethal congenital contracture syndrome 9, 616503 (3)	PathwayCommons: mirtarbase:Homo sapiens
Tbio	ADGRG7	Q96K78	3q12.2	Contains 1 GPS domain.	10	71	2
Tbio	ADGRL1	O94910	19p13.12	Contains 1 SUEL-type lectin domain.	14	79	4		PathwayCommons: mirtarbase:Homo sapiens|WikiPathways:GPCRs, Class B Secretin-like
Tbio	ADGRL2	O95490	1p31.1	Contains 1 SUEL-type lectin domain.	18	82	0		PathwayCommons: mirtarbase:Homo sapiens|WikiPathways:GPCRs, Other|WikiPathways:GPCRs, Class B Secretin-like
Tbio	ADGRL3	Q9HAR2	4q13.1	Contains 1 SUEL-type lectin domain.	32	112	3		PathwayCommons: mirtarbase:Homo sapiens|WikiPathways:GPCRs, Other|WikiPathways:GPCRs, Class B Secretin-like
Tbio	ADGRL4	Q9HBW9	1p31.1	Contains 1 GPS domain.	16	126	1	MIM Number: 616419	WikiPathways:GPCRs, Class B Secretin-like
Tbio	ADGRV1	Q8WXG9	5q14.3	Contains 1 GPS domain.	49	60	0	MIM Number: 602851; Phenotype: ?Febrile seizures, familial, 4, 604352 (3); Usher syndrome, type 2C, 605472 (3); Usher syndrome, type 2C, GPR98/PDZD7 digenic, 605472 (3)	PathwayCommons: mirtarbase:Homo sapiens|WikiPathways:GPCRs, Other
Tclin	ADH1A	P07327	4q23	Belongs to the zinc-containing alcohol dehydrogenase family.	44	157	47	MIM Number: 103700	PathwayCommons: smpdb:Alkaptonuria|PathwayCommons: smpdb:Celecoxib Action Pathway|PathwayCommons: smpdb:Celecoxib Metabolism Pathway|PathwayCommons: ctd:Cimetidine inhibits the reaction [ADH1A protein results in increased oxidation of Ethanol]|PathwayCommons: smpdb:Disulfiram Action Pathway|PathwayCommons: smpdb:Dopamine beta-hydroxylase deficiency|PathwayCommons: smpdb:Felbamate Metabolism Pathw…
Tclin	ADH1B	P00325	4q23	Belongs to the zinc-containing alcohol dehydrogenase family.	330	136	35	MIM Number: 103720; Phenotype: {Alcohol dependence, protection against}, 103780 (3); {Aerodigestive tract cancer, squamous cell, alcohol-related, protection against} (3)	PathwayCommons: smpdb:Celecoxib Action Pathway|PathwayCommons: smpdb:Celecoxib Metabolism Pathway|PathwayCommons: ctd:Cimetidine inhibits the reaction [ADH1B protein results in increased oxidation of Ethanol]|PathwayCommons: smpdb:Disulfiram Action Pathway|PathwayCommons: smpdb:Ethanol Degradation|PathwayCommons: inoh:NAD+ + 3,4-Dihydroxy-phenyl-ethyleneglycol = NADH + 3,4-Dihydroxy-mandelaldehyd…
Tclin	ADH1C	P00326	4q23	Belongs to the zinc-containing alcohol dehydrogenase family.	208	73	1	MIM Number: 103730; Phenotype: {Alcohol dependence, protection against}, 103780 (3); {Parkinson disease, susceptibility to}, 168600 (3)	PathwayCommons: inoh:NAD+ + 3,4-Dihydroxy-phenyl-ethyleneglycol = NADH + 3,4-Dihydroxy-mandelaldehyde ( Tyrosine metabolism ) |PathwayCommons: ctd:Pentachlorophenol inhibits the reaction [ADH1C protein results in increased metabolism of Ethanol]|PathwayCommons: recon:Thiele2013 - Human metabolism global reconstruction (Recon 2)|PathwayCommons: ctd:[ADH1C protein results in increased metabolism of…
Tbio	ADH4	P08319	4q23	Belongs to the zinc-containing alcohol dehydrogenase family. Class-II subfamily.	54	178	37		PathwayCommons: ctd:Cimetidine inhibits the reaction [ADH4 protein results in increased oxidation of Ethanol]|PathwayCommons: inoh:NAD+ + 3,4-Dihydroxy-phenyl-ethyleneglycol = NADH + 3,4-Dihydroxy-mandelaldehyde ( Tyrosine metabolism ) |PathwayCommons: ctd:Pentachlorophenol inhibits the reaction [ADH4 protein results in increased metabolism of Ethanol]|PathwayCommons: recon:Thiele2013 - Human met…
Tchem	ADH5	P11766	4q23	Belongs to the zinc-containing alcohol dehydrogenase family. Class-III subfamily.	59	225	16	MIM Number: 103710	PathwayCommons: ctd:Cimetidine inhibits the reaction [ADH5 protein results in increased oxidation of S-hydroxymethylglutathione]|PathwayCommons: mirtarbase:Homo sapiens|PathwayCommons: inoh:NAD+ + 3,4-Dihydroxy-phenyl-ethyleneglycol = NADH + 3,4-Dihydroxy-mandelaldehyde ( Tyrosine metabolism ) |PathwayCommons: ctd:Pentachlorophenol inhibits the reaction [ADH5 protein results in increased metaboli…
Tbio	ADH6	P28332	4q23	Belongs to the zinc-containing alcohol dehydrogenase family. Class-V subfamily.	23	98	20		PathwayCommons: mirtarbase:Homo sapiens|PathwayCommons: inoh:NAD+ + 3,4-Dihydroxy-phenyl-ethyleneglycol = NADH + 3,4-Dihydroxy-mandelaldehyde ( Tyrosine metabolism ) |PathwayCommons: recon:Thiele2013 - Human metabolism global reconstruction (Recon 2)|PathwayCommons: humancyc:noradrenaline and adrenaline degradation|PathwayCommons: humancyc:serotonin degradation|KEGG:Retinol metabolism|KEGG:Glycol…
Tchem	ADH7	P40394	4q23	Belongs to the zinc-containing alcohol dehydrogenase family. Class-IV subfamily.	51	187	15	MIM Number: 600086	PathwayCommons: ctd:2,6-dichloro-4-nitrophenol inhibits the reaction [ADH7 protein results in increased metabolism of Ethanol]|PathwayCommons: ctd:Cimetidine inhibits the reaction [ADH7 protein results in increased oxidation of Ethanol]|PathwayCommons: mirtarbase:Homo sapiens|PathwayCommons: inoh:NAD+ + 3,4-Dihydroxy-phenyl-ethyleneglycol = NADH + 3,4-Dihydroxy-mandelaldehyde ( Tyrosine metabolis…
Tbio	ADHFE1	Q8IWW8	8q13.1	Belongs to the iron-containing alcohol dehydrogenase family. Hydroxyacid-oxoacid transhydrogenase subfamily.	12	62	3	MIM Number: 611083	PathwayCommons: inoh:NAD+ + 3,4-Dihydroxy-phenyl-ethyleneglycol = NADH + 3,4-Dihydroxy-mandelaldehyde ( Tyrosine metabolism ) |PathwayCommons: recon:Thiele2013 - Human metabolism global reconstruction (Recon 2)|Reactome:Interconversion of 2-oxoglutarate and 2-hydroxyglutarate|Reactome:Metabolism|Reactome:Pyruvate metabolism and Citric Acid (TCA) cycle|Reactome:The citric acid (TCA) cycle and resp…
Tbio	ADI1	Q9BV57	2p25.3	Belongs to the acireductone dioxygenase (ARD) family.	19	154	25		UniProt:Amino-acid biosynthesis; L-methionine biosynthesis via salvage pathway; L-methionine from S-methyl-5-thio-alpha-D-ribose 1-phosphate: step 5/6.|PathwayCommons: mirtarbase:Homo sapiens|PathwayCommons: humancyc:S-methyl-5-thio-&alpha;-D-ribose 1-phosphate degradation|PathwayCommons: humancyc:methionine salvage cycle III|KEGG:Cysteine and methionine metabolism|KEGG:Metabolic pathways|Reactom…
Tdark	ADIG	Q0VDE8	20q11.23	Belongs to the adipogenin family.	3	3	0		PathwayCommons: mirtarbase:Homo sapiens
Tbio	ADIPOQ	Q15848	3q27.3	Contains 1 collagen-like domain.	1813	1100	444		PathwayCommons: ctd:2-chloro-5-nitrobenzanilide inhibits the reaction [rosiglitazone results in increased expression of ADIPOQ protein]|PathwayCommons: ctd:3-(4-methylphenylsulfonyl)-2-propenenitrile inhibits the reaction [ADIPOQ protein results in increased expression of ICAM1 protein]|PathwayCommons: ctd:3-(4-methylphenylsulfonyl)-2-propenenitrile inhibits the reaction [ADIPOQ protein results i…
Tbio	ADIPOR1	Q96A54	1q32.1	Belongs to the ADIPOR family.	191	264	14	MIM Number: 607945	PathwayCommons: mirtarbase:Homo sapiens|KEGG:Adipocytokine signaling pathway|KEGG:Longevity regulating pathway|KEGG:Non-alcoholic fatty liver disease (NAFLD)|KEGG:AMPK signaling pathway|Reactome:AMPK inhibits chREBP transcriptional activation activity|Reactome:Integration of energy metabolism|Reactome:Metabolism|WikiPathways:AMP-activated Protein Kinase (AMPK) Signaling|WikiPathways:Leptin and ad…
Tbio	ADIPOR2	Q86V24	12p13.33	Belongs to the ADIPOR family.	127	174	1		PathwayCommons: mirtarbase:Homo sapiens|KEGG:Adipocytokine signaling pathway|KEGG:Longevity regulating pathway|KEGG:Non-alcoholic fatty liver disease (NAFLD)|KEGG:AMPK signaling pathway|Reactome:AMPK inhibits chREBP transcriptional activation activity|Reactome:Integration of energy metabolism|Reactome:Metabolism|WikiPathways:AMP-activated Protein Kinase (AMPK) Signaling|WikiPathways:Leptin and ad…
Tbio	ADIRF	Q15847	10q23.2		11	45	0		Reactome:Developmental Biology|Reactome:Transcriptional regulation of white adipocyte differentiation
Tchem	ADK	P55263	10q22.2	Belongs to the carbohydrate kinase PfkB family.	34	255	42	MIM Number: 102750; Phenotype: Hypermethioninemia due to adenosine kinase deficiency, 614300 (3)	UniProt:Purine metabolism; AMP biosynthesis via salvage pathway; AMP from adenosine: step 1/1.|PathwayCommons: smpdb:Azathioprine Action Pathway|PathwayCommons: mirtarbase:Homo sapiens|PathwayCommons: smpdb:Mercaptopurine Action Pathway|PathwayCommons: smpdb:Mercaptopurine Pathway|PathwayCommons: inoh:Purine nucleotides and Nucleosides metabolism ( Purine nucleotides and Nucleosides metabolism ) …
Tbio	ADM	P35318	11p15.4	Belongs to the adrenomedullin family.	306	293	41	MIM Number: 103275	PathwayCommons: ctd:ADM protein inhibits the reaction [ADM protein inhibits the reaction [CGA protein results in increased secretion of Progesterone]]|PathwayCommons: ctd:CALCA protein inhibits the reaction [ADM protein inhibits the reaction [FSHB protein results in increased secretion of Estradiol]]|PathwayCommons: pid:HIF-1-alpha transcription factor network|PathwayCommons: mirtarbase:Homo sapi…
Tchem	ADM2	Q7Z4H4	22q13.33	Belongs to the adrenomedullin family.	43	128	1		Reactome:Calcitonin-like ligand receptors|Reactome:Class B/2 (Secretin family receptors)|Reactome:G alpha (s) signalling events|Reactome:GPCR downstream signaling|Reactome:GPCR ligand binding|Reactome:Signal Transduction|Reactome:Signaling by GPCR
Tdark	ADM5	C9JUS6	19q13.33	Belongs to the adrenomedullin family.	2	1	0
Tbio	ADNP	Q9H2P0	20q13.13	Contains 1 homeobox DNA-binding domain.	23	240	37		PathwayCommons: mirtarbase:Homo sapiens
Tdark	ADNP2	Q6IQ32	18q23	Contains 1 homeobox DNA-binding domain.	8	49	5		PathwayCommons: mirtarbase:Homo sapiens
Tbio	ADO	Q96SZ5	10q21.3		10	112	4		PathwayCommons: mirtarbase:Homo sapiens|PathwayCommons: smpdb:Taurine and Hypotaurine Metabolism|PathwayCommons: humancyc:taurine biosynthesis|KEGG:Metabolic pathways|KEGG:Taurine and hypotaurine metabolism|Reactome:Degradation of cysteine and homocysteine|Reactome:Metabolism|Reactome:Metabolism of amino acids and derivatives|Reactome:Sulfur amino acid metabolism
Tclin	ADORA1	P30542	1q32.1	Belongs to the G-protein coupled receptor 1 family.	107	300	6		PathwayCommons: inoh:G alpha i GDP-GTP exchange signaling ( GPCR signaling (G alpha i) ) |PathwayCommons: inoh:G alpha i GDP-GTP exchange signaling ( GPCR signaling (pertussis toxin) ) |PathwayCommons: inoh:G alpha s GDP-GTP exchange signaling ( GPCR signaling (G alpha q) ) |PathwayCommons: inoh:G alpha s GDP-GTP exchange signaling ( GPCR signaling (G alpha s, Epac and ERK) ) |PathwayCommons: ino…
Tclin	ADORA2A	P29274	22q11.23	Belongs to the G-protein coupled receptor 1 family.	286	273	34	MIM Number: 102776	PathwayCommons: inoh:G alpha i GDP-GTP exchange signaling ( GPCR signaling (G alpha i) ) |PathwayCommons: inoh:G alpha i GDP-GTP exchange signaling ( GPCR signaling (pertussis toxin) ) |PathwayCommons: inoh:G alpha s GDP-GTP exchange signaling ( GPCR Adenosine A2A receptor signaling pathway ) |PathwayCommons: inoh:G alpha s GDP-GTP exchange signaling ( GPCR signaling (G alpha q) ) |PathwayCommons…
Tclin	ADORA2B	P29275	17p12	Belongs to the G-protein coupled receptor 1 family.	102	179	1		PathwayCommons: pid:C-MYB transcription factor network|PathwayCommons: inoh:G alpha i GDP-GTP exchange signaling ( GPCR signaling (G alpha i) ) |PathwayCommons: inoh:G alpha i GDP-GTP exchange signaling ( GPCR signaling (pertussis toxin) ) |PathwayCommons: inoh:G alpha s GDP-GTP exchange signaling ( GPCR signaling (G alpha q) ) |PathwayCommons: inoh:G alpha s GDP-GTP exchange signaling ( GPCR sig…
Tchem	ADORA3	P0DMS8	1p13.2	Belongs to the G-protein coupled receptor 1 family.	85	42	4	MIM Number: 600445	KEGG:Sphingolipid signaling pathway|KEGG:Neuroactive ligand-receptor interaction|KEGG:cGMP-PKG signaling pathway|Reactome:Adenosine P1 receptors|Reactome:Class A/1 (Rhodopsin-like receptors)|Reactome:G alpha (i) signalling events|Reactome:GPCR downstream signaling|Reactome:GPCR ligand binding|Reactome:Nucleotide-like (purinergic) receptors|Reactome:Signal Transduction|Reactome:Signaling by GPCR|W…
Tbio	ADPGK	Q9BRR6	15q24.1	Contains 1 ADPK (ADP-dependent kinase) domain.	17	123	13		UniProt:Carbohydrate degradation; glycolysis.|PathwayCommons: mirtarbase:Homo sapiens|KEGG:Glycolysis / Gluconeogenesis|KEGG:Carbon metabolism|KEGG:Metabolic pathways|Reactome:Glucose metabolism|Reactome:Metabolism|Reactome:Metabolism of carbohydrates
Tbio	ADPRH	P54922	3q13.33	Belongs to the ADP-ribosylglycohydrolase family.	9	100	8		PathwayCommons: mirtarbase:Homo sapiens
Tbio	ADPRHL1	Q8NDY3	13q34	Belongs to the ADP-ribosylglycohydrolase family.	6	31	0
Tbio	ADPRHL2	Q9NX46	1p34.3	Belongs to the ADP-ribosylglycohydrolase family.	13	77	0		PathwayCommons: ctd:Adenosine Diphosphate Ribose inhibits the reaction [ADPRHL2 protein results in increased hydrolysis of O-Acetyl-ADP-Ribose]|PathwayCommons: mirtarbase:Homo sapiens
Tbio	ADPRM	Q3LIE5	17p13.1	Belongs to the ADPRibase-Mn family.	4	36	0		KEGG:Glycerophospholipid metabolism|KEGG:Purine metabolism|Reactome:Metabolism|Reactome:Metabolism of nucleotides|Reactome:Phosphate bond hydrolysis by NUDT proteins
Tclin	ADRA1A	P35348	8p21.2	Belongs to the G-protein coupled receptor 1 family. Adrenergic receptor subfamily. ADRA1A sub-subfamily.	111	223	28	MIM Number: 104219	PathwayCommons: smpdb:3-Methylthiofentanyl Action Pathway|PathwayCommons: smpdb:Alfentanil Action Pathway|PathwayCommons: panther:Alpha adrenergic receptor signaling pathway|PathwayCommons: smpdb:Alvimopan Action Pathway|PathwayCommons: smpdb:Anileridine Action Pathway|PathwayCommons: smpdb:Benzocaine Action Pathway|PathwayCommons: smpdb:Bupivacaine Action Pathway|PathwayCommons: smpdb:Buprenorph…
Tclin	ADRA1B	P35368	5q33.3	Belongs to the G-protein coupled receptor 1 family. Adrenergic receptor subfamily. ADRA1B sub-subfamily.	64	327	13	MIM Number: 104220	PathwayCommons: panther:Alpha adrenergic receptor signaling pathway|PathwayCommons: mirtarbase:Homo sapiens|PathwayCommons: pid:LPA receptor mediated events|PathwayCommons: ctd:Oxymetazoline inhibits the reaction [ADRA1B protein binds to Prazosin]|PathwayCommons: ctd:Phentolamine inhibits the reaction [[Phenylephrine co-treated with ADRA1B protein] results in increased phosphorylation of MAPK3 pr…
Tclin	ADRA1D	P25100	20p13	Belongs to the G-protein coupled receptor 1 family. Adrenergic receptor subfamily. ADRA1D sub-subfamily.	43	111	5	MIM Number: 104219	PathwayCommons: ctd:Norepinephrine inhibits the reaction [ADRA1D protein binds to Prazosin]|PathwayCommons: ctd:Phentolamine inhibits the reaction [[Phenylephrine co-treated with ADRA1D protein] results in increased phosphorylation of MAPK3 protein]|PathwayCommons: ctd:[Epinephrine results in increased activity of ADRA1D protein]|PathwayCommons: ctd:[Phenylephrine results in increased activity of…
Tclin	ADRA2A	P08913	10q25.2	Belongs to the G-protein coupled receptor 1 family. Adrenergic receptor subfamily. ADRA2A sub-subfamily.	201	217	1	MIM Number: 104210	PathwayCommons: panther:Alpha adrenergic receptor signaling pathway|PathwayCommons: mirtarbase:Homo sapiens|PathwayCommons: ctd:Oxymetazoline inhibits the reaction [ADRA2A protein binds to 2-methoxyidazoxan]|KEGG:Neuroactive ligand-receptor interaction|KEGG:cGMP-PKG signaling pathway|Reactome:Adrenaline signalling through Alpha-2 adrenergic receptor|Reactome:Adrenaline,noradrenaline inhibits insu…
Tclin	ADRA2B	P18089	2q11.2	Belongs to the G-protein coupled receptor 1 family. Adrenergic receptor subfamily. ADRA2B sub-subfamily.	114	0	0	MIM Number: 104260; Phenotype: Epilepsy, myoclonic, familial adult, 2, 607876 (3)	PathwayCommons: panther:Alpha adrenergic receptor signaling pathway|PathwayCommons: panther:Heterotrimeric G-protein signaling pathway-Gi alpha and Gs alpha mediated pathway|PathwayCommons: ctd:Norepinephrine inhibits the reaction [ADRA2B protein binds to 2-methoxyidazoxan]|KEGG:Neuroactive ligand-receptor interaction|KEGG:cGMP-PKG signaling pathway|Reactome:Adrenaline signalling through Alpha-2 …
Tclin	ADRA2C	P18825	4p16.3	Belongs to the G-protein coupled receptor 1 family. Adrenergic receptor subfamily. ADRA2C sub-subfamily.	89	317	115	MIM Number: 104250; Phenotype: {Congestive heart failure and beta-blocker response, modifier of} (3)	PathwayCommons: panther:Alpha adrenergic receptor signaling pathway|PathwayCommons: panther:Heterotrimeric G-protein signaling pathway-Gi alpha and Gs alpha mediated pathway|PathwayCommons: ctd:Oxymetazoline inhibits the reaction [ADRA2C protein binds to 2-methoxyidazoxan]|KEGG:Neuroactive ligand-receptor interaction|KEGG:cGMP-PKG signaling pathway|Reactome:Adrenaline signalling through Alpha-2 a…
Tclin	ADRB1	P08588	10q25.3	Belongs to the G-protein coupled receptor 1 family. Adrenergic receptor subfamily. ADRB1 sub-subfamily.	325	179	5	MIM Number: 109630; Phenotype: [Resting heart rate], 607276 (3); {Congestive heart failure and beta-blocker response, modifier of} (3)	PathwayCommons: ctd:ADRB1 protein affects the reaction [[carvedilol binds to ADRB1 protein] results in decreased abundance of Cyclic AMP]|PathwayCommons: smpdb:Acebutolol Action Pathway|PathwayCommons: smpdb:Alprenolol Action Pathway|PathwayCommons: ctd:Alprenolol promotes the reaction [ADRB1 protein results in increased phosphorylation of EGFR protein]|PathwayCommons: ctd:Alprenolol promotes the…
Tclin	ADRB2	P07550	5q32	Belongs to the G-protein coupled receptor 1 family. Adrenergic receptor subfamily. ADRB2 sub-subfamily.	908	779	32	MIM Number: 109690; Phenotype: {Asthma, nocturnal, susceptibility to}, 600807 (3); {Obesity, susceptibility to}, 601665 (3); Beta-2-adrenoreceptor agonist, reduced response to (3)	PathwayCommons: pid:Arf6 signaling events|PathwayCommons: pid:Arf6 trafficking events|PathwayCommons: ctd:Atenolol inhibits the reaction [[Epinephrine binds to ADRB2 protein] results in increased abundance of Cyclic AMP]|PathwayCommons: panther:Beta2 adrenergic receptor signaling pathway|PathwayCommons: ctd:Epinephrine promotes the reaction [ADRBK1 protein results in increased phosphorylation of …
Tclin	ADRB3	P13945	8p11.23	Belongs to the G-protein coupled receptor 1 family. Adrenergic receptor subfamily. ADRB3 sub-subfamily.	316	236	1		PathwayCommons: ctd:3-(2-ethylphenoxy)-1-(1,2,3,4-tetrahydronaphth-1-ylamino)-2-propanol oxalate inhibits the reaction [Isoproterenol results in increased activity of ADRB3 protein]|PathwayCommons: ctd:3-(2-ethylphenoxy)-1-(1,2,3,4-tetrahydronaphth-1-ylamino)-2-propanol oxalate inhibits the reaction [[SR 59119A binds to ADRB3 protein] results in increased abundance of Cyclic AMP]|PathwayCommons: …
Tbio	ADRM1	Q16186	20q13.33	Contains 1 PH domain.	48	180	32		PathwayCommons: ctd:Cisplatin promotes the reaction [ADRM1 protein binds to UCHL5 protein, STK11 protein]|PathwayCommons: mirtarbase:Homo sapiens|PathwayCommons: ctd:TP63 protein promotes the reaction [Cisplatin results in increased expression of ADRM1 protein]|PathwayCommons: pid:Validated transcriptional targets of deltaNp63 isoforms|PathwayCommons: ctd:[Cisplatin results in increased phosphory…
Tbio	ADSL	P30566	22q13.1	Belongs to the lyase 1 family. Adenylosuccinate lyase subfamily.	38	125	15	MIM Number: 608222; Phenotype: Adenylosuccinase deficiency, 103050 (3)	UniProt:Purine metabolism; AMP biosynthesis via de novo pathway; AMP from IMP: step 2/2.|UniProt:Purine metabolism; IMP biosynthesis via de novo pathway; 5-amino-1-(5-phospho-D-ribosyl)imidazole-4-carboxamide from 5-amino-1-(5-phospho-D-ribosyl)imidazole-4-carboxylate: step 2/2.|PathwayCommons: inoh:5'-Phospho-ribosyl-4-(N-succino-carboxamide)-5-amino-imidazole = 5'-Phospho-ribosyl-4-carboxamido-…
Tchem	ADSS	P30520	1q44	Belongs to the adenylosuccinate synthetase family.	17	94	1		UniProt:Purine metabolism; AMP biosynthesis via de novo pathway; AMP from IMP: step 1/2.|PathwayCommons: smpdb:AICA-Ribosiduria|PathwayCommons: smpdb:Adenine phosphoribosyltransferase deficiency (APRT)|PathwayCommons: smpdb:Adenosine Deaminase Deficiency|PathwayCommons: smpdb:Adenylosuccinate Lyase Deficiency|PathwayCommons: inoh:Alanine,Aspartic acid and Asparagine metabolism ( Alanine,Aspartic …
Tbio	ADSSL1	Q8N142	14q32.33	Belongs to the adenylosuccinate synthetase family.	9	64	8		UniProt:Purine metabolism; AMP biosynthesis via de novo pathway; AMP from IMP: step 1/2.|PathwayCommons: inoh:Alanine,Aspartic acid and Asparagine metabolism ( Alanine,Aspartic acid and Asparagine metabolism ) |PathwayCommons: smpdb:Aspartate Metabolism|PathwayCommons: smpdb:Canavan Disease|PathwayCommons: panther:De novo purine biosynthesis|PathwayCommons: mirtarbase:Homo sapiens|PathwayCommons:…
Tbio	ADTRP	Q96IZ2	6p24.1	Belongs to the AIG1 family.	16	3	0
Tbio	AEBP1	Q8IUX7	7p13	Contains 1 F5/8 type C domain.	21	107	32
Tbio	AEBP2	Q6ZN18	12p12.3	Contains 3 C2H2-type zinc fingers.	11	91	10		PathwayCommons: mirtarbase:Homo sapiens|Reactome:Chromatin modifying enzymes|Reactome:Chromatin organization|Reactome:Epigenetic regulation of gene expression|Reactome:Gene Expression|Reactome:PKMTs methylate histone lysines|Reactome:PRC2 methylates histones and DNA|WikiPathways:Endoderm Differentiation|WikiPathways:Mesodermal Commitment Pathway|WikiPathways:Interactome of polycomb repressive com…
Tbio	AEN	Q8WTP8	15q26.1	Contains 1 exonuclease domain.	8	48	0		PathwayCommons: mirtarbase:Homo sapiens|PathwayCommons: pid:Validated transcriptional targets of TAp63 isoforms|PathwayCommons: pid:p73 transcription factor network
Tbio	AES	Q08117	19p13.3	Belongs to the WD repeat Groucho/TLE family.	33	242	11	MIM Number: 600188	PathwayCommons: netpath:AndrogenReceptor|PathwayCommons: pid:Presenilin action in Notch and Wnt signaling|PathwayCommons: pid:Regulation of nuclear beta catenin signaling and target gene transcription|Reactome:Degradation of beta-catenin by the destruction complex|Reactome:Repression of WNT target genes|Reactome:Signal Transduction|Reactome:Signaling by Wnt|WikiPathways:Androgen receptor signalin…
Tbio	AFAP1	Q8N556	4p16.1	Contains 2 PH domains.	18	209	49		PathwayCommons: mirtarbase:Homo sapiens
Tbio	AFAP1L1	Q8TED9	5q32	Contains 2 PH domains.	11	51	0		PathwayCommons: mirtarbase:Homo sapiens
Tbio	AFAP1L2	Q8N4X5	10q25.3	Contains 2 PH domains.	24	85	4		PathwayCommons: netpath:EGFR1|PathwayCommons: mirtarbase:Homo sapiens
Tbio	AFDN	P55196	6q27	Contains 2 Ras-associating domains.	70	169	8		PathwayCommons: panther:Alzheimer disease-presenilin pathway|PathwayCommons: pid:E-cadherin signaling in the nascent adherens junction|PathwayCommons: mirtarbase:Homo sapiens|PathwayCommons: pid:Nectin adhesion pathway|PathwayCommons: pid:PDGFR-beta signaling pathway|PathwayCommons: pid:SHP2 signaling|PathwayCommons: pid:Stabilization and expansion of the E-cadherin adherens junction|KEGG:Adheren…
Tbio	AFF1	P51825	4q21.3-q22.1	Belongs to the AF4 family.	52	187	2	MIM Number: 159557	PathwayCommons: mirtarbase:Homo sapiens|KEGG:Transcriptional misregulation in cancer
Tbio	AFF2	P51816	Xq28	Belongs to the AF4 family.	39	96	6
Tbio	AFF3	P51826	2q11.2	Belongs to the AF4 family.	31	39	0
Tbio	AFF4	Q9UHB7	5q31.1	Belongs to the AF4 family.	23	141	10		PathwayCommons: mirtarbase:Homo sapiens|Reactome:Elongation arrest and recovery|Reactome:Formation of RNA Pol II elongation complex|Reactome:Gene Expression|Reactome:RNA Polymerase II Pre-transcription Events|Reactome:RNA Polymerase II Transcription|Reactome:RNA Polymerase II Transcription Elongation
Tbio	AFG3L2	Q9Y4W6	18p11.21	In the C-terminal section; belongs to the peptidase M41 family.	24	129	10	MIM Number: 604581; Phenotype: Spinocerebellar ataxia 28, 610246 (3); Spastic ataxia 5, autosomal recessive, 614487 (3)	PathwayCommons: mirtarbase:Homo sapiens
Tbio	AFM	P43652	4q13.3	Contains 3 albumin domains.	27	137	8	MIM Number: 104145
Tbio	AFMID	Q63HM1	17q25.3	Belongs to the kynurenine formamidase family.	3	56	0		UniProt:Amino-acid degradation; L-tryptophan degradation via kynurenine pathway; L-kynurenine from L-tryptophan: step 2/2.|PathwayCommons: humancyc:L-kynurenine degradation|PathwayCommons: humancyc:NAD de novo biosynthesis|PathwayCommons: recon:Thiele2013 - Human metabolism global reconstruction (Recon 2)|PathwayCommons: smpdb:Tryptophan Metabolism|PathwayCommons: inoh:Tryptophan degradation ( Tr…
Tbio	AFP	P02771	4q13.3	Contains 3 albumin domains.	240	1715	1032	MIM Number: 104150; Phenotype: [Hereditary persistence of alpha-fetoprotein], 615970 (3); Alpha-fetoprotein deficiency, 615969 (3)	PathwayCommons: pid:Direct p53 effectors|PathwayCommons: pid:FOXA2 and FOXA3 transcription factor networks|PathwayCommons: pid:Glucocorticoid receptor regulatory network|PathwayCommons: mirtarbase:Homo sapiens|PathwayCommons: pid:p73 transcription factor network|KEGG:Hippo signaling pathway
Tbio	AFTPH	Q6ULP2	2p14		13	62	0		PathwayCommons: mirtarbase:Homo sapiens
Tbio	AGA	P20933	4q34.3	Belongs to the Ntn-hydrolase family.	48	91	4	MIM Number: 613228; Phenotype: Aspartylglucosaminuria, 208400 (3)	PathwayCommons: mirtarbase:Homo sapiens|PathwayCommons: recon:Thiele2013 - Human metabolism global reconstruction (Recon 2)|PathwayCommons: humancyc:asparagine degradation|KEGG:Lysosome|KEGG:Other glycan degradation|Reactome:Immune System|Reactome:Innate Immune System|Reactome:Neutrophil degranulation
Tbio	AGAP1	Q9UPQ3	2q37.2	Contains 1 PH domain.	18	84	10		PathwayCommons: mirtarbase:Homo sapiens|KEGG:Endocytosis
Tdark	AGAP11	Q8TF27	10q23.2	Contains 1 PH domain.	4	0	0
Tbio	AGAP2	Q99490	12q14.1	Contains 1 PH domain.	46	222	0		PathwayCommons: pid:Netrin-mediated signaling events|PathwayCommons: netpath:Prolactin|PathwayCommons: pid:Trk receptor signaling mediated by PI3K and PLC-gamma|KEGG:Endocytosis|KEGG:FoxO signaling pathway|Reactome:Axon guidance|Reactome:Developmental Biology|Reactome:Netrin-1 signaling|WikiPathways:Prolactin Signaling Pathway
Tbio	AGAP3	Q96P47	7q36.1	Contains 1 PH domain.	10	126	0		PathwayCommons: mirtarbase:Homo sapiens|KEGG:Endocytosis
Tdark	AGAP4	Q96P64	10q11.22	Contains 1 PH domain.	5	53	0		PathwayCommons: mirtarbase:Homo sapiens
Tdark	AGAP5	A6NIR3	10q22.2	Contains 1 PH domain.	1	39	0
Tdark	AGAP6	Q5VW22	10q11.23	Contains 1 PH domain.	1	0	0
Tdark	AGAP7P	Q5VUJ5	10q11.22	Contains 1 PH domain.	1	0	0
Tdark	AGAP9	Q5VTM2	10q11.22	Contains 1 PH domain.	2	45	0
Tdark	AGBL1	Q96MI9	15q25.3	Belongs to the peptidase M14 family.	17	32	0	MIM Number: 615496; Phenotype: Corneal dystrophy, Fuchs endothelial, 8, 615523 (3)
Tchem	AGBL2	Q5U5Z8	11p11.2	Belongs to the peptidase M14 family.	11	49	0		PathwayCommons: mirtarbase:Homo sapiens
Tbio	AGBL3	Q8NEM8	7q33	Belongs to the peptidase M14 family.	8	32	0		PathwayCommons: mirtarbase:Homo sapiens
Tbio	AGBL4	Q5VU57	1p33	Belongs to the peptidase M14 family.	9	40	0
Tbio	AGBL5	Q8NDL9	2p23.3	Belongs to the peptidase M14 family.	13	115	0
Tchem	AGER	Q15109	6p21.32	Contains 1 Ig-like V-type (immunoglobulin-like) domain.	676	483	47		PathwayCommons: mirtarbase:Homo sapiens|PathwayCommons: ctd:Oleanolic Acid inhibits the reaction [HMGB1 protein results in increased expression of AGER protein]|PathwayCommons: ctd:Simvastatin inhibits the reaction [Lipopolysaccharides results in increased expression of AGER protein]|PathwayCommons: ctd:Trientine inhibits the reaction [S100B protein results in increased expression of AGER protein…
Tbio	AGFG1	P52594	2q36.3	Contains 1 Arf-GAP domain.	34	139	0		PathwayCommons: mirtarbase:Homo sapiens|KEGG:Influenza A|Reactome:Cargo recognition for clathrin-mediated endocytosis|Reactome:Clathrin-mediated endocytosis|Reactome:Membrane Trafficking|Reactome:Vesicle-mediated transport
Tbio	AGFG2	O95081	7q22.1	Contains 1 Arf-GAP domain.	10	105	1		PathwayCommons: mirtarbase:Homo sapiens
Tbio	AGGF1	Q8N302	5q13.3	Contains 1 G-patch domain.	18	176	3		PathwayCommons: mirtarbase:Homo sapiens|Reactome:Disease|Reactome:Diseases of signal transduction|Reactome:Oncogenic MAPK signaling|Reactome:Signaling by BRAF and RAF fusions
Tbio	AGK	Q53H12	7q34	Contains 1 DAGKc domain.	25	115	1		UniProt:Lipid metabolism; glycerolipid metabolism.|PathwayCommons: mirtarbase:Homo sapiens|KEGG:Glycerolipid metabolism|KEGG:Metabolic pathways|Reactome:Disease|Reactome:Diseases of signal transduction|Reactome:Fatty Acyl-CoA Biosynthesis|Reactome:Fatty acid, triacylglycerol, and ketone body metabolism|Reactome:Metabolism|Reactome:Metabolism of lipids and lipoproteins|Reactome:Oncogenic MAPK sign…
Tbio	AGL	P35573	1p21.2	Belongs to the glycogen debranching enzyme family.	48	115	3	MIM Number: 610860; Phenotype: Glycogen storage disease IIIa, 232400 (3); Glycogen storage disease IIIb, 232400 (3)	PathwayCommons: smpdb:Glycogen synthetase deficiency|PathwayCommons: smpdb:Glycogenosis, Type III. Cori disease, Debrancher glycogenosis|PathwayCommons: smpdb:Glycogenosis, Type IV. Amylopectinosis, Anderson disease|PathwayCommons: smpdb:Glycogenosis, Type VI. Hers disease|PathwayCommons: mirtarbase:Homo sapiens|PathwayCommons: smpdb:Mucopolysaccharidosis VI. Sly syndrome|PathwayCommons: smpdb:St…
Tbio	AGMAT	Q9BSE5	1p36.21	Belongs to the arginase family. Agmatinase subfamily.	18	52	0		UniProt:Amine and polyamine biosynthesis; putrescine biosynthesis via agmatine pathway; putrescine from agmatine: step 1/1.|PathwayCommons: mirtarbase:Homo sapiens|PathwayCommons: recon:Thiele2013 - Human metabolism global reconstruction (Recon 2)|PathwayCommons: humancyc:putrescine biosynthesis II|KEGG:Arginine and proline metabolism|KEGG:Metabolic pathways|Reactome:Agmatine biosynthesis|Reactom…
Tbio	AGMO	Q6ZNB7	7p21.2	Belongs to the sterol desaturase family. TMEM195 subfamily.	11	41	0		Reactome:Fatty acid, triacylglycerol, and ketone body metabolism|Reactome:Metabolism|Reactome:Metabolism of lipids and lipoproteins|Reactome:Triglyceride Biosynthesis
Tbio	AGO1	Q9UL18	1p34.3	Contains 1 Piwi domain.	71	170	31		PathwayCommons: mirtarbase:Homo sapiens|Reactome:Adaptive Immune System|Reactome:Beta-catenin independent WNT signaling|Reactome:Ca2+ pathway|Reactome:Cellular Senescence|Reactome:Cellular responses to stress|Reactome:DAP12 interactions|Reactome:DAP12 signaling|Reactome:Downstream signal transduction|Reactome:Downstream signaling events of B Cell Receptor (BCR)|Reactome:Fc epsilon receptor (FCERI…
Tbio	AGO2	Q9UKV8	8q24.3	Contains 1 Piwi domain.	200	178	39		PathwayCommons: mirtarbase:Homo sapiens|PathwayCommons: ctd:SB 203580 inhibits the reaction [sodium arsenite results in increased phosphorylation of AGO2 protein]|Reactome:Adaptive Immune System|Reactome:Beta-catenin independent WNT signaling|Reactome:Ca2+ pathway|Reactome:DAP12 interactions|Reactome:DAP12 signaling|Reactome:Downstream signal transduction|Reactome:Downstream signaling events of B…
Tbio	AGO3	Q9H9G7	1p34.3	Contains 1 Piwi domain.	24	94	23	MIM Number: 607355	PathwayCommons: mirtarbase:Homo sapiens|Reactome:Adaptive Immune System|Reactome:Beta-catenin independent WNT signaling|Reactome:Ca2+ pathway|Reactome:Cellular Senescence|Reactome:Cellular responses to stress|Reactome:DAP12 interactions|Reactome:DAP12 signaling|Reactome:Downstream signal transduction|Reactome:Downstream signaling events of B Cell Receptor (BCR)|Reactome:Fc epsilon receptor (FCERI…
Tbio	AGO4	Q9HCK5	1p34.3	Contains 1 Piwi domain.	19	85	26		PathwayCommons: mirtarbase:Homo sapiens|Reactome:Adaptive Immune System|Reactome:Beta-catenin independent WNT signaling|Reactome:Ca2+ pathway|Reactome:Cellular Senescence|Reactome:Cellular responses to stress|Reactome:DAP12 interactions|Reactome:DAP12 signaling|Reactome:Downstream signal transduction|Reactome:Downstream signaling events of B Cell Receptor (BCR)|Reactome:Fc epsilon receptor (FCERI…
Tbio	AGPAT1	Q99943	6p21.32	Belongs to the 1-acyl-sn-glycerol-3-phosphate acyltransferase family.	27	75	1		UniProt:Phospholipid metabolism; CDP-diacylglycerol biosynthesis; CDP-diacylglycerol from sn-glycerol 3-phosphate: step 2/3.|PathwayCommons: humancyc:CDP-diacylglycerol biosynthesis|PathwayCommons: smpdb:D-glyceric acidura|PathwayCommons: smpdb:Familial lipoprotein lipase deficiency|PathwayCommons: smpdb:Glycerol Kinase Deficiency|PathwayCommons: smpdb:Glycerolipid Metabolism|PathwayCommons: mirt…
Tchem	AGPAT2	O15120	9q34.3	Belongs to the 1-acyl-sn-glycerol-3-phosphate acyltransferase family.	30	108	1	MIM Number: 603100; Phenotype: Lipodystrophy, congenital generalized, type 1, 608594 (3)	UniProt:Phospholipid metabolism; CDP-diacylglycerol biosynthesis; CDP-diacylglycerol from sn-glycerol 3-phosphate: step 2/3.|PathwayCommons: humancyc:CDP-diacylglycerol biosynthesis|PathwayCommons: mirtarbase:Homo sapiens|PathwayCommons: recon:Thiele2013 - Human metabolism global reconstruction (Recon 2)|PathwayCommons: humancyc:triacylglycerol biosynthesis|KEGG:Glycerolipid metabolism|KEGG:Glyce…
Tbio	AGPAT3	Q9NRZ7	21q22.3	Belongs to the 1-acyl-sn-glycerol-3-phosphate acyltransferase family.	16	94	1	MIM Number: 614794	UniProt:Phospholipid metabolism; CDP-diacylglycerol biosynthesis; CDP-diacylglycerol from sn-glycerol 3-phosphate: step 2/3.|PathwayCommons: humancyc:CDP-diacylglycerol biosynthesis|PathwayCommons: mirtarbase:Homo sapiens|PathwayCommons: humancyc:triacylglycerol biosynthesis|KEGG:Glycerolipid metabolism|KEGG:Glycerophospholipid metabolism|KEGG:Metabolic pathways|KEGG:Phospholipase D signaling pat…
Tbio	AGPAT4	Q9NRZ5	6q26	Belongs to the 1-acyl-sn-glycerol-3-phosphate acyltransferase family.	12	154	1		UniProt:Phospholipid metabolism; CDP-diacylglycerol biosynthesis; CDP-diacylglycerol from sn-glycerol 3-phosphate: step 2/3.|PathwayCommons: humancyc:CDP-diacylglycerol biosynthesis|PathwayCommons: mirtarbase:Homo sapiens|PathwayCommons: recon:Thiele2013 - Human metabolism global reconstruction (Recon 2)|PathwayCommons: humancyc:triacylglycerol biosynthesis|KEGG:Glycerolipid metabolism|KEGG:Glyce…
Tbio	AGPAT5	Q9NUQ2	8p23.1	Belongs to the 1-acyl-sn-glycerol-3-phosphate acyltransferase family.	16	156	31		UniProt:Phospholipid metabolism; CDP-diacylglycerol biosynthesis; CDP-diacylglycerol from sn-glycerol 3-phosphate: step 2/3.|PathwayCommons: humancyc:CDP-diacylglycerol biosynthesis|PathwayCommons: mirtarbase:Homo sapiens|PathwayCommons: recon:Thiele2013 - Human metabolism global reconstruction (Recon 2)|PathwayCommons: humancyc:triacylglycerol biosynthesis|KEGG:Glycerolipid metabolism|KEGG:Glyce…
Tbio	AGPS	O00116	2q31.2	Contains 1 FAD-binding PCMH-type domain.	32	73	3		UniProt:Glycerolipid metabolism; ether lipid biosynthesis.|PathwayCommons: mirtarbase:Homo sapiens|PathwayCommons: smpdb:Plasmalogen Synthesis|PathwayCommons: recon:Thiele2013 - Human metabolism global reconstruction (Recon 2)|KEGG:Ether lipid metabolism|KEGG:Peroxisome|KEGG:Metabolic pathways|Reactome:Metabolism|Reactome:Metabolism of lipids and lipoproteins|Reactome:Peroxisomal lipid metabolism…
Tbio	AGR2	O95994	7p21.1	Belongs to the AGR family.	92	532	133		PathwayCommons: ctd:AHR protein affects the reaction [Tetrachlorodibenzodioxin results in increased expression of AGR2 protein]|PathwayCommons: mirtarbase:Homo sapiens
Tbio	AGR3	Q8TD06	7p21.1	Belongs to the AGR family.	19	184	38		PathwayCommons: mirtarbase:Homo sapiens
Tbio	AGRN	O00468	1p36.33	Contains 1 SEA domain.	48	117	37		PathwayCommons: inoh:Canonical Wnt signaling pathway ( C. elegans endoderm induction Wnt signaling pathway Diagram ) |PathwayCommons: inoh:Canonical Wnt signaling pathway ( Canonical Wnt signaling pathway Diagram ) |PathwayCommons: inoh:Canonical Wnt signaling pathway ( Drosophila Wingless/Wnt signaling pathway Diagram ) |PathwayCommons: inoh:Canonical Wnt signaling pathway ( Mammalian Wnt signal…
Tbio	AGRP	O00253	16q22.1	Contains 1 agouti domain.	57	168	17		PathwayCommons: mirtarbase:Homo sapiens|PathwayCommons: pid:Syndecan-3-mediated signaling events|KEGG:Adipocytokine signaling pathway|WikiPathways:Circadian rythm related genes
Tbio	AGT	P01019	1q42.2	Belongs to the serpin family.	964	609	199	MIM Number: 106150; Phenotype: {Hypertension, essential, susceptibility to}, 145500 (3); {Preeclampsia, susceptibility to} (3); Renal tubular dysgenesis, 267430 (3)	PathwayCommons: ctd:AGT gene promotes the reaction [Ethinyl Estradiol results in increased expression of AGT protein]|PathwayCommons: ctd:AGT gene promotes the reaction [Ethinyl Estradiol results in increased secretion of AGT protein]|PathwayCommons: pid:AP-1 transcription factor network|PathwayCommons: ctd:Amlodipine inhibits the reaction [AGT results in decreased expression of BCL2 mRNA]|Pathwa…
Tbio	AGTPBP1	Q9UPW5	9q21.33	Belongs to the peptidase M14 family.	12	154	29		PathwayCommons: mirtarbase:Homo sapiens
Tclin	AGTR1	P30556	3q24	Belongs to the G-protein coupled receptor 1 family.	809	259	15	MIM Number: 106165; Phenotype: {Hypertension, essential}, 145500 (3); Renal tubular dysgenesis, 267430 (3)	PathwayCommons: smpdb:Acebutolol Action Pathway|PathwayCommons: smpdb:Alprenolol Action Pathway|PathwayCommons: smpdb:Amiodarone Action Pathway|PathwayCommons: smpdb:Amlodipine Action Pathway|PathwayCommons: pid:Angiopoietin receptor Tie2-mediated signaling|PathwayCommons: panther:Angiotensin_II-stimulated_signaling_through_G_proteins_and_beta-arrestin|PathwayCommons: smpdb:Arbutamine Action Path…
Tchem	AGTR2	P50052	Xq23	Belongs to the G-protein coupled receptor 1 family.	198	122	21	MIM Number: 300034	PathwayCommons: inoh:G alpha i GDP-GTP exchange signaling ( GPCR signaling (G alpha i) ) |PathwayCommons: inoh:G alpha i GDP-GTP exchange signaling ( GPCR signaling (pertussis toxin) ) |PathwayCommons: inoh:G alpha s GDP-GTP exchange signaling ( GPCR signaling (G alpha q) ) |PathwayCommons: inoh:G alpha s GDP-GTP exchange signaling ( GPCR signaling (G alpha s, Epac and ERK) ) |PathwayCommons: ino…
Tbio	AGTRAP	Q6RW13	1p36.22		27	122	13		PathwayCommons: ctd:BCL2 mutant form promotes the reaction [AGT protein results in increased expression of AGTRAP protein]|PathwayCommons: mirtarbase:Homo sapiens|Reactome:Disease|Reactome:Diseases of signal transduction|Reactome:Oncogenic MAPK signaling|Reactome:Signaling by BRAF and RAF fusions
Tbio	AGXT	P21549	2q37.3	Belongs to the class-V pyridoxal-phosphate-dependent aminotransferase family.	86	162	48	MIM Number: 604285; Phenotype: Hyperoxaluria, primary, type 1, 259900 (3)	PathwayCommons: smpdb:3-Phosphoglycerate dehydrogenase deficiency|PathwayCommons: smpdb:Alanine Metabolism|PathwayCommons: smpdb:Dihydropyrimidine Dehydrogenase Deficiency (DHPD)|PathwayCommons: smpdb:Dimethylglycine Dehydrogenase Deficiency|PathwayCommons: smpdb:Glycine and Serine Metabolism|PathwayCommons: smpdb:Hyperglycinemia, non-ketotic|PathwayCommons: inoh:L-Alanine + Glyoxylic acid = Pyru…
Tbio	AGXT2	Q9BYV1	5p13.2	Belongs to the class-III pyridoxal-phosphate-dependent aminotransferase family.	27	64	0		PathwayCommons: mirtarbase:Homo sapiens|PathwayCommons: inoh:L-Alanine + Glyoxylic acid = Pyruvic acid + Glycine ( Alanine,Aspartic acid and Asparagine metabolism ) |PathwayCommons: inoh:L-Alanine + Glyoxylic acid = Pyruvic acid + Glycine ( Glycine and Serine metabolism ) |PathwayCommons: inoh:L-Alanine + Glyoxylic acid = Pyruvic acid + Glycine ( Glycolysis and Gluconeogenesis ) |PathwayCommons: …
Tbio	AHCTF1	Q8WYP5	1q44	Contains 1 A.T hook DNA-binding domain.	11	57	11		PathwayCommons: mirtarbase:Homo sapiens|Reactome:Cell Cycle|Reactome:Cell Cycle, Mitotic|Reactome:M Phase|Reactome:Mitotic Anaphase|Reactome:Mitotic Metaphase and Anaphase|Reactome:Mitotic Prometaphase|Reactome:RHO GTPase Effectors|Reactome:RHO GTPases Activate Formins|Reactome:Resolution of Sister Chromatid Cohesion|Reactome:Separation of Sister Chromatids|Reactome:Signal Transduction|Reactome:S…
Tchem	AHCY	P23526	20q11.22	Belongs to the adenosylhomocysteinase family.	59	225	38	MIM Number: 180960; Phenotype: Hypermethioninemia with deficiency of S-adenosylhomocysteine hydrolase, 613752 (3)	UniProt:Amino-acid biosynthesis; L-homocysteine biosynthesis; L-homocysteine from S-adenosyl-L-homocysteine: step 1/1.|PathwayCommons: smpdb:Betaine Metabolism|PathwayCommons: inoh:Methionine and Cysteine metabolism ( Methionine and Cysteine metabolism ) |PathwayCommons: smpdb:Selenoamino Acid Metabolism|PathwayCommons: netpath:TCR|PathwayCommons: recon:Thiele2013 - Human metabolism global recons…
Tchem	AHCYL1	O43865	1p13.3	Belongs to the adenosylhomocysteinase family.	31	102	30		UniProt:Amino-acid biosynthesis; L-homocysteine biosynthesis; L-homocysteine from S-adenosyl-L-homocysteine: step 1/1.|PathwayCommons: netpath:EGFR1|PathwayCommons: mirtarbase:Homo sapiens|PathwayCommons: inoh:Methionine and Cysteine metabolism ( Methionine and Cysteine metabolism ) |KEGG:Cysteine and methionine metabolism|KEGG:Metabolic pathways|Reactome:Adaptive Immune System|Reactome:Antigen a…
Tbio	AHCYL2	Q96HN2	7q32.1	Belongs to the adenosylhomocysteinase family.	9	43	0		UniProt:Amino-acid biosynthesis; L-homocysteine biosynthesis; L-homocysteine from S-adenosyl-L-homocysteine: step 1/1.|PathwayCommons: mirtarbase:Homo sapiens|PathwayCommons: inoh:Methionine and Cysteine metabolism ( Methionine and Cysteine metabolism ) |PathwayCommons: recon:Thiele2013 - Human metabolism global reconstruction (Recon 2)|KEGG:Cysteine and methionine metabolism|KEGG:Metabolic pathw…
Tdark	AHDC1	Q5TGY3	1p36.11-p35.3	Contains 2 A.T hook DNA-binding domains.	6	10	1		PathwayCommons: mirtarbase:Homo sapiens|WikiPathways:Endoderm Differentiation|WikiPathways:Mesodermal Commitment Pathway
Tbio	AHI1	Q8N157	6q23.3	Contains 7 WD repeats.	54	133	4	MIM Number: 608894; Phenotype: Joubert syndrome-3, 608629 (3)	PathwayCommons: mirtarbase:Homo sapiens|Reactome:Anchoring of the basal body to the plasma membrane|Reactome:Cilium Assembly|Reactome:Organelle biogenesis and maintenance|WikiPathways:Ectoderm Differentiation
Tbio	AHNAK	Q09666	11q12.3	Contains 1 PDZ (DHR) domain.	48	82	29		PathwayCommons: netpath:EGFR1|PathwayCommons: mirtarbase:Homo sapiens
Tbio	AHNAK2	Q8IVF2	14q32.33	Contains 1 PDZ (DHR) domain.	8	58	6		PathwayCommons: mirtarbase:Homo sapiens
Tclin	AHR	P35869	7p21.1	Contains 2 PAS (PER-ARNT-SIM) domains.	403	723	171	MIM Number: 600253	PathwayCommons: ctd:2-(2-amino-3-methoxyphenyl)-4H-1-benzopyran-4-one inhibits the reaction [AHR protein results in increased expression of NQO1 mRNA]|PathwayCommons: ctd:2-(2-amino-3-methoxyphenyl)-4H-1-benzopyran-4-one inhibits the reaction [Tetrachlorodibenzodioxin results in decreased expression of AHR protein]|PathwayCommons: ctd:2-methyl-2H-pyrazole-3-carboxylic acid (2-methyl-4-o-tolylazop…
Tbio	AHRR	A9YTQ3	5p15.33	Contains 1 PAS (PER-ARNT-SIM) domain.	52	66	15	MIM Number: 606517	PathwayCommons: mirtarbase:Homo sapiens|Reactome:Aryl hydrocarbon receptor signalling|Reactome:Biological oxidations|Reactome:Fatty acid, triacylglycerol, and ketone body metabolism|Reactome:Metabolism|Reactome:Metabolism of lipids and lipoproteins|Reactome:PPARA activates gene expression|Reactome:Phase 1 - Functionalization of compounds|Reactome:Regulation of lipid metabolism by Peroxisome proli…
Tbio	AHSA1	O95433	14q24.3	Belongs to the AHA1 family.	26	513	248		PathwayCommons: mirtarbase:Homo sapiens|WikiPathways:T-Cell antigen Receptor (TCR) pathway during Staphylococcus aureus infection
Tbio	AHSG	P02765	3q27.3	Contains 2 cystatin fetuin-A-type domains.	233	387	63	MIM Number: 138680	PathwayCommons: pid:BMP receptor signaling|Reactome:Hemostasis|Reactome:Immune System|Reactome:Innate Immune System|Reactome:Neutrophil degranulation|Reactome:Platelet activation, signaling and aggregation|Reactome:Platelet degranulation|Reactome:Response to elevated platelet cytosolic Ca2+
Tbio	AHSP	Q9NZD4	16p11.2	Belongs to the AHSP family.	41	108	23
Tbio	AICDA	Q9GZX7	12p13.31	Contains 1 CMP/dCMP-type deaminase domain.	208	241	50	MIM Number: 605257; Phenotype: Immunodeficiency with hyper-IgM, type 2, 605258 (3)	PathwayCommons: pid:IL4-mediated signaling events|PathwayCommons: inoh:Pyrimidine Nucleotides and Nucleosides metabolism ( Pyrimidine Nucleotides and Nucleosides metabolism ) |PathwayCommons: ctd:imatinib promotes the reaction [arsenic trioxide results in decreased expression of AICDA protein]|KEGG:Primary immunodeficiency|KEGG:Intestinal immune network for IgA production
Tbio	AIDA	Q96BJ3	1q41	Belongs to the AIDA family.	7	90	7		PathwayCommons: mirtarbase:Homo sapiens
Tbio	AIF1	P55008	6p21.33	Contains 2 EF-hand domains.	75	542	78	MIM Number: 601833	WikiPathways:Spinal Cord Injury
Tbio	AIF1L	Q9BQI0	9q34.12-q34.13	Contains 2 EF-hand domains.	16	11	0		PathwayCommons: mirtarbase:Homo sapiens
Tbio	AIFM1	O95831	Xq26.1	Belongs to the FAD-dependent oxidoreductase family.	169	549	45	MIM Number: 300169; Phenotype: Combined oxidative phosphorylation deficiency 6, 300816 (3); Cowchock syndrome, 310490 (3); Deafness, X-linked 5, 300614 (3)	PathwayCommons: panther:Apoptosis signaling pathway|PathwayCommons: ctd:BAK1 protein promotes the reaction [resveratrol results in increased secretion of AIFM1 protein]|PathwayCommons: pid:Ceramide signaling pathway|PathwayCommons: mirtarbase:Homo sapiens|KEGG:Apoptosis|WikiPathways:Apoptosis Modulation by HSP70|WikiPathways:Nanomaterial induced apoptosis|WikiPathways:Apoptosis Modulation and Sig…
Tbio	AIFM2	Q9BRQ8	10q22.1	Belongs to the FAD-dependent oxidoreductase family.	19	195	29		PathwayCommons: pid:Direct p53 effectors|PathwayCommons: mirtarbase:Homo sapiens|Reactome:Gene Expression|Reactome:Generic Transcription Pathway|Reactome:TP53 Regulates Transcription of Cell Death Genes|Reactome:TP53 Regulates Transcription of Genes Involved in Cytochrome C Release|Reactome:Transcriptional Regulation by TP53|WikiPathways:Apoptosis Modulation and Signaling
Tbio	AIFM3	Q96NN9	22q11.21	Contains 1 Rieske domain.	14	136	1		PathwayCommons: mirtarbase:Homo sapiens
Tbio	AIG1	Q9NVV5	6q24.2	Belongs to the AIG1 family.	15	100	0		PathwayCommons: mirtarbase:Homo sapiens
Tbio	AIM2	O14862	1q23.1-q23.2	Contains 1 pyrin domain.	57	401	111		PathwayCommons: mirtarbase:Homo sapiens|KEGG:NOD-like receptor signaling pathway|KEGG:Cytosolic DNA-sensing pathway|Reactome:Immune System|Reactome:Inflammasomes|Reactome:Innate Immune System|Reactome:Nucleotide-binding domain, leucine rich repeat containing receptor (NLR) signaling pathways|Reactome:The AIM2 inflammasome|WikiPathways:Nucleotide-binding Oligomerization Domain (NOD) pathway
Tbio	AIMP1	Q12904	4q24	Contains 1 tRNA-binding domain.	71	321	39		PathwayCommons: mirtarbase:Homo sapiens|Reactome:Cytosolic tRNA aminoacylation|Reactome:Gene Expression|Reactome:Metabolism|Reactome:Metabolism of amino acids and derivatives|Reactome:SeMet incorporation into proteins|Reactome:Selenoamino acid metabolism|Reactome:tRNA Aminoacylation
Tchem	AIMP2	Q13155	7p22.1	Contains 1 GST C-terminal domain.	49	130	8		PathwayCommons: mirtarbase:Homo sapiens|Reactome:Cytosolic tRNA aminoacylation|Reactome:Gene Expression|Reactome:Metabolism|Reactome:Metabolism of amino acids and derivatives|Reactome:SeMet incorporation into proteins|Reactome:Selenoamino acid metabolism|Reactome:tRNA Aminoacylation|WikiPathways:Osteoclast Signaling|WikiPathways:Transcriptional activation by NRF2
Tbio	AIP	O00170	11q13.2	Contains 3 TPR repeats.	99	244	25		Reactome:Aryl hydrocarbon receptor signalling|Reactome:Biological oxidations|Reactome:Metabolism|Reactome:Phase 1 - Functionalization of compounds|WikiPathways:Aryl Hydrocarbon Receptor|WikiPathways:Aryl Hydrocarbon Receptor Pathway
Tbio	AIPL1	Q9NZN9	17p13.2	Contains 3 TPR repeats.	69	194	46	MIM Number: 604392; Phenotype: Leber congenital amaurosis 4, 604393 (3); Retinitis pigmentosa, juvenile, 604393 (3); Cone-rod dystrophy, 604393 (3)	PathwayCommons: mirtarbase:Homo sapiens
Tbio	AIRE	O43918	21q22.3	Contains 1 SAND domain.	156	449	24	MIM Number: 607358; Phenotype: Autoimmune polyendocrinopathy syndrome , type I, with or without reversible metaphyseal dysplasia, 240300 (3)	KEGG:Primary immunodeficiency|KEGG:Ubiquitin mediated proteolysis
Tbio	AJAP1	Q9UKB5	1p36.32		21	13	0
Tbio	AJUBA	Q96IF1	14q11.2	Contains 3 LIM zinc-binding domains.	30	59	4		PathwayCommons: pid:Aurora A signaling|PathwayCommons: pid:E-cadherin signaling in keratinocytes|PathwayCommons: mirtarbase:Homo sapiens|KEGG:Hippo signaling pathway|KEGG:Hippo signaling pathway -multiple species|Reactome:Activation of HOX genes during differentiation|Reactome:Activation of anterior HOX genes in hindbrain development during early embryogenesis|Reactome:Cell Cycle|Reactome:Cell Cy…
Tbio	AK1	P00568	9q34.11	Belongs to the adenylate kinase family. AK1 subfamily.	35	358	102	MIM Number: 103000; Phenotype: Hemolytic anemia due to adenylate kinase deficiency, 612631 (3)	PathwayCommons: smpdb:AICA-Ribosiduria|PathwayCommons: inoh:ATP + AMP = 2 ADP ( Purine nucleotides and Nucleosides metabolism ) |PathwayCommons: inoh:ATP + dAMP = ADP + dADP ( Purine nucleotides and Nucleosides metabolism ) |PathwayCommons: smpdb:Adefovir Dipivoxil Metabolism Pathway|PathwayCommons: smpdb:Adenine phosphoribosyltransferase deficiency (APRT)|PathwayCommons: smpdb:Adenosine Deaminas…
Tbio	AK2	P54819	1p35.1	Belongs to the adenylate kinase family. AK2 subfamily.	22	267	13	MIM Number: 103020; Phenotype: Reticular dysgenesis, 267500 (3)	PathwayCommons: inoh:ATP + AMP = 2 ADP ( Purine nucleotides and Nucleosides metabolism ) |PathwayCommons: inoh:ATP + dAMP = ADP + dADP ( Purine nucleotides and Nucleosides metabolism ) |PathwayCommons: smpdb:Adefovir Dipivoxil Metabolism Pathway|PathwayCommons: panther:De novo purine biosynthesis|PathwayCommons: mirtarbase:Homo sapiens|PathwayCommons: smpdb:Tenofovir Metabolism Pathway|PathwayCom…
Tbio	AK3	Q9UIJ7	9p24.1	Belongs to the adenylate kinase family. AK3 subfamily.	15	200	79	MIM Number: 103030	PathwayCommons: smpdb:Beta Ureidopropionase Deficiency|PathwayCommons: panther:De novo purine biosynthesis|PathwayCommons: smpdb:Dihydropyrimidinase Deficiency|PathwayCommons: mirtarbase:Homo sapiens|PathwayCommons: smpdb:MNGIE (Mitochondrial Neurogastrointestinal Encephalopathy)|PathwayCommons: smpdb:Pyrimidine Metabolism|PathwayCommons: recon:Thiele2013 - Human metabolism global reconstruction …
Tbio	AK4	P27144	1p31.3	Belongs to the adenylate kinase family. AK3 subfamily.	20	250	77		PathwayCommons: inoh:ATP + AMP = 2 ADP ( Purine nucleotides and Nucleosides metabolism ) |PathwayCommons: inoh:ATP + dAMP = ADP + dADP ( Purine nucleotides and Nucleosides metabolism ) |PathwayCommons: panther:De novo purine biosynthesis|PathwayCommons: mirtarbase:Homo sapiens|PathwayCommons: humancyc:adenosine ribonucleotides de novo biosynthesis|PathwayCommons: humancyc:purine nucleotides de no…
Tbio	AK5	Q9Y6K8	1p31.1	Belongs to the adenylate kinase family.	8	178	61		PathwayCommons: inoh:ATP + AMP = 2 ADP ( Purine nucleotides and Nucleosides metabolism ) |PathwayCommons: inoh:ATP + dAMP = ADP + dADP ( Purine nucleotides and Nucleosides metabolism ) |PathwayCommons: panther:De novo purine biosynthesis|PathwayCommons: recon:Thiele2013 - Human metabolism global reconstruction (Recon 2)|PathwayCommons: humancyc:adenosine ribonucleotides de novo biosynthesis|Pathw…
Tbio	AK6	Q9Y3D8	5q13.2	Belongs to the adenylate kinase family. AK6 subfamily.	17	83	1		KEGG:Ribosome biogenesis in eukaryotes|KEGG:Metabolic pathways|KEGG:Purine metabolism|Reactome:Metabolism|Reactome:Metabolism of nucleotides|Reactome:Synthesis and interconversion of nucleotide di- and triphosphates
Tbio	AK7	Q96M32	14q32.2	In the C-terminal section; belongs to the dpy-30 family.	11	51	0		PathwayCommons: mirtarbase:Homo sapiens|PathwayCommons: recon:Thiele2013 - Human metabolism global reconstruction (Recon 2)|PathwayCommons: humancyc:adenosine ribonucleotides de novo biosynthesis|PathwayCommons: humancyc:purine nucleotides de novo biosynthesis|PathwayCommons: humancyc:superpathway of purine nucleotide salvage|KEGG:Metabolic pathways|KEGG:Purine metabolism|KEGG:Thiamine metabolism…
Tbio	AK8	Q96MA6	9q34.13	Belongs to the adenylate kinase family.	12	59	8		PathwayCommons: panther:De novo purine biosynthesis|PathwayCommons: humancyc:adenosine ribonucleotides de novo biosynthesis|PathwayCommons: humancyc:purine nucleotides de novo biosynthesis|PathwayCommons: humancyc:superpathway of purine nucleotide salvage|KEGG:Metabolic pathways|KEGG:Purine metabolism|KEGG:Thiamine metabolism|Reactome:Metabolism|Reactome:Metabolism of nucleotides|Reactome:Synthes…
Tbio	AK9	Q5TCS8	6q21	Belongs to the adenylate kinase family.	11	83	5		KEGG:Pyrimidine metabolism|KEGG:Metabolic pathways|KEGG:Purine metabolism|Reactome:Metabolism|Reactome:Metabolism of nucleotides|Reactome:Synthesis and interconversion of nucleotide di- and triphosphates
Tdark	AKAIN1	P0CW23	18p11.31		2	3	0
Tbio	AKAP1	Q92667	17q22	Contains 1 Tudor domain.	41	124	5		PathwayCommons: mirtarbase:Homo sapiens|PathwayCommons: pid:Signaling events mediated by VEGFR1 and VEGFR2|Reactome:Factors involved in megakaryocyte development and platelet production|Reactome:Hemostasis|WikiPathways:G Protein Signaling Pathways
Tbio	AKAP10	O43572	17p11.2	Contains 2 RGS domains.	38	193	11		PathwayCommons: mirtarbase:Homo sapiens|Reactome:Factors involved in megakaryocyte development and platelet production|Reactome:Hemostasis|WikiPathways:G Protein Signaling Pathways
Tbio	AKAP11	Q9UKA4	13q14.11	Belongs to the AKAP110 family.	22	34	1		PathwayCommons: mirtarbase:Homo sapiens|WikiPathways:G Protein Signaling Pathways
Tbio	AKAP12	Q02952	6q25.1	Contains 3 AKAP domains.	69	151	28		PathwayCommons: mirtarbase:Homo sapiens|WikiPathways:G Protein Signaling Pathways
Tbio	AKAP13	Q12802	15q25.3	Contains 1 phorbol-ester/DAG-type zinc finger.	66	129	33	MIM Number: 604686	PathwayCommons: mirtarbase:Homo sapiens|PathwayCommons: pid:PAR1-mediated thrombin signaling events|PathwayCommons: pid:Regulation of RhoA activity|Reactome:Cell death signalling via NRAGE, NRIF and NADE|Reactome:G alpha (12/13) signalling events|Reactome:GPCR downstream signaling|Reactome:NRAGE signals death through JNK|Reactome:Rho GTPase cycle|Reactome:Signal Transduction|Reactome:Signaling by…
Tbio	AKAP14	Q86UN6	Xq24		4	57	0
Tbio	AKAP17A	Q02040	Xp22.33 and Yp11.32	Contains 1 RRM (RNA recognition motif) domain.	13	151	25		PathwayCommons: mirtarbase:Homo sapiens
Tbio	AKAP3	O75969	12p13.32	Belongs to the AKAP110 family.	20	123	3		WikiPathways:G Protein Signaling Pathways
Tbio	AKAP4	Q5JQC9	Xp11.22	Belongs to the AKAP110 family.	21	106	34		PathwayCommons: mirtarbase:Homo sapiens|WikiPathways:G Protein Signaling Pathways
Tbio	AKAP5	P24588	14q23.3	Contains 1 AKAP domain.	62	174	14		PathwayCommons: pid:Calcium signaling in the CD4+ TCR pathway|PathwayCommons: mirtarbase:Homo sapiens|PathwayCommons: pid:Role of Calcineurin-dependent NFAT signaling in lymphocytes|Reactome:Glucagon-like Peptide-1 (GLP1) regulates insulin secretion|Reactome:Glutamate Binding, Activation of AMPA Receptors and Synaptic Plasticity|Reactome:Integration of energy metabolism|Reactome:Metabolism|Reacto…
Tbio	AKAP6	Q13023	14q12	Contains 2 spectrin repeats.	29	81	10		WikiPathways:G Protein Signaling Pathways
Tbio	AKAP7	O43687	6q23.2		16	150	31		WikiPathways:G Protein Signaling Pathways
Tbio	AKAP8	O43823	19p13.12	Contains 2 C2H2 AKAP95-type zinc fingers.	31	240	23		PathwayCommons: mirtarbase:Homo sapiens|PathwayCommons: netpath:TNFalpha|WikiPathways:G Protein Signaling Pathways
Tbio	AKAP8L	Q9ULX6	19p13.12	Contains 2 C2H2 AKAP95-type zinc fingers.	26	125	0		PathwayCommons: mirtarbase:Homo sapiens|KEGG:Epstein-Barr virus infection
Tbio	AKAP9	Q99996	7q21.2		66	105	16		PathwayCommons: mirtarbase:Homo sapiens|Reactome:ARMS-mediated activation|Reactome:AURKA Activation by TPX2|Reactome:Activation of NMDA receptor upon glutamate binding and postsynaptic events|Reactome:Anchoring of the basal body to the plasma membrane|Reactome:Axon guidance|Reactome:CREB phosphorylation through the activation of CaMKII|Reactome:CREB phosphorylation through the activation of Ras|R…
Tbio	AKIP1	Q9NQ31	11p15.4		17	101	7		PathwayCommons: mirtarbase:Homo sapiens
Tbio	AKIRIN1	Q9H9L7	1p34.3	Belongs to the akirin family.	9	108	0		PathwayCommons: mirtarbase:Homo sapiens
Tbio	AKIRIN2	Q53H80	6q15	Belongs to the akirin family.	11	129	6
Tbio	AKNA	Q7Z591	9q32	Contains 1 A.T hook DNA-binding domain.	12	17	0
Tdark	AKNAD1	Q5T1N1	1p13.3	Belongs to the AKNA family.	8	16	0
Tchem	AKR1A1	P14550	1p34.1	Belongs to the aldo/keto reductase family.	40	337	73		PathwayCommons: smpdb:Doxorubicin Metabolism Pathway|PathwayCommons: mirtarbase:Homo sapiens|PathwayCommons: ctd:NAD promotes the reaction [AKR1A1 protein affects the chemical synthesis of benzo(a)pyrene-7,8-dione]|PathwayCommons: ctd:NADP promotes the reaction [AKR1A1 protein affects the metabolism of benzo(a)pyrene 7,8-dihydrodiol]|PathwayCommons: recon:Thiele2013 - Human metabolism global reco…
Tclin	AKR1B1	P15121	7q33	Belongs to the aldo/keto reductase family.	144	302	47		PathwayCommons: smpdb:D-glyceric acidura|PathwayCommons: smpdb:Dopa-responsive dystonia|PathwayCommons: smpdb:Familial lipoprotein lipase deficiency|PathwayCommons: smpdb:Fructose and Mannose Degradation|PathwayCommons: smpdb:Fructose intolerance, hereditary|PathwayCommons: smpdb:Fructosuria|PathwayCommons: smpdb:Galactose Metabolism|PathwayCommons: smpdb:Galactosemia|PathwayCommons: smpdb:Glycer…
Tchem	AKR1B10	O60218	7q33	Belongs to the aldo/keto reductase family.	74	252	56		PathwayCommons: inoh:Glycine and Serine metabolism ( Glycine and Serine metabolism ) |PathwayCommons: mirtarbase:Homo sapiens|PathwayCommons: ctd:Oleanolic Acid inhibits the reaction [AKR1B10 protein results in decreased susceptibility to Doxorubicin]|PathwayCommons: ctd:[AKR1B10 protein results in decreased susceptibility to Doxorubicin]|PathwayCommons: ctd:[AKR1B10 protein results in increased …
Tbio	AKR1B15	C9JRZ8	7q33	Belongs to the aldo/keto reductase family.	9	4	1		Reactome:Estrogen biosynthesis|Reactome:Metabolism|Reactome:Metabolism of lipids and lipoproteins|Reactome:Metabolism of steroid hormones|Reactome:Steroid hormones
Tchem	AKR1C1	Q04828	10p15.1	Belongs to the aldo/keto reductase family.	65	130	29		PathwayCommons: ctd:Benzo(a)pyrene promotes the reaction [Methyl Parathion results in increased activity of AKR1C1 protein]|PathwayCommons: ctd:Flufenamic Acid inhibits the reaction [AKR1C1 protein results in increased metabolism of Dihydrotestosterone]|PathwayCommons: ctd:NADP promotes the reaction [AKR1C1 protein results in increased reduction of cyclopentanone]|PathwayCommons: ctd:Salicylic Ac…
Tchem	AKR1C2	P52895	10p15.1	Belongs to the aldo/keto reductase family.	62	179	23		PathwayCommons: ctd:Benzo(a)pyrene promotes the reaction [Methyl Parathion results in increased activity of AKR1C2 protein]|PathwayCommons: ctd:Flufenamic Acid inhibits the reaction [AKR1C2 protein results in increased metabolism of Dihydrotestosterone]|PathwayCommons: mirtarbase:Homo sapiens|PathwayCommons: ctd:NADP inhibits the reaction [AKR1C2 protein results in increased oxidation of Hydroxys…
Tchem	AKR1C3	P42330	10p15.1	Belongs to the aldo/keto reductase family.	135	265	3		PathwayCommons: smpdb:Acetaminophen Action Pathway|PathwayCommons: ctd:Acetylcysteine inhibits the reaction [cadmium acetate results in increased expression of AKR1C3 protein]|PathwayCommons: smpdb:Acetylsalicylic Acid Action Pathway|PathwayCommons: smpdb:Antipyrine Action Pathway|PathwayCommons: smpdb:Antrafenine Action Pathway|PathwayCommons: smpdb:Arachidonic Acid Metabolism|PathwayCommons: sm…
Tchem	AKR1C4	P17516	10p15.1	Belongs to the aldo/keto reductase family.	37	189	20		PathwayCommons: smpdb:11-beta-hydroxylase deficiency (CYP11B1)|PathwayCommons: smpdb:17-alpha-hydroxylase deficiency (CYP17)|PathwayCommons: smpdb:21-hydroxylase deficiency (CYP21)|PathwayCommons: smpdb:27-Hydroxylase Deficiency|PathwayCommons: smpdb:3-Beta-Hydroxysteroid Dehydrogenase Deficiency|PathwayCommons: smpdb:Adrenal Hyperplasia Type 3 or Congenital Adrenal Hyperplasia due to 21-hydroxyl…
Tdark	AKR1C8P	Q5T2L2	10p15.1	Belongs to the aldo/keto reductase family.	2	0	0
Tbio	AKR1D1	P51857	7q33	Belongs to the aldo/keto reductase family.	31	142	28		PathwayCommons: smpdb:11-beta-hydroxylase deficiency (CYP11B1)|PathwayCommons: smpdb:17-Beta Hydroxysteroid Dehydrogenase III Deficiency|PathwayCommons: smpdb:17-alpha-hydroxylase deficiency (CYP17)|PathwayCommons: smpdb:21-hydroxylase deficiency (CYP21)|PathwayCommons: smpdb:27-Hydroxylase Deficiency|PathwayCommons: smpdb:3-Beta-Hydroxysteroid Dehydrogenase Deficiency|PathwayCommons: ctd:AKR1D1 …
Tbio	AKR1E2	Q96JD6	10p15.1	Belongs to the aldo/keto reductase family.	13	114	5		PathwayCommons: mirtarbase:Homo sapiens
Tbio	AKR7A2	O43488	1p36.13	Belongs to the aldo/keto reductase family. Aldo/keto reductase 2 subfamily.	21	158	11		PathwayCommons: mirtarbase:Homo sapiens|PathwayCommons: recon:Thiele2013 - Human metabolism global reconstruction (Recon 2)|PathwayCommons: ctd:[[AKR7A2 protein co-treated with NADP] results in increased reduction of 4-hydroxyequilenin-o-quinone]|PathwayCommons: ctd:[[AKR7A2 protein co-treated with NADP] results in increased reduction of benzo(a)pyrene-7,8-dione]|KEGG:Metabolism of xenobiotics by…
Tbio	AKR7A3	O95154	1p36.13	Belongs to the aldo/keto reductase family. Aldo/keto reductase 2 subfamily.	13	62	15		KEGG:Metabolism of xenobiotics by cytochrome P450|Reactome:Aflatoxin activation and detoxification|Reactome:Biological oxidations|Reactome:Metabolism|WikiPathways:Metapathway biotransformation|WikiPathways:Aflatoxin B1 metabolism
Tdark	AKR7L	Q8NHP1	1p36.13	Belongs to the aldo/keto reductase family. Aldo/keto reductase 2 subfamily.	7	0	0		PathwayCommons: mirtarbase:Homo sapiens|Reactome:Aflatoxin activation and detoxification|Reactome:Biological oxidations|Reactome:Metabolism
Tchem	AKT1	P31749	14q32.33	Contains 1 protein kinase domain.	2317	3137	747	MIM Number: 164730; Phenotype: Breast cancer, somatic, 114480 (3); Colorectal cancer, somatic, 114500 (3); Ovarian cancer, somatic, 167000 (3); {Schizophrenia, susceptibility to}, 181500 (2); Proteus syndrome, somatic, 176920 (3); Cowden syndrome 6, 615109 (3)	PathwayCommons: ctd:(6-(4-(2-piperidin-1-ylethoxy)phenyl))-3-pyridin-4-ylpyrazolo(1,5-a)pyrimidine inhibits the reaction [rubimaillin results in decreased phosphorylation of AKT1 protein]|PathwayCommons: ctd:1-Butanol inhibits the reaction [PDGFB protein results in increased phosphorylation of AKT1 protein]|PathwayCommons: ctd:1-Butanol inhibits the reaction [lysophosphatidic acid results in incr…
Tchem	AKT1S1	Q96B36	19q13.33		34	356	87		PathwayCommons: mirtarbase:Homo sapiens|PathwayCommons: inoh:Insulin receptor signaling (Mammal) ( Insulin receptor signaling (Mammal) ) |PathwayCommons: pid:LKB1 signaling events|PathwayCommons: pid:Signaling events mediated by Hepatocyte Growth Factor Receptor (c-Met)|PathwayCommons: netpath:TSH|PathwayCommons: ctd:baohuoside I inhibits the reaction [EGF protein results in increased phosphoryla…
Tchem	AKT2	P31751	19q13.2	Contains 1 protein kinase domain.	222	1067	265		PathwayCommons: ctd:3,5-bis(2-fluorobenzylidene)piperidin-4-one inhibits the reaction [Oxygen deficiency results in increased expression of AKT2 protein]|PathwayCommons: inoh:AKT(PKB) activation signaling ( IGF1 signaling pathway ) |PathwayCommons: inoh:AKT(PKB) activation signaling ( Insulin receptor signaling (D. melanogaster) ) |PathwayCommons: inoh:AKT(PKB) activation signaling ( Insulin rece…
Tchem	AKT3	Q9Y243	1q43-q44	Contains 1 protein kinase domain.	116	709	259		PathwayCommons: inoh:AKT(PKB) activation signaling ( IGF1 signaling pathway ) |PathwayCommons: inoh:AKT(PKB) activation signaling ( Insulin receptor signaling (D. melanogaster) ) |PathwayCommons: inoh:AKT(PKB) activation signaling ( Insulin receptor signaling (Mammal) ) |PathwayCommons: inoh:AKT(PKB) activation signaling ( PDGF signaling pathway ) |PathwayCommons: inoh:AKT(PKB)-Bad signaling ( EP…
Tbio	AKTIP	Q9H8T0	16q12.2	Belongs to the ubiquitin-conjugating enzyme family. FTS subfamily.	24	162	14		PathwayCommons: mirtarbase:Homo sapiens
Tbio	ALAD	P13716	9q32	Belongs to the ALAD family.	114	141	2	MIM Number: 125270; Phenotype: Porphyria, acute hepatic, 612740 (3); {Lead poisoning, susceptibility to}, 612740 (3)	UniProt:Porphyrin-containing compound metabolism; protoporphyrin-IX biosynthesis; coproporphyrinogen-III from 5-aminolevulinate: step 1/4.|PathwayCommons: smpdb:Acute Intermittent Porphyria|PathwayCommons: smpdb:Congenital Erythropoietic Porphyria (CEP) or Gunther Disease|PathwayCommons: panther:Heme biosynthesis|PathwayCommons: smpdb:Hereditary Coproporphyria (HCP)|PathwayCommons: mirtarbase:Hom…
Tclin	ALAS1	P13196	3p21.2	Belongs to the class-II pyridoxal-phosphate-dependent aminotransferase family.	40	136	37	MIM Number: 125290	UniProt:Porphyrin-containing compound metabolism; protoporphyrin-IX biosynthesis; 5-aminolevulinate from glycine: step 1/1.|PathwayCommons: smpdb:3-Phosphoglycerate dehydrogenase deficiency|PathwayCommons: smpdb:Acute Intermittent Porphyria|PathwayCommons: smpdb:Congenital Erythropoietic Porphyria (CEP) or Gunther Disease|PathwayCommons: smpdb:Dihydropyrimidine Dehydrogenase Deficiency (DHPD)|Pat…
Tbio	ALAS2	P22557	Xp11.21	Belongs to the class-II pyridoxal-phosphate-dependent aminotransferase family.	49	189	33	MIM Number: 301300; Phenotype: Anemia, sideroblastic, 1, 300751 (3); Protoporphyria, erythropoietic, X-linked, 300752 (3)	UniProt:Porphyrin-containing compound metabolism; protoporphyrin-IX biosynthesis; 5-aminolevulinate from glycine: step 1/1.|PathwayCommons: inoh:Glycine and Serine metabolism ( Glycine and Serine metabolism ) |PathwayCommons: recon:Thiele2013 - Human metabolism global reconstruction (Recon 2)|PathwayCommons: humancyc:heme biosynthesis|PathwayCommons: humancyc:tetrapyrrole biosynthesis|KEGG:Glycin…
Tchem	ALB	P02768	4q13.3	Contains 3 albumin domains.	420	1688	660	MIM Number: 103600; Phenotype: Analbuminemia, 616000 (3); [Dysalbuminemic hyperthyroxinemia], 615999 (3)	PathwayCommons: ctd:1,3-dimethylthiourea inhibits the reaction [ALB protein results in increased expression of CCL2 mRNA]|PathwayCommons: ctd:3-(4-methylphenylsulfonyl)-2-propenenitrile inhibits the reaction [ALB protein results in increased expression of VCAM1 mRNA]|PathwayCommons: ctd:Alcohols inhibits the reaction [ferric citrate results in increased secretion of ALB protein]|PathwayCommons: c…
Tbio	ALCAM	Q13740	3q13.11	Contains 2 Ig-like V-type (immunoglobulin-like) domains.	122	400	236		PathwayCommons: mirtarbase:Homo sapiens|KEGG:Cell adhesion molecules (CAMs)|Reactome:Axon guidance|Reactome:Developmental Biology|Reactome:L1CAM interactions
Tbio	ALDH16A1	Q8IZ83	19q13.33	Belongs to the aldehyde dehydrogenase family.	11	50	2		PathwayCommons: mirtarbase:Homo sapiens
Tbio	ALDH18A1	P54886	10q24.1	In the C-terminal section; belongs to the gamma-glutamyl phosphate reductase family.	25	139	10	MIM Number: 138250; Phenotype: Cutis laxa, autosomal recessive, type IIIA, 219150 (3); Spastic paraplegia 9A, autosomal dominant, 601162 (3); Spastic paraplegia 9B, autosomal recessive, 616586 (3); Cutis laxa, autosomal dominant 3, 616603 (3)	UniProt:Amino-acid biosynthesis; L-proline biosynthesis; L-glutamate 5-semialdehyde from L-glutamate: step 1/2.|UniProt:Amino-acid biosynthesis; L-proline biosynthesis; L-glutamate 5-semialdehyde from L-glutamate: step 2/2.|PathwayCommons: mirtarbase:Homo sapiens|PathwayCommons: recon:Thiele2013 - Human metabolism global reconstruction (Recon 2)|PathwayCommons: humancyc:ornithine de novo biosynth…
Tchem	ALDH1A1	P00352	9q21.13	Belongs to the aldehyde dehydrogenase family.	226	632	152		UniProt:Cofactor metabolism; retinol metabolism.|PathwayCommons: ctd:4-(diethylamino)benzaldehyde inhibits the reaction [ALDH1A1 protein results in decreased susceptibility to mafosfamide]|PathwayCommons: inoh:Arginine and Proline metabolism ( Arginine and Proline metabolism ) |PathwayCommons: ctd:Cimetidine inhibits the reaction [ALDH1A1 protein results in increased oxidation of Acetaldehyde]|Pa…
Tchem	ALDH1A2	O94788	15q21.3	Belongs to the aldehyde dehydrogenase family.	36	208	3		UniProt:Cofactor metabolism; retinol metabolism.|PathwayCommons: panther: 5-Hydroxytryptamine degredation|PathwayCommons: inoh:Histidine degradation ( Histidine degradation ) |PathwayCommons: mirtarbase:Homo sapiens|PathwayCommons: inoh:NAD+ + 2-Propyn-1-al + H2O = NADH + Propiolic acid ( Propanoate metabolism ) |PathwayCommons: inoh:NAD+ + 4-Trimethyl-ammonio-butanal + H2O = NADH + 4-Trimethyl-a…
Tchem	ALDH1A3	P47895	15q26.3	Belongs to the aldehyde dehydrogenase family.	42	67	17		UniProt:Cofactor metabolism; retinol metabolism.|PathwayCommons: mirtarbase:Homo sapiens|PathwayCommons: inoh:NAD+ + 3,4-Dihydroxy-mandelaldehyde + H2O = NADH + 3,4-Dihydroxy-mandelic acid ( Tyrosine metabolism ) |PathwayCommons: inoh:NAD+ + 3,4-Dihydroxy-phenyl-acetaldehyde + H2O = NADH + 3,4-Dihydroxy-phenyl-acetic acid ( Tyrosine metabolism ) |PathwayCommons: inoh:NAD+ + 3-Methoxy-4-hydroxy-ph…
Tchem	ALDH1B1	P30837	9p13.1	Belongs to the aldehyde dehydrogenase family.	32	173	5	MIM Number: 100670	UniProt:Alcohol metabolism; ethanol degradation; acetate from ethanol: step 2/2.|PathwayCommons: humancyc:2'-deoxy-&alpha;-D-ribose 1-phosphate degradation|PathwayCommons: inoh:Arginine and Proline metabolism ( Arginine and Proline metabolism ) |PathwayCommons: smpdb:Disulfiram Action Pathway|PathwayCommons: smpdb:Ethanol Degradation|PathwayCommons: inoh:Histidine degradation ( Histidine degradat…
Tbio	ALDH1L1	O75891	3q21.3	Contains 1 acyl carrier domain.	54	206	134		PathwayCommons: smpdb:Folate Metabolism|PathwayCommons: smpdb:Folate malabsorption, hereditary|PathwayCommons: inoh:Folate metabolism ( Folate metabolism ) |PathwayCommons: smpdb:Methotrexate Action Pathway|PathwayCommons: smpdb:Methylenetetrahydrofolate Reductase Deficiency (MTHFRD)|PathwayCommons: recon:Thiele2013 - Human metabolism global reconstruction (Recon 2)|KEGG:One carbon pool by folate…
Tbio	ALDH1L2	Q3SY69	12q23.3	Contains 1 acyl carrier domain.	11	52	1		KEGG:One carbon pool by folate|Reactome:Metabolism|Reactome:Metabolism of folate and pterines|Reactome:Metabolism of vitamins and cofactors|Reactome:Metabolism of water-soluble vitamins and cofactors
Tclin	ALDH2	P05091	12q24.12	Belongs to the aldehyde dehydrogenase family.	500	411	115	MIM Number: 100650; Phenotype: Alcohol sensitivity, acute, 610251 (3); {Hangover, susceptibility to}, 610251 (3); {Sublingual nitroglycerin, susceptibility to poor response to} (3); {Esophageal cancer, alcohol-related, susceptibility to} (3)	UniProt:Alcohol metabolism; ethanol degradation; acetate from ethanol: step 2/2.|PathwayCommons: ctd:2,6-dichloro-4-nitrophenol inhibits the reaction [ALDH2 protein results in increased metabolism of Formaldehyde]|PathwayCommons: smpdb:2-Methyl-3-Hydroxybutryl CoA Dehydrogenase Deficiency|PathwayCommons: smpdb:3-Hydroxy-3-Methylglutaryl-CoA Lyase Deficiency|PathwayCommons: smpdb:3-Methylcrotonyl …
Tchem	ALDH3A1	P30838	17p11.2	Belongs to the aldehyde dehydrogenase family.	55	276	27	MIM Number: 100660	PathwayCommons: panther: 5-Hydroxytryptamine degredation|PathwayCommons: humancyc:2'-deoxy-&alpha;-D-ribose 1-phosphate degradation|PathwayCommons: smpdb:Alkaptonuria|PathwayCommons: ctd:Cimetidine inhibits the reaction [ALDH3A1 protein results in increased oxidation of benzaldehyde]|PathwayCommons: smpdb:Cyclophosphamide Action Pathway|PathwayCommons: smpdb:Cyclophosphamide Metabolism Pathway|Pa…
Tbio	ALDH3A2	P51648	17p11.2	Belongs to the aldehyde dehydrogenase family.	42	264	103	MIM Number: 609523; Phenotype: Sjogren-Larsson syndrome, 270200 (3)	PathwayCommons: panther: 5-Hydroxytryptamine degredation|PathwayCommons: inoh:Arginine and Proline metabolism ( Arginine and Proline metabolism ) |PathwayCommons: inoh:Histidine degradation ( Histidine degradation ) |PathwayCommons: mirtarbase:Homo sapiens|PathwayCommons: inoh:NAD+ + 2-Propyn-1-al + H2O = NADH + Propiolic acid ( Propanoate metabolism ) |PathwayCommons: inoh:NAD+ + 4-Trimethyl-amm…
Tbio	ALDH3B1	P43353	11q13.2	Belongs to the aldehyde dehydrogenase family.	18	152	6		UniProt:Alcohol metabolism; ethanol degradation; acetate from ethanol: step 2/2.|PathwayCommons: humancyc:2'-deoxy-&alpha;-D-ribose 1-phosphate degradation|PathwayCommons: inoh:NAD+ + 3,4-Dihydroxy-mandelaldehyde + H2O = NADH + 3,4-Dihydroxy-mandelic acid ( Tyrosine metabolism ) |PathwayCommons: inoh:NAD+ + 3,4-Dihydroxy-phenyl-acetaldehyde + H2O = NADH + 3,4-Dihydroxy-phenyl-acetic acid ( Tyrosi…
Tbio	ALDH3B2	P48448	11q13.2	Belongs to the aldehyde dehydrogenase family.	11	143	10		UniProt:Alcohol metabolism; ethanol degradation; acetate from ethanol: step 2/2.|PathwayCommons: humancyc:2'-deoxy-&alpha;-D-ribose 1-phosphate degradation|PathwayCommons: mirtarbase:Homo sapiens|PathwayCommons: inoh:NAD+ + 3,4-Dihydroxy-mandelaldehyde + H2O = NADH + 3,4-Dihydroxy-mandelic acid ( Tyrosine metabolism ) |PathwayCommons: inoh:NAD+ + 3,4-Dihydroxy-phenyl-acetaldehyde + H2O = NADH + 3…
Tbio	ALDH4A1	P30038	1p36.13	Belongs to the aldehyde dehydrogenase family.	19	169	9		UniProt:Amino-acid degradation; L-proline degradation into L-glutamate; L-glutamate from L-proline: step 2/2.|PathwayCommons: smpdb:2-Hydroxyglutric Aciduria (D And L Form)|PathwayCommons: smpdb:4-Hydroxybutyric Aciduria/Succinic Semialdehyde Dehydrogenase Deficiency|PathwayCommons: humancyc:4-hydroxyproline degradation|PathwayCommons: smpdb:Arginine and Proline Metabolism|PathwayCommons: inoh:Ar…
Tclin	ALDH5A1	P51649	6p22.3	Belongs to the aldehyde dehydrogenase family.	44	303	1	MIM Number: 610045; Phenotype: Succinic semialdehyde dehydrogenase deficiency, 271980 (3)	UniProt:Amino-acid degradation; 4-aminobutanoate degradation.|PathwayCommons: smpdb:2-Hydroxyglutric Aciduria (D And L Form)|PathwayCommons: smpdb:4-Hydroxybutyric Aciduria/Succinic Semialdehyde Dehydrogenase Deficiency|PathwayCommons: humancyc:4-aminobutyrate degradation|PathwayCommons: humancyc:GABA shunt|PathwayCommons: panther:Gamma-aminobutyric acid synthesis|PathwayCommons: smpdb:Glutamate …
Tbio	ALDH6A1	Q02252	14q24.3	Belongs to the aldehyde dehydrogenase family.	17	292	47		PathwayCommons: humancyc:&beta;-alanine degradation|PathwayCommons: smpdb:2-Methyl-3-Hydroxybutryl CoA Dehydrogenase Deficiency|PathwayCommons: smpdb:3-Hydroxy-3-Methylglutaryl-CoA Lyase Deficiency|PathwayCommons: smpdb:3-Methylcrotonyl Coa Carboxylase Deficiency Type I|PathwayCommons: smpdb:3-Methylglutaconic Aciduria Type I|PathwayCommons: smpdb:3-Methylglutaconic Aciduria Type III|PathwayCommo…
Tbio	ALDH7A1	P49419	5q23.2	Belongs to the aldehyde dehydrogenase family.	48	122	42	MIM Number: 107323; Phenotype: Epilepsy, pyridoxine-dependent, 266100 (3)	UniProt:Amine and polyamine biosynthesis; betaine biosynthesis via choline pathway; betaine from betaine aldehyde: step 1/1.|PathwayCommons: smpdb:2-aminoadipic 2-oxoadipic aciduria|PathwayCommons: inoh:Arginine and Proline metabolism ( Arginine and Proline metabolism ) |PathwayCommons: smpdb:Betaine Metabolism|PathwayCommons: smpdb:Glutaric Aciduria Type I|PathwayCommons: inoh:Histidine degradat…
Tbio	ALDH8A1	Q9H2A2	6q23.3	Belongs to the aldehyde dehydrogenase family.	7	79	0		PathwayCommons: mirtarbase:Homo sapiens|Reactome:RA biosynthesis pathway|Reactome:Signal Transduction|Reactome:Signaling by Retinoic Acid
Tbio	ALDH9A1	P49189	1q24.1	Belongs to the aldehyde dehydrogenase family.	21	139	8		UniProt:Amine and polyamine biosynthesis; carnitine biosynthesis.|PathwayCommons: inoh:Arginine and Proline metabolism ( Arginine and Proline metabolism ) |PathwayCommons: smpdb:Carnitine Synthesis|PathwayCommons: inoh:Histidine degradation ( Histidine degradation ) |PathwayCommons: mirtarbase:Homo sapiens|PathwayCommons: humancyc:L-carnitine biosynthesis|PathwayCommons: inoh:NAD+ + 2-Propyn-1-al…
Tbio	ALDOA	P04075	16p11.2	Belongs to the class I fructose-bisphosphate aldolase family.	85	380	54	MIM Number: 103850; Phenotype: Glycogen storage disease XII, 611881 (3)	UniProt:Carbohydrate degradation; glycolysis; D-glyceraldehyde 3-phosphate and glycerone phosphate from D-glucose: step 4/4.|PathwayCommons: inoh:D-Fructose 1,6-bisphosphate = Dihydroxy-acetone phosphate + D-Glyceraldehyde 3-phosphate ( Fructose and Mannose metabolism ) |PathwayCommons: inoh:D-Fructose 1,6-bisphosphate = Dihydroxy-acetone phosphate + D-Glyceraldehyde 3-phosphate ( Glycolysis and …
Tbio	ALDOB	P05062	9q31.1	Belongs to the class I fructose-bisphosphate aldolase family.	56	235	58	MIM Number: 612724; Phenotype: Fructose intolerance, 229600 (3)	UniProt:Carbohydrate degradation; glycolysis; D-glyceraldehyde 3-phosphate and glycerone phosphate from D-glucose: step 4/4.|PathwayCommons: inoh:D-Fructose 1,6-bisphosphate = Dihydroxy-acetone phosphate + D-Glyceraldehyde 3-phosphate ( Fructose and Mannose metabolism ) |PathwayCommons: inoh:D-Fructose 1,6-bisphosphate = Dihydroxy-acetone phosphate + D-Glyceraldehyde 3-phosphate ( Glycolysis and …
Tbio	ALDOC	P09972	17q11.2	Belongs to the class I fructose-bisphosphate aldolase family.	30	207	40	MIM Number: 103870	UniProt:Carbohydrate degradation; glycolysis; D-glyceraldehyde 3-phosphate and glycerone phosphate from D-glucose: step 4/4.|PathwayCommons: inoh:D-Fructose 1,6-bisphosphate = Dihydroxy-acetone phosphate + D-Glyceraldehyde 3-phosphate ( Fructose and Mannose metabolism ) |PathwayCommons: inoh:D-Fructose 1,6-bisphosphate = Dihydroxy-acetone phosphate + D-Glyceraldehyde 3-phosphate ( Glycolysis and …
Tbio	ALG1	Q9BT22	16p13.3	Belongs to the glycosyltransferase group 1 family. Glycosyltransferase 33 subfamily.	19	77	1		UniProt:Protein modification; protein glycosylation.|PathwayCommons: mirtarbase:Homo sapiens|PathwayCommons: recon:Thiele2013 - Human metabolism global reconstruction (Recon 2)|PathwayCommons: humancyc:dolichyl-diphosphooligosaccharide biosynthesis|KEGG:N-Glycan biosynthesis|KEGG:Metabolic pathways|Reactome:Asparagine N-linked glycosylation|Reactome:Biosynthesis of the N-glycan precursor (dolicho…
Tbio	ALG10	Q5BKT4	12p11.1	Belongs to the ALG10 glucosyltransferase family.	9	55	0		UniProt:Protein modification; protein glycosylation.|PathwayCommons: mirtarbase:Homo sapiens|PathwayCommons: recon:Thiele2013 - Human metabolism global reconstruction (Recon 2)|KEGG:N-Glycan biosynthesis|KEGG:Metabolic pathways|Reactome:Asparagine N-linked glycosylation|Reactome:Biosynthesis of the N-glycan precursor (dolichol lipid-linked oligosaccharide, LLO) and transfer to a nascent protein|R…
Tbio	ALG10B	Q5I7T1	12q12	Belongs to the ALG10 glucosyltransferase family.	7	62	0		UniProt:Protein modification; protein glycosylation.|PathwayCommons: smpdb:Acebutolol Action Pathway|PathwayCommons: smpdb:Alprenolol Action Pathway|PathwayCommons: smpdb:Amiodarone Action Pathway|PathwayCommons: smpdb:Amlodipine Action Pathway|PathwayCommons: smpdb:Arbutamine Action Pathway|PathwayCommons: smpdb:Atenolol Action Pathway|PathwayCommons: smpdb:Betaxolol Action Pathway|PathwayCommon…
Tbio	ALG11	Q2TAA5	13q14.3	Belongs to the glycosyltransferase group 1 family. Glycosyltransferase 4 subfamily.	9	143	0		KEGG:N-Glycan biosynthesis|KEGG:Metabolic pathways|Reactome:Asparagine N-linked glycosylation|Reactome:Biosynthesis of the N-glycan precursor (dolichol lipid-linked oligosaccharide, LLO) and transfer to a nascent protein|Reactome:Metabolism of proteins|Reactome:Post-translational protein modification
Tbio	ALG12	Q9BV10	22q13.33	Belongs to the glycosyltransferase 22 family.	14	40	13	MIM Number: 607144; Phenotype: Congenital disorder of glycosylation, type Ig, 607143 (3)	UniProt:Protein modification; protein glycosylation.|PathwayCommons: mirtarbase:Homo sapiens|PathwayCommons: recon:Thiele2013 - Human metabolism global reconstruction (Recon 2)|KEGG:N-Glycan biosynthesis|KEGG:Metabolic pathways|Reactome:Asparagine N-linked glycosylation|Reactome:Biosynthesis of the N-glycan precursor (dolichol lipid-linked oligosaccharide, LLO) and transfer to a nascent protein|R…
Tbio	ALG13	Q9NP73	Xq23	Contains 1 Tudor domain.	22	104	0		PathwayCommons: mirtarbase:Homo sapiens|PathwayCommons: humancyc:dolichyl-diphosphooligosaccharide biosynthesis|KEGG:N-Glycan biosynthesis|KEGG:Metabolic pathways|Reactome:Asparagine N-linked glycosylation|Reactome:Biosynthesis of the N-glycan precursor (dolichol lipid-linked oligosaccharide, LLO) and transfer to a nascent protein|Reactome:Metabolism of proteins|Reactome:Post-translational protei…
Tbio	ALG14	Q96F25	1p21.3	Belongs to the ALG14 family.	9	51	0		KEGG:N-Glycan biosynthesis|KEGG:Metabolic pathways|Reactome:Asparagine N-linked glycosylation|Reactome:Biosynthesis of the N-glycan precursor (dolichol lipid-linked oligosaccharide, LLO) and transfer to a nascent protein|Reactome:Metabolism of proteins|Reactome:Post-translational protein modification
Tdark	ALG1L	Q6GMV1	3q21.2	Belongs to the glycosyltransferase group 1 family. Glycosyltransferase 33 subfamily.	2	4	0
Tdark	ALG1L2	C9J202	3q22.1	Belongs to the glycosyltransferase group 1 family.	1	0	0
Tbio	ALG2	Q9H553	9q22.33	Belongs to the glycosyltransferase group 1 family. Glycosyltransferase 4 subfamily.	35	104	19	MIM Number: 607905; Phenotype: ?Congenital disorder of glycosylation, type Ii, 607906 (3); Myasthenic syndrome, congenital, 14, with tubular aggregates, 616228 (3)	UniProt:Protein modification; protein glycosylation.|PathwayCommons: mirtarbase:Homo sapiens|PathwayCommons: recon:Thiele2013 - Human metabolism global reconstruction (Recon 2)|KEGG:N-Glycan biosynthesis|KEGG:Metabolic pathways|Reactome:Asparagine N-linked glycosylation|Reactome:Biosynthesis of the N-glycan precursor (dolichol lipid-linked oligosaccharide, LLO) and transfer to a nascent protein|R…
Tbio	ALG3	Q92685	3q27.1	Belongs to the glycosyltransferase 58 family.	12	6	1		UniProt:Protein modification; protein glycosylation.|PathwayCommons: mirtarbase:Homo sapiens|PathwayCommons: humancyc:dolichyl-diphosphooligosaccharide biosynthesis|KEGG:N-Glycan biosynthesis|KEGG:Metabolic pathways|Reactome:Asparagine N-linked glycosylation|Reactome:Biosynthesis of the N-glycan precursor (dolichol lipid-linked oligosaccharide, LLO) and transfer to a nascent protein|Reactome:Meta…
Tbio	ALG5	Q9Y673	13q13.3	Belongs to the glycosyltransferase 2 family.	7	88	1		UniProt:Protein modification; protein glycosylation.|PathwayCommons: mirtarbase:Homo sapiens|PathwayCommons: recon:Thiele2013 - Human metabolism global reconstruction (Recon 2)|PathwayCommons: humancyc:dolichyl-diphosphooligosaccharide biosynthesis|KEGG:N-Glycan biosynthesis|KEGG:Metabolic pathways|Reactome:Asparagine N-linked glycosylation|Reactome:Biosynthesis of the N-glycan precursor (dolicho…
Tbio	ALG6	Q9Y672	1p31.3	Belongs to the ALG6/ALG8 glucosyltransferase family.	21	55	10		UniProt:Protein modification; protein glycosylation.|PathwayCommons: recon:Thiele2013 - Human metabolism global reconstruction (Recon 2)|PathwayCommons: humancyc:dolichyl-diphosphooligosaccharide biosynthesis|KEGG:N-Glycan biosynthesis|KEGG:Metabolic pathways|Reactome:Asparagine N-linked glycosylation|Reactome:Biosynthesis of the N-glycan precursor (dolichol lipid-linked oligosaccharide, LLO) and…
Tbio	ALG8	Q9BVK2	11q14.1	Belongs to the ALG6/ALG8 glucosyltransferase family.	19	75	11		UniProt:Protein modification; protein glycosylation.|PathwayCommons: mirtarbase:Homo sapiens|PathwayCommons: recon:Thiele2013 - Human metabolism global reconstruction (Recon 2)|PathwayCommons: humancyc:dolichyl-diphosphooligosaccharide biosynthesis|KEGG:N-Glycan biosynthesis|KEGG:Metabolic pathways|Reactome:Asparagine N-linked glycosylation|Reactome:Biosynthesis of the N-glycan precursor (dolicho…
Tbio	ALG9	Q9H6U8	11q23.1	Belongs to the glycosyltransferase 22 family.	18	24	0	MIM Number: 606941; Phenotype: Congenital disorder of glycosylation, type Il, 608776 (3); Gillessen-Kaesbach-Nishimura syndrome, 263210 (3)	UniProt:Protein modification; protein glycosylation.|PathwayCommons: mirtarbase:Homo sapiens|KEGG:N-Glycan biosynthesis|KEGG:Metabolic pathways|Reactome:Asparagine N-linked glycosylation|Reactome:Biosynthesis of the N-glycan precursor (dolichol lipid-linked oligosaccharide, LLO) and transfer to a nascent protein|Reactome:Metabolism of proteins|Reactome:Post-translational protein modification
Tclin	ALK	Q9UM73	2p23.2-p23.1	Contains 1 protein kinase domain.	443	414	145	MIM Number: 105590; Phenotype: {Neuroblastoma, susceptibility to, 3}, 613014 (3)	PathwayCommons: inoh:AKT(PKB)-Bad signaling ( EPO signaling pathway(JAK2 STAT1 STAT3 STAT5) ) |PathwayCommons: inoh:AKT(PKB)-Bad signaling ( IL-7 signaling(JAK1 JAK3 STAT5) ) |PathwayCommons: ctd:ALK gene inhibits the reaction [2,4-diaminopyrimidine analog results in decreased phosphorylation of ALK protein]|PathwayCommons: ctd:ALK protein inhibits the reaction [crizotinib results in decreased ac…
Tbio	ALKBH1	Q13686	14q24.3	Contains 1 Fe2OG dioxygenase domain.	13	134	19		PathwayCommons: mirtarbase:Homo sapiens|WikiPathways:Integrated Breast Cancer Pathway
Tbio	ALKBH2	Q6NS38	12q24.11	Contains 1 Fe2OG dioxygenase domain.	27	77	6		Reactome:ALKBH2 mediated reversal of alkylation damage|Reactome:DNA Damage Reversal|Reactome:DNA Repair|Reactome:Reversal of alkylation damage by DNA dioxygenases
Tchem	ALKBH3	Q96Q83	11p11.2	Contains 1 Fe2OG dioxygenase domain.	24	147	14	MIM Number: 610603	Reactome:ALKBH3 mediated reversal of alkylation damage|Reactome:DNA Damage Reversal|Reactome:DNA Repair|Reactome:Reversal of alkylation damage by DNA dioxygenases
Tbio	ALKBH4	Q9NXW9	7q22.1	Belongs to the alkB family.	12	78	0		PathwayCommons: mirtarbase:Homo sapiens
Tchem	ALKBH5	Q6P6C2	17p11.2	Belongs to the alkB family.	15	61	0		PathwayCommons: mirtarbase:Homo sapiens|Reactome:DNA Damage Reversal|Reactome:DNA Repair|Reactome:Reversal of alkylation damage by DNA dioxygenases
Tdark	ALKBH6	Q3KRA9	19q13.12	Contains 1 Fe2OG dioxygenase domain.	3	42	0		PathwayCommons: mirtarbase:Homo sapiens
Tbio	ALKBH7	Q9BT30	19p13.3	Belongs to the alkB family.	6	36	3
Tbio	ALKBH8	Q96BT7	11q22.3	Contains 1 RRM (RNA recognition motif) domain.	10	91	0		Reactome:Gene Expression|Reactome:tRNA modification in the nucleus and cytosol|Reactome:tRNA processing
Tdark	ALLC	Q8N6M5	2p25.3	Belongs to the allantoicase family.	8	0	0		PathwayCommons: panther:Allantoin degradation|PathwayCommons: inoh:Purine nucleotides and Nucleosides metabolism ( Purine nucleotides and Nucleosides metabolism ) |KEGG:Metabolic pathways|KEGG:Purine metabolism
Tbio	ALMS1	Q8TCU4	2p13.1		61	0	0	MIM Number: 606844; Phenotype: Alstrom syndrome, 203800 (3)	PathwayCommons: mirtarbase:Homo sapiens|Reactome:AURKA Activation by TPX2|Reactome:Anchoring of the basal body to the plasma membrane|Reactome:Cell Cycle|Reactome:Cell Cycle, Mitotic|Reactome:Centrosome maturation|Reactome:Cilium Assembly|Reactome:G2/M Transition|Reactome:Loss of Nlp from mitotic centrosomes|Reactome:Loss of proteins required for interphase microtubule organization from the centr…
Tchem	ALOX12	P18054	17p13.1	Contains 1 PLAT domain.	130	121	21	MIM Number: 152391	UniProt:Lipid metabolism; hydroperoxy eicosatetraenoic acid biosynthesis.|PathwayCommons: smpdb:Acetaminophen Action Pathway|PathwayCommons: smpdb:Acetylsalicylic Acid Action Pathway|PathwayCommons: smpdb:Antipyrine Action Pathway|PathwayCommons: smpdb:Antrafenine Action Pathway|PathwayCommons: smpdb:Arachidonic Acid Metabolism|PathwayCommons: smpdb:Bromfenac Action Pathway|PathwayCommons: smpdb:…
Tbio	ALOX12B	O75342	17p13.1	Contains 1 PLAT domain.	33	63	8	MIM Number: 603741; Phenotype: Ichthyosis, congenital, autosomal recessive 2, 242100 (3)	UniProt:Lipid metabolism; hydroperoxy eicosatetraenoic acid biosynthesis.|UniProt:Lipid metabolism; sphingolipid metabolism.|PathwayCommons: pid:IL23-mediated signaling events|PathwayCommons: recon:Thiele2013 - Human metabolism global reconstruction (Recon 2)|KEGG:Serotonergic synapse|KEGG:Metabolic pathways|KEGG:Arachidonic acid metabolism|Reactome:Arachidonic acid metabolism|Reactome:Metabolism…
Tchem	ALOX15	P16050	17p13.2	Contains 1 PLAT domain.	169	145	49		UniProt:Lipid metabolism; hydroperoxy eicosatetraenoic acid biosynthesis.|PathwayCommons: ctd:8-(4-chlorophenylthio)guanosine 3',5'-cyclic monophosphorothioate inhibits the reaction [sulindac sulfone results in increased phosphorylation of ALOX15 protein]|PathwayCommons: smpdb:Acetaminophen Action Pathway|PathwayCommons: smpdb:Acetylsalicylic Acid Action Pathway|PathwayCommons: smpdb:Antipyrine A…
Tchem	ALOX15B	O15296	17p13.1	Contains 1 PLAT domain.	42	147	8		UniProt:Lipid metabolism; hydroperoxy eicosatetraenoic acid biosynthesis.|PathwayCommons: smpdb:Acetaminophen Action Pathway|PathwayCommons: smpdb:Acetylsalicylic Acid Action Pathway|PathwayCommons: smpdb:Antipyrine Action Pathway|PathwayCommons: smpdb:Antrafenine Action Pathway|PathwayCommons: smpdb:Arachidonic Acid Metabolism|PathwayCommons: smpdb:Bromfenac Action Pathway|PathwayCommons: smpdb:…
Tclin	ALOX5	P09917	10q11.21	Contains 1 PLAT domain.	246	439	24		UniProt:Lipid metabolism; leukotriene A4 biosynthesis.|PathwayCommons: ctd:1-Butanol inhibits the reaction [Thapsigargin results in increased activity of ALOX5 protein]|PathwayCommons: smpdb:Acetaminophen Action Pathway|PathwayCommons: smpdb:Acetylsalicylic Acid Action Pathway|PathwayCommons: smpdb:Antipyrine Action Pathway|PathwayCommons: smpdb:Antrafenine Action Pathway|PathwayCommons: smpdb:Ar…
Tchem	ALOX5AP	P20292	13q12.3	Belongs to the MAPEG family.	131	164	8	MIM Number: 603700; Phenotype: {Stroke, susceptibility to}, 601367 (3)	PathwayCommons: panther:Inflammation mediated by chemokine and cytokine signaling pathway|PathwayCommons: ctd:L 655238 inhibits the reaction [ALOX5AP protein results in increased susceptibility to [Histamine results in increased abundance of Leukotriene B4]]|PathwayCommons: ctd:[2-(4-(quinolin-2-yl-methoxy)phenyl)-2-cyclopentylacetic acid results in decreased activity of ALOX5AP protein]|PathwayC…
Tbio	ALOXE3	Q9BYJ1	17p13.1	Contains 1 PLAT domain.	25	105	0		UniProt:Lipid metabolism; hydroperoxy eicosatetraenoic acid biosynthesis.|UniProt:Lipid metabolism; sphingolipid metabolism.
Tchem	ALPI	P09923	2q37.1	Belongs to the alkaline phosphatase family.	41	276	58	MIM Number: 171740	PathwayCommons: mirtarbase:Homo sapiens|PathwayCommons: recon:Thiele2013 - Human metabolism global reconstruction (Recon 2)|PathwayCommons: ctd:Thymidine promotes the reaction [Methotrexate results in increased activity of ALPI protein]|PathwayCommons: humancyc:pyridoxal 5'-phosphate salvage|KEGG:Folate biosynthesis|KEGG:Metabolic pathways|KEGG:Thiamine metabolism|Reactome:Glycerophospholipid bio…
Tbio	ALPK1	Q96QP1	4q25	Contains 1 alpha-type protein kinase domain.	19	54	0	MIM Number: 607347
Tbio	ALPK2	Q86TB3	18q21.31-q21.32	Contains 2 Ig-like (immunoglobulin-like) domains.	5	53	8
Tdark	ALPK3	Q96L96	15q25.3	Contains 2 Ig-like (immunoglobulin-like) domains.	8	32	9		PathwayCommons: mirtarbase:Homo sapiens
Tchem	ALPL	P05186	1p36.12	Belongs to the alkaline phosphatase family.	203	465	141	MIM Number: 171760; Phenotype: Hypophosphatasia, infantile, 241500 (3); Hypophosphatasia, childhood, 241510 (3); Odontohypophosphatasia, 146300 (3); Hypophosphatasia, adult, 146300 (3)	PathwayCommons: ctd:4-(5-benzo(1,3)dioxol-5-yl-4-pyridin-2-yl-1H-imidazol-2-yl)benzamide inhibits the reaction [Glucosamine analog results in increased activity of ALPL protein]|PathwayCommons: ctd:EGF protein promotes the reaction [Lithocholic Acid results in increased activity of ALPL protein]|PathwayCommons: mirtarbase:Homo sapiens|PathwayCommons: smpdb:Hypophosphatasia|PathwayCommons: ctd:Lev…
Tbio	ALPP	P05187	2q37.1	Belongs to the alkaline phosphatase family.	68	604	351	MIM Number: 171800	PathwayCommons: recon:Thiele2013 - Human metabolism global reconstruction (Recon 2)|KEGG:Folate biosynthesis|KEGG:Metabolic pathways|KEGG:Thiamine metabolism|Reactome:Intra-Golgi and retrograde Golgi-to-ER traffic|Reactome:Intra-Golgi traffic|Reactome:Membrane Trafficking|Reactome:Vesicle-mediated transport
Tbio	ALS2	Q96Q42	2q33.1	Contains 1 VPS9 domain.	50	149	16	MIM Number: 606352; Phenotype: Amyotrophic lateral sclerosis 2, juvenile, 205100 (3); Primary lateral sclerosis, juvenile, 606353 (3); Spastic paralysis, infantile onset ascending, 607225 (3)	PathwayCommons: mirtarbase:Homo sapiens|KEGG:Amyotrophic lateral sclerosis (ALS)|Reactome:Membrane Trafficking|Reactome:RAB GEFs exchange GTP for GDP on RABs|Reactome:Vesicle-mediated transport|WikiPathways:Amyotrophic lateral sclerosis (ALS)
Tbio	ALS2CL	Q60I27	3p21.31	Contains 1 VPS9 domain.	8	63	0		Reactome:Membrane Trafficking|Reactome:RAB GEFs exchange GTP for GDP on RABs|Reactome:Vesicle-mediated transport
Tbio	ALS2CR12	Q96Q35	2q33.1		18	33	0		PathwayCommons: mirtarbase:Homo sapiens
Tbio	ALX1	Q15699	12q21.31	Contains 1 homeobox DNA-binding domain.	18	102	16		PathwayCommons: mirtarbase:Homo sapiens
Tbio	ALX3	O95076	1p13.3	Contains 1 homeobox DNA-binding domain.	10	90	8
Tbio	ALX4	Q9H161	11p11.2	Contains 1 homeobox DNA-binding domain.	30	149	31
Tbio	ALYREF	Q86V81	17q25.3	Contains 1 RRM (RNA recognition motif) domain.	54	0	0		PathwayCommons: mirtarbase:Homo sapiens|KEGG:mRNA surveillance pathway|KEGG:RNA transport|KEGG:Spliceosome|KEGG:Herpes simplex infection|Reactome:Cleavage of Growing Transcript in the Termination Region|Reactome:Gene Expression|Reactome:Post-Elongation Processing of Intron-Containing pre-mRNA|Reactome:Post-Elongation Processing of the Transcript|Reactome:Processing of Capped Intron-Containing Pre…
Tbio	AMACR	Q9UHK6	5p13.2	Belongs to the CaiB/BaiF CoA-transferase family.	100	443	152		UniProt:Lipid metabolism; bile acid biosynthesis.|UniProt:Lipid metabolism; fatty acid metabolism.|PathwayCommons: smpdb:27-Hydroxylase Deficiency|PathwayCommons: smpdb:Bile Acid Biosynthesis|PathwayCommons: smpdb:Cerebrotendinous Xanthomatosis (CTX)|PathwayCommons: smpdb:Congenital Bile Acid Synthesis Defect Type II|PathwayCommons: smpdb:Congenital Bile Acid Synthesis Defect Type III|PathwayComm…
Tbio	AMBN	Q9NP70	4q13.3	Belongs to the ameloblastin family.	25	73	2	MIM Number: 601259; Phenotype: Amelogenesis imperfecta, type IF, 616270 (3)
Tbio	AMBP	P02760	9q32	Contains 2 BPTI/Kunitz inhibitor domains.	106	367	88	MIM Number: 176870	PathwayCommons: ctd:Losartan promotes the reaction [benazepril results in decreased expression of AMBP protein]|PathwayCommons: ctd:benazepril promotes the reaction [Losartan results in decreased expression of AMBP protein]|Reactome:Binding and Uptake of Ligands by Scavenger Receptors|Reactome:Scavenging of heme from plasma|Reactome:Vesicle-mediated transport
Tbio	AMBRA1	Q9C0C7	11p11.2	Contains 3 WD repeats.	30	227	0		PathwayCommons: mirtarbase:Homo sapiens|PathwayCommons: smpdb:Inositol Metabolism|PathwayCommons: smpdb:Joubert syndrome|PathwayCommons: smpdb:Phosphatidylinositol Phosphate Metabolism|Reactome:Cellular responses to stress|Reactome:Macroautophagy|WikiPathways:Nanoparticle triggered autophagic cell death|WikiPathways:Senescence and Autophagy in Cancer
Tchem	AMD1	P17707	6q21	Belongs to the eukaryotic AdoMetDC family.	40	118	0	MIM Number: 180980	UniProt:Amine and polyamine biosynthesis; S-adenosylmethioninamine biosynthesis; S-adenosylmethioninamine from S-adenosyl-L-methionine: step 1/1.|PathwayCommons: inoh:Arginine and Proline metabolism ( Arginine and Proline metabolism ) |PathwayCommons: smpdb:Cystathionine Beta-Synthase Deficiency|PathwayCommons: smpdb:Glycine N-methyltransferase Deficiency|PathwayCommons: mirtarbase:Homo sapiens|P…
Tbio	AMDHD1	Q96NU7	12q23.1	Belongs to the HutI family.	5	35	0		UniProt:Amino-acid degradation; L-histidine degradation into L-glutamate; N-formimidoyl-L-glutamate from L-histidine: step 3/3.|PathwayCommons: smpdb:Histidine Metabolism|PathwayCommons: smpdb:Histidinemia|PathwayCommons: mirtarbase:Homo sapiens|PathwayCommons: humancyc:histidine degradation|KEGG:Histidine metabolism|KEGG:Metabolic pathways|Reactome:Histidine catabolism|Reactome:Histidine, lysine…
Tchem	AMDHD2	Q9Y303	16p13.3	Belongs to the NagA family.	6	74	0		UniProt:Amino-sugar metabolism; N-acetylneuraminate degradation.|PathwayCommons: smpdb:Amino Sugar Metabolism|PathwayCommons: smpdb:G(M2)-Gangliosidosis: Variant B, Tay-sachs disease|PathwayCommons: mirtarbase:Homo sapiens|PathwayCommons: humancyc:N-acetylglucosamine degradation I|PathwayCommons: humancyc:N-acetylglucosamine degradation II|PathwayCommons: panther:N-acetylglucosamine metabolism|Pa…
Tbio	AMELX	Q99217	Xp22.2	Belongs to the amelogenin family.	54	122	41	MIM Number: 300391; Phenotype: Amelogenesis imperfecta, type 1E, 301200 (3)	PathwayCommons: mirtarbase:Homo sapiens
Tbio	AMELY	Q99218	Yp11.2	Belongs to the amelogenin family.	14	19	0	MIM Number: 410000	PathwayCommons: mirtarbase:Homo sapiens
Tbio	AMER1	Q5JTC6	Xq11.2	Belongs to the Amer family.	41	76	7	MIM Number: 300647; Phenotype: Osteopathia striata with cranial sclerosis, 300373 (3)	PathwayCommons: mirtarbase:Homo sapiens|Reactome:AMER1 mutants destabilize the destruction complex|Reactome:APC truncation mutants have impaired AXIN binding|Reactome:AXIN missense mutants destabilize the destruction complex|Reactome:AXIN mutants destabilize the destruction complex, activating WNT signaling|Reactome:Beta-catenin phosphorylation cascade|Reactome:Degradation of beta-catenin by the …
Tbio	AMER2	Q8N7J2	13q12.13	Belongs to the Amer family.	11	17	0
Tdark	AMER3	Q8N944	2q21.1	Belongs to the Amer family.	5	9	0
Tbio	AMFR	Q9UKV5	16q13	Contains 1 RING-type zinc finger.	62	186	10		UniProt:Protein modification; protein ubiquitination.|KEGG:Protein processing in endoplasmic reticulum|Reactome:Asparagine N-linked glycosylation|Reactome:Calnexin/calreticulin cycle|Reactome:ER Quality Control Compartment (ERQC)|Reactome:Metabolism of proteins|Reactome:N-glycan trimming in the ER and Calnexin/Calreticulin cycle|Reactome:Post-translational protein modification|WikiPathways:Sterol…
Tbio	AMH	P03971	19p13.3	Belongs to the TGF-beta family.	269	212	46		PathwayCommons: pid:ALK2 signaling events|KEGG:TGF-beta signaling pathway|KEGG:Hippo signaling pathway|KEGG:cAMP signaling pathway|KEGG:Cytokine-cytokine receptor interaction|WikiPathways:Mesodermal Commitment Pathway
Tbio	AMHR2	Q16671	12q13.13	Contains 1 protein kinase domain.	53	183	8		PathwayCommons: inoh:AKT(PKB)-Bad signaling ( EPO signaling pathway(JAK2 STAT1 STAT3 STAT5) ) |PathwayCommons: inoh:AKT(PKB)-Bad signaling ( IL-7 signaling(JAK1 JAK3 STAT5) ) |PathwayCommons: pid:ALK2 signaling events|PathwayCommons: inoh:Drosophila Toll-like receptor signaling ( Drosophila Toll-like receptor signaling ) |PathwayCommons: mirtarbase:Homo sapiens|PathwayCommons: inoh:Positive regul…
Tbio	AMIGO1	Q86WK6	1p13.3	Contains 1 LRRNT domain.	8	189	86		PathwayCommons: mirtarbase:Homo sapiens
Tbio	AMIGO2	Q86SJ2	12q13.11	Contains 1 LRRNT domain.	10	155	6	MIM Number: 615690	PathwayCommons: mirtarbase:Homo sapiens
Tdark	AMIGO3	Q86WK7	3p21.31	Contains 1 LRRNT domain.	7	100	4
Tbio	AMMECR1	Q9Y4X0	Xq23	Contains 1 AMMECR1 domain.	13	69	0		PathwayCommons: mirtarbase:Homo sapiens
Tdark	AMMECR1L	Q6DCA0	2q14.3	Contains 1 AMMECR1 domain.	4	8	0		PathwayCommons: mirtarbase:Homo sapiens
Tbio	AMN	Q9BXJ7	14q32.32	Contains 1 VWFC domain.	21	28	3	MIM Number: 605799; Phenotype: Megaloblastic anemia-1, Norwegian type, 261100 (3)|MIM Number: 300371; Phenotype: Adrenoleukodystrophy, 300100 (3); Adrenomyeloneuropathy, adult, 300100 (3)	PathwayCommons: recon:Thiele2013 - Human metabolism global reconstruction (Recon 2)|Reactome:Cobalamin (Cbl, vitamin B12) transport and metabolism|Reactome:Defective AMN causes hereditary megaloblastic anemia 1|Reactome:Defective CUBN causes hereditary megaloblastic anemia 1|Reactome:Defects in cobalamin (B12) metabolism|Reactome:Defects in vitamin and cofactor metabolism|Reactome:Disease|Reactom…
Tbio	AMN1	Q8IY45	12p11.21	Belongs to the AMN1 family.	3	97	0
Tbio	AMOT	Q4VCS5	Xq23	Belongs to the angiomotin family.	51	258	21		PathwayCommons: mirtarbase:Homo sapiens|KEGG:Tight junction|KEGG:Hippo signaling pathway|Reactome:Signal Transduction|Reactome:Signaling by Hippo
Tbio	AMOTL1	Q8IY63	11q21	Belongs to the angiomotin family.	25	71	5		PathwayCommons: mirtarbase:Homo sapiens|KEGG:Tight junction|Reactome:Signal Transduction|Reactome:Signaling by Hippo
Tbio	AMOTL2	Q9Y2J4	3q22.2	Belongs to the angiomotin family.	23	70	1		PathwayCommons: mirtarbase:Homo sapiens|KEGG:Tight junction|Reactome:Signal Transduction|Reactome:Signaling by Hippo
Tchem	AMPD1	P23109	1p13.2	Belongs to the adenosine and AMP deaminases family.	85	134	3		UniProt:Purine metabolism; IMP biosynthesis via salvage pathway; IMP from AMP: step 1/1.|PathwayCommons: smpdb:AICA-Ribosiduria|PathwayCommons: smpdb:Adenine phosphoribosyltransferase deficiency (APRT)|PathwayCommons: smpdb:Adenosine Deaminase Deficiency|PathwayCommons: smpdb:Adenylosuccinate Lyase Deficiency|PathwayCommons: smpdb:Azathioprine Action Pathway|PathwayCommons: smpdb:Gout or Kelley-S…
Tchem	AMPD2	Q01433	1p13.3	Belongs to the adenosine and AMP deaminases family.	21	138	52	MIM Number: 102771; Phenotype: ?Spastic paraplegia 63, 615686 (3); Pontocerebellar hypoplasia, type 9, 615809 (3)	UniProt:Purine metabolism; IMP biosynthesis via salvage pathway; IMP from AMP: step 1/1.|PathwayCommons: mirtarbase:Homo sapiens|PathwayCommons: inoh:Purine nucleotides and Nucleosides metabolism ( Purine nucleotides and Nucleosides metabolism ) |PathwayCommons: recon:Thiele2013 - Human metabolism global reconstruction (Recon 2)|KEGG:Metabolic pathways|KEGG:Purine metabolism|Reactome:Metabolism|R…
Tchem	AMPD3	Q01432	11p15.4	Belongs to the adenosine and AMP deaminases family.	22	113	14		UniProt:Purine metabolism; IMP biosynthesis via salvage pathway; IMP from AMP: step 1/1.|PathwayCommons: mirtarbase:Homo sapiens|PathwayCommons: panther:Purine metabolism|PathwayCommons: inoh:Purine nucleotides and Nucleosides metabolism ( Purine nucleotides and Nucleosides metabolism ) |PathwayCommons: recon:Thiele2013 - Human metabolism global reconstruction (Recon 2)|KEGG:Metabolic pathways|KE…
Tbio	AMPH	P49418	7p14.1	Contains 1 SH3 domain.	53	341	74		PathwayCommons: mirtarbase:Homo sapiens|PathwayCommons: pid:Internalization of ErbB1|KEGG:Fc gamma R-mediated phagocytosis|KEGG:Endocytosis|Reactome:Clathrin-mediated endocytosis|Reactome:Membrane Trafficking|Reactome:Vesicle-mediated transport|WikiPathways:Monoamine Transport
Tbio	AMT	P48728	3p21.31	Belongs to the GcvT family.	28	63	6		PathwayCommons: smpdb:3-Phosphoglycerate dehydrogenase deficiency|PathwayCommons: smpdb:Ammonia Recycling|PathwayCommons: smpdb:Dihydropyrimidine Dehydrogenase Deficiency (DHPD)|PathwayCommons: smpdb:Dimethylglycine Dehydrogenase Deficiency|PathwayCommons: inoh:Folate metabolism ( Folate metabolism ) |PathwayCommons: smpdb:Glycine and Serine Metabolism|PathwayCommons: mirtarbase:Homo sapiens|Path…
Tbio	AMTN	Q6UX39	4q13.3	Belongs to the amelotin family.	11	76	17
Tclin	AMY2A	P04746	1p21.1	Belongs to the glycosyl hydrolase 13 family.	44	208	46	MIM Number: 104650	PathwayCommons: recon:Thiele2013 - Human metabolism global reconstruction (Recon 2)|KEGG:Starch and sucrose metabolism|KEGG:Carbohydrate digestion and absorption|KEGG:Metabolic pathways|KEGG:Pancreatic secretion|Reactome:Digestion of dietary carbohydrate|Reactome:Metabolism|Reactome:Metabolism of carbohydrates
Tbio	AMY2B	P19961	1p21.1	Belongs to the glycosyl hydrolase 13 family.	25	114	15	MIM Number: 104660	PathwayCommons: recon:Thiele2013 - Human metabolism global reconstruction (Recon 2)|KEGG:Starch and sucrose metabolism|KEGG:Carbohydrate digestion and absorption|KEGG:Metabolic pathways|KEGG:Pancreatic secretion|Reactome:Digestion of dietary carbohydrate|Reactome:Metabolism|Reactome:Metabolism of carbohydrates
Tdark	AMZ1	Q400G9	7p22.3	Belongs to the peptidase M54 family.	6	29	0		PathwayCommons: mirtarbase:Homo sapiens
Tbio	AMZ2	Q86W34	17q24.2	Belongs to the peptidase M54 family.	9	37	0		PathwayCommons: mirtarbase:Homo sapiens
Tbio	ANAPC1	Q9H1A4	2q13	Contains 4 PC repeats.	39	404	21		UniProt:Protein modification; protein ubiquitination.|PathwayCommons: mirtarbase:Homo sapiens|PathwayCommons: netpath:TGF_beta_Receptor|KEGG:Cell cycle|KEGG:Oocyte meiosis|KEGG:Ubiquitin mediated proteolysis|KEGG:HTLV-I infection|KEGG:Progesterone-mediated oocyte maturation|Reactome:APC-Cdc20 mediated degradation of Nek2A|Reactome:APC/C-mediated degradation of cell cycle proteins|Reactome:APC/C:C…
Tbio	ANAPC10	Q9UM13	4q31.21	Contains 1 DOC domain.	26	141	1		UniProt:Protein modification; protein ubiquitination.|PathwayCommons: mirtarbase:Homo sapiens|PathwayCommons: netpath:TGF_beta_Receptor|KEGG:Cell cycle|KEGG:Oocyte meiosis|KEGG:Ubiquitin mediated proteolysis|KEGG:HTLV-I infection|KEGG:Progesterone-mediated oocyte maturation|Reactome:APC-Cdc20 mediated degradation of Nek2A|Reactome:APC/C-mediated degradation of cell cycle proteins|Reactome:APC/C:C…
Tbio	ANAPC11	Q9NYG5	17q25.3	Contains 1 RING-type zinc finger.	26	136	31		UniProt:Protein modification; protein ubiquitination.|PathwayCommons: mirtarbase:Homo sapiens|PathwayCommons: recon:Thiele2013 - Human metabolism global reconstruction (Recon 2)|KEGG:Cell cycle|KEGG:Oocyte meiosis|KEGG:Ubiquitin mediated proteolysis|KEGG:HTLV-I infection|KEGG:Progesterone-mediated oocyte maturation|Reactome:APC-Cdc20 mediated degradation of Nek2A|Reactome:APC/C-mediated degradati…
Tbio	ANAPC13	Q9BS18	3q22.2	Belongs to the APC13 family.	13	42	0		UniProt:Protein modification; protein ubiquitination.|PathwayCommons: mirtarbase:Homo sapiens|KEGG:Cell cycle|KEGG:Oocyte meiosis|KEGG:Ubiquitin mediated proteolysis|KEGG:Progesterone-mediated oocyte maturation|Reactome:Adaptive Immune System|Reactome:Antigen processing: Ubiquitination & Proteasome degradation|Reactome:Class I MHC mediated antigen processing & presentation|Reactome:Immune System
Tdark	ANAPC15	P60006	11q13.4	Belongs to the APC15 family.	10	21	0		PathwayCommons: mirtarbase:Homo sapiens|Reactome:APC-Cdc20 mediated degradation of Nek2A|Reactome:APC/C-mediated degradation of cell cycle proteins|Reactome:APC/C:Cdc20 mediated degradation of Cyclin B|Reactome:APC/C:Cdc20 mediated degradation of Securin|Reactome:APC/C:Cdc20 mediated degradation of mitotic proteins|Reactome:APC/C:Cdh1 mediated degradation of Cdc20 and other APC/C:Cdh1 targeted pr…
Tdark	ANAPC16	Q96DE5	10q22.1	Belongs to the APC16 family.	12	10	0		UniProt:Protein modification; protein ubiquitination.|PathwayCommons: mirtarbase:Homo sapiens|Reactome:APC-Cdc20 mediated degradation of Nek2A|Reactome:APC/C-mediated degradation of cell cycle proteins|Reactome:APC/C:Cdc20 mediated degradation of Cyclin B|Reactome:APC/C:Cdc20 mediated degradation of Securin|Reactome:APC/C:Cdc20 mediated degradation of mitotic proteins|Reactome:APC/C:Cdh1 mediated…
Tbio	ANAPC2	Q9UJX6	9q34.3	Belongs to the cullin family.	28	117	63		UniProt:Protein modification; protein ubiquitination.|PathwayCommons: netpath:TGF_beta_Receptor|KEGG:Cell cycle|KEGG:Oocyte meiosis|KEGG:Ubiquitin mediated proteolysis|KEGG:HTLV-I infection|KEGG:Progesterone-mediated oocyte maturation|Reactome:APC-Cdc20 mediated degradation of Nek2A|Reactome:APC/C-mediated degradation of cell cycle proteins|Reactome:APC/C:Cdc20 mediated degradation of Cyclin B|Re…
Tbio	ANAPC4	Q9UJX5	4p15.2	Belongs to the APC4 family.	28	121	0		UniProt:Protein modification; protein ubiquitination.|PathwayCommons: mirtarbase:Homo sapiens|PathwayCommons: netpath:TGF_beta_Receptor|KEGG:Cell cycle|KEGG:Oocyte meiosis|KEGG:Ubiquitin mediated proteolysis|KEGG:HTLV-I infection|KEGG:Progesterone-mediated oocyte maturation|Reactome:APC-Cdc20 mediated degradation of Nek2A|Reactome:APC/C-mediated degradation of cell cycle proteins|Reactome:APC/C:C…
Tbio	ANAPC5	Q9UJX4	12q24.31	Contains 13 TPR repeats.	30	218	0		UniProt:Protein modification; protein ubiquitination.|PathwayCommons: mirtarbase:Homo sapiens|PathwayCommons: netpath:TGF_beta_Receptor|KEGG:Cell cycle|KEGG:Oocyte meiosis|KEGG:Ubiquitin mediated proteolysis|KEGG:IL-17 signaling pathway|KEGG:HTLV-I infection|KEGG:Progesterone-mediated oocyte maturation|Reactome:APC-Cdc20 mediated degradation of Nek2A|Reactome:APC/C-mediated degradation of cell cy…
Tbio	ANAPC7	Q9UJX3	12q24.11	Contains 10 TPR repeats.	34	66	0		UniProt:Protein modification; protein ubiquitination.|PathwayCommons: mirtarbase:Homo sapiens|PathwayCommons: netpath:TGF_beta_Receptor|KEGG:Cell cycle|KEGG:Oocyte meiosis|KEGG:Ubiquitin mediated proteolysis|KEGG:HTLV-I infection|KEGG:Progesterone-mediated oocyte maturation|Reactome:APC-Cdc20 mediated degradation of Nek2A|Reactome:APC/C-mediated degradation of cell cycle proteins|Reactome:APC/C:C…
Tbio	ANG	P03950	14q11.2	Belongs to the pancreatic ribonuclease family.	171	203	40	MIM Number: 105850; Phenotype: Amyotrophic lateral sclerosis 9, 611895 (3)	PathwayCommons: mirtarbase:Homo sapiens|Reactome:Adherens junctions interactions|Reactome:Cell junction organization|Reactome:Cell-Cell communication|Reactome:Cell-cell junction organization
Tbio	ANGEL1	Q9UNK9	14q24.3	Belongs to the CCR4/nocturin family.	6	83	0		PathwayCommons: mirtarbase:Homo sapiens
Tbio	ANGEL2	Q5VTE6	1q32.3	Belongs to the CCR4/nocturin family.	5	68	2		PathwayCommons: mirtarbase:Homo sapiens
Tbio	ANGPT1	Q15389	8q23.1	Contains 1 fibrinogen C-terminal domain.	248	358	32	MIM Number: 601667	PathwayCommons: ctd:2-(4-morpholinyl)-8-phenyl-4H-1-benzopyran-4-one inhibits the reaction [ANGPT1 protein inhibits the reaction [Doxorubicin results in increased expression of TP53 protein]]|PathwayCommons: ctd:2-(4-morpholinyl)-8-phenyl-4H-1-benzopyran-4-one inhibits the reaction [ANGPT1 protein results in decreased susceptibility to Doxorubicin]|PathwayCommons: panther:Angiogenesis|PathwayComm…
Tclin	ANGPT2	O15123	8p23.1	Contains 1 fibrinogen C-terminal domain.	338	305	33	MIM Number: 601922	PathwayCommons: panther:Angiogenesis|PathwayCommons: pid:Angiopoietin receptor Tie2-mediated signaling|KEGG:PI3K-Akt signaling pathway|KEGG:HIF-1 signaling pathway|KEGG:Rap1 signaling pathway|KEGG:Ras signaling pathway|Reactome:Cell surface interactions at the vascular wall|Reactome:Hemostasis|Reactome:Tie2 Signaling|WikiPathways:Hypothesized Pathways in Pathogenesis of Cardiovascular Disease|Wik…
Tbio	ANGPT4	Q9Y264	20p13	Contains 1 fibrinogen C-terminal domain.	26	158	30		PathwayCommons: pid:Angiopoietin receptor Tie2-mediated signaling|PathwayCommons: mirtarbase:Homo sapiens|KEGG:PI3K-Akt signaling pathway|KEGG:HIF-1 signaling pathway|KEGG:Rap1 signaling pathway|KEGG:Ras signaling pathway|Reactome:Cell surface interactions at the vascular wall|Reactome:Hemostasis|Reactome:Tie2 Signaling|WikiPathways:Focal Adhesion-PI3K-Akt-mTOR-signaling pathway|WikiPathways:Rac1…
Tbio	ANGPTL1	O95841	1q25.2	Contains 1 fibrinogen C-terminal domain.	22	217	40		WikiPathways:Rac1/Pak1/p38/MMP-2 pathway
Tbio	ANGPTL2	Q9UKU9	9q33.3	Contains 1 fibrinogen C-terminal domain.	47	132	14
Tclin	ANGPTL3	Q9Y5C1	1p31.3	Contains 1 fibrinogen C-terminal domain.	76	323	69	MIM Number: 604774; Phenotype: Hypobetalipoproteinemia, familial, 2, 605019 (3)	PathwayCommons: pid:Integrins in angiogenesis|Reactome:Chylomicron-mediated lipid transport|Reactome:Lipid digestion, mobilization, and transport|Reactome:Lipoprotein metabolism|Reactome:Metabolism|Reactome:Metabolism of lipids and lipoproteins
Tbio	ANGPTL4	Q9BY76	19p13.2	Contains 1 fibrinogen C-terminal domain.	144	270	33		PathwayCommons: mirtarbase:Homo sapiens|KEGG:PPAR signaling pathway|Reactome:Chylomicron-mediated lipid transport|Reactome:Developmental Biology|Reactome:Fatty acid, triacylglycerol, and ketone body metabolism|Reactome:Lipid digestion, mobilization, and transport|Reactome:Lipoprotein metabolism|Reactome:Metabolism|Reactome:Metabolism of lipids and lipoproteins|Reactome:PPARA activates gene expres…
Tbio	ANGPTL5	Q86XS5	11q22.1	Contains 1 fibrinogen C-terminal domain.	6	96	13
Tbio	ANGPTL6	Q8NI99	19p13.2	Contains 1 fibrinogen C-terminal domain.	18	135	40
Tbio	ANGPTL7	O43827	1p36.22	Contains 1 fibrinogen C-terminal domain.	18	273	131		PathwayCommons: mirtarbase:Homo sapiens
Tbio	ANGPTL8	Q6UXH0	19p13.2	Belongs to the ANGPTL8 family.	42	71	12		Reactome:Chylomicron-mediated lipid transport|Reactome:Lipid digestion, mobilization, and transport|Reactome:Lipoprotein metabolism|Reactome:Metabolism|Reactome:Metabolism of lipids and lipoproteins|WikiPathways:Angiopoietin Like Protein 8 Regulatory Pathway
Tdark	ANHX	E9PGG2	12q24.33	Contains 1 homeobox DNA-binding domain.	3	15	0
Tbio	ANK1	P16157	8p11.21	Contains 2 ZU5 domains.	73	132	31	MIM Number: 612641; Phenotype: Spherocytosis, type 1, 182900 (3)	KEGG:Proteoglycans in cancer|Reactome:Asparagine N-linked glycosylation|Reactome:Axon guidance|Reactome:CHL1 interactions|Reactome:COPI-mediated anterograde transport|Reactome:Developmental Biology|Reactome:ER to Golgi Anterograde Transport|Reactome:Interaction between L1 and Ankyrins|Reactome:L1CAM interactions|Reactome:Membrane Trafficking|Reactome:Metabolism of proteins|Reactome:Neurofascin in…
Tbio	ANK2	Q01484	4q25-q26	Contains 2 ZU5 domains.	66	205	175	MIM Number: 106410; Phenotype: Long QT syndrome 4, 600919 (3); Cardiac arrhythmia, ankyrin-B-related, 600919 (3)	PathwayCommons: mirtarbase:Homo sapiens|KEGG:Proteoglycans in cancer|Reactome:Asparagine N-linked glycosylation|Reactome:Axon guidance|Reactome:COPI-mediated anterograde transport|Reactome:Developmental Biology|Reactome:ER to Golgi Anterograde Transport|Reactome:Interaction between L1 and Ankyrins|Reactome:L1CAM interactions|Reactome:Membrane Trafficking|Reactome:Metabolism of proteins|Reactome:P…
Tbio	ANK3	Q12955	10q21.2	Contains 2 ZU5 domains.	83	148	100		KEGG:Proteoglycans in cancer|Reactome:Asparagine N-linked glycosylation|Reactome:Axon guidance|Reactome:COPI-mediated anterograde transport|Reactome:Developmental Biology|Reactome:ER to Golgi Anterograde Transport|Reactome:Interaction between L1 and Ankyrins|Reactome:L1CAM interactions|Reactome:Membrane Trafficking|Reactome:Metabolism of proteins|Reactome:Post-translational protein modification|R…
Tdark	ANKAR	Q7Z5J8	2q32.2	Contains 6 ARM repeats.	5	4	0
Tdark	ANKDD1A	Q495B1	15q22.31	Contains 1 death domain.	2	65	1
Tdark	ANKDD1B	A6NHY2	5q13.3	Contains 1 death domain.	2	41	0
Tdark	ANKEF1	Q9NU02	20p12.2	Contains 1 EF-hand domain.	4	72	0
Tdark	ANKFN1	Q8N957	17q22	Contains 1 fibronectin type-III domain.	5	11	0
Tbio	ANKFY1	Q9P2R3	17p13.2	Contains 1 FYVE-type zinc finger.	19	63	0	MIM Number: 607927	PathwayCommons: mirtarbase:Homo sapiens
Tbio	ANKH	Q9HCJ1	5p15.2	Belongs to the ANKH family.	59	73	2	MIM Number: 605145; Phenotype: Craniometaphyseal dysplasia, 123000 (3); Chondrocalcinosis 2, 118600 (3)	PathwayCommons: mirtarbase:Homo sapiens|Reactome:Miscellaneous transport and binding events|Reactome:Transmembrane transport of small molecules
Tbio	ANKHD1	Q8IWZ3	5q31.3	Contains 1 KH domain.	19	98	0		PathwayCommons: mirtarbase:Homo sapiens
Tdark	ANKIB1	Q9P2G1	7q21.2	Contains 1 UIM (ubiquitin-interacting motif) domain.	7	22	0		PathwayCommons: mirtarbase:Homo sapiens
Tbio	ANKK1	Q8NFD2	11q23.2	Contains 1 protein kinase domain.	114	71	0	MIM Number: 608774; Phenotype: Dopamine receptor D2, reduced brain density of (3)
Tbio	ANKLE1	Q8NAG6	19p13.11	Contains 1 LEM domain.	11	26	0
Tbio	ANKLE2	Q86XL3	12q24.33	Contains 1 LEM domain.	12	76	0		PathwayCommons: mirtarbase:Homo sapiens|Reactome:Cell Cycle|Reactome:Cell Cycle, Mitotic|Reactome:Initiation of Nuclear Envelope Reformation|Reactome:M Phase|Reactome:Mitotic Anaphase|Reactome:Mitotic Metaphase and Anaphase|Reactome:Nuclear Envelope Reassembly
Tbio	ANKMY1	Q9P2S6	2q37.3	Contains 1 MYND-type zinc finger.	8	50	0
Tdark	ANKMY2	Q8IV38	7p21.1	Contains 1 MYND-type zinc finger.	8	76	23
Tbio	ANKRA2	Q9H9E1	5q13.2	Contains 5 ANK repeats.	9	77	14		PathwayCommons: pid:Signaling events mediated by HDAC Class II
Tbio	ANKRD1	Q15327	10q23.31	Contains 5 ANK repeats.	36	149	0		PathwayCommons: mirtarbase:Homo sapiens|Reactome:Fatty acid, triacylglycerol, and ketone body metabolism|Reactome:Metabolism|Reactome:Metabolism of lipids and lipoproteins|Reactome:PPARA activates gene expression|Reactome:Regulation of lipid metabolism by Peroxisome proliferator-activated receptor alpha (PPARalpha)|WikiPathways:Hypertrophy Model
Tdark	ANKRD10	Q9NXR5	13q34	Contains 4 ANK repeats.	5	19	1		PathwayCommons: mirtarbase:Homo sapiens
Tbio	ANKRD11	Q6UB99	16q24.3	Contains 4 ANK repeats.	21	71	11		PathwayCommons: mirtarbase:Homo sapiens
Tbio	ANKRD12	Q6UB98	18p11.22	Contains 3 ANK repeats.	11	42	0		PathwayCommons: mirtarbase:Homo sapiens
Tbio	ANKRD13A	Q8IZ07	12q24.11	Contains 4 UIM (ubiquitin-interacting motif) domains.	10	39	1		PathwayCommons: mirtarbase:Homo sapiens
Tdark	ANKRD13B	Q86YJ7	17q11.2	Contains 3 UIM (ubiquitin-interacting motif) domains.	6	38	0		PathwayCommons: mirtarbase:Homo sapiens
Tbio	ANKRD13C	Q8N6S4	1p31.1	Contains 3 ANK repeats.	11	63	0		PathwayCommons: mirtarbase:Homo sapiens
Tdark	ANKRD13D	Q6ZTN6	11q13.2	Contains 4 UIM (ubiquitin-interacting motif) domains.	9	36	0		PathwayCommons: mirtarbase:Homo sapiens
Tdark	ANKRD16	Q6P6B7	10p15.1	Contains 9 ANK repeats.	7	23	1
Tbio	ANKRD17	O75179	4q13.3	Contains 1 KH domain.	20	94	31		PathwayCommons: mirtarbase:Homo sapiens
Tdark	ANKRD18A	Q8IVF6	9p13.1	Contains 5 ANK repeats.	5	63	0		PathwayCommons: mirtarbase:Homo sapiens
Tdark	ANKRD18B	A2A2Z9	9p13.3	Contains 5 ANK repeats.	2	46	0
Tdark	ANKRD19P	Q9H560	9q22.31	Contains 5 ANK repeats.	4	0	0
Tbio	ANKRD2	Q9GZV1	10q24.2	Contains 5 ANK repeats.	29	55	6		PathwayCommons: mirtarbase:Homo sapiens
Tdark	ANKRD20A1	Q5TYW2	9q21.11	Contains 5 ANK repeats.	7	53	0
Tdark	ANKRD20A12P	Q8NF67	4		3	0	0
Tdark	ANKRD20A2	Q5SQ80	9p11.2	Contains 5 ANK repeats.	2	3	0
Tdark	ANKRD20A3	Q5VUR7	9q21.11	Contains 5 ANK repeats.	2	98	0
Tdark	ANKRD20A4	Q4UJ75	9q13	Contains 5 ANK repeats.	2	2	0
Tdark	ANKRD20A5P	A0PJZ0	18p11.21	Contains 3 ANK repeats.	4	0	0
Tdark	ANKRD20A8P	Q5CZ79	2q11.1	Contains 6 ANK repeats.	0	0	0
Tbio	ANKRD22	Q5VYY1	10q23.31	Contains 4 ANK repeats.	9	81	2		PathwayCommons: mirtarbase:Homo sapiens
Tbio	ANKRD23	Q86SG2	2q11.2	Contains 4 ANK repeats.	10	16	0
Tdark	ANKRD24	Q8TF21	19p13.3	Contains 5 ANK repeats.	3	9	0
Tbio	ANKRD26	Q9UPS8	10p12.1	Contains 5 ANK repeats.	19	87	0		PathwayCommons: mirtarbase:Homo sapiens
Tdark	ANKRD26P1	Q6NSI1	16q11.2	Contains 5 ANK repeats.	3	0	0
Tbio	ANKRD27	Q96NW4	19q13.11	Contains 1 VPS9 domain.	21	61	1		PathwayCommons: mirtarbase:Homo sapiens|Reactome:Membrane Trafficking|Reactome:RAB GEFs exchange GTP for GDP on RABs|Reactome:Vesicle-mediated transport
Tbio	ANKRD28	O15084	3p25.1	Contains 27 ANK repeats.	17	67	2	MIM Number: 611122	PathwayCommons: mirtarbase:Homo sapiens|Reactome:Asparagine N-linked glycosylation|Reactome:COPII (Coat Protein 2) Mediated Vesicle Transport|Reactome:ER to Golgi Anterograde Transport|Reactome:Membrane Trafficking|Reactome:Metabolism of proteins|Reactome:Post-translational protein modification|Reactome:Transport to the Golgi and subsequent modification|Reactome:Vesicle-mediated transport
Tdark	ANKRD29	Q8N6D5	18q11.2	Contains 8 ANK repeats.	6	18	1		PathwayCommons: mirtarbase:Homo sapiens
Tbio	ANKRD30A	Q9BXX3	10p11.21	Contains 6 ANK repeats.	17	32	4		PathwayCommons: mirtarbase:Homo sapiens
Tdark	ANKRD30B	Q9BXX2	18p11.21	Contains 5 ANK repeats.	2	2	0
Tdark	ANKRD30BL	A7E2S9	2q21.2	Contains 4 ANK repeats.	3	0	0
Tdark	ANKRD31	Q8N7Z5	5q13.3	Contains 6 ANK repeats.	2	3	0		PathwayCommons: mirtarbase:Homo sapiens
Tdark	ANKRD33	Q7Z3H0	12q13.13	Contains 3 ANK repeats.	5	30	0
Tdark	ANKRD33B	A6NCL7	5p15.2	Contains 5 ANK repeats.	2	4	0
Tdark	ANKRD34A	Q69YU3	1q21.1	Contains 4 ANK repeats.	4	10	0
Tbio	ANKRD34B	A5PLL1	5q14.1	Contains 4 ANK repeats.	2	60	0
Tdark	ANKRD34C	P0C6C1	15q25.1	Contains 4 ANK repeats.	1	48	0
Tdark	ANKRD35	Q8N283	1q21.1	Contains 6 ANK repeats.	6	8	0
Tdark	ANKRD36	A6QL64	2q11.2	Contains 6 ANK repeats.	9	11	0
Tdark	ANKRD36B	Q8N2N9	2q11.2	Contains 6 ANK repeats.	7	29	14		PathwayCommons: ctd:ESR2 promotes the reaction [Genistein results in increased expression of ANKRD36B protein]|PathwayCommons: mirtarbase:Homo sapiens
Tdark	ANKRD36BP1	Q96IX9	1q24.2		4	0	0		PathwayCommons: mirtarbase:Homo sapiens
Tdark	ANKRD36C	Q5JPF3	2q11.1	Contains 5 ANK repeats.	2	0	0
Tbio	ANKRD37	Q7Z713	4q35.1	Contains 3 ANK repeats.	5	79	7
Tdark	ANKRD39	Q53RE8	2q11.2	Contains 4 ANK repeats.	7	54	0		PathwayCommons: mirtarbase:Homo sapiens
Tdark	ANKRD40	Q6AI12	17q21.33	Contains 2 ANK repeats.	7	96	0		PathwayCommons: mirtarbase:Homo sapiens
Tbio	ANKRD42	Q8N9B4	11q14.1	Contains 9 ANK repeats.	4	67	0		PathwayCommons: mirtarbase:Homo sapiens
Tdark	ANKRD44	Q8N8A2	2q33.1	Contains 28 ANK repeats.	12	57	1		PathwayCommons: mirtarbase:Homo sapiens
Tbio	ANKRD45	Q5TZF3	1q25.1	Contains 2 ANK repeats.	4	66	0
Tbio	ANKRD46	Q86W74	8q22.3	Contains 4 ANK repeats.	12	45	0		PathwayCommons: mirtarbase:Homo sapiens
Tbio	ANKRD49	Q8WVL7	11q21	Contains 4 ANK repeats.	10	54	4
Tdark	ANKRD50	Q9ULJ7	4q28.1	Contains 19 ANK repeats.	6	54	0
Tbio	ANKRD52	Q8NB46	12q13.3	Contains 28 ANK repeats.	9	49	0		PathwayCommons: mirtarbase:Homo sapiens
Tbio	ANKRD53	Q8N9V6	2p13.3	Contains 3 ANK repeats.	5	79	36		PathwayCommons: mirtarbase:Homo sapiens
Tbio	ANKRD54	Q6NXT1	22q13.1	Contains 4 ANK repeats.	7	87	0		PathwayCommons: mirtarbase:Homo sapiens
Tbio	ANKRD55	Q3KP44	5q11.2	Contains 9 ANK repeats.	17	19	0
Tbio	ANKRD6	Q9Y2G4	6q15	Contains 8 ANK repeats.	17	68	5		PathwayCommons: mirtarbase:Homo sapiens|PathwayCommons: panther:Wnt signaling pathway
Tdark	ANKRD60	Q9BZ19	20q13.32	Contains 1 ubiquitin-like domain.	4	37	0
Tdark	ANKRD61	A6NGH8	7p22.1	Contains 8 ANK repeats.	1	43	0
Tdark	ANKRD62	A6NC57	18p11.21	Contains 5 ANK repeats.	0	9	0
Tdark	ANKRD63	C9JTQ0	15q15.1	Contains 5 ANK repeats.	1	41	0
Tdark	ANKRD65	E5RJM6	1p36.33	Contains 10 ANK repeats.	3	17	0
Tdark	ANKRD66	B4E2M5	6p12.3	Contains 3 ANK repeats.	2	2	0
Tdark	ANKRD7	Q92527	7q31.31	Contains 5 ANK repeats.	7	46	0
Tdark	ANKRD9	Q96BM1	14q32.31	Contains 3 ANK repeats.	4	52	0		PathwayCommons: mirtarbase:Homo sapiens
Tbio	ANKS1A	Q92625	6p21.31	Contains 2 SAM (sterile alpha motif) domains.	34	71	9		PathwayCommons: netpath:EGFR1|PathwayCommons: mirtarbase:Homo sapiens
Tbio	ANKS1B	Q7Z6G8	12q23.1	Contains 2 SAM (sterile alpha motif) domains.	31	92	3		PathwayCommons: mirtarbase:Homo sapiens|WikiPathways:Ectoderm Differentiation
Tbio	ANKS3	Q6ZW76	16p13.3	Contains 1 SAM (sterile alpha motif) domain.	7	63	1		PathwayCommons: mirtarbase:Homo sapiens
Tbio	ANKS4B	Q8N8V4	16p12.2	Contains 1 SAM (sterile alpha motif) domain.	5	48	1		PathwayCommons: mirtarbase:Homo sapiens
Tbio	ANKS6	Q68DC2	9q22.33	Contains 1 SAM (sterile alpha motif) domain.	14	74	3		PathwayCommons: mirtarbase:Homo sapiens
Tdark	ANKUB1	A6NFN9	3q25.1		3	2	0		PathwayCommons: mirtarbase:Homo sapiens
Tbio	ANKZF1	Q9H8Y5	2q35	Contains 1 C2H2-type zinc finger.	11	78	0		PathwayCommons: mirtarbase:Homo sapiens
Tbio	ANLN	Q9NQW6	7p14.2	Contains 1 PH domain.	38	144	4		PathwayCommons: mirtarbase:Homo sapiens|WikiPathways:Retinoblastoma (RB) in Cancer
Tclin	ANO1	Q5XXA6	11q13.3	Belongs to the anoctamin family.	121	422	208		PathwayCommons: mirtarbase:Homo sapiens|Reactome:Ion channel transport|Reactome:Stimuli-sensing channels|Reactome:Transmembrane transport of small molecules
Tbio	ANO10	Q9NW15	3p22.1-p21.33	Belongs to the anoctamin family.	25	35	6		Reactome:Ion channel transport|Reactome:Stimuli-sensing channels|Reactome:Transmembrane transport of small molecules
Tchem	ANO2	Q9NQ90	12p13.31	Belongs to the anoctamin family.	22	56	1		PathwayCommons: mirtarbase:Homo sapiens|KEGG:Olfactory transduction|Reactome:Ion channel transport|Reactome:Stimuli-sensing channels|Reactome:Transmembrane transport of small molecules
Tbio	ANO3	Q9BYT9	11p14.2	Belongs to the anoctamin family.	18	69	0		PathwayCommons: mirtarbase:Homo sapiens|Reactome:Ion channel transport|Reactome:Stimuli-sensing channels|Reactome:Transmembrane transport of small molecules
Tbio	ANO4	Q32M45	12q23.1	Belongs to the anoctamin family.	10	57	0		PathwayCommons: mirtarbase:Homo sapiens|Reactome:Ion channel transport|Reactome:Stimuli-sensing channels|Reactome:Transmembrane transport of small molecules
Tbio	ANO5	Q75V66	11p14.3	Belongs to the anoctamin family.	33	54	0	MIM Number: 608662; Phenotype: Gnathodiaphyseal dysplasia, 166260 (3); Muscular dystrophy, limb-girdle, type 2L, 611307 (3); Miyoshi muscular dystrophy 3, 613319 (3)	Reactome:Ion channel transport|Reactome:Stimuli-sensing channels|Reactome:Transmembrane transport of small molecules
Tbio	ANO6	Q4KMQ2	12q12	Belongs to the anoctamin family.	34	77	0		PathwayCommons: mirtarbase:Homo sapiens|Reactome:Immune System|Reactome:Innate Immune System|Reactome:Ion channel transport|Reactome:Neutrophil degranulation|Reactome:Stimuli-sensing channels|Reactome:Transmembrane transport of small molecules
Tbio	ANO7	Q6IWH7	2q37.3	Belongs to the anoctamin family.	16	75	0		Reactome:Ion channel transport|Reactome:Stimuli-sensing channels|Reactome:Transmembrane transport of small molecules
Tbio	ANO8	Q9HCE9	19p13.11	Belongs to the anoctamin family.	9	11	0		PathwayCommons: mirtarbase:Homo sapiens|Reactome:Ion channel transport|Reactome:Stimuli-sensing channels|Reactome:Transmembrane transport of small molecules
Tbio	ANO9	A1A5B4	11p15.5	Belongs to the anoctamin family.	14	39	0		Reactome:Ion channel transport|Reactome:Stimuli-sensing channels|Reactome:Transmembrane transport of small molecules
Tbio	ANOS1	P23352	Xp22.31	Contains 1 WAP domain.	67	140	24		Reactome:FGFR1 ligand binding and activation|Reactome:FGFR1c ligand binding and activation|Reactome:Negative regulation of FGFR1 signaling|Reactome:Signal Transduction|Reactome:Signaling by FGFR|Reactome:Signaling by FGFR1
Tbio	ANP32A	P39687	15q23	Contains 1 LRRCT domain.	56	367	72		PathwayCommons: mirtarbase:Homo sapiens|PathwayCommons: pid:Validated nuclear estrogen receptor alpha network|Reactome:Gene Expression|Reactome:HuR (ELAVL1) binds and stabilizes mRNA|Reactome:Regulation of mRNA stability by proteins that bind AU-rich elements
Tbio	ANP32B	Q92688	9q22.33	Contains 1 LRRCT domain.	25	182	8		PathwayCommons: mirtarbase:Homo sapiens
Tdark	ANP32C	O43423	4q32.3	Contains 4 LRR (leucine-rich) repeats.	12	0	0		PathwayCommons: mirtarbase:Homo sapiens
Tdark	ANP32D	O95626	12q13.11	Contains 5 LRR (leucine-rich) repeats.	11	20	0
Tbio	ANP32E	Q9BTT0	1q21.2	Contains 1 LRRCT domain.	19	88	1		PathwayCommons: mirtarbase:Homo sapiens
Tchem	ANPEP	P15144	15q26.1	Belongs to the peptidase M1 family.	124	972	756	MIM Number: 151530	PathwayCommons: smpdb:5-Oxoprolinuria|PathwayCommons: smpdb:5-oxoprolinase deficiency|PathwayCommons: pid:C-MYB transcription factor network|PathwayCommons: ctd:Edetic Acid promotes the reaction [1,10-phenanthroline results in decreased activity of ANPEP protein]|PathwayCommons: smpdb:Gamma-Glutamyltransferase Deficiency|PathwayCommons: smpdb:Gamma-glutamyl-transpeptidase deficiency|PathwayCommon…
Tbio	ANTXR1	Q9H6X2	2p13.3	Contains 1 VWFA domain.	50	412	54		PathwayCommons: pid:Cellular roles of Anthrax toxin|PathwayCommons: netpath:EGFR1|PathwayCommons: mirtarbase:Homo sapiens|KEGG:NOD-like receptor signaling pathway|Reactome:Disease|Reactome:Infectious disease|Reactome:Uptake and actions of bacterial toxins|Reactome:Uptake and function of anthrax toxins
Tchem	ANTXR2	P58335	4q21.21	Contains 1 VWFA domain.	48	110	2		PathwayCommons: pid:Cellular roles of Anthrax toxin|PathwayCommons: mirtarbase:Homo sapiens|KEGG:NOD-like receptor signaling pathway|Reactome:Disease|Reactome:Infectious disease|Reactome:Uptake and actions of bacterial toxins|Reactome:Uptake and function of anthrax toxins
Tdark	ANTXRL	A6NF34	10q11.22	Contains 1 VWFA domain.	3	2	0
Tbio	ANXA1	P04083	9q21.13	Contains 4 annexin repeats.	224	676	160		PathwayCommons: netpath:EGFR1|PathwayCommons: ctd:ESR2 promotes the reaction [Genistein results in decreased expression of ANXA1 protein]|PathwayCommons: mirtarbase:Homo sapiens|PathwayCommons: ctd:Mifepristone inhibits the reaction [Dexamethasone results in increased phosphorylation of ANXA1 protein]|PathwayCommons: netpath:TSH|Reactome:Class A/1 (Rhodopsin-like receptors)|Reactome:Cytokine Sign…
Tbio	ANXA10	Q9UJ72	4q32.3	Contains 4 annexin repeats.	22	254	40
Tbio	ANXA11	P50995	10q22.3	Contains 4 annexin repeats.	47	192	11		PathwayCommons: mirtarbase:Homo sapiens|PathwayCommons: netpath:TCR
Tbio	ANXA13	P27216	8q24.13	Contains 4 annexin repeats.	18	148	1
Tbio	ANXA2	P07355	15q22.2	Contains 4 annexin repeats.	327	518	68	MIM Number: 151740	PathwayCommons: netpath:EGFR1|PathwayCommons: mirtarbase:Homo sapiens|PathwayCommons: netpath:TCR|Reactome:Dissolution of Fibrin Clot|Reactome:Hemostasis|Reactome:Immune System|Reactome:Innate Immune System|Reactome:Muscle contraction|Reactome:Neutrophil degranulation|Reactome:Smooth Muscle Contraction|WikiPathways:Prostaglandin Synthesis and Regulation
Tdark	ANXA2P2	A6NMY6	9p13.3	Contains 4 annexin repeats.	4	0	0
Tbio	ANXA2R	Q3ZCQ2	5p12		8	61	0
Tbio	ANXA3	P12429	4q21.21	Contains 4 annexin repeats.	50	319	65		PathwayCommons: ctd:ESR2 promotes the reaction [Genistein results in decreased expression of ANXA3 protein]|PathwayCommons: mirtarbase:Homo sapiens|PathwayCommons: ctd:ferric ammonium citrate inhibits the reaction [Deferoxamine results in increased expression of ANXA3 protein]|WikiPathways:Prostaglandin Synthesis and Regulation
Tbio	ANXA4	P09525	2p13.3	Contains 4 annexin repeats.	61	280	52		PathwayCommons: ctd:ATP7A protein promotes the reaction [ANXA4 protein results in decreased susceptibility to Carboplatin]|PathwayCommons: ctd:ATP7A protein promotes the reaction [ANXA4 protein results in decreased susceptibility to Cisplatin]|PathwayCommons: netpath:EGFR1|PathwayCommons: mirtarbase:Homo sapiens|WikiPathways:Prostaglandin Synthesis and Regulation
Tbio	ANXA5	P08758	4q27	Contains 4 annexin repeats.	162	497	127	MIM Number: 131230; Phenotype: {Pregnancy loss, recurrent, susceptibility to, 3}, 614391 (3)	PathwayCommons: mirtarbase:Homo sapiens|Reactome:Hemostasis|Reactome:Platelet activation, signaling and aggregation|Reactome:Platelet degranulation|Reactome:Response to elevated platelet cytosolic Ca2+|WikiPathways:Prostaglandin Synthesis and Regulation|WikiPathways:Apoptosis-related network due to altered Notch3 in ovarian cancer|WikiPathways:Simplified Interaction Map Between LOXL4 and Oxidativ…
Tbio	ANXA6	P08133	5q33.1	Contains 8 annexin repeats.	69	349	35	MIM Number: 114070	PathwayCommons: mirtarbase:Homo sapiens|Reactome:Muscle contraction|Reactome:Smooth Muscle Contraction|WikiPathways:Prostaglandin Synthesis and Regulation|WikiPathways:Calcium Regulation in the Cardiac Cell
Tbio	ANXA7	P20073	10q22.2	Contains 4 annexin repeats.	50	213	9		PathwayCommons: mirtarbase:Homo sapiens
Tbio	ANXA8L1	Q5VT79	10q11.22	Contains 4 annexin repeats.	14	68	0		PathwayCommons: mirtarbase:Homo sapiens
Tbio	ANXA9	O76027	1q21.3	Contains 4 annexin repeats.	16	135	7
Tchem	AOAH	P28039	7p14.2	Contains 1 saposin B-type domain.	17	63	1
Tchem	AOC1	P19801	7q36.1	Belongs to the copper/topaquinone oxidase family.	46	231	14		PathwayCommons: smpdb:Alkaptonuria|PathwayCommons: inoh:Arginine and Proline metabolism ( Arginine and Proline metabolism ) |PathwayCommons: smpdb:Disulfiram Action Pathway|PathwayCommons: smpdb:Dopamine beta-hydroxylase deficiency|PathwayCommons: inoh:Glycine and Serine metabolism ( Glycine and Serine metabolism ) |PathwayCommons: smpdb:Hawkinsinuria|PathwayCommons: smpdb:Histidine Metabolism|Pa…
Tchem	AOC2	O75106	17q21.31	Belongs to the copper/topaquinone oxidase family.	8	53	0		PathwayCommons: inoh:Arginine and Proline metabolism ( Arginine and Proline metabolism ) |PathwayCommons: inoh:Glycine and Serine metabolism ( Glycine and Serine metabolism ) |PathwayCommons: inoh:Histidine degradation ( Histidine degradation ) |PathwayCommons: mirtarbase:Homo sapiens|PathwayCommons: inoh:Phenylalanine degradation ( Phenylalanine degradation ) |PathwayCommons: panther:Phenylethyl…
Tchem	AOC3	Q16853	17q21.31	Belongs to the copper/topaquinone oxidase family.	75	247	34		PathwayCommons: inoh:Arginine and Proline metabolism ( Arginine and Proline metabolism ) |PathwayCommons: smpdb:Beta-Alanine Metabolism|PathwayCommons: smpdb:Carnosinuria, carnosinemia|PathwayCommons: smpdb:GABA-Transaminase Deficiency|PathwayCommons: inoh:Glycine and Serine metabolism ( Glycine and Serine metabolism ) |PathwayCommons: inoh:Histidine degradation ( Histidine degradation ) |Pathway…
Tchem	AOX1	Q06278	2q33.1	Contains 1 FAD-binding PCMH-type domain.	26	143	0	MIM Number: 602841	PathwayCommons: smpdb:2-Methyl-3-Hydroxybutryl CoA Dehydrogenase Deficiency|PathwayCommons: smpdb:3-Hydroxy-3-Methylglutaryl-CoA Lyase Deficiency|PathwayCommons: smpdb:3-Methylcrotonyl Coa Carboxylase Deficiency Type I|PathwayCommons: smpdb:3-Methylglutaconic Aciduria Type I|PathwayCommons: smpdb:3-Methylglutaconic Aciduria Type III|PathwayCommons: smpdb:3-Methylglutaconic Aciduria Type IV|Pathwa…
Tbio	AP1AR	Q63HQ0	4q25		20	13	0		PathwayCommons: mirtarbase:Homo sapiens
Tbio	AP1B1	Q10567	22q12.2	Belongs to the adaptor complexes large subunit family.	31	58	7		PathwayCommons: pid:FOXA1 transcription factor network|PathwayCommons: mirtarbase:Homo sapiens|PathwayCommons: pid:Validated nuclear estrogen receptor alpha network|KEGG:Lysosome|Reactome:Adaptive Immune System|Reactome:Clathrin derived vesicle budding|Reactome:Disease|Reactome:Golgi Associated Vesicle Biogenesis|Reactome:HIV Infection|Reactome:Host Interactions of HIV factors|Reactome:Immune Sys…
Tbio	AP1G1	O43747	16q22.2	Contains 1 GAE domain.	40	158	19		PathwayCommons: mirtarbase:Homo sapiens|KEGG:Lysosome|Reactome:Adaptive Immune System|Reactome:Clathrin derived vesicle budding|Reactome:Disease|Reactome:Golgi Associated Vesicle Biogenesis|Reactome:HIV Infection|Reactome:Host Interactions of HIV factors|Reactome:Immune System|Reactome:Infectious disease|Reactome:Lysosome Vesicle Biogenesis|Reactome:MHC class II antigen presentation|Reactome:Memb…
Tbio	AP1G2	O75843	14q11.2	Contains 1 GAE domain.	13	54	0		KEGG:Lysosome|Reactome:Clathrin derived vesicle budding|Reactome:Lysosome Vesicle Biogenesis|Reactome:Membrane Trafficking|Reactome:Vesicle-mediated transport|Reactome:trans-Golgi Network Vesicle Budding
Tbio	AP1M1	Q9BXS5	19p13.11	Contains 1 MHD (mu homology) domain.	39	104	0		PathwayCommons: pid:E-cadherin signaling in the nascent adherens junction|PathwayCommons: mirtarbase:Homo sapiens|KEGG:Lysosome|Reactome:Adaptive Immune System|Reactome:Clathrin derived vesicle budding|Reactome:Disease|Reactome:Golgi Associated Vesicle Biogenesis|Reactome:HIV Infection|Reactome:Host Interactions of HIV factors|Reactome:Immune System|Reactome:Infectious disease|Reactome:Innate Imm…
Tbio	AP1M2	Q9Y6Q5	19p13.2	Contains 1 MHD (mu homology) domain.	30	53	0	MIM Number: 607309	PathwayCommons: mirtarbase:Homo sapiens|KEGG:Lysosome|Reactome:Adaptive Immune System|Reactome:Clathrin derived vesicle budding|Reactome:Disease|Reactome:Golgi Associated Vesicle Biogenesis|Reactome:HIV Infection|Reactome:Host Interactions of HIV factors|Reactome:Immune System|Reactome:Infectious disease|Reactome:Lysosome Vesicle Biogenesis|Reactome:MHC class II antigen presentation|Reactome:Memb…
Tbio	AP1S1	P61966	7q22.1	Belongs to the adaptor complexes small subunit family.	22	73	1		PathwayCommons: mirtarbase:Homo sapiens|KEGG:Lysosome|Reactome:Adaptive Immune System|Reactome:Clathrin derived vesicle budding|Reactome:Disease|Reactome:Golgi Associated Vesicle Biogenesis|Reactome:HIV Infection|Reactome:Host Interactions of HIV factors|Reactome:Immune System|Reactome:Infectious disease|Reactome:Lysosome Vesicle Biogenesis|Reactome:MHC class II antigen presentation|Reactome:Memb…
Tbio	AP1S2	P56377	Xp22.2	Belongs to the adaptor complexes small subunit family.	19	44	10	MIM Number: 300629; Phenotype: Mental retardation, X-linked syndromic 5, 304340 (3)	PathwayCommons: mirtarbase:Homo sapiens|KEGG:Lysosome|Reactome:Adaptive Immune System|Reactome:Clathrin derived vesicle budding|Reactome:Disease|Reactome:Golgi Associated Vesicle Biogenesis|Reactome:HIV Infection|Reactome:Host Interactions of HIV factors|Reactome:Immune System|Reactome:Infectious disease|Reactome:Lysosome Vesicle Biogenesis|Reactome:MHC class II antigen presentation|Reactome:Memb…
Tbio	AP1S3	Q96PC3	2q36.1	Belongs to the adaptor complexes small subunit family.	12	70	0		PathwayCommons: mirtarbase:Homo sapiens|KEGG:Lysosome|Reactome:Adaptive Immune System|Reactome:Clathrin derived vesicle budding|Reactome:Disease|Reactome:Golgi Associated Vesicle Biogenesis|Reactome:HIV Infection|Reactome:Host Interactions of HIV factors|Reactome:Immune System|Reactome:Infectious disease|Reactome:Lysosome Vesicle Biogenesis|Reactome:MHC class II antigen presentation|Reactome:Memb…
Tbio	AP2A1	O95782	19q13.33	Belongs to the adaptor complexes large subunit family.	49	176	49		PathwayCommons: pid:Arf1 pathway|PathwayCommons: netpath:EGFR1|PathwayCommons: mirtarbase:Homo sapiens|PathwayCommons: panther:Huntington disease|KEGG:Synaptic vesicle cycle|KEGG:Endocytosis|KEGG:Huntington's disease|KEGG:Endocrine and other factor-regulated calcium reabsorption|Reactome:Adaptive Immune System|Reactome:Axon guidance|Reactome:Beta-catenin independent WNT signaling|Reactome:Cargo r…
Tbio	AP2A2	O94973	11p15.5	Belongs to the adaptor complexes large subunit family.	39	109	3		PathwayCommons: mirtarbase:Homo sapiens|PathwayCommons: panther:Huntington disease|KEGG:Synaptic vesicle cycle|KEGG:Endocytosis|KEGG:Huntington's disease|KEGG:Endocrine and other factor-regulated calcium reabsorption|Reactome:Adaptive Immune System|Reactome:Axon guidance|Reactome:Beta-catenin independent WNT signaling|Reactome:Cargo recognition for clathrin-mediated endocytosis|Reactome:Clathrin-…
Tbio	AP2B1	P63010	17q12	Belongs to the adaptor complexes large subunit family.	46	192	16		PathwayCommons: netpath:EGFR1|PathwayCommons: mirtarbase:Homo sapiens|PathwayCommons: netpath:TGF_beta_Receptor|KEGG:Synaptic vesicle cycle|KEGG:Endocytosis|KEGG:Huntington's disease|KEGG:Endocrine and other factor-regulated calcium reabsorption|Reactome:Adaptive Immune System|Reactome:Axon guidance|Reactome:Beta-catenin independent WNT signaling|Reactome:Cargo recognition for clathrin-mediated e…
Tbio	AP2M1	Q96CW1	3q27.1	Contains 1 MHD (mu homology) domain.	71	302	51		PathwayCommons: pid:Arf1 pathway|PathwayCommons: mirtarbase:Homo sapiens|KEGG:Synaptic vesicle cycle|KEGG:Endocytosis|KEGG:Huntington's disease|KEGG:Endocrine and other factor-regulated calcium reabsorption|Reactome:Adaptive Immune System|Reactome:Axon guidance|Reactome:Beta-catenin independent WNT signaling|Reactome:Cargo recognition for clathrin-mediated endocytosis|Reactome:Clathrin-mediated e…
Tbio	AP2S1	P53680	19q13.32	Belongs to the adaptor complexes small subunit family.	22	96	23	MIM Number: 602242; Phenotype: Hypocalciuric hypercalcemia, familial, type III, 600740 (3)	PathwayCommons: netpath:EGFR1|PathwayCommons: mirtarbase:Homo sapiens|KEGG:Synaptic vesicle cycle|KEGG:Endocytosis|KEGG:Huntington's disease|KEGG:Endocrine and other factor-regulated calcium reabsorption|Reactome:Adaptive Immune System|Reactome:Axon guidance|Reactome:Beta-catenin independent WNT signaling|Reactome:Cargo recognition for clathrin-mediated endocytosis|Reactome:Clathrin-mediated endo…
Tbio	AP3B1	O00203	5q14.1	Belongs to the adaptor complexes large subunit family.	43	66	11		PathwayCommons: mirtarbase:Homo sapiens|KEGG:Lysosome|Reactome:Clathrin derived vesicle budding|Reactome:Disease|Reactome:Diseases of signal transduction|Reactome:Golgi Associated Vesicle Biogenesis|Reactome:Membrane Trafficking|Reactome:Oncogenic MAPK signaling|Reactome:Signaling by BRAF and RAF fusions|Reactome:Vesicle-mediated transport|Reactome:trans-Golgi Network Vesicle Budding
Tbio	AP3B2	Q13367	15q25.2	Belongs to the adaptor complexes large subunit family.	17	90	1		KEGG:Lysosome|WikiPathways:ATM Signaling Pathway
Tbio	AP3D1	O14617	19p13.3	Contains 11 HEAT repeats.	31	47	2		PathwayCommons: mirtarbase:Homo sapiens|KEGG:Lysosome
Tbio	AP3M1	Q9Y2T2	10q22.2	Contains 1 MHD (mu homology) domain.	26	79	0		PathwayCommons: mirtarbase:Homo sapiens|KEGG:Lysosome|Reactome:Association of TriC/CCT with target proteins during biosynthesis|Reactome:Chaperonin-mediated protein folding|Reactome:Metabolism of proteins|Reactome:Protein folding
Tbio	AP3M2	P53677	8p11.21	Contains 1 MHD (mu homology) domain.	7	38	0		PathwayCommons: mirtarbase:Homo sapiens|KEGG:Lysosome
Tbio	AP3S1	Q92572	5q22.3-q23.1	Belongs to the adaptor complexes small subunit family.	17	102	0		PathwayCommons: mirtarbase:Homo sapiens|KEGG:Lysosome|Reactome:Clathrin derived vesicle budding|Reactome:Golgi Associated Vesicle Biogenesis|Reactome:Membrane Trafficking|Reactome:Vesicle-mediated transport|Reactome:trans-Golgi Network Vesicle Budding
Tdark	AP3S2	P59780	15q26.1	Belongs to the adaptor complexes small subunit family.	15	52	0		PathwayCommons: mirtarbase:Homo sapiens|KEGG:Lysosome
Tbio	AP4B1	Q9Y6B7	1p13.2	Belongs to the adaptor complexes large subunit family.	15	100	30		PathwayCommons: mirtarbase:Homo sapiens|KEGG:Lysosome|Reactome:Clathrin derived vesicle budding|Reactome:Golgi Associated Vesicle Biogenesis|Reactome:Lysosome Vesicle Biogenesis|Reactome:Membrane Trafficking|Reactome:Vesicle-mediated transport|Reactome:trans-Golgi Network Vesicle Budding
Tdark	AP4E1	Q9UPM8	15q21.2	Belongs to the adaptor complexes large subunit family.	11	21	2		PathwayCommons: mirtarbase:Homo sapiens|KEGG:Lysosome|Reactome:Clathrin derived vesicle budding|Reactome:Golgi Associated Vesicle Biogenesis|Reactome:Lysosome Vesicle Biogenesis|Reactome:Membrane Trafficking|Reactome:Vesicle-mediated transport|Reactome:trans-Golgi Network Vesicle Budding
Tbio	AP4M1	O00189	7q22.1	Contains 1 MHD (mu homology) domain.	19	121	25	MIM Number: 602296; Phenotype: Spastic paraplegia 50, autosomal recessive, 612936 (3)	KEGG:Lysosome|Reactome:Clathrin derived vesicle budding|Reactome:Lysosome Vesicle Biogenesis|Reactome:Membrane Trafficking|Reactome:Vesicle-mediated transport|Reactome:trans-Golgi Network Vesicle Budding
Tdark	AP4S1	Q9Y587	14q12	Belongs to the adaptor complexes small subunit family.	7	18	0		PathwayCommons: mirtarbase:Homo sapiens|KEGG:Lysosome|Reactome:Clathrin derived vesicle budding|Reactome:Lysosome Vesicle Biogenesis|Reactome:Membrane Trafficking|Reactome:Vesicle-mediated transport|Reactome:trans-Golgi Network Vesicle Budding
Tdark	AP5B1	Q2VPB7	11q13.1		8	2	0
Tbio	AP5M1	Q9H0R1	14q22.3	Contains 1 MHD (mu homology) domain.	10	40	0		PathwayCommons: mirtarbase:Homo sapiens
Tdark	AP5S1	Q9NUS5	20p13		7	2	0		PathwayCommons: mirtarbase:Homo sapiens
Tbio	AP5Z1	O43299	7p22.1		11	53	0	MIM Number: 613653; Phenotype: Spastic paraplegia 48, autosomal recessive, 613647 (3)
Tchem	APAF1	O14727	12q23.1	Contains 15 WD repeats.	143	484	78		PathwayCommons: panther:Apoptosis signaling pathway|PathwayCommons: pid:Caspase Cascade in Apoptosis|PathwayCommons: inoh:Caspase9 activation signaling ( Fas signaling pathway ) |PathwayCommons: inoh:Caspase9 activation signaling ( TNFR1 signaling pathway ) |PathwayCommons: pid:Direct p53 effectors|PathwayCommons: pid:E2F transcription factor network|PathwayCommons: panther:FAS signaling pathway|…
Tbio	APBA1	Q02410	9q21.12	Contains 1 PID domain.	47	146	1		PathwayCommons: panther:Alzheimer disease-amyloid secretase pathway|Reactome:Dopamine Neurotransmitter Release Cycle|Reactome:Interactions of neurexins and neuroligins at synapses|Reactome:Neuronal System|Reactome:Neurotransmitter Release Cycle|Reactome:Protein-protein interactions at synapses|Reactome:Transmission across Chemical Synapses
Tbio	APBA2	Q99767	15q13.1	Contains 1 PID domain.	41	114	1		PathwayCommons: panther:Alzheimer disease-amyloid secretase pathway|PathwayCommons: mirtarbase:Homo sapiens|Reactome:Interactions of neurexins and neuroligins at synapses|Reactome:Neuronal System|Reactome:Protein-protein interactions at synapses
Tbio	APBA3	O96018	19p13.3	Contains 1 PID domain.	21	113	1		PathwayCommons: panther:Alzheimer disease-amyloid secretase pathway|PathwayCommons: mirtarbase:Homo sapiens|Reactome:Interactions of neurexins and neuroligins at synapses|Reactome:Neuronal System|Reactome:Protein-protein interactions at synapses
Tbio	APBB1	O00213	11p15.4	Contains 1 WW domain.	84	273	13		PathwayCommons: mirtarbase:Homo sapiens|PathwayCommons: pid:Validated nuclear estrogen receptor alpha network|KEGG:Alzheimer's disease|Reactome:DNA Double Strand Break Response|Reactome:DNA Double-Strand Break Repair|Reactome:DNA Repair|Reactome:Recruitment and ATM-mediated phosphorylation of repair and signaling proteins at DNA double strand breaks|WikiPathways:Alzheimers Disease
Tbio	APBB1IP	Q7Z5R6	10p12.1	Contains 1 Ras-associating domain.	23	103	14		KEGG:Platelet activation|KEGG:Rap1 signaling pathway|Reactome:ARMS-mediated activation|Reactome:Axon guidance|Reactome:Cytokine Signaling in Immune system|Reactome:DAP12 interactions|Reactome:DAP12 signaling|Reactome:Developmental Biology|Reactome:Disease|Reactome:Diseases of signal transduction|Reactome:Downstream signal transduction|Reactome:FCERI mediated MAPK activation|Reactome:Fc epsilon re…
Tbio	APBB2	Q92870	4p14-p13	Contains 1 WW domain.	22	122	6	MIM Number: 602710	PathwayCommons: mirtarbase:Homo sapiens
Tbio	APBB3	O95704	5q31.3	Contains 1 WW domain.	11	97	12
Tchem	APC	P25054	5q22.2	Contains 7 ARM repeats.	657	443	74	MIM Number: 611731; Phenotype: Adenomatous polyposis coli, 175100 (3); Gastric cancer, somatic, 613659 (3); Adenoma, periampullary, somatic (3); Hepatoblastoma, somatic, 114550 (3); Desmoid disease, hereditary, 135290 (3); Colorectal cancer, somatic, 114500 (3); Brain tumor-polyposis syndrome 2, 175100 (3); Gardner syndrome, 175100 (3)	PathwayCommons: panther:Angiogenesis|PathwayCommons: inoh:Beta catenin degradation signaling (Canonical) ( C. elegans endoderm induction Wnt signaling pathway Diagram ) |PathwayCommons: inoh:Beta catenin degradation signaling (Canonical) ( Canonical Wnt signaling pathway Diagram ) |PathwayCommons: inoh:Beta catenin degradation signaling (Canonical) ( Drosophila Wingless/Wnt signaling pathway Diag…
Tbio	APC2	O95996	19p13.3	Contains 6 ARM repeats.	18	84	0	MIM Number: 612034; Phenotype: ?Sotos syndrome 3, 617169 (3)	PathwayCommons: panther:Angiogenesis|KEGG:Breast cancer|KEGG:Regulation of actin cytoskeleton|KEGG:Signaling pathways regulating pluripotency of stem cells|KEGG:Basal cell carcinoma|KEGG:Hippo signaling pathway|KEGG:Endometrial cancer|KEGG:MicroRNAs in cancer|KEGG:Wnt signaling pathway|KEGG:Pathways in cancer|KEGG:HTLV-I infection|KEGG:Colorectal cancer|WikiPathways:Regulation of Actin Cytoskelet…
Tbio	APCDD1	Q8J025	18p11.22	Belongs to the APCDD1 family.	15	118	3		PathwayCommons: mirtarbase:Homo sapiens
Tdark	APCDD1L	Q8NCL9	20q13.32		8	1	0		PathwayCommons: mirtarbase:Homo sapiens
Tchem	APCS	P02743	1q23.2	Contains 1 pentaxin domain.	87	311	108	MIM Number: 104770; Phenotype: {?Amyloidosis, secondary, susceptibility to} (1)	Reactome:Amyloid fiber formation|Reactome:Metabolism of proteins
Tchem	APEH	P13798	3p21.31	Belongs to the peptidase S9C family.	28	139	1	MIM Number: 102645	PathwayCommons: ctd:Carbapenems inhibits the reaction [APEH protein results in increased metabolism of valproic acid glucuronide]|PathwayCommons: mirtarbase:Homo sapiens|Reactome:Eukaryotic Translation Termination|Reactome:Gene Expression|Reactome:Immune System|Reactome:Innate Immune System|Reactome:Metabolism of proteins|Reactome:Neutrophil degranulation|Reactome:Translation
Tbio	APELA	P0DMC3	4q32.3	Belongs to the Elabela/Toddler family.	6	0	0
Tchem	APEX1	P27695	14q11.2	Belongs to the DNA repair enzymes AP/ExoA family.	474	550	99		PathwayCommons: ctd:APEX1 protein inhibits the reaction [Lead results in decreased activity of APEX1 protein]|PathwayCommons: ctd:ATF4 mutant form inhibits the reaction [sodium arsenite results in increased expression of APEX1 protein]|PathwayCommons: ctd:Acetylcysteine inhibits the reaction [Hypochlorous Acid results in increased expression of APEX1 protein]|PathwayCommons: ctd:Cisplatin promote…
Tbio	APEX2	Q9UBZ4	Xp11.21	Belongs to the DNA repair enzymes AP/ExoA family.	13	119	0		PathwayCommons: mirtarbase:Homo sapiens|KEGG:Base excision repair
Tbio	APH1A	Q96BI3	1q21.2	Belongs to the APH-1 family.	49	250	2		PathwayCommons: inoh:Drosophila Toll-like receptor signaling ( Drosophila Toll-like receptor signaling ) |PathwayCommons: mirtarbase:Homo sapiens|PathwayCommons: netpath:Notch|PathwayCommons: pid:Notch signaling pathway|PathwayCommons: pid:Presenilin action in Notch and Wnt signaling|PathwayCommons: pid:Syndecan-3-mediated signaling events|PathwayCommons: pid:p75(NTR)-mediated signaling|KEGG:Alzh…
Tbio	APH1B	Q8WW43	15q22.2	Belongs to the APH-1 family.	29	52	1		PathwayCommons: panther:Alzheimer disease-amyloid secretase pathway|PathwayCommons: panther:Alzheimer disease-presenilin pathway|PathwayCommons: inoh:Drosophila Toll-like receptor signaling ( Drosophila Toll-like receptor signaling ) |PathwayCommons: mirtarbase:Homo sapiens|PathwayCommons: netpath:Notch|PathwayCommons: pid:Notch signaling pathway|PathwayCommons: pid:Presenilin action in Notch and…
Tbio	API5	Q9BZZ5	11p12	Belongs to the API5 family.	33	171	15		PathwayCommons: mirtarbase:Homo sapiens
Tbio	APIP	Q96GX9	11p13	Belongs to the aldolase class II family. MtnB subfamily.	18	207	92		UniProt:Amino-acid biosynthesis; L-methionine biosynthesis via salvage pathway; L-methionine from S-methyl-5-thio-alpha-D-ribose 1-phosphate: step 2/6.|PathwayCommons: humancyc:S-methyl-5-thio-&alpha;-D-ribose 1-phosphate degradation|PathwayCommons: humancyc:methionine salvage cycle III|KEGG:Cysteine and methionine metabolism|KEGG:Metabolic pathways|Reactome:Metabolism|Reactome:Metabolism of amin…
Tbio	APLF	Q8IW19	2p13.3	Contains 2 PBZ-type zinc fingers.	21	169	11		PathwayCommons: pid:DNA-PK pathway in nonhomologous end joining
Tbio	APLN	Q9ULZ1	Xq26.1	Belongs to the apelin family.	177	181	23		PathwayCommons: mirtarbase:Homo sapiens|Reactome:Class A/1 (Rhodopsin-like receptors)|Reactome:G alpha (i) signalling events|Reactome:GPCR downstream signaling|Reactome:GPCR ligand binding|Reactome:Peptide ligand-binding receptors|Reactome:Signal Transduction|Reactome:Signaling by GPCR
Tchem	APLNR	P35414	11q12.1	Belongs to the G-protein coupled receptor 1 family.	64	298	16		PathwayCommons: mirtarbase:Homo sapiens|KEGG:Neuroactive ligand-receptor interaction|Reactome:Class A/1 (Rhodopsin-like receptors)|Reactome:G alpha (i) signalling events|Reactome:GPCR downstream signaling|Reactome:GPCR ligand binding|Reactome:Peptide ligand-binding receptors|Reactome:Signal Transduction|Reactome:Signaling by GPCR|WikiPathways:GPCRs, Class A Rhodopsin-like
Tbio	APLP1	P51693	19q13.12	Belongs to the APP family.	43	144	12	MIM Number: 104775	PathwayCommons: ctd:BDNF protein inhibits the reaction [Tretinoin results in increased N-linked glycosylation of APLP1 protein]|PathwayCommons: mirtarbase:Homo sapiens|PathwayCommons: ctd:Zinc promotes the reaction [APLP1 protein binds to APLP1 protein]|PathwayCommons: ctd:Zinc promotes the reaction [APLP1 protein binds to APLP2 protein]
Tbio	APLP2	Q06481	11q24.3	Contains 1 BPTI/Kunitz inhibitor domain.	62	245	15	MIM Number: 104776	PathwayCommons: netpath:EGFR1|PathwayCommons: ctd:ESR1 promotes the reaction [Genistein results in decreased expression of APLP2 protein]|PathwayCommons: mirtarbase:Homo sapiens|PathwayCommons: ctd:N-(2(R)-2-(hydroxamidocarbonylmethyl)-4-methylpentanoyl)-L-tryptophan methylamide inhibits the reaction [Tetradecanoylphorbol Acetate results in increased secretion of APLP2 protein]|PathwayCommons: ct…
Tbio	APMAP	Q9HDC9	20p11.21	Belongs to the strictosidine synthase family.	18	123	45		PathwayCommons: mirtarbase:Homo sapiens
Tbio	APOA1	P02647	11q23.3	Belongs to the apolipoprotein A1/A4/E family.	824	901	304	MIM Number: 107680; Phenotype: ApoA-I and apoC-III deficiency, combined (3); Hypoalphalipoproteinemia, 604091 (3); Corneal clouding, autosomal recessive (3); Amyloidosis, 3 or more types, 105200 (3)	PathwayCommons: ctd:Acrolein inhibits the reaction [APOA1 protein affects the transport of Cholesterol]|PathwayCommons: ctd:Arachidonic Acid inhibits the reaction [APOA1 protein affects the reaction [ABCA1 protein results in increased transport of Phospholipids]]|PathwayCommons: ctd:CYP27A1 protein promotes the reaction [APOA1 protein results in increased secretion of Cholesterol]|PathwayCommons:…
Tbio	APOA2	P02652	1q23.3	Belongs to the apolipoprotein A2 family.	143	352	55	MIM Number: 107670; Phenotype: Apolipoprotein A-II deficiency (3); {Hypercholesterolemia, familial, modifier of}, 143890 (3)	PathwayCommons: ctd:Pentetic Acid inhibits the reaction [2,2'-azobis(2-amidinopropane) results in increased oxidation of APOA2 protein]|KEGG:PPAR signaling pathway|Reactome:Chylomicron-mediated lipid transport|Reactome:Fatty acid, triacylglycerol, and ketone body metabolism|Reactome:Lipid digestion, mobilization, and transport|Reactome:Lipoprotein metabolism|Reactome:Metabolism|Reactome:Metabolis…
Tbio	APOA4	P06727	11q23.3	Belongs to the apolipoprotein A1/A4/E family.	183	289	61	MIM Number: 107690	KEGG:Fat digestion and absorption|KEGG:Vitamin digestion and absorption|Reactome:Amyloid fiber formation|Reactome:Chylomicron-mediated lipid transport|Reactome:Lipid digestion, mobilization, and transport|Reactome:Lipoprotein metabolism|Reactome:Metabolism|Reactome:Metabolism of fat-soluble vitamins|Reactome:Metabolism of lipids and lipoproteins|Reactome:Metabolism of proteins|Reactome:Metabolism…
Tbio	APOA5	Q6Q788	11q23.3	Belongs to the apolipoprotein A1/A4/E family.	379	366	214	MIM Number: 606368; Phenotype: {Hypertriglyceridemia, susceptibility to}, 145750 (3); Hyperchylomicronemia, late-onset, 144650 (3)	KEGG:PPAR signaling pathway|Reactome:Chylomicron-mediated lipid transport|Reactome:Fatty acid, triacylglycerol, and ketone body metabolism|Reactome:Lipid digestion, mobilization, and transport|Reactome:Lipoprotein metabolism|Reactome:Metabolism|Reactome:Metabolism of lipids and lipoproteins|Reactome:PPARA activates gene expression|Reactome:Regulation of lipid metabolism by Peroxisome proliferator…
Tchem	APOB	P04114	2p24.1	Contains 1 vitellogenin domain.	686	622	244	MIM Number: 107730; Phenotype: Hypobetalipoproteinemia, 615558 (3); Hypercholesterolemia, due to ligand-defective apo B, 144010 (3)	PathwayCommons: ctd:Bezafibrate inhibits the reaction [Oleic Acid results in increased expression of APOB protein]|PathwayCommons: pid:FOXA1 transcription factor network|PathwayCommons: ctd:Flavonoids inhibits the reaction [Copper results in increased oxidation of APOB protein]|PathwayCommons: ctd:HMGCR polymorphism promotes the reaction [[LDLR 3' UTR affects the susceptibility to Simvastatin] af…
Tbio	APOBEC1	P41238	12p13.31	Contains 1 CMP/dCMP-type deaminase domain.	39	114	2	MIM Number: 600130	Reactome:Formation of the Editosome|Reactome:Gene Expression|Reactome:mRNA Editing|Reactome:mRNA Editing: C to U Conversion
Tbio	APOBEC2	Q9Y235	6p21.1	Contains 1 CMP/dCMP-type deaminase domain.	15	201	5		Reactome:Formation of the Editosome|Reactome:Gene Expression|Reactome:mRNA Editing|Reactome:mRNA Editing: C to U Conversion
Tchem	APOBEC3A	P31941	22q13.1	Contains 1 CMP/dCMP-type deaminase domain.	63	160	1		Reactome:Formation of the Editosome|Reactome:Gene Expression|Reactome:mRNA Editing|Reactome:mRNA Editing: C to U Conversion
Tbio	APOBEC3B	Q9UH17	22q13.1	Contains 2 CMP/dCMP-type deaminase domains.	76	109	0		PathwayCommons: mirtarbase:Homo sapiens|Reactome:Formation of the Editosome|Reactome:Gene Expression|Reactome:mRNA Editing|Reactome:mRNA Editing: C to U Conversion
Tbio	APOBEC3C	Q9NRW3	22q13.1	Contains 1 CMP/dCMP-type deaminase domain.	57	132	7		PathwayCommons: mirtarbase:Homo sapiens|Reactome:Formation of the Editosome|Reactome:Gene Expression|Reactome:mRNA Editing|Reactome:mRNA Editing: C to U Conversion
Tbio	APOBEC3D	Q96AK3	22q13.1	Contains 2 CMP/dCMP-type deaminase domains.	22	87	0
Tbio	APOBEC3F	Q8IUX4	22q13.1	Contains 2 CMP/dCMP-type deaminase domains.	92	123	3
Tchem	APOBEC3G	Q9HC16	22q13.1	Contains 2 CMP/dCMP-type deaminase domains.	335	396	47		Reactome:APOBEC3G mediated resistance to HIV-1 infection|Reactome:Disease|Reactome:HIV Infection|Reactome:Host Interactions of HIV factors|Reactome:Infectious disease|Reactome:Vif-mediated degradation of APOBEC3G|WikiPathways:Integrated Breast Cancer Pathway|WikiPathways:Dual hijack model of Vif in HIV infection
Tbio	APOBEC3H	Q6NTF7	22q13.1	Contains 1 CMP/dCMP-type deaminase domain.	45	18	1	MIM Number: 610976	Reactome:Formation of the Editosome|Reactome:Gene Expression|Reactome:mRNA Editing|Reactome:mRNA Editing: C to U Conversion
Tdark	APOBEC4	Q8WW27	1q25.3	Contains 1 CMP/dCMP-type deaminase domain.	7	147	2		PathwayCommons: mirtarbase:Homo sapiens|Reactome:Formation of the Editosome|Reactome:Gene Expression|Reactome:mRNA Editing|Reactome:mRNA Editing: C to U Conversion
Tbio	APOBR	Q0VD83	16p12.1		8	113	25	MIM Number: 605220	Reactome:Lipid digestion, mobilization, and transport|Reactome:Lipoprotein metabolism|Reactome:Metabolism|Reactome:Metabolism of lipids and lipoproteins|Reactome:VLDL interactions
Tbio	APOC1	P02654	19q13.32	Belongs to the apolipoprotein C1 family.	166	236	17	MIM Number: 107710	PathwayCommons: mirtarbase:Homo sapiens|Reactome:Lipid digestion, mobilization, and transport|Reactome:Lipoprotein metabolism|Reactome:Metabolism|Reactome:Metabolism of lipids and lipoproteins|Reactome:VLDL biosynthesis|Reactome:VLDL interactions|WikiPathways:Statin Pathway
Tbio	APOC2	P02655	19q13.32	Belongs to the apolipoprotein C2 family.	113	18	0	MIM Number: 608083; Phenotype: Hyperlipoproteinemia, type Ib, 207750 (3)	Reactome:Chylomicron-mediated lipid transport|Reactome:HDL-mediated lipid transport|Reactome:Lipid digestion, mobilization, and transport|Reactome:Lipoprotein metabolism|Reactome:Metabolism|Reactome:Metabolism of fat-soluble vitamins|Reactome:Metabolism of lipids and lipoproteins|Reactome:Metabolism of vitamins and cofactors|Reactome:Retinoid metabolism and transport|Reactome:Signal Transduction|…
Tclin	APOC3	P02656	11q23.3	Belongs to the apolipoprotein C3 family.	353	239	31	MIM Number: 107720; Phenotype: Apolipoprotein C-III deficiency, 614028 (3)	KEGG:PPAR signaling pathway|Reactome:Chylomicron-mediated lipid transport|Reactome:HDL-mediated lipid transport|Reactome:Lipid digestion, mobilization, and transport|Reactome:Lipoprotein metabolism|Reactome:Metabolism|Reactome:Metabolism of fat-soluble vitamins|Reactome:Metabolism of lipids and lipoproteins|Reactome:Metabolism of vitamins and cofactors|Reactome:Retinoid metabolism and transport|R…
Tbio	APOC4	P55056	19q13.32	Belongs to the apolipoprotein C4 family.	34	46	5		Reactome:Lipid digestion, mobilization, and transport|Reactome:Lipoprotein metabolism|Reactome:Metabolism|Reactome:Metabolism of lipids and lipoproteins|Reactome:VLDL biosynthesis|Reactome:VLDL interactions
Tbio	APOD	P05090	3q29	Belongs to the calycin superfamily. Lipocalin family.	80	218	25		PathwayCommons: ctd:anthra(1,9-cd)pyrazol-6(2H)-one inhibits the reaction [Paraquat results in increased expression of APOD protein]|Reactome:SLC-mediated transmembrane transport|Reactome:Transmembrane transport of small molecules|Reactome:Transport of fatty acids|Reactome:Transport of vitamins, nucleosides, and related molecules
Tbio	APOE	P02649	19q13.32	Belongs to the apolipoprotein A1/A4/E family.	3775	788	234	MIM Number: 107741; Phenotype: Hyperlipoproteinemia, type III (3); {Myocardial infarction susceptibility} (3); Sea-blue histiocyte disease, 269600 (3); Alzheimer disease-2, 104310 (3); {?Macular degeneration, age-related}, 603075 (3); Lipoprotein glomerulopathy, 611771 (3)	PathwayCommons: ctd:N-(2-(4-bromocinnamylamino)ethyl)-5-isoquinolinesulfonamide inhibits the reaction [APOA1 protein results in increased secretion of APOE protein]|PathwayCommons: ctd:valsartan inhibits the reaction [AGT protein results in decreased expression of APOE protein]|KEGG:Alzheimer's disease|Reactome:Binding and Uptake of Ligands by Scavenger Receptors|Reactome:Chylomicron-mediated lip…
Tbio	APOF	Q13790	12q13.3		21	199	18		PathwayCommons: mirtarbase:Homo sapiens|Reactome:LDL-mediated lipid transport|Reactome:Lipid digestion, mobilization, and transport|Reactome:Lipoprotein metabolism|Reactome:Metabolism|Reactome:Metabolism of lipids and lipoproteins
Tbio	APOH	P02749	17q24.2	Contains 4 Sushi (CCP/SCR) domains.	211	319	77	MIM Number: 138700	PathwayCommons: mirtarbase:Homo sapiens|Reactome:Hemostasis|Reactome:Platelet activation, signaling and aggregation|Reactome:Platelet degranulation|Reactome:Response to elevated platelet cytosolic Ca2+
Tbio	APOL1	O14791	22q12.3	Belongs to the apolipoprotein L family.	122	248	34	MIM Number: 603743; Phenotype: {Glomerulosclerosis, focal segmental, 4, susceptibility to}, 612551 (3); {End-stage renal disease, nondiabetic, susceptibility to}, 612551 (3)	KEGG:African trypanosomiasis|Reactome:Binding and Uptake of Ligands by Scavenger Receptors|Reactome:Scavenging of heme from plasma|Reactome:Vesicle-mediated transport
Tbio	APOL2	Q9BQE5	22q12.3	Belongs to the apolipoprotein L family.	14	112	1	MIM Number: 607252; Phenotype: {Schizophrenia}, 181500 (1)	PathwayCommons: mirtarbase:Homo sapiens
Tbio	APOL3	O95236	22q12.3	Belongs to the apolipoprotein L family.	17	122	43	MIM Number: 607253
Tdark	APOL4	Q9BPW4	22q12.3	Belongs to the apolipoprotein L family.	10	146	1	MIM Number: 607254; Phenotype: {Schizophrenia}, 181500 (1)
Tdark	APOL5	Q9BWW9	22q12.3	Belongs to the apolipoprotein L family.	6	91	0	MIM Number: 607255
Tbio	APOL6	Q9BWW8	22q12.3	Belongs to the apolipoprotein L family.	14	179	7	MIM Number: 607256
Tbio	APOLD1	Q96LR9	12p13.1	Belongs to the apolipoprotein L family.	12	54	1		PathwayCommons: mirtarbase:Homo sapiens
Tbio	APOM	O95445	6p21.33	Belongs to the calycin superfamily. Lipocalin family. Highly divergent.	91	330	129		PathwayCommons: ctd:Ursodeoxycholic Acid inhibits the reaction [Simvastatin results in increased expression of APOM protein]|Reactome:Metabolism|Reactome:Metabolism of fat-soluble vitamins|Reactome:Metabolism of vitamins and cofactors|Reactome:Retinoid metabolism and transport|Reactome:Signal Transduction|Reactome:Visual phototransduction
Tbio	APOO	Q9BUR5	Xp22.11	Belongs to the apolipoprotein O/MICOS complex subunit Mic27 family.	17	128	26		PathwayCommons: mirtarbase:Homo sapiens
Tbio	APOOL	Q6UXV4	Xq21.1	Belongs to the apolipoprotein O/MICOS complex subunit Mic27 family.	11	75	1		Reactome:Hemostasis|Reactome:Platelet activation, signaling and aggregation|Reactome:Platelet degranulation|Reactome:Response to elevated platelet cytosolic Ca2+
Tdark	APOPT1	Q96IL0	14q32.33	Belongs to the APOPT family.	10	10	0		PathwayCommons: mirtarbase:Homo sapiens
Tclin	APP	P05067	21q21.3	Contains 1 BPTI/Kunitz inhibitor domain.	2176	2173	529	MIM Number: 104760; Phenotype: Cerebral amyloid angiopathy, Dutch, Italian, Iowa, Flemish, Arctic variants, 605714 (3); Alzheimer disease 1, familial, 104300 (3)	PathwayCommons: ctd:(6-(4-(2-piperidin-1-ylethoxy)phenyl))-3-pyridin-4-ylpyrazolo(1,5-a)pyrimidine inhibits the reaction [resveratrol results in decreased expression of APP protein]|PathwayCommons: ctd:2-(4-morpholinyl)-8-phenyl-4H-1-benzopyran-4-one inhibits the reaction [[Clioquinol co-treated with Copper] results in decreased expression of APP protein]|PathwayCommons: ctd:Acetylcysteine inhibi…
Tbio	APPBP2	Q92624	17q23.2	Contains 8 TPR repeats.	16	208	7	MIM Number: 605324	PathwayCommons: mirtarbase:Homo sapiens|PathwayCommons: pid:Regulation of Androgen receptor activity
Tbio	APPL1	Q9UKG1	3p14.3	Contains 1 PID domain.	71	200	6		PathwayCommons: netpath:AndrogenReceptor|PathwayCommons: pid:Coregulation of Androgen receptor activity|PathwayCommons: netpath:EGFR1|PathwayCommons: netpath:FSH|PathwayCommons: mirtarbase:Homo sapiens|KEGG:Longevity regulating pathway|KEGG:Pathways in cancer|KEGG:Colorectal cancer|Reactome:Apoptosis|Reactome:Caspase activation via extrinsic apoptotic signalling pathway|Reactome:Ligand-independen…
Tbio	APPL2	Q8NEU8	12q23.3	Contains 1 PID domain.	25	88	7		PathwayCommons: netpath:EGFR1|PathwayCommons: mirtarbase:Homo sapiens
Tchem	APRT	P07741	16q24.3	Belongs to the purine/pyrimidine phosphoribosyltransferase family.	48	220	0	MIM Number: 102600; Phenotype: Adenine phosphoribosyltransferase deficiency, 614723 (3)	UniProt:Purine metabolism; AMP biosynthesis via salvage pathway; AMP from adenine: step 1/1.|PathwayCommons: inoh:5'-Phospho-ribosyl-4-carboxamido-5-amino-imidazole + Pyrophosphate = 5-Amino-4-imidazole-carboxyamide + D-5-Phospho-ribosyl 1-diphosphate ( Purine nucleotides and Nucleosides metabolism ) |PathwayCommons: smpdb:AICA-Ribosiduria|PathwayCommons: inoh:AMP + Pyrophosphate = Adenine + D-5-…
Tbio	APTX	Q7Z2E3	9p21.1	Contains 1 HIT domain.	64	137	5	MIM Number: 606350; Phenotype: Ataxia, early-onset, with oculomotor apraxia and hypoalbuminemia, 208920 (3)	PathwayCommons: pid:DNA-PK pathway in nonhomologous end joining|PathwayCommons: mirtarbase:Homo sapiens
Tbio	AQP1	P29972	7p14.3	Belongs to the MIP/aquaporin (TC 1.A.8) family.	267	321	40	MIM Number: 107776; Phenotype: [Blood group, Colton], 110450 (3); [Aquaporin-1 deficiency] (3)	PathwayCommons: ctd:2-(2-amino-3-methoxyphenyl)-4H-1-benzopyran-4-one inhibits the reaction [lipopolysaccharide, E coli O55-B5 results in decreased expression of AQP1 protein]|PathwayCommons: ctd:3,5-bis(2-fluorobenzylidene)piperidin-4-one inhibits the reaction [Lipopolysaccharides results in increased expression of AQP1 protein]|PathwayCommons: smpdb:Amiloride Action Pathway|PathwayCommons: smpd…
Tbio	AQP10	Q96PS8	1q21.3	Belongs to the MIP/aquaporin (TC 1.A.8) family.	39	76	0		PathwayCommons: mirtarbase:Homo sapiens|Reactome:Aquaporin-mediated transport|Reactome:Passive transport by Aquaporins|Reactome:Transmembrane transport of small molecules
Tbio	AQP11	Q8NBQ7	11q14.1	Belongs to the MIP/aquaporin (TC 1.A.8) family. AQP11/AQP12 subfamily.	34	70	0		PathwayCommons: mirtarbase:Homo sapiens|Reactome:Aquaporin-mediated transport|Reactome:Passive transport by Aquaporins|Reactome:Transmembrane transport of small molecules
Tbio	AQP12A	Q8IXF9	2q37.3	Belongs to the MIP/aquaporin (TC 1.A.8) family. AQP11/AQP12 subfamily.	2	61	0	MIM Number: 609789	Reactome:Aquaporin-mediated transport|Reactome:Passive transport by Aquaporins|Reactome:Transmembrane transport of small molecules
Tdark	AQP12B	A6NM10	2q37.3	Belongs to the MIP/aquaporin (TC 1.A.8) family. AQP11/AQP12 subfamily.	1	41	0		PathwayCommons: mirtarbase:Homo sapiens
Tbio	AQP2	P41181	12q13.12	Belongs to the MIP/aquaporin (TC 1.A.8) family.	145	361	1	MIM Number: 107777; Phenotype: Diabetes insipidus, nephrogenic, 125800 (3)	PathwayCommons: smpdb:Amiloride Action Pathway|PathwayCommons: smpdb:Bendroflumethiazide Action Pathway|PathwayCommons: smpdb:Blue diaper syndrome|PathwayCommons: smpdb:Bumetanide Action Pathway|PathwayCommons: smpdb:Chlorothiazide Action Pathway|PathwayCommons: smpdb:Chlorthalidone Action Pathway|PathwayCommons: smpdb:Cyclothiazide Action Pathway|PathwayCommons: smpdb:Cystinuria|PathwayCommons: …
Tchem	AQP3	Q92482	9p13.3	Belongs to the MIP/aquaporin (TC 1.A.8) family.	135	236	0	MIM Number: 600170; Phenotype: [Blood group GIL], 607457 (3)	PathwayCommons: smpdb:Amiloride Action Pathway|PathwayCommons: smpdb:Bendroflumethiazide Action Pathway|PathwayCommons: smpdb:Blue diaper syndrome|PathwayCommons: smpdb:Bumetanide Action Pathway|PathwayCommons: smpdb:Chlorothiazide Action Pathway|PathwayCommons: smpdb:Chlorthalidone Action Pathway|PathwayCommons: ctd:Curcumin inhibits the reaction [EGF protein results in increased expression of A…
Tbio	AQP4	P55087	18q11.2	Belongs to the MIP/aquaporin (TC 1.A.8) family.	234	327	38		PathwayCommons: mirtarbase:Homo sapiens|KEGG:Bile secretion|KEGG:Vasopressin-regulated water reabsorption|Reactome:Aquaporin-mediated transport|Reactome:Passive transport by Aquaporins|Reactome:Transmembrane transport of small molecules|Reactome:Vasopressin regulates renal water homeostasis via Aquaporins|WikiPathways:Spinal Cord Injury|WikiPathways:Sudden Infant Death Syndrome (SIDS) Susceptibil…
Tbio	AQP5	P55064	12q13.12	Belongs to the MIP/aquaporin (TC 1.A.8) family.	113	182	7		PathwayCommons: mirtarbase:Homo sapiens|PathwayCommons: pid:Stabilization and expansion of the E-cadherin adherens junction|KEGG:Salivary secretion|Reactome:Aquaporin-mediated transport|Reactome:Passive transport by Aquaporins|Reactome:Transmembrane transport of small molecules
Tbio	AQP6	Q13520	12q13.12	Belongs to the MIP/aquaporin (TC 1.A.8) family.	8	39	0	MIM Number: 601383	Reactome:Aquaporin-mediated transport|Reactome:Passive transport by Aquaporins|Reactome:Transmembrane transport of small molecules
Tbio	AQP7	O14520	9p13.3	Belongs to the MIP/aquaporin (TC 1.A.8) family.	51	86	1	MIM Number: 602974; Phenotype: [Glycerol quantitative trait locus], 614411 (3)	KEGG:Regulation of lipolysis in adipocytes|KEGG:PPAR signaling pathway|Reactome:Aquaporin-mediated transport|Reactome:Passive transport by Aquaporins|Reactome:Transmembrane transport of small molecules|Reactome:Transport of glycerol from adipocytes to the liver by Aquaporins|WikiPathways:PPAR signaling pathway
Tdark	AQP7P3	A6NL99	9q21.11	Belongs to the MIP/aquaporin (TC 1.A.8) family.	3	0	0
Tbio	AQP8	O94778	16p12.1	Belongs to the MIP/aquaporin (TC 1.A.8) family.	55	110	35		PathwayCommons: ctd:Mercuric Chloride inhibits the reaction [AQP8 protein results in increased transport of Water]|PathwayCommons: recon:Thiele2013 - Human metabolism global reconstruction (Recon 2)|KEGG:Bile secretion|Reactome:Aquaporin-mediated transport|Reactome:Cellular responses to stress|Reactome:Detoxification of Reactive Oxygen Species|Reactome:Passive transport by Aquaporins|Reactome:Tra…
Tbio	AQP9	O43315	15q21.3	Belongs to the MIP/aquaporin (TC 1.A.8) family.	76	77	0		PathwayCommons: ctd:Mercuric Chloride inhibits the reaction [AQP9 protein results in increased transport of Water]|PathwayCommons: recon:Thiele2013 - Human metabolism global reconstruction (Recon 2)|KEGG:Bile secretion|Reactome:Aquaporin-mediated transport|Reactome:Passive transport by Aquaporins|Reactome:Transmembrane transport of small molecules|Reactome:Transport of glycerol from adipocytes to…
Tbio	AQR	O60306	15q14	Belongs to the CWF11 family.	13	47	0		PathwayCommons: mirtarbase:Homo sapiens|KEGG:Spliceosome|Reactome:DNA Repair|Reactome:Dual incision in TC-NER|Reactome:Formation of TC-NER Pre-Incision Complex|Reactome:Gap-filling DNA repair synthesis and ligation in TC-NER|Reactome:Gene Expression|Reactome:Nucleotide Excision Repair|Reactome:Processing of Capped Intron-Containing Pre-mRNA|Reactome:Transcription-Coupled Nucleotide Excision Repai…
Tclin	AR	P10275	Xq12	Contains 1 nuclear receptor DNA-binding domain.	1797	1366	387	MIM Number: 313700; Phenotype: Androgen insensitivity, 300068 (3); Spinal and bulbar muscular atrophy of Kennedy, 313200 (3); Androgen insensitivity, partial, with or without breast cancer, 312300 (3); {Prostate cancer, susceptibility to}, 176807 (3); Hypospadias 1, X-linked, 300633 (3)	PathwayCommons: ctd:2,3,5,6-tetrachlorohydroquinone inhibits the reaction [Metribolone results in increased activity of AR protein]|PathwayCommons: ctd:2-(2-amino-3-methoxyphenyl)-4H-1-benzopyran-4-one inhibits the reaction [OSM protein results in increased activity of AR protein]|PathwayCommons: ctd:2-(4-morpholinyl)-8-phenyl-4H-1-benzopyran-4-one inhibits the reaction [EGF protein results in de…
Tchem	ARAF	P10398	Xp11.3	Contains 1 RBD (Ras-binding) domain.	60	426	100		PathwayCommons: inoh:AKT(PKB)-Bad signaling ( EPO signaling pathway(JAK2 STAT1 STAT3 STAT5) ) |PathwayCommons: inoh:AKT(PKB)-Bad signaling ( IL-7 signaling(JAK1 JAK3 STAT5) ) |PathwayCommons: panther:Angiogenesis|PathwayCommons: panther:B cell activation|PathwayCommons: inoh:Drosophila Toll-like receptor signaling ( Drosophila Toll-like receptor signaling ) |PathwayCommons: netpath:EGFR1|PathwayC…
Tbio	ARAP1	Q96P48	11q13.4	Contains 1 SAM (sterile alpha motif) domain.	28	86	27		PathwayCommons: netpath:EGFR1|PathwayCommons: mirtarbase:Homo sapiens|PathwayCommons: pid:PDGFR-beta signaling pathway|PathwayCommons: pid:Regulation of RhoA activity|KEGG:Endocytosis|Reactome:PTK6 Regulates RTKs and Their Effectors AKT1 and DOK1|Reactome:Rho GTPase cycle|Reactome:Signal Transduction|Reactome:Signaling by PTK6|Reactome:Signaling by Rho GTPases
Tbio	ARAP2	Q8WZ64	4p14	Contains 1 SAM (sterile alpha motif) domain.	16	69	0		PathwayCommons: pid:Arf6 signaling events|PathwayCommons: mirtarbase:Homo sapiens|KEGG:Endocytosis|Reactome:Rho GTPase cycle|Reactome:Signal Transduction|Reactome:Signaling by Rho GTPases
Tbio	ARAP3	Q8WWN8	5q31.3	Contains 1 SAM (sterile alpha motif) domain.	15	61	3		PathwayCommons: pid:Class I PI3K signaling events|PathwayCommons: pid:Regulation of RhoA activity|KEGG:Endocytosis|KEGG:cAMP signaling pathway|KEGG:Rap1 signaling pathway|Reactome:Rho GTPase cycle|Reactome:Signal Transduction|Reactome:Signaling by Rho GTPases
Tbio	ARC	Q7LC44	8q24.3	Belongs to the ARC/ARG3.1 family.	21	156	14	MIM Number: 612461	PathwayCommons: ctd:2-(2-amino-3-methoxyphenyl)-4H-1-benzopyran-4-one inhibits the reaction [BDNF protein results in increased expression of ARC protein]|PathwayCommons: mirtarbase:Homo sapiens|KEGG:Amphetamine addiction|WikiPathways:Serotonin and anxiety-related events|WikiPathways:BDNF-TrkB Signaling|WikiPathways:Serotonin and anxiety
Tbio	ARCN1	P48444	11q23.3	Contains 1 MHD (mu homology) domain.	18	105	20		PathwayCommons: mirtarbase:Homo sapiens|Reactome:Asparagine N-linked glycosylation|Reactome:COPI-dependent Golgi-to-ER retrograde traffic|Reactome:COPI-mediated anterograde transport|Reactome:ER to Golgi Anterograde Transport|Reactome:Golgi-to-ER retrograde transport|Reactome:Intra-Golgi and retrograde Golgi-to-ER traffic|Reactome:Membrane Trafficking|Reactome:Metabolism of proteins|Reactome:Post…
Tchem	AREG	P15514	4q13.3	Contains 1 EGF-like domain.	145	236	24		PathwayCommons: ctd:A 419259 inhibits the reaction [GRP protein results in increased cleavage of AREG protein]|PathwayCommons: ctd:ADAM17 protein promotes the reaction [gemcitabine results in increased cleavage of AREG protein]|PathwayCommons: panther:EGF receptor signaling pathway|PathwayCommons: pid:ErbB receptor signaling network|PathwayCommons: inoh:Heterotrimeric GPCR signaling pathway (thro…
Tbio	AREL1	O15033	14q24.3	Contains 1 HECT (E6AP-type E3 ubiquitin-protein ligase) domain.	7	47	2		UniProt:Protein modification; protein ubiquitination.|PathwayCommons: mirtarbase:Homo sapiens|Reactome:Adaptive Immune System|Reactome:Antigen processing: Ubiquitination & Proteasome degradation|Reactome:Class I MHC mediated antigen processing & presentation|Reactome:Immune System
Tchem	ARF1	P84077	1q42.13	Belongs to the small GTPase superfamily. Arf family.	147	192	52		PathwayCommons: pid:Arf1 pathway|PathwayCommons: pid:Arf6 downstream pathway|PathwayCommons: pid:Class I PI3K signaling events|PathwayCommons: mirtarbase:Homo sapiens|PathwayCommons: panther:Huntington disease|PathwayCommons: panther:Integrin signalling pathway|PathwayCommons: pid:Signaling events mediated by VEGFR1 and VEGFR2|PathwayCommons: netpath:TSH|KEGG:Legionellosis|KEGG:Endocytosis|KEGG:V…
Tbio	ARF3	P61204	12q13.12	Belongs to the small GTPase superfamily. Arf family.	33	75	5	MIM Number: 103190	PathwayCommons: mirtarbase:Homo sapiens|PathwayCommons: panther:Huntington disease|KEGG:Endocytosis|Reactome:Asparagine N-linked glycosylation|Reactome:COPI-dependent Golgi-to-ER retrograde traffic|Reactome:COPI-mediated anterograde transport|Reactome:ER to Golgi Anterograde Transport|Reactome:Golgi-to-ER retrograde transport|Reactome:Intra-Golgi and retrograde Golgi-to-ER traffic|Reactome:Membra…
Tbio	ARF4	P18085	3p14.3	Belongs to the small GTPase superfamily. Arf family.	34	151	1		PathwayCommons: netpath:EGFR1|PathwayCommons: pid:ErbB1 downstream signaling|PathwayCommons: mirtarbase:Homo sapiens|PathwayCommons: panther:Huntington disease|Reactome:Asparagine N-linked glycosylation|Reactome:COPI-dependent Golgi-to-ER retrograde traffic|Reactome:COPI-mediated anterograde transport|Reactome:Cargo trafficking to the periciliary membrane|Reactome:Cilium Assembly|Reactome:ER to G…
Tbio	ARF5	P84085	7q32.1	Belongs to the small GTPase superfamily. Arf family.	29	166	29		PathwayCommons: pid:Class I PI3K signaling events|PathwayCommons: mirtarbase:Homo sapiens|PathwayCommons: panther:Huntington disease|KEGG:Endocytosis|Reactome:Asparagine N-linked glycosylation|Reactome:COPI-dependent Golgi-to-ER retrograde traffic|Reactome:COPI-mediated anterograde transport|Reactome:ER to Golgi Anterograde Transport|Reactome:Golgi-to-ER retrograde transport|Reactome:Intra-Golgi …
Tbio	ARF6	P62330	14q21.3	Belongs to the small GTPase superfamily. Arf family.	171	252	40		PathwayCommons: ctd:1-Butanol inhibits the reaction [ARF6 protein promotes the reaction [N-Formylmethionine Leucyl-Phenylalanine results in increased abundance of Superoxides]]|PathwayCommons: ctd:2,3-Diphosphoglycerate inhibits the reaction [ARF6 protein affects the reaction [N-Formylmethionine Leucyl-Phenylalanine results in increased abundance of Superoxides]]|PathwayCommons: pid:Alpha4 beta1 …
Tbio	ARFGAP1	Q8N6T3	20q13.33	Contains 1 Arf-GAP domain.	35	181	43		PathwayCommons: pid:Arf1 pathway|PathwayCommons: mirtarbase:Homo sapiens|KEGG:Endocytosis|Reactome:Asparagine N-linked glycosylation|Reactome:COPI-dependent Golgi-to-ER retrograde traffic|Reactome:COPI-mediated anterograde transport|Reactome:Clathrin-mediated endocytosis|Reactome:ER to Golgi Anterograde Transport|Reactome:Golgi-to-ER retrograde transport|Reactome:IRE1alpha activates chaperones|Re…
Tbio	ARFGAP2	Q8N6H7	11p11.2	Contains 1 Arf-GAP domain.	14	127	30		PathwayCommons: mirtarbase:Homo sapiens|KEGG:Endocytosis|Reactome:Asparagine N-linked glycosylation|Reactome:COPI-dependent Golgi-to-ER retrograde traffic|Reactome:COPI-mediated anterograde transport|Reactome:ER to Golgi Anterograde Transport|Reactome:Golgi-to-ER retrograde transport|Reactome:Intra-Golgi and retrograde Golgi-to-ER traffic|Reactome:Membrane Trafficking|Reactome:Metabolism of prote…
Tbio	ARFGAP3	Q9NP61	22q13.2	Contains 1 Arf-GAP domain.	20	182	0		PathwayCommons: mirtarbase:Homo sapiens|KEGG:Endocytosis|Reactome:Asparagine N-linked glycosylation|Reactome:COPI-dependent Golgi-to-ER retrograde traffic|Reactome:COPI-mediated anterograde transport|Reactome:ER to Golgi Anterograde Transport|Reactome:Golgi-to-ER retrograde transport|Reactome:Intra-Golgi and retrograde Golgi-to-ER traffic|Reactome:Membrane Trafficking|Reactome:Metabolism of prote…
Tbio	ARFGEF1	Q9Y6D6	8q13.2	Contains 1 SEC7 domain.	35	53	3		PathwayCommons: pid:Arf1 pathway|PathwayCommons: mirtarbase:Homo sapiens|KEGG:Endocytosis
Tbio	ARFGEF2	Q9Y6D5	20q13.13	Contains 1 SEC7 domain.	34	75	0	MIM Number: 605371; Phenotype: Periventricular heterotopia with microcephaly, 608097 (3)	PathwayCommons: mirtarbase:Homo sapiens|KEGG:Endocytosis|Reactome:Association of TriC/CCT with target proteins during biosynthesis|Reactome:Chaperonin-mediated protein folding|Reactome:Metabolism of proteins|Reactome:Protein folding
Tdark	ARFGEF3	Q5TH69	6q23.3-q24.1	Contains 1 SEC7 domain.	8	5	0		PathwayCommons: mirtarbase:Homo sapiens
Tbio	ARFIP1	P53367	4q31.3	Contains 1 AH domain.	14	185	6		PathwayCommons: mirtarbase:Homo sapiens
Tbio	ARFIP2	P53365	11p15.4	Contains 1 AH domain.	19	152	18		PathwayCommons: pid:Arf1 pathway|PathwayCommons: mirtarbase:Homo sapiens|PathwayCommons: panther:Huntington disease|Reactome:Intra-Golgi and retrograde Golgi-to-ER traffic|Reactome:Membrane Trafficking|Reactome:Retrograde transport at the Trans-Golgi-Network|Reactome:Vesicle-mediated transport|WikiPathways:PDGF Pathway
Tbio	ARFRP1	Q13795	20q13.33	Belongs to the small GTPase superfamily. Arf family.	16	53	3		PathwayCommons: mirtarbase:Homo sapiens|Reactome:Intra-Golgi and retrograde Golgi-to-ER traffic|Reactome:Membrane Trafficking|Reactome:Retrograde transport at the Trans-Golgi-Network|Reactome:Vesicle-mediated transport
Tchem	ARG1	P05089	6q23.2	Belongs to the arginase family.	123	547	126	MIM Number: 608313; Phenotype: Argininemia, 207800 (3)	UniProt:Nitrogen metabolism; urea cycle; L-ornithine and urea from L-arginine: step 1/1.|PathwayCommons: pid:ATF-2 transcription factor network|PathwayCommons: smpdb:Arginine and Proline Metabolism|PathwayCommons: inoh:Arginine and Proline metabolism ( Arginine and Proline metabolism ) |PathwayCommons: smpdb:Arginine: Glycine Amidinotransferase Deficiency (AGAT Deficiency)|PathwayCommons: smpdb:A…
Tchem	ARG2	P78540	14q24.1	Belongs to the arginase family.	60	194	20		UniProt:Nitrogen metabolism; urea cycle; L-ornithine and urea from L-arginine: step 1/1.|PathwayCommons: ctd:2-(4-morpholinyl)-8-phenyl-4H-1-benzopyran-4-one inhibits the reaction [Oxygen deficiency results in increased expression of ARG2 protein]|PathwayCommons: ctd:AR mRNA affects the reaction [Metribolone results in increased expression of ARG2 protein]|PathwayCommons: inoh:Arginine and Prolin…
Tdark	ARGFX	A6NJG6	3q13.33	Contains 1 homeobox DNA-binding domain.	2	81	0		WikiPathways:Preimplantation Embryo
Tbio	ARGLU1	Q9NWB6	13q33.3	Belongs to the UPF0430 family.	8	59	0		PathwayCommons: mirtarbase:Homo sapiens
Tbio	ARHGAP1	Q07960	11p11.2	Contains 1 Rho-GAP domain.	49	141	4		PathwayCommons: panther:Angiogenesis|PathwayCommons: panther:Cytoskeletal regulation by Rho GTPase|PathwayCommons: mirtarbase:Homo sapiens|PathwayCommons: panther:PDGF signaling pathway|PathwayCommons: pid:Regulation of CDC42 activity|PathwayCommons: pid:Regulation of RAC1 activity|Reactome:Rho GTPase cycle|Reactome:Signal Transduction|Reactome:Signaling by Rho GTPases
Tbio	ARHGAP10	A1A4S6	4q31.23	Contains 1 SH3 domain.	11	67	0		PathwayCommons: pid:Arf1 pathway|PathwayCommons: mirtarbase:Homo sapiens|PathwayCommons: panther:Integrin signalling pathway|PathwayCommons: panther:PDGF signaling pathway|PathwayCommons: pid:Regulation of CDC42 activity|KEGG:Bacterial invasion of epithelial cells|Reactome:Apoptosis|Reactome:Programmed Cell Death|Reactome:Regulation of Apoptosis|Reactome:Regulation of PAK-2p34 activity by PS-GAP/…
Tbio	ARHGAP11A	Q6P4F7	15q13.3	Contains 1 Rho-GAP domain.	13	35	0		PathwayCommons: mirtarbase:Homo sapiens|Reactome:Rho GTPase cycle|Reactome:Signal Transduction|Reactome:Signaling by Rho GTPases
Tbio	ARHGAP11B	Q3KRB8	15q13.2	Contains 1 Rho-GAP domain.	5	8	0		Reactome:Rho GTPase cycle|Reactome:Signal Transduction|Reactome:Signaling by Rho GTPases
Tbio	ARHGAP12	Q8IWW6	10p11.22	Contains 2 WW domains.	17	29	0		PathwayCommons: mirtarbase:Homo sapiens|PathwayCommons: panther:PDGF signaling pathway|Reactome:Rho GTPase cycle|Reactome:Signal Transduction|Reactome:Signaling by Rho GTPases
Tbio	ARHGAP15	Q53QZ3	2q22.2-q22.3	Contains 1 Rho-GAP domain.	15	77	0		PathwayCommons: panther:PDGF signaling pathway|Reactome:Rho GTPase cycle|Reactome:Signal Transduction|Reactome:Signaling by Rho GTPases|WikiPathways:Ectoderm Differentiation
Tbio	ARHGAP17	Q68EM7	16p12.1	Contains 1 Rho-GAP domain.	14	111	1		PathwayCommons: mirtarbase:Homo sapiens|PathwayCommons: pid:Regulation of CDC42 activity|PathwayCommons: pid:Regulation of RAC1 activity|KEGG:Tight junction|Reactome:Rho GTPase cycle|Reactome:Signal Transduction|Reactome:Signaling by Rho GTPases
Tbio	ARHGAP18	Q8N392	6q22.33	Contains 1 Rho-GAP domain.	17	111	0		Reactome:Rho GTPase cycle|Reactome:Signal Transduction|Reactome:Signaling by Rho GTPases
Tbio	ARHGAP19	Q14CB8	10q24.1	Contains 1 Rho-GAP domain.	10	81	0		PathwayCommons: mirtarbase:Homo sapiens|Reactome:Rho GTPase cycle|Reactome:Signal Transduction|Reactome:Signaling by Rho GTPases
Tbio	ARHGAP20	Q9P2F6	11q22.3-q23.1	Contains 1 Rho-GAP domain.	12	80	0		Reactome:Rho GTPase cycle|Reactome:Signal Transduction|Reactome:Signaling by Rho GTPases
Tbio	ARHGAP21	Q5T5U3	10p12.1	Contains 1 Rho-GAP domain.	16	15	0		PathwayCommons: mirtarbase:Homo sapiens|Reactome:Rho GTPase cycle|Reactome:Signal Transduction|Reactome:Signaling by Rho GTPases
Tbio	ARHGAP22	Q7Z5H3	10q11.22-q11.23	Contains 1 Rho-GAP domain.	17	101	0		PathwayCommons: mirtarbase:Homo sapiens|Reactome:Rho GTPase cycle|Reactome:Signal Transduction|Reactome:Signaling by Rho GTPases
Tdark	ARHGAP23	Q9P227	17q12	Contains 1 Rho-GAP domain.	8	10	0	MIM Number: 610590	PathwayCommons: mirtarbase:Homo sapiens|Reactome:Rho GTPase cycle|Reactome:Signal Transduction|Reactome:Signaling by Rho GTPases
Tbio	ARHGAP24	Q8N264	4q21.23-q21.3	Contains 1 Rho-GAP domain.	32	158	9		Reactome:Rho GTPase cycle|Reactome:Signal Transduction|Reactome:Signaling by Rho GTPases
Tbio	ARHGAP25	P42331	2p13.3	Contains 1 Rho-GAP domain.	6	203	78	MIM Number: 610587	Reactome:Rho GTPase cycle|Reactome:Signal Transduction|Reactome:Signaling by Rho GTPases
Tbio	ARHGAP26	Q9UNA1	5q31.3	Contains 1 SH3 domain.	28	203	4	MIM Number: 605370; Phenotype: Leukemia, juvenile myelomonocytic, somatic, 607785 (3)	PathwayCommons: mirtarbase:Homo sapiens|PathwayCommons: panther:Integrin signalling pathway|PathwayCommons: panther:PDGF signaling pathway|PathwayCommons: pid:Signaling events mediated by focal adhesion kinase|Reactome:Rho GTPase cycle|Reactome:Signal Transduction|Reactome:Signaling by Rho GTPases
Tbio	ARHGAP27	Q6ZUM4	17q21.31	Contains 3 WW domains.	8	91	2		Reactome:Rho GTPase cycle|Reactome:Signal Transduction|Reactome:Signaling by Rho GTPases
Tdark	ARHGAP28	Q9P2N2	18p11.31	Contains 1 Rho-GAP domain.	9	85	0		PathwayCommons: mirtarbase:Homo sapiens|Reactome:Rho GTPase cycle|Reactome:Signal Transduction|Reactome:Signaling by Rho GTPases
Tbio	ARHGAP29	Q52LW3	1p22.1	Contains 1 Rho-GAP domain.	18	67	1		PathwayCommons: mirtarbase:Homo sapiens|Reactome:Rho GTPase cycle|Reactome:Signal Transduction|Reactome:Signaling by Rho GTPases|WikiPathways:Hypothetical Craniofacial Development Pathway
Tbio	ARHGAP30	Q7Z6I6	1q23.3	Contains 1 Rho-GAP domain.	8	67	0		Reactome:Rho GTPase cycle|Reactome:Signal Transduction|Reactome:Signaling by Rho GTPases
Tbio	ARHGAP31	Q2M1Z3	3q13.32-q13.33	Contains 1 Rho-GAP domain.	19	15	1		Reactome:Rho GTPase cycle|Reactome:Signal Transduction|Reactome:Signaling by Rho GTPases
Tbio	ARHGAP32	A7KAX9	11q24.3	Contains 1 SH3 domain.	21	59	0		PathwayCommons: netpath:EGFR1|PathwayCommons: mirtarbase:Homo sapiens|PathwayCommons: pid:Neurotrophic factor-mediated Trk receptor signaling|PathwayCommons: pid:Regulation of RAC1 activity|PathwayCommons: pid:Regulation of RhoA activity|Reactome:Rho GTPase cycle|Reactome:Signal Transduction|Reactome:Signaling by Rho GTPases
Tbio	ARHGAP33	O14559	19q13.12	Contains 1 SH3 domain.	14	108	0		PathwayCommons: mirtarbase:Homo sapiens|Reactome:Rho GTPase cycle|Reactome:Signal Transduction|Reactome:Signaling by Rho GTPases|WikiPathways:Insulin Signaling
Tbio	ARHGAP35	Q9NRY4	19q13.32	Contains 1 Rho-GAP domain.	41	187	20		PathwayCommons: netpath:EGFR1|PathwayCommons: pid:EPHA2 forward signaling|PathwayCommons: mirtarbase:Homo sapiens|PathwayCommons: pid:PDGFR-beta signaling pathway|PathwayCommons: pid:Regulation of RhoA activity|PathwayCommons: pid:SHP2 signaling|PathwayCommons: pid:Signaling events mediated by focal adhesion kinase|PathwayCommons: netpath:TCR|KEGG:Platelet activation|KEGG:Focal adhesion|KEGG:Regu…
Tbio	ARHGAP36	Q6ZRI8	Xq26.1	Contains 1 Rho-GAP domain.	6	71	0		PathwayCommons: mirtarbase:Homo sapiens|Reactome:Rho GTPase cycle|Reactome:Signal Transduction|Reactome:Signaling by Rho GTPases
Tbio	ARHGAP39	Q9C0H5	8q24.3	Contains 2 WW domains.	8	60	0	MIM Number: 615880	PathwayCommons: mirtarbase:Homo sapiens|Reactome:Axon guidance|Reactome:Developmental Biology|Reactome:Inactivation of Cdc42 and Rac|Reactome:Rho GTPase cycle|Reactome:Signal Transduction|Reactome:Signaling by Rho GTPases|Reactome:Signaling by Robo receptor
Tbio	ARHGAP4	P98171	Xq28	Contains 1 SH3 domain.	26	64	21		PathwayCommons: panther:PDGF signaling pathway|PathwayCommons: pid:Regulation of RhoA activity|Reactome:Rho GTPase cycle|Reactome:Signal Transduction|Reactome:Signaling by Rho GTPases
Tdark	ARHGAP40	Q5TG30	20q11.23	Contains 1 Rho-GAP domain.	0	43	0		Reactome:Rho GTPase cycle|Reactome:Signal Transduction|Reactome:Signaling by Rho GTPases
Tbio	ARHGAP42	A6NI28	11q22.1	Contains 1 SH3 domain.	8	5	1	MIM Number: 615936	PathwayCommons: netpath:EGFR1|PathwayCommons: mirtarbase:Homo sapiens|PathwayCommons: panther:PDGF signaling pathway|Reactome:Rho GTPase cycle|Reactome:Signal Transduction|Reactome:Signaling by Rho GTPases
Tbio	ARHGAP44	Q17R89	17p12	Contains 1 Rho-GAP domain.	12	65	0		PathwayCommons: mirtarbase:Homo sapiens|Reactome:Rho GTPase cycle|Reactome:Signal Transduction|Reactome:Signaling by Rho GTPases
Tbio	ARHGAP45	Q92619	19p13.3	Contains 1 Rho-GAP domain.	30	124	7		PathwayCommons: mirtarbase:Homo sapiens
Tbio	ARHGAP5	Q13017	14q12	Contains 1 Rho-GAP domain.	23	69	11		PathwayCommons: netpath:EGFR1|PathwayCommons: mirtarbase:Homo sapiens|PathwayCommons: panther:PDGF signaling pathway|PathwayCommons: pid:RAC1 signaling pathway|PathwayCommons: pid:Regulation of RhoA activity|KEGG:Focal adhesion|KEGG:Leukocyte transendothelial migration|Reactome:Rho GTPase cycle|Reactome:Signal Transduction|Reactome:Signaling by Rho GTPases|WikiPathways:Focal Adhesion
Tbio	ARHGAP6	O43182	Xp22.2	Contains 1 Rho-GAP domain.	10	40	33		PathwayCommons: panther:PDGF signaling pathway|PathwayCommons: pid:Regulation of RhoA activity|Reactome:Rho GTPase cycle|Reactome:Signal Transduction|Reactome:Signaling by Rho GTPases
Tbio	ARHGAP8	P85298	22q13.31	Contains 1 Rho-GAP domain.	19	8	0	MIM Number: 609405	PathwayCommons: panther:Angiogenesis|PathwayCommons: panther:Cytoskeletal regulation by Rho GTPase|PathwayCommons: panther:PDGF signaling pathway|PathwayCommons: pid:Regulation of RhoA activity|Reactome:Rho GTPase cycle|Reactome:Signal Transduction|Reactome:Signaling by Rho GTPases
Tbio	ARHGAP9	Q9BRR9	12q13.3	Contains 1 WW domain.	14	32	0		PathwayCommons: panther:PDGF signaling pathway|PathwayCommons: pid:Regulation of RAC1 activity|PathwayCommons: pid:Regulation of RhoA activity|Reactome:Immune System|Reactome:Innate Immune System|Reactome:Neutrophil degranulation|Reactome:Rho GTPase cycle|Reactome:Signal Transduction|Reactome:Signaling by Rho GTPases
Tchem	ARHGDIA	P52565	17q25.3	Belongs to the Rho GDI family.	110	330	74		PathwayCommons: pid:CDC42 signaling events|PathwayCommons: mirtarbase:Homo sapiens|PathwayCommons: ctd:Methionine inhibits the reaction [Benzo(a)pyrene results in increased expression of ARHGDIA protein]|PathwayCommons: pid:PAR1-mediated thrombin signaling events|PathwayCommons: pid:PDGFR-beta signaling pathway|PathwayCommons: pid:RAC1 signaling pathway|PathwayCommons: pid:Regulation of CDC42 act…
Tbio	ARHGDIB	P52566	12p12.3	Belongs to the Rho GDI family.	69	323	120		PathwayCommons: pid:Caspase Cascade in Apoptosis|PathwayCommons: pid:Regulation of RhoA activity|PathwayCommons: netpath:TCR|KEGG:Neurotrophin signaling pathway|KEGG:Vasopressin-regulated water reabsorption|Reactome:Rho GTPase cycle|Reactome:Signal Transduction|Reactome:Signaling by Rho GTPases|WikiPathways:G13 Signaling Pathway|WikiPathways:Fas Ligand (FasL) pathway and Stress induction of Heat …
Tbio	ARHGDIG	Q99819	16p13.3	Belongs to the Rho GDI family.	13	95	7		PathwayCommons: pid:Regulation of RhoA activity|KEGG:Neurotrophin signaling pathway|KEGG:Vasopressin-regulated water reabsorption|Reactome:Rho GTPase cycle|Reactome:Signal Transduction|Reactome:Signaling by Rho GTPases|WikiPathways:G13 Signaling Pathway|WikiPathways:Ectoderm Differentiation
Tbio	ARHGEF1	Q92888	19q13.2	Contains 1 RGSL (RGS-like) domain.	49	170	20		PathwayCommons: panther:Axon guidance mediated by semaphorins|PathwayCommons: panther:Cytoskeletal regulation by Rho GTPase|PathwayCommons: panther:Heterotrimeric G-protein signaling pathway-Gq alpha and Go alpha mediated pathway|PathwayCommons: mirtarbase:Homo sapiens|PathwayCommons: pid:LPA receptor mediated events|PathwayCommons: pid:PAR1-mediated thrombin signaling events|PathwayCommons: pid:…
Tbio	ARHGEF10	O15013	8p23.3	Contains 1 DH (DBL-homology) domain.	17	107	15	MIM Number: 608136; Phenotype: ?Slowed nerve conduction velocity, AD, 608236 (3)	PathwayCommons: mirtarbase:Homo sapiens|PathwayCommons: pid:Regulation of RhoA activity|Reactome:Cell death signalling via NRAGE, NRIF and NADE|Reactome:G alpha (12/13) signalling events|Reactome:GPCR downstream signaling|Reactome:NRAGE signals death through JNK|Reactome:Rho GTPase cycle|Reactome:Signal Transduction|Reactome:Signaling by GPCR|Reactome:Signaling by Rho GTPases|Reactome:Signalling …
Tbio	ARHGEF10L	Q9HCE6	1p36.13	Contains 1 DH (DBL-homology) domain.	11	22	0		PathwayCommons: mirtarbase:Homo sapiens|PathwayCommons: pid:Regulation of RhoA activity|Reactome:Cell death signalling via NRAGE, NRIF and NADE|Reactome:G alpha (12/13) signalling events|Reactome:GPCR downstream signaling|Reactome:NRAGE signals death through JNK|Reactome:Rho GTPase cycle|Reactome:Signal Transduction|Reactome:Signaling by GPCR|Reactome:Signaling by Rho GTPases|Reactome:Signalling …
Tbio	ARHGEF11	O15085	1q23.1	Contains 1 RGSL (RGS-like) domain.	48	163	17		PathwayCommons: pid:Regulation of RhoA activity|PathwayCommons: pid:Signaling events mediated by focal adhesion kinase|KEGG:Vascular smooth muscle contraction|KEGG:Pathways in cancer|Reactome:Axon guidance|Reactome:Cell death signalling via NRAGE, NRIF and NADE|Reactome:Developmental Biology|Reactome:G alpha (12/13) signalling events|Reactome:GPCR downstream signaling|Reactome:NRAGE signals death…
Tchem	ARHGEF12	Q9NZN5	11q23.3	Contains 1 RGSL (RGS-like) domain.	54	86	1		PathwayCommons: mirtarbase:Homo sapiens|PathwayCommons: pid:Regulation of RhoA activity|KEGG:Platelet activation|KEGG:Regulation of actin cytoskeleton|KEGG:Axon guidance|KEGG:Vascular smooth muscle contraction|KEGG:Tuberculosis|KEGG:Proteoglycans in cancer|KEGG:Pathways in cancer|Reactome:Axon guidance|Reactome:Cell death signalling via NRAGE, NRIF and NADE|Reactome:Developmental Biology|Reactome…
Tbio	ARHGEF15	O94989	17p13.1	Contains 1 DH (DBL-homology) domain.	12	21	0		PathwayCommons: pid:EPHA forward signaling|PathwayCommons: pid:Regulation of RhoA activity|Reactome:Cell death signalling via NRAGE, NRIF and NADE|Reactome:G alpha (12/13) signalling events|Reactome:GPCR downstream signaling|Reactome:NRAGE signals death through JNK|Reactome:Rho GTPase cycle|Reactome:Signal Transduction|Reactome:Signaling by GPCR|Reactome:Signaling by Rho GTPases|Reactome:Signalli…
Tbio	ARHGEF16	Q5VV41	1p36.32	Contains 1 SH3 domain.	15	88	3		Reactome:Cell death signalling via NRAGE, NRIF and NADE|Reactome:G alpha (12/13) signalling events|Reactome:GPCR downstream signaling|Reactome:NRAGE signals death through JNK|Reactome:Rho GTPase cycle|Reactome:Signal Transduction|Reactome:Signaling by GPCR|Reactome:Signaling by Rho GTPases|Reactome:Signalling by NGF|Reactome:p75 NTR receptor-mediated signalling
Tbio	ARHGEF17	Q96PE2	11q13.4	Contains 1 DH (DBL-homology) domain.	15	56	0		PathwayCommons: ctd:2-methyl-1-((4-methyl-5-isoquinolinyl)sulfonyl)homopiperazine inhibits the reaction [[8-((4-chlorophenyl)thio)cyclic-3',5'-GMP co-treated with PRKG1 protein] results in increased activity of ARHGEF17 protein]|PathwayCommons: pid:Regulation of RhoA activity|PathwayCommons: ctd:exoenzyme C3, Clostridium botulinum inhibits the reaction [ARHGEF17 protein results in increased activ…
Tbio	ARHGEF18	Q6ZSZ5	19p13.2	Contains 1 PH domain.	19	139	6		PathwayCommons: mirtarbase:Homo sapiens|PathwayCommons: pid:Regulation of RhoA activity|KEGG:Tight junction|Reactome:Cell death signalling via NRAGE, NRIF and NADE|Reactome:G alpha (12/13) signalling events|Reactome:GPCR downstream signaling|Reactome:NRAGE signals death through JNK|Reactome:Rho GTPase cycle|Reactome:Signal Transduction|Reactome:Signaling by GPCR|Reactome:Signaling by Rho GTPases|…
Tbio	ARHGEF19	Q8IW93	1p36.13	Contains 1 SH3 domain.	7	44	0		Reactome:Cell death signalling via NRAGE, NRIF and NADE|Reactome:G alpha (12/13) signalling events|Reactome:GPCR downstream signaling|Reactome:NRAGE signals death through JNK|Reactome:Rho GTPase cycle|Reactome:Signal Transduction|Reactome:Signaling by GPCR|Reactome:Signaling by Rho GTPases|Reactome:Signalling by NGF|Reactome:p75 NTR receptor-mediated signalling
Tbio	ARHGEF2	Q92974	1q22	Contains 1 phorbol-ester/DAG-type zinc finger.	68	269	16		PathwayCommons: mirtarbase:Homo sapiens|PathwayCommons: pid:Reelin signaling pathway|PathwayCommons: pid:Regulation of RAC1 activity|PathwayCommons: pid:Regulation of RhoA activity|PathwayCommons: netpath:TCR|PathwayCommons: ctd:TLR4 mutant form inhibits the reaction [Lipopolysaccharides results in increased expression of ARHGEF2 protein]|PathwayCommons: netpath:TNFalpha|KEGG:Tight junction|KEGG:…
Tbio	ARHGEF25	Q86VW2	12q13.3	Contains 1 PH domain.	20	46	2		PathwayCommons: mirtarbase:Homo sapiens|PathwayCommons: pid:Regulation of CDC42 activity|PathwayCommons: pid:Regulation of RAC1 activity|PathwayCommons: pid:Regulation of RhoA activity|Reactome:G alpha (q) signalling events|Reactome:GPCR downstream signaling|Reactome:Gastrin-CREB signalling pathway via PKC and MAPK|Reactome:Signal Transduction|Reactome:Signaling by GPCR
Tbio	ARHGEF26	Q96DR7	3q25.2	Contains 1 SH3 domain.	12	60	0		PathwayCommons: mirtarbase:Homo sapiens|KEGG:Bacterial invasion of epithelial cells|Reactome:Cell death signalling via NRAGE, NRIF and NADE|Reactome:G alpha (12/13) signalling events|Reactome:GPCR downstream signaling|Reactome:NRAGE signals death through JNK|Reactome:Rho GTPase cycle|Reactome:Signal Transduction|Reactome:Signaling by GPCR|Reactome:Signaling by Rho GTPases|Reactome:Signalling by N…
Tbio	ARHGEF28	Q8N1W1	5q13.2	Contains 1 phorbol-ester/DAG-type zinc finger.	17	17	0		PathwayCommons: mirtarbase:Homo sapiens|PathwayCommons: pid:Regulation of RhoA activity|PathwayCommons: pid:Signaling events mediated by focal adhesion kinase|Reactome:Axon guidance|Reactome:Developmental Biology|Reactome:EPH-Ephrin signaling|Reactome:EPHB-mediated forward signaling
Tbio	ARHGEF3	Q9NR81	3p14.3	Contains 1 PH domain.	31	107	1		PathwayCommons: mirtarbase:Homo sapiens|PathwayCommons: pid:Regulation of RhoA activity|Reactome:Cell death signalling via NRAGE, NRIF and NADE|Reactome:G alpha (12/13) signalling events|Reactome:GPCR downstream signaling|Reactome:NRAGE signals death through JNK|Reactome:Rho GTPase cycle|Reactome:Signal Transduction|Reactome:Signaling by GPCR|Reactome:Signaling by Rho GTPases|Reactome:Signalling …
Tdark	ARHGEF33	A8MVX0	2p22.1	Contains 1 DH (DBL-homology) domain.	2	41	0		PathwayCommons: mirtarbase:Homo sapiens|Reactome:Cell death signalling via NRAGE, NRIF and NADE|Reactome:G alpha (12/13) signalling events|Reactome:GPCR downstream signaling|Reactome:NRAGE signals death through JNK|Reactome:Rho GTPase cycle|Reactome:Signal Transduction|Reactome:Signaling by GPCR|Reactome:Signaling by Rho GTPases|Reactome:Signalling by NGF|Reactome:p75 NTR receptor-mediated signal…
Tdark	ARHGEF35	A5YM69	7q35		3	45	0		Reactome:Cell death signalling via NRAGE, NRIF and NADE|Reactome:G alpha (12/13) signalling events|Reactome:GPCR downstream signaling|Reactome:NRAGE signals death through JNK|Reactome:Rho GTPase cycle|Reactome:Signal Transduction|Reactome:Signaling by GPCR|Reactome:Signaling by Rho GTPases|Reactome:Signalling by NGF|Reactome:p75 NTR receptor-mediated signalling
Tdark	ARHGEF37	A1IGU5	5q32	Contains 2 SH3 domains.	3	9	0		PathwayCommons: mirtarbase:Homo sapiens|Reactome:Cell death signalling via NRAGE, NRIF and NADE|Reactome:G alpha (12/13) signalling events|Reactome:GPCR downstream signaling|Reactome:NRAGE signals death through JNK|Reactome:Rho GTPase cycle|Reactome:Signal Transduction|Reactome:Signaling by GPCR|Reactome:Signaling by Rho GTPases|Reactome:Signalling by NGF|Reactome:p75 NTR receptor-mediated signal…
Tdark	ARHGEF38	Q9NXL2	4q24	Contains 1 SH3 domain.	7	4	0		Reactome:Cell death signalling via NRAGE, NRIF and NADE|Reactome:G alpha (12/13) signalling events|Reactome:GPCR downstream signaling|Reactome:NRAGE signals death through JNK|Reactome:Rho GTPase cycle|Reactome:Signal Transduction|Reactome:Signaling by GPCR|Reactome:Signaling by Rho GTPases|Reactome:Signalling by NGF|Reactome:p75 NTR receptor-mediated signalling
Tbio	ARHGEF39	Q8N4T4	9p13.3	Contains 1 PH domain.	6	43	1		Reactome:Cell death signalling via NRAGE, NRIF and NADE|Reactome:G alpha (12/13) signalling events|Reactome:GPCR downstream signaling|Reactome:NRAGE signals death through JNK|Reactome:Rho GTPase cycle|Reactome:Signal Transduction|Reactome:Signaling by GPCR|Reactome:Signaling by Rho GTPases|Reactome:Signalling by NGF|Reactome:p75 NTR receptor-mediated signalling
Tbio	ARHGEF4	Q9NR80	2q21.1	Contains 1 SH3 domain.	20	107	8		PathwayCommons: netpath:EGFR1|PathwayCommons: mirtarbase:Homo sapiens|PathwayCommons: pid:Signaling events mediated by Hepatocyte Growth Factor Receptor (c-Met)|PathwayCommons: netpath:Wnt|KEGG:Regulation of actin cytoskeleton|Reactome:Cell death signalling via NRAGE, NRIF and NADE|Reactome:G alpha (12/13) signalling events|Reactome:GPCR downstream signaling|Reactome:NRAGE signals death through J…
Tdark	ARHGEF40	Q8TER5	14q11.2	Contains 1 PH domain.	5	14	0		PathwayCommons: mirtarbase:Homo sapiens|Reactome:Cell death signalling via NRAGE, NRIF and NADE|Reactome:G alpha (12/13) signalling events|Reactome:GPCR downstream signaling|Reactome:NRAGE signals death through JNK|Reactome:Rho GTPase cycle|Reactome:Signal Transduction|Reactome:Signaling by GPCR|Reactome:Signaling by Rho GTPases|Reactome:Signalling by NGF|Reactome:p75 NTR receptor-mediated signal…
Tbio	ARHGEF5	Q12774	7q35	Contains 1 SH3 domain.	32	217	12		PathwayCommons: netpath:EGFR1|PathwayCommons: mirtarbase:Homo sapiens|PathwayCommons: pid:Regulation of RhoA activity|Reactome:Cell death signalling via NRAGE, NRIF and NADE|Reactome:G alpha (12/13) signalling events|Reactome:GPCR downstream signaling|Reactome:NRAGE signals death through JNK|Reactome:Rho GTPase cycle|Reactome:Signal Transduction|Reactome:Signaling by GPCR|Reactome:Signaling by Rh…
Tbio	ARHGEF6	Q15052	Xq26.3	Contains 1 SH3 domain.	45	83	8	MIM Number: 300267; Phenotype: Mental retardation, X-linked 46, 300436 (3)	PathwayCommons: pid:CDC42 signaling events|PathwayCommons: mirtarbase:Homo sapiens|PathwayCommons: inoh:Integrin signaling pathway ( Integrin signaling pathway ) |PathwayCommons: pid:Integrin-linked kinase signaling|PathwayCommons: inoh:PDGF signaling pathway (Mammal) ( PDGF signaling pathway ) |PathwayCommons: pid:Regulation of CDC42 activity|PathwayCommons: pid:Regulation of RAC1 activity|Pathw…
Tbio	ARHGEF7	Q14155	13q34	Contains 1 SH3 domain.	92	160	3		PathwayCommons: pid:Aurora A signaling|PathwayCommons: pid:CDC42 signaling events|PathwayCommons: netpath:EGFR1|PathwayCommons: mirtarbase:Homo sapiens|PathwayCommons: pid:Integrin-linked kinase signaling|PathwayCommons: pid:Internalization of ErbB1|PathwayCommons: smpdb:Intracellular Signalling Through Adenosine Receptor A2a and Adenosine|PathwayCommons: smpdb:Intracellular Signalling Through Ad…
Tbio	ARHGEF9	O43307	Xq11.1	Contains 1 SH3 domain.	24	102	5	MIM Number: 300429; Phenotype: Epileptic encephalopathy, early infantile, 8, 300607 (3)	PathwayCommons: pid:Regulation of CDC42 activity|Reactome:Cell death signalling via NRAGE, NRIF and NADE|Reactome:G alpha (12/13) signalling events|Reactome:GABA A receptor activation|Reactome:GABA receptor activation|Reactome:GPCR downstream signaling|Reactome:Ion channel transport|Reactome:Ligand-gated ion channel transport|Reactome:NRAGE signals death through JNK|Reactome:Neuronal System|React…
Tbio	ARID1A	O14497	1p36.11	Contains 1 ARID domain.	122	110	38		PathwayCommons: mirtarbase:Homo sapiens|PathwayCommons: ctd:Promegestone promotes the reaction [ARID1A protein binds to PGR protein]|PathwayCommons: panther:Wnt signaling pathway|Reactome:Chromatin modifying enzymes|Reactome:Chromatin organization|Reactome:RMTs methylate histone arginines|WikiPathways:Pathways Affected in Adenoid Cystic Carcinoma
Tbio	ARID1B	Q8NFD5	6q25.3	Contains 1 ARID domain.	53	114	29	MIM Number: 614556; Phenotype: Coffin-Siris syndrome 1, 135900 (3)	PathwayCommons: mirtarbase:Homo sapiens|Reactome:Chromatin modifying enzymes|Reactome:Chromatin organization|Reactome:RMTs methylate histone arginines
Tbio	ARID2	Q68CP9	12q12	Contains 1 RFX-type winged-helix DNA-binding domain.	25	40	9		PathwayCommons: mirtarbase:Homo sapiens|Reactome:Chromatin modifying enzymes|Reactome:Chromatin organization|Reactome:RMTs methylate histone arginines
Tbio	ARID3A	Q99856	19p13.3	Contains 1 REKLES domain.	30	153	30		PathwayCommons: pid:Direct p53 effectors|PathwayCommons: mirtarbase:Homo sapiens|Reactome:Gene Expression|Reactome:Generic Transcription Pathway|Reactome:TP53 Regulates Transcription of Cell Cycle Genes|Reactome:TP53 Regulates Transcription of Genes Involved in G1 Cell Cycle Arrest|Reactome:Transcriptional Regulation by TP53
Tbio	ARID3B	Q8IVW6	15q24.1	Contains 1 REKLES domain.	14	145	1		PathwayCommons: mirtarbase:Homo sapiens
Tdark	ARID3C	A6NKF2	9p13.3	Contains 1 REKLES domain.	4	41	0
Tbio	ARID4A	P29374	14q23.1	Contains 1 ARID domain.	19	51	15		PathwayCommons: mirtarbase:Homo sapiens|Reactome:Chromatin modifying enzymes|Reactome:Chromatin organization|Reactome:HDACs deacetylate histones
Tbio	ARID4B	Q4LE39	1q42.3	Contains 1 ARID domain.	18	115	1		PathwayCommons: mirtarbase:Homo sapiens|Reactome:Chromatin modifying enzymes|Reactome:Chromatin organization|Reactome:Epigenetic regulation of gene expression|Reactome:Gene Expression|Reactome:HDACs deacetylate histones|Reactome:Negative epigenetic regulation of rRNA expression|Reactome:NoRC negatively regulates rRNA expression|WikiPathways:Pathways Affected in Adenoid Cystic Carcinoma
Tbio	ARID5A	Q03989	2q11.2	Contains 1 ARID domain.	10	93	8		PathwayCommons: mirtarbase:Homo sapiens
Tbio	ARID5B	Q14865	10q21.2	Contains 1 ARID domain.	57	87	4		PathwayCommons: mirtarbase:Homo sapiens|Reactome:Chromatin modifying enzymes|Reactome:Chromatin organization|Reactome:HDMs demethylate histones|WikiPathways:FTO Obesity Variant Mechanism|WikiPathways:Mesodermal Commitment Pathway|WikiPathways:Pathways Affected in Adenoid Cystic Carcinoma
Tbio	ARIH1	Q9Y4X5	15q24.1	Contains 2 RING-type zinc fingers.	18	72	0	MIM Number: 605624	UniProt:Protein modification; protein ubiquitination.|PathwayCommons: mirtarbase:Homo sapiens|Reactome:Antiviral mechanism by IFN-stimulated genes|Reactome:Cytokine Signaling in Immune system|Reactome:ISG15 antiviral mechanism|Reactome:Immune System|Reactome:Interferon Signaling
Tbio	ARIH2	O95376	3p21.31	Contains 2 RING-type zinc fingers.	23	223	22		UniProt:Protein modification; protein ubiquitination.|PathwayCommons: mirtarbase:Homo sapiens|Reactome:Adaptive Immune System|Reactome:Antigen processing: Ubiquitination & Proteasome degradation|Reactome:Class I MHC mediated antigen processing & presentation|Reactome:Immune System
Tdark	ARIH2OS	Q8N7S6	3p21.31		2	0	0
Tbio	ARL1	P40616	12q23.2	Belongs to the small GTPase superfamily. Arf family.	27	187	3		PathwayCommons: mirtarbase:Homo sapiens|PathwayCommons: panther:Huntington disease|PathwayCommons: panther:Integrin signalling pathway|Reactome:Intra-Golgi and retrograde Golgi-to-ER traffic|Reactome:Membrane Trafficking|Reactome:Retrograde transport at the Trans-Golgi-Network|Reactome:Vesicle-mediated transport
Tdark	ARL10	Q8N8L6	5q35.2	Belongs to the small GTPase superfamily. Arf family.	3	52	0		PathwayCommons: mirtarbase:Homo sapiens
Tbio	ARL11	Q969Q4	13q14.2	Belongs to the small GTPase superfamily. Arf family.	23	83	12
Tdark	ARL13A	Q5H913	Xq22.1	Belongs to the small GTPase superfamily. Arf family.	1	21	0
Tbio	ARL13B	Q3SXY8	3q11.1-q11.2	Belongs to the small GTPase superfamily. Arf family.	20	65	6	MIM Number: 608922; Phenotype: Joubert syndrome 8, 612291 (3)	PathwayCommons: mirtarbase:Homo sapiens|Reactome:ARL13B-mediated ciliary trafficking of INPP5E|Reactome:Cargo trafficking to the periciliary membrane|Reactome:Cilium Assembly|Reactome:Organelle biogenesis and maintenance
Tbio	ARL14	Q8N4G2	3q25.33	Belongs to the small GTPase superfamily. Arf family.	9	48	9		PathwayCommons: mirtarbase:Homo sapiens
Tdark	ARL14EP	Q8N8R7	11p14.1		7	84	0		PathwayCommons: mirtarbase:Homo sapiens
Tdark	ARL14EPL	P0DKL9	5q23.1		1	0	0
Tbio	ARL15	Q9NXU5	5q11.2	Belongs to the small GTPase superfamily. Arf family.	20	65	0		PathwayCommons: mirtarbase:Homo sapiens
Tdark	ARL16	Q0P5N6	17q25.3	Belongs to the small GTPase superfamily. Arf family.	7	17	0		PathwayCommons: mirtarbase:Homo sapiens
Tdark	ARL17A	Q8IVW1	17q21.31	Belongs to the small GTPase superfamily. Arf family.	3	25	0		PathwayCommons: mirtarbase:Homo sapiens
Tbio	ARL2	P36404	11q13.1	Belongs to the small GTPase superfamily. Arf family.	32	260	0		PathwayCommons: mirtarbase:Homo sapiens|Reactome:Integration of energy metabolism|Reactome:Metabolism|Reactome:Metabolism of proteins|Reactome:Post-chaperonin tubulin folding pathway|Reactome:Protein folding|Reactome:Regulation of insulin secretion
Tbio	ARL2BP	Q9Y2Y0	16q13	Belongs to the ARL2BP family.	21	94	30		PathwayCommons: mirtarbase:Homo sapiens|Reactome:Integration of energy metabolism|Reactome:Metabolism|Reactome:Regulation of insulin secretion
Tbio	ARL3	P36405	10q24.32	Belongs to the small GTPase superfamily. Arf family.	34	214	36		PathwayCommons: mirtarbase:Homo sapiens|Reactome:Cargo trafficking to the periciliary membrane|Reactome:Cilium Assembly|Reactome:Organelle biogenesis and maintenance|Reactome:Trafficking of myristoylated proteins to the cilium
Tbio	ARL4A	P40617	7p21.3	Belongs to the small GTPase superfamily. Arf family.	12	120	6		PathwayCommons: mirtarbase:Homo sapiens|PathwayCommons: panther:Huntington disease|WikiPathways:Mesodermal Commitment Pathway
Tbio	ARL4C	P56559	2q37.1	Belongs to the small GTPase superfamily. Arf family.	12	46	0		PathwayCommons: mirtarbase:Homo sapiens|PathwayCommons: panther:Huntington disease
Tbio	ARL4D	P49703	17q21.31	Belongs to the small GTPase superfamily. Arf family.	14	73	1		PathwayCommons: panther:Huntington disease
Tbio	ARL5A	Q9Y689	2q23.3	Belongs to the small GTPase superfamily. Arf family.	7	37	5		PathwayCommons: mirtarbase:Homo sapiens
Tbio	ARL5B	Q96KC2	10p12.31	Belongs to the small GTPase superfamily. Arf family.	11	48	8		PathwayCommons: mirtarbase:Homo sapiens
Tdark	ARL5C	A6NH57	17q12	Belongs to the small GTPase superfamily. Arf family.	2	30	0
Tbio	ARL6	Q9H0F7	3q11.2	Belongs to the small GTPase superfamily. Arf family.	38	75	2	MIM Number: 608845; Phenotype: Bardet-Biedl syndrome 3, 600151 (3); {Bardet-Biedl syndrome 1, modifier of}, 209900 (3); ?Retinitis pigmentosa 55, 613575 (3)	PathwayCommons: mirtarbase:Homo sapiens|Reactome:BBSome-mediated cargo-targeting to cilium|Reactome:Cargo trafficking to the periciliary membrane|Reactome:Cilium Assembly|Reactome:Organelle biogenesis and maintenance
Tbio	ARL6IP1	Q15041	16p12.3	Belongs to the ARL6ip family.	20	174	4		PathwayCommons: mirtarbase:Homo sapiens
Tbio	ARL6IP4	Q66PJ3	12q24.31	Belongs to the ARL6IP4 family.	12	49	11		PathwayCommons: mirtarbase:Homo sapiens
Tbio	ARL6IP5	O75915	3p14.1	Belongs to the PRA1 family.	50	122	0		PathwayCommons: ctd:CAT protein inhibits the reaction [[arsenic trioxide results in increased abundance of Hydrogen Peroxide] results in increased expression of ARL6IP5 protein]|PathwayCommons: mirtarbase:Homo sapiens|PathwayCommons: ctd:Morphine promotes the reaction [ARL6IP5 protein binds to OPRD1 protein]|Reactome:Glutamate Neurotransmitter Release Cycle|Reactome:Neuronal System|Reactome:Neuro…
Tdark	ARL6IP6	Q8N6S5	2q23.3	Belongs to the ARL6IP6 family.	7	76	0		PathwayCommons: mirtarbase:Homo sapiens
Tbio	ARL8A	Q96BM9	1q32.1	Belongs to the small GTPase superfamily. Arf family.	16	141	6		PathwayCommons: mirtarbase:Homo sapiens|Reactome:Immune System|Reactome:Innate Immune System|Reactome:Neutrophil degranulation
Tbio	ARL8B	Q9NVJ2	3p26.1	Belongs to the small GTPase superfamily. Arf family.	17	75	5		PathwayCommons: mirtarbase:Homo sapiens
Tdark	ARL9	Q6T311	4q12	Belongs to the small GTPase superfamily. Arf family.	1	16	5		PathwayCommons: mirtarbase:Homo sapiens
Tbio	ARMC1	Q9NVT9	8q13.1	Contains 1 ARM repeat.	8	92	21		PathwayCommons: mirtarbase:Homo sapiens
Tbio	ARMC10	Q8N2F6	7q22.1	Contains 1 ARM repeat.	10	103	1		PathwayCommons: ctd:ESR2 promotes the reaction [Genistein results in increased expression of ARMC10 protein]|PathwayCommons: mirtarbase:Homo sapiens
Tdark	ARMC12	Q5T9G4	6p21.31	Contains 3 ARM repeats.	7	19	0		PathwayCommons: mirtarbase:Homo sapiens
Tdark	ARMC2	Q8NEN0	6q21	Contains 12 ARM repeats.	13	9	1		PathwayCommons: mirtarbase:Homo sapiens
Tbio	ARMC3	Q5W041	10p12.2	Contains 12 ARM repeats.	9	61	0
Tbio	ARMC4	Q5T2S8	10p12.1	Contains 10 ARM repeats.	11	27	12
Tbio	ARMC5	Q96C12	16p11.2	Contains 1 BTB (POZ) domain.	12	59	0
Tdark	ARMC6	Q6NXE6	19p13.11	Contains 4 ARM repeats.	5	59	4		PathwayCommons: mirtarbase:Homo sapiens
Tdark	ARMC7	Q9H6L4	17q25.1	Contains 2 ARM repeats.	7	35	1		PathwayCommons: mirtarbase:Homo sapiens
Tbio	ARMC8	Q8IUR7	3q22.3	Contains 14 ARM repeats.	10	76	9		PathwayCommons: mirtarbase:Homo sapiens|Reactome:Immune System|Reactome:Innate Immune System|Reactome:Neutrophil degranulation
Tbio	ARMC9	Q7Z3E5	2q37.1	Contains 1 LisH domain.	21	65	0
Tbio	ARMCX1	Q9P291	Xq22.1	Contains 3 ARM repeats.	14	146	11
Tbio	ARMCX2	Q7L311	Xq22.1	Contains 3 ARM repeats.	11	85	1	MIM Number: 300363	PathwayCommons: mirtarbase:Homo sapiens
Tbio	ARMCX3	Q9UH62	Xq22.1	Contains 3 ARM repeats.	14	136	10		PathwayCommons: ctd:ESR2 promotes the reaction [Genistein results in decreased expression of ARMCX3 protein]|PathwayCommons: mirtarbase:Homo sapiens
Tdark	ARMCX4	Q5H9R4	Xq22.1		10	0	0
Tdark	ARMCX5	Q6P1M9	Xq22.1	Contains 3 ARM repeats.	10	33	0
Tdark	ARMCX6	Q7L4S7	Xq22.1		9	74	0
Tbio	ARMS2	P0C7Q2	10q26.13		187	37	1
Tbio	ARMT1	Q9H993	6q25.1	Belongs to the ARMT1 family.	11	94	0		PathwayCommons: mirtarbase:Homo sapiens
Tbio	ARNT	P27540	1q21.3	Contains 2 PAS (PER-ARNT-SIM) domains.	143	424	149	MIM Number: 126110	PathwayCommons: ctd:6,2',4'-trimethoxyflavone inhibits the reaction [[AHR protein binds to ARNT protein] binds to IL6 promoter]|PathwayCommons: ctd:AHR mutant form inhibits the reaction [butylbenzyl phthalate results in increased expression of ARNT protein]|PathwayCommons: netpath:AndrogenReceptor|PathwayCommons: ctd:Benzo(a)pyrene promotes the reaction [ARNT protein binds to NFE2L2 promoter]|Pat…
Tbio	ARNT2	Q9HBZ2	15q25.1	Contains 2 PAS (PER-ARNT-SIM) domains.	26	179	10	MIM Number: 606036; Phenotype: ?Webb-Dattani syndrome, 615926 (3)	PathwayCommons: mirtarbase:Homo sapiens|KEGG:Renal cell carcinoma|KEGG:Transcriptional misregulation in cancer|KEGG:Pathways in cancer|Reactome:Aryl hydrocarbon receptor signalling|Reactome:Biological oxidations|Reactome:Cytochrome P450 - arranged by substrate type|Reactome:Endogenous sterols|Reactome:Fatty acid, triacylglycerol, and ketone body metabolism|Reactome:Metabolism|Reactome:Metabolism …
Tbio	ARNTL	O00327	11p15.3	Contains 2 PAS (PER-ARNT-SIM) domains.	115	283	66		PathwayCommons: panther:Circadian clock system|PathwayCommons: pid:Circadian rhythm pathway|PathwayCommons: mirtarbase:Homo sapiens|KEGG:Dopaminergic synapse|KEGG:Circadian rhythm|KEGG:Herpes simplex infection|Reactome:BMAL1:CLOCK,NPAS2 activates circadian gene expression|Reactome:Circadian Clock|Reactome:Fatty acid, triacylglycerol, and ketone body metabolism|Reactome:Metabolism|Reactome:Metabol…
Tbio	ARNTL2	Q8WYA1	12p11.23	Contains 2 PAS (PER-ARNT-SIM) domains.	27	84	10		PathwayCommons: mirtarbase:Homo sapiens|Reactome:BMAL1:CLOCK,NPAS2 activates circadian gene expression|Reactome:Circadian Clock|WikiPathways:Circadian rythm related genes
Tbio	ARPC1A	Q92747	7q22.1	Contains 6 WD repeats.	17	145	0		PathwayCommons: panther:Cytoskeletal regulation by Rho GTPase|PathwayCommons: mirtarbase:Homo sapiens|PathwayCommons: panther:Huntington disease|PathwayCommons: panther:Inflammation mediated by chemokine and cytokine signaling pathway|PathwayCommons: panther:Integrin signalling pathway|KEGG:Fc gamma R-mediated phagocytosis|KEGG:Salmonella infection|KEGG:Endocytosis|KEGG:Regulation of actin cytosk…
Tbio	ARPC1B	O15143	7q22.1	Contains 6 WD repeats.	28	119	2		PathwayCommons: pid:CDC42 signaling events|PathwayCommons: panther:Cytoskeletal regulation by Rho GTPase|PathwayCommons: pid:ErbB1 downstream signaling|PathwayCommons: mirtarbase:Homo sapiens|PathwayCommons: panther:Huntington disease|PathwayCommons: panther:Inflammation mediated by chemokine and cytokine signaling pathway|PathwayCommons: panther:Integrin signalling pathway|PathwayCommons: pid:PD…
Tbio	ARPC2	O15144	2q35	Belongs to the ARPC2 family.	38	213	11		PathwayCommons: pid:CDC42 signaling events|PathwayCommons: panther:Cytoskeletal regulation by Rho GTPase|PathwayCommons: pid:ErbB1 downstream signaling|PathwayCommons: mirtarbase:Homo sapiens|PathwayCommons: panther:Inflammation mediated by chemokine and cytokine signaling pathway|PathwayCommons: panther:Integrin signalling pathway|PathwayCommons: pid:PDGFR-beta signaling pathway|PathwayCommons: …
Tbio	ARPC3	O15145	12q24.11	Belongs to the ARPC3 family.	24	153	10		PathwayCommons: pid:CDC42 signaling events|PathwayCommons: panther:Cytoskeletal regulation by Rho GTPase|PathwayCommons: pid:ErbB1 downstream signaling|PathwayCommons: mirtarbase:Homo sapiens|PathwayCommons: panther:Inflammation mediated by chemokine and cytokine signaling pathway|PathwayCommons: panther:Integrin signalling pathway|PathwayCommons: pid:PDGFR-beta signaling pathway|PathwayCommons: …
Tbio	ARPC4	P59998	3p25.3	Belongs to the ARPC4 family.	24	98	7		PathwayCommons: pid:CDC42 signaling events|PathwayCommons: panther:Cytoskeletal regulation by Rho GTPase|PathwayCommons: pid:ErbB1 downstream signaling|PathwayCommons: panther:Inflammation mediated by chemokine and cytokine signaling pathway|PathwayCommons: pid:PDGFR-beta signaling pathway|PathwayCommons: pid:RAC1 signaling pathway|KEGG:Fc gamma R-mediated phagocytosis|KEGG:Salmonella infection|K…
Tbio	ARPC5	O15511	1q25.3	Belongs to the ARPC5 family.	21	63	19		PathwayCommons: pid:CDC42 signaling events|PathwayCommons: panther:Cytoskeletal regulation by Rho GTPase|PathwayCommons: pid:ErbB1 downstream signaling|PathwayCommons: mirtarbase:Homo sapiens|PathwayCommons: panther:Huntington disease|PathwayCommons: panther:Inflammation mediated by chemokine and cytokine signaling pathway|PathwayCommons: panther:Integrin signalling pathway|PathwayCommons: pid:PD…
Tdark	ARPC5L	Q9BPX5	9q33.3	Belongs to the ARPC5 family.	14	25	2		PathwayCommons: mirtarbase:Homo sapiens|PathwayCommons: panther:Huntington disease|PathwayCommons: panther:Inflammation mediated by chemokine and cytokine signaling pathway|PathwayCommons: panther:Integrin signalling pathway|KEGG:Fc gamma R-mediated phagocytosis|KEGG:Salmonella infection|KEGG:Endocytosis|KEGG:Regulation of actin cytoskeleton|KEGG:Bacterial invasion of epithelial cells|KEGG:Shigel…
Tbio	ARPIN	Q7Z6K5	15q26.1	Belongs to the Arpin family.	10	12	0
Tbio	ARPP19	P56211	15q21.2	Belongs to the endosulfine family.	13	8	0		PathwayCommons: mirtarbase:Homo sapiens|Reactome:Cell Cycle|Reactome:Cell Cycle, Mitotic|Reactome:M Phase|Reactome:MASTL Facilitates Mitotic Progression|Reactome:Mitotic Prophase
Tbio	ARPP21	Q9UBL0	3p22.3	Contains 1 SUZ domain.	15	102	0		PathwayCommons: mirtarbase:Homo sapiens
Tbio	ARR3	P36575	Xq13.1	Belongs to the arrestin family.	35	155	9		PathwayCommons: pid:CXCR4-mediated signaling events|PathwayCommons: netpath:FSH|PathwayCommons: mirtarbase:Homo sapiens|PathwayCommons: pid:Thromboxane A2 receptor signaling|PathwayCommons: pid:Visual signal transduction: Cones|PathwayCommons: panther:Wnt signaling pathway
Tbio	ARRB1	P49407	11q13.4	Belongs to the arrestin family.	176	416	79	MIM Number: 107940	PathwayCommons: panther:Angiotensin_II-stimulated_signaling_through_G_proteins_and_beta-arrestin|PathwayCommons: pid:Arf6 signaling events|PathwayCommons: pid:CXCR3-mediated signaling events|PathwayCommons: netpath:FSH|PathwayCommons: mirtarbase:Homo sapiens|PathwayCommons: pid:IL8- and CXCR1-mediated signaling events|PathwayCommons: pid:IL8- and CXCR2-mediated signaling events|PathwayCommons: pi…
Tbio	ARRB2	P32121	17p13.2	Belongs to the arrestin family.	225	229	27		PathwayCommons: pid:ALK1 signaling events|PathwayCommons: inoh:Activation of Smo ( Hedgehog signaling pathway ) |PathwayCommons: panther:Angiotensin_II-stimulated_signaling_through_G_proteins_and_beta-arrestin|PathwayCommons: pid:Arf6 signaling events|PathwayCommons: pid:Atypical NF-kappaB pathway|PathwayCommons: pid:CXCR4-mediated signaling events|PathwayCommons: netpath:FSH|PathwayCommons: netp…
Tbio	ARRDC1	Q8N5I2	9q34.3	Belongs to the arrestin family.	10	93	1		PathwayCommons: mirtarbase:Homo sapiens
Tbio	ARRDC2	Q8TBH0	19p13.11	Belongs to the arrestin family.	7	61	0		PathwayCommons: mirtarbase:Homo sapiens
Tbio	ARRDC3	Q96B67	5q14.3	Belongs to the arrestin family.	22	80	1		PathwayCommons: mirtarbase:Homo sapiens
Tbio	ARRDC4	Q8NCT1	15q26.2	Belongs to the arrestin family.	10	81	1		PathwayCommons: mirtarbase:Homo sapiens
Tbio	ARRDC5	A6NEK1	19p13.3	Belongs to the arrestin family.	2	49	0
Tbio	ARSA	P15289	22q13.33	Belongs to the sulfatase family.	111	305	64	MIM Number: 607574; Phenotype: Metachromatic leukodystrophy, 250100 (3)	PathwayCommons: smpdb:Fabry disease|PathwayCommons: smpdb:Gaucher Disease|PathwayCommons: smpdb:Globoid Cell Leukodystrophy|PathwayCommons: mirtarbase:Homo sapiens|PathwayCommons: smpdb:Krabbe disease|PathwayCommons: smpdb:Metachromatic Leukodystrophy (MLD)|PathwayCommons: smpdb:Sphingolipid Metabolism|PathwayCommons: recon:Thiele2013 - Human metabolism global reconstruction (Recon 2)|KEGG:Lysoso…
Tbio	ARSB	P15848	5q14.1	Belongs to the sulfatase family.	58	198	26	MIM Number: 611542; Phenotype: Mucopolysaccharidosis type VI (Maroteaux-Lamy), 253200 (3)	PathwayCommons: mirtarbase:Homo sapiens|PathwayCommons: humancyc:chondroitin sulfate degradation (metazoa)|KEGG:Lysosome|KEGG:Metabolic pathways|KEGG:Glycosaminoglycan degradation|Reactome:CS/DS degradation|Reactome:Chondroitin sulfate/dermatan sulfate metabolism|Reactome:Gamma carboxylation, hypusine formation and arylsulfatase activation|Reactome:Glycosaminoglycan metabolism|Reactome:Glycosphin…
Tbio	ARSD	P51689	Xp22.33	Belongs to the sulfatase family.	12	117	1		PathwayCommons: mirtarbase:Homo sapiens|Reactome:Gamma carboxylation, hypusine formation and arylsulfatase activation|Reactome:Glycosphingolipid metabolism|Reactome:Metabolism|Reactome:Metabolism of lipids and lipoproteins|Reactome:Metabolism of proteins|Reactome:Post-translational protein modification|Reactome:Sphingolipid metabolism|Reactome:The activation of arylsulfatases|WikiPathways:Estroge…
Tbio	ARSE	P51690	Xp22.33	Belongs to the sulfatase family.	23	66	0	MIM Number: 300180; Phenotype: Chondrodysplasia punctata, X-linked recessive, 302950 (3)	Reactome:Gamma carboxylation, hypusine formation and arylsulfatase activation|Reactome:Glycosphingolipid metabolism|Reactome:Metabolism|Reactome:Metabolism of lipids and lipoproteins|Reactome:Metabolism of proteins|Reactome:Post-translational protein modification|Reactome:Sphingolipid metabolism|Reactome:The activation of arylsulfatases|WikiPathways:Estrogen metabolism
Tbio	ARSF	P54793	Xp22.33	Belongs to the sulfatase family.	11	126	0	MIM Number: 300003	PathwayCommons: mirtarbase:Homo sapiens|Reactome:Gamma carboxylation, hypusine formation and arylsulfatase activation|Reactome:Glycosphingolipid metabolism|Reactome:Metabolism|Reactome:Metabolism of lipids and lipoproteins|Reactome:Metabolism of proteins|Reactome:Post-translational protein modification|Reactome:Sphingolipid metabolism|Reactome:The activation of arylsulfatases
Tbio	ARSG	Q96EG1	17q24.2	Belongs to the sulfatase family.	12	81	0	MIM Number: 610008	PathwayCommons: mirtarbase:Homo sapiens|KEGG:Lysosome|Reactome:Gamma carboxylation, hypusine formation and arylsulfatase activation|Reactome:Glycosphingolipid metabolism|Reactome:Metabolism|Reactome:Metabolism of lipids and lipoproteins|Reactome:Metabolism of proteins|Reactome:Post-translational protein modification|Reactome:Sphingolipid metabolism|Reactome:The activation of arylsulfatases
Tbio	ARSH	Q5FYA8	Xp22.33	Belongs to the sulfatase family.	1	77	0		Reactome:Gamma carboxylation, hypusine formation and arylsulfatase activation|Reactome:Glycosphingolipid metabolism|Reactome:Metabolism|Reactome:Metabolism of lipids and lipoproteins|Reactome:Metabolism of proteins|Reactome:Post-translational protein modification|Reactome:Sphingolipid metabolism|Reactome:The activation of arylsulfatases
Tbio	ARSI	Q5FYB1	5q32	Belongs to the sulfatase family.	10	108	0		PathwayCommons: mirtarbase:Homo sapiens|Reactome:Gamma carboxylation, hypusine formation and arylsulfatase activation|Reactome:Glycosphingolipid metabolism|Reactome:Metabolism|Reactome:Metabolism of lipids and lipoproteins|Reactome:Metabolism of proteins|Reactome:Post-translational protein modification|Reactome:Sphingolipid metabolism|Reactome:The activation of arylsulfatases
Tdark	ARSJ	Q5FYB0	4q26	Belongs to the sulfatase family.	8	17	0		PathwayCommons: mirtarbase:Homo sapiens|Reactome:Gamma carboxylation, hypusine formation and arylsulfatase activation|Reactome:Glycosphingolipid metabolism|Reactome:Metabolism|Reactome:Metabolism of lipids and lipoproteins|Reactome:Metabolism of proteins|Reactome:Post-translational protein modification|Reactome:Sphingolipid metabolism|Reactome:The activation of arylsulfatases
Tbio	ARSK	Q6UWY0	5q15	Belongs to the sulfatase family.	6	68	0		Reactome:Gamma carboxylation, hypusine formation and arylsulfatase activation|Reactome:Glycosphingolipid metabolism|Reactome:Metabolism|Reactome:Metabolism of lipids and lipoproteins|Reactome:Metabolism of proteins|Reactome:Post-translational protein modification|Reactome:Sphingolipid metabolism|Reactome:The activation of arylsulfatases
Tbio	ART1	P52961	11p15.4	Belongs to the Arg-specific ADP-ribosyltransferase family.	10	105	4		Reactome:Alpha-defensins|Reactome:Antimicrobial peptides|Reactome:Defensins|Reactome:Immune System|Reactome:Innate Immune System
Tbio	ART3	Q13508	4q21.1	Belongs to the Arg-specific ADP-ribosyltransferase family.	18	266	33		PathwayCommons: mirtarbase:Homo sapiens|Reactome:Metabolism of proteins|Reactome:Post-translational modification: synthesis of GPI-anchored proteins|Reactome:Post-translational protein modification
Tbio	ART4	Q93070	12p12.3	Belongs to the Arg-specific ADP-ribosyltransferase family.	21	108	14	MIM Number: 110600; Phenotype: [Blood group, Dombrock], 616060 (3)	Reactome:Metabolism of proteins|Reactome:Post-translational modification: synthesis of GPI-anchored proteins|Reactome:Post-translational protein modification
Tbio	ART5	Q96L15	11p15.4	Belongs to the Arg-specific ADP-ribosyltransferase family.	7	131	0		PathwayCommons: mirtarbase:Homo sapiens
Tbio	ARTN	Q5T4W7	1p34.1	Belongs to the TGF-beta family. GDNF subfamily.	33	178	16		PathwayCommons: mirtarbase:Homo sapiens|PathwayCommons: ctd:YC137 inhibits the reaction [ARTN protein inhibits the reaction [Tamoxifen inhibits the reaction [Estradiol results in increased expression of BCL2 protein]]]|PathwayCommons: ctd:YC137 inhibits the reaction [ARTN protein inhibits the reaction [fulvestrant inhibits the reaction [Estradiol results in increased expression of BCL2 protein]]]…
Tbio	ARV1	Q9H2C2	1q42.2	Belongs to the ARV1 family.	10	55	1		Reactome:Cholesterol biosynthesis|Reactome:Metabolism|Reactome:Metabolism of lipids and lipoproteins
Tbio	ARVCF	O00192	22q11.21	Contains 10 ARM repeats.	33	63	21		PathwayCommons: mirtarbase:Homo sapiens
Tbio	ARX	Q96QS3	Xp21.3	Contains 1 homeobox DNA-binding domain.	73	313	153	MIM Number: 300382; Phenotype: Epileptic encephalopathy, early infantile, 1, 308350 (3); Lissencephaly, X-linked 2, 300215 (3); Mental retardation, X-linked 29 and others, 300419 (3); Proud syndrome, 300004 (3); Partington syndrome, 309510 (3); Hydranencephaly with abnormal genitalia, 300215 (3)	PathwayCommons: mirtarbase:Homo sapiens|WikiPathways:Ectoderm Differentiation
Tbio	AS3MT	Q9HBK9	10q24.32	Belongs to the methyltransferase superfamily.	72	81	1		PathwayCommons: ctd:[AS3MT protein results in increased abundance of Arsenicals metabolite]|PathwayCommons: ctd:[AS3MT protein results in increased metabolism of arsenite]|PathwayCommons: ctd:[AS3MT protein results in increased metabolism of monomethylarsonic acid]|PathwayCommons: ctd:tris(2-carboxyethyl)phosphine promotes the reaction [AS3MT protein results in increased methylation of Arsenic]|R…
Tchem	ASAH1	Q13510	8p22	Belongs to the acid ceramidase family.	63	168	39		PathwayCommons: pid:Ceramide signaling pathway|PathwayCommons: mirtarbase:Homo sapiens|PathwayCommons: recon:Thiele2013 - Human metabolism global reconstruction (Recon 2)|PathwayCommons: humancyc:sphingosine and sphingosine-1-phosphate metabolism|KEGG:Lysosome|KEGG:Metabolic pathways|KEGG:Sphingolipid signaling pathway|KEGG:Sphingolipid metabolism|Reactome:Glycosphingolipid metabolism|Reactome:Im…
Tchem	ASAH2	Q9NR71	10q11.23	Belongs to the neutral ceramidase family.	26	121	1		PathwayCommons: ctd:N,N-dimethylsphingosine inhibits the reaction [ASAH2 protein results in increased expression of BCL2 protein]|PathwayCommons: humancyc:sphingosine and sphingosine-1-phosphate metabolism|KEGG:Metabolic pathways|KEGG:Sphingolipid signaling pathway|KEGG:Sphingolipid metabolism|Reactome:Glycosphingolipid metabolism|Reactome:Metabolism|Reactome:Metabolism of lipids and lipoproteins…
Tdark	ASAH2B	P0C7U1	10q11.23	Belongs to the neutral ceramidase family.	3	2	0
Tbio	ASAP1	Q9ULH1	8q24.21-q24.22	Contains 1 SH3 domain.	40	170	47		PathwayCommons: pid:Arf1 pathway|PathwayCommons: netpath:EGFR1|PathwayCommons: mirtarbase:Homo sapiens|PathwayCommons: panther:Integrin signalling pathway|PathwayCommons: pid:Signaling events mediated by focal adhesion kinase|KEGG:Fc gamma R-mediated phagocytosis|KEGG:Endocytosis|Reactome:Cargo trafficking to the periciliary membrane|Reactome:Cilium Assembly|Reactome:Organelle biogenesis and main…
Tbio	ASAP2	O43150	2p25.1	Contains 1 SH3 domain.	24	69	1		PathwayCommons: pid:Arf6 trafficking events|PathwayCommons: mirtarbase:Homo sapiens|KEGG:Fc gamma R-mediated phagocytosis|KEGG:Endocytosis
Tbio	ASAP3	Q8TDY4	1p36.12	Contains 1 PH domain.	14	105	0		PathwayCommons: netpath:EGFR1|PathwayCommons: mirtarbase:Homo sapiens|KEGG:Fc gamma R-mediated phagocytosis|KEGG:Endocytosis
Tdark	ASB1	Q9Y576	2q37.3	Contains 1 SOCS box domain.	12	22	1		UniProt:Protein modification; protein ubiquitination.|PathwayCommons: mirtarbase:Homo sapiens|Reactome:Adaptive Immune System|Reactome:Antigen processing: Ubiquitination & Proteasome degradation|Reactome:Class I MHC mediated antigen processing & presentation|Reactome:Immune System
Tbio	ASB10	Q8WXI3	7q36.1	Contains 1 SOCS box domain.	12	92	10		UniProt:Protein modification; protein ubiquitination.|Reactome:Adaptive Immune System|Reactome:Antigen processing: Ubiquitination & Proteasome degradation|Reactome:Class I MHC mediated antigen processing & presentation|Reactome:Immune System
Tdark	ASB11	Q8WXH4	Xp22.2	Contains 1 SOCS box domain.	6	64	10		UniProt:Protein modification; protein ubiquitination.|PathwayCommons: mirtarbase:Homo sapiens|Reactome:Adaptive Immune System|Reactome:Antigen processing: Ubiquitination & Proteasome degradation|Reactome:Class I MHC mediated antigen processing & presentation|Reactome:Immune System
Tdark	ASB12	Q8WXK4	Xq11.2	Contains 1 SOCS box domain.	7	47	1		UniProt:Protein modification; protein ubiquitination.|Reactome:Adaptive Immune System|Reactome:Antigen processing: Ubiquitination & Proteasome degradation|Reactome:Class I MHC mediated antigen processing & presentation|Reactome:Immune System
Tdark	ASB13	Q8WXK3	10p15.1	Contains 1 SOCS box domain.	12	50	5		UniProt:Protein modification; protein ubiquitination.|PathwayCommons: mirtarbase:Homo sapiens|Reactome:Adaptive Immune System|Reactome:Antigen processing: Ubiquitination & Proteasome degradation|Reactome:Class I MHC mediated antigen processing & presentation|Reactome:Immune System
Tdark	ASB14	A6NK59	3p14.3	Contains 1 SOCS box domain.	4	11	0		UniProt:Protein modification; protein ubiquitination.|Reactome:Adaptive Immune System|Reactome:Antigen processing: Ubiquitination & Proteasome degradation|Reactome:Class I MHC mediated antigen processing & presentation|Reactome:Immune System
Tdark	ASB15	Q8WXK1	7q31.32	Contains 1 SOCS box domain.	6	2	0		UniProt:Protein modification; protein ubiquitination.|Reactome:Adaptive Immune System|Reactome:Antigen processing: Ubiquitination & Proteasome degradation|Reactome:Class I MHC mediated antigen processing & presentation|Reactome:Immune System
Tdark	ASB16	Q96NS5	17q21.31	Contains 1 SOCS box domain.	7	0	0		UniProt:Protein modification; protein ubiquitination.|Reactome:Adaptive Immune System|Reactome:Antigen processing: Ubiquitination & Proteasome degradation|Reactome:Class I MHC mediated antigen processing & presentation|Reactome:Immune System
Tbio	ASB17	Q8WXJ9	1p31.1	Contains 1 SOCS box domain.	7	107	0		UniProt:Protein modification; protein ubiquitination.|Reactome:Adaptive Immune System|Reactome:Antigen processing: Ubiquitination & Proteasome degradation|Reactome:Class I MHC mediated antigen processing & presentation|Reactome:Immune System
Tdark	ASB18	Q6ZVZ8	2q37.2	Contains 1 SOCS box domain.	5	4	0		UniProt:Protein modification; protein ubiquitination.|Reactome:Adaptive Immune System|Reactome:Antigen processing: Ubiquitination & Proteasome degradation|Reactome:Class I MHC mediated antigen processing & presentation|Reactome:Immune System
Tbio	ASB2	Q96Q27	14q32.12	Contains 1 SOCS box domain.	24	99	14		UniProt:Protein modification; protein ubiquitination.|PathwayCommons: mirtarbase:Homo sapiens|Reactome:Adaptive Immune System|Reactome:Antigen processing: Ubiquitination & Proteasome degradation|Reactome:Class I MHC mediated antigen processing & presentation|Reactome:Immune System
Tbio	ASB3	Q9Y575	2p16.2	Contains 1 SOCS box domain.	12	109	5		UniProt:Protein modification; protein ubiquitination.|PathwayCommons: mirtarbase:Homo sapiens|Reactome:Adaptive Immune System|Reactome:Antigen processing: Ubiquitination & Proteasome degradation|Reactome:Class I MHC mediated antigen processing & presentation|Reactome:Immune System
Tbio	ASB4	Q9Y574	7q21.3	Contains 1 SOCS box domain.	9	103	7		UniProt:Protein modification; protein ubiquitination.|PathwayCommons: mirtarbase:Homo sapiens|Reactome:Adaptive Immune System|Reactome:Antigen processing: Ubiquitination & Proteasome degradation|Reactome:Class I MHC mediated antigen processing & presentation|Reactome:Immune System
Tdark	ASB5	Q8WWX0	4q34.2	Contains 1 SOCS box domain.	6	75	17		UniProt:Protein modification; protein ubiquitination.|Reactome:Adaptive Immune System|Reactome:Antigen processing: Ubiquitination & Proteasome degradation|Reactome:Class I MHC mediated antigen processing & presentation|Reactome:Immune System
Tdark	ASB6	Q9NWX5	9q34.11	Contains 1 SOCS box domain.	10	40	0		UniProt:Protein modification; protein ubiquitination.|PathwayCommons: mirtarbase:Homo sapiens|Reactome:Adaptive Immune System|Reactome:Antigen processing: Ubiquitination & Proteasome degradation|Reactome:Class I MHC mediated antigen processing & presentation|Reactome:Immune System
Tbio	ASB7	Q9H672	15q26.3	Contains 1 SOCS box domain.	10	94	0		UniProt:Protein modification; protein ubiquitination.|Reactome:Adaptive Immune System|Reactome:Antigen processing: Ubiquitination & Proteasome degradation|Reactome:Class I MHC mediated antigen processing & presentation|Reactome:Immune System
Tdark	ASB8	Q9H765	12q13.11	Contains 1 SOCS box domain.	10	92	16		UniProt:Protein modification; protein ubiquitination.|PathwayCommons: mirtarbase:Homo sapiens|Reactome:Adaptive Immune System|Reactome:Antigen processing: Ubiquitination & Proteasome degradation|Reactome:Class I MHC mediated antigen processing & presentation|Reactome:Immune System
Tbio	ASB9	Q96DX5	Xp22.2	Contains 1 SOCS box domain.	20	111	9		UniProt:Protein modification; protein ubiquitination.|Reactome:Adaptive Immune System|Reactome:Antigen processing: Ubiquitination & Proteasome degradation|Reactome:Class I MHC mediated antigen processing & presentation|Reactome:Immune System
Tbio	ASCC1	Q8N9N2	10q22.1	Contains 1 KH domain.	14	69	17		Reactome:ALKBH3 mediated reversal of alkylation damage|Reactome:DNA Damage Reversal|Reactome:DNA Repair|Reactome:Reversal of alkylation damage by DNA dioxygenases
Tbio	ASCC2	Q9H1I8	22q12.2	Contains 1 CUE domain.	13	76	23		PathwayCommons: mirtarbase:Homo sapiens|Reactome:ALKBH3 mediated reversal of alkylation damage|Reactome:DNA Damage Reversal|Reactome:DNA Repair|Reactome:Reversal of alkylation damage by DNA dioxygenases
Tbio	ASCC3	Q8N3C0	6q16.3	Contains 2 SEC63 domains.	23	50	1		PathwayCommons: mirtarbase:Homo sapiens|Reactome:ALKBH3 mediated reversal of alkylation damage|Reactome:DNA Damage Reversal|Reactome:DNA Repair|Reactome:Reversal of alkylation damage by DNA dioxygenases|WikiPathways:Endoderm Differentiation|WikiPathways:Mesodermal Commitment Pathway
Tbio	ASCL1	P50553	12q23.2	Contains 1 bHLH (basic helix-loop-helix) domain.	75	359	64	MIM Number: 100790; Phenotype: Central hypoventilation syndrome, congenital, 209880 (3); Haddad syndrome, 209880 (3)	PathwayCommons: netpath:Notch|PathwayCommons: pid:Notch-mediated HES/HEY network|WikiPathways:Sudden Infant Death Syndrome (SIDS) Susceptibility Pathways|WikiPathways:Neural Crest Differentiation|WikiPathways:Dopaminergic Neurogenesis
Tbio	ASCL2	Q99929	11p15.5	Contains 1 bHLH (basic helix-loop-helix) domain.	22	148	24		PathwayCommons: mirtarbase:Homo sapiens
Tbio	ASCL3	Q9NQ33	11p15.4	Contains 1 bHLH (basic helix-loop-helix) domain.	5	66	5
Tdark	ASCL4	Q6XD76	12q23.3	Contains 1 bHLH (basic helix-loop-helix) domain.	8	16	0
Tdark	ASCL5	Q7RTU5	1q32.1	Contains 1 bHLH (basic helix-loop-helix) domain.	0	0	0
Tchem	ASF1A	Q9Y294	6q22.31	Belongs to the ASF1 family.	48	251	11		PathwayCommons: mirtarbase:Homo sapiens|Reactome:Cellular Senescence|Reactome:Cellular responses to stress|Reactome:DNA Damage/Telomere Stress Induced Senescence|Reactome:Formation of Senescence-Associated Heterochromatin Foci (SAHF)
Tbio	ASF1B	Q9NVP2	19p13.12	Belongs to the ASF1 family.	30	108	28		PathwayCommons: mirtarbase:Homo sapiens
Tbio	ASGR1	P07306	17p13.1	Contains 1 C-type lectin domain.	46	225	26		PathwayCommons: mirtarbase:Homo sapiens|KEGG:Thyroid hormone synthesis|Reactome:Asparagine N-linked glycosylation|Reactome:Metabolism of proteins|Reactome:Post-translational protein modification
Tbio	ASGR2	P07307	17p13.1	Contains 1 C-type lectin domain.	35	121	22		KEGG:Thyroid hormone synthesis|Reactome:Asparagine N-linked glycosylation|Reactome:Metabolism of proteins|Reactome:Post-translational protein modification
Tbio	ASH1L	Q9NR48	1q22	Contains 1 SET domain.	21	86	12		PathwayCommons: mirtarbase:Homo sapiens|KEGG:Lysine degradation|Reactome:Chromatin modifying enzymes|Reactome:Chromatin organization|Reactome:PKMTs methylate histone lysines|WikiPathways:Histone Modifications
Tbio	ASH2L	Q9UBL3	8p11.23	Contains 1 PHD-type zinc finger.	46	220	25		PathwayCommons: mirtarbase:Homo sapiens|Reactome:Activation of HOX genes during differentiation|Reactome:Activation of anterior HOX genes in hindbrain development during early embryogenesis|Reactome:Chromatin modifying enzymes|Reactome:Chromatin organization|Reactome:Deactivation of the beta-catenin transactivating complex|Reactome:Developmental Biology|Reactome:Formation of the beta-catenin:TCF …
Tchem	ASIC1	P78348	12q13.12	Belongs to the amiloride-sensitive sodium channel (TC 1.A.6) family. ASIC1 subfamily.	67	197	44		PathwayCommons: mirtarbase:Homo sapiens|KEGG:Inflammatory mediator regulation of TRP channels|Reactome:Ion channel transport|Reactome:Stimuli-sensing channels|Reactome:Transmembrane transport of small molecules
Tchem	ASIC2	Q16515	17q11.2-q12	Belongs to the amiloride-sensitive sodium channel (TC 1.A.6) family. ASIC2 subfamily.	36	122	2		KEGG:Inflammatory mediator regulation of TRP channels|KEGG:Taste transduction|Reactome:Ion channel transport|Reactome:Stimuli-sensing channels|Reactome:Transmembrane transport of small molecules
Tchem	ASIC3	Q9UHC3	7q36.1	Belongs to the amiloride-sensitive sodium channel (TC 1.A.6) family. ASIC3 subfamily.	33	114	0		KEGG:Inflammatory mediator regulation of TRP channels|Reactome:Ion channel transport|Reactome:Stimuli-sensing channels|Reactome:Transmembrane transport of small molecules
Tbio	ASIC4	Q96FT7	2q35	Belongs to the amiloride-sensitive sodium channel (TC 1.A.6) family. ASIC4 subfamily.	9	104	0	MIM Number: 606715	PathwayCommons: mirtarbase:Homo sapiens|KEGG:Inflammatory mediator regulation of TRP channels|Reactome:Ion channel transport|Reactome:Stimuli-sensing channels|Reactome:Transmembrane transport of small molecules
Tbio	ASIC5	Q9NY37	4q32.1	Belongs to the amiloride-sensitive sodium channel (TC 1.A.6) family. ASIC5 subfamily.	2	74	0	MIM Number: 616693	KEGG:Inflammatory mediator regulation of TRP channels|Reactome:Ion channel transport|Reactome:Stimuli-sensing channels|Reactome:Transmembrane transport of small molecules
Tbio	ASIP	P42127	20q11.22	Contains 1 agouti domain.	39	27	1	MIM Number: 600201; Phenotype: [Skin/hair/eye pigmentation 9, dark/light hair], 611742 (3); [Skin/hair/eye pigmentation 9, brown/nonbrown eyes], 611742 (3)	PathwayCommons: mirtarbase:Homo sapiens|PathwayCommons: pid:Insulin-mediated glucose transport|KEGG:Melanogenesis|WikiPathways:Adipogenesis
Tbio	ASL	P04424	7q11.21	Belongs to the lyase 1 family. Argininosuccinate lyase subfamily.	34	150	16	MIM Number: 608310; Phenotype: Argininosuccinic aciduria, 207900 (3)	UniProt:Amino-acid biosynthesis; L-arginine biosynthesis; L-arginine from L-ornithine and carbamoyl phosphate: step 3/3.|UniProt:Nitrogen metabolism; urea cycle; L-arginine and fumarate from (N(omega)-L-arginino)succinate: step 1/1.|PathwayCommons: smpdb:Arginine and Proline Metabolism|PathwayCommons: panther:Arginine biosynthesis|PathwayCommons: smpdb:Arginine: Glycine Amidinotransferase Deficie…
Tbio	ASMT	P46597	Xp22.3 and Yp11.3	Belongs to the class I-like SAM-binding methyltransferase superfamily. Cation-independent O-methyltransferase family.	29	102	8		UniProt:Aromatic compound metabolism; melatonin biosynthesis; melatonin from serotonin: step 1/2.|PathwayCommons: recon:Thiele2013 - Human metabolism global reconstruction (Recon 2)|PathwayCommons: smpdb:Tryptophan Metabolism|PathwayCommons: inoh:Tryptophan degradation ( Tryptophan degradation ) |PathwayCommons: humancyc:serotonin and melatonin biosynthesis|KEGG:Tryptophan metabolism|KEGG:Metabol…
Tbio	ASMTL	O95671	Xp22.3 and Yp11.3	In the N-terminal section; belongs to the maf family.	11	124	0		PathwayCommons: mirtarbase:Homo sapiens
Tbio	ASNA1	O43681	19p13.13	Belongs to the arsA ATPase family.	25	207	39		PathwayCommons: mirtarbase:Homo sapiens|Reactome:IRE1alpha activates chaperones|Reactome:Metabolism of proteins|Reactome:Unfolded Protein Response (UPR)|Reactome:XBP1(S) activates chaperone genes
Tchem	ASNS	P08243	7q21.3	Contains 1 glutamine amidotransferase type-2 domain.	49	183	32	MIM Number: 108370; Phenotype: Asparagine synthetase deficiency, 615574 (3)	UniProt:Amino-acid biosynthesis; L-asparagine biosynthesis; L-asparagine from L-aspartate (L-Gln route): step 1/1.|PathwayCommons: inoh:Alanine,Aspartic acid and Asparagine metabolism ( Alanine,Aspartic acid and Asparagine metabolism ) |PathwayCommons: smpdb:Ammonia Recycling|PathwayCommons: panther:Asparagine and aspartate biosynthesis|PathwayCommons: smpdb:Aspartate Metabolism|PathwayCommons: s…
Tdark	ASNSD1	Q9NWL6	2q32.2	Contains 1 glutamine amidotransferase type-2 domain.	3	80	0		PathwayCommons: mirtarbase:Homo sapiens
Tbio	ASPA	P45381	17p13.2	Belongs to the AspA/AstE family. Aspartoacylase subfamily.	43	121	27	MIM Number: 608034; Phenotype: Canavan disease, 271900 (3)	PathwayCommons: inoh:Alanine,Aspartic acid and Asparagine metabolism ( Alanine,Aspartic acid and Asparagine metabolism ) |PathwayCommons: smpdb:Aspartate Metabolism|PathwayCommons: smpdb:Canavan Disease|PathwayCommons: mirtarbase:Homo sapiens|PathwayCommons: smpdb:Hypoacetylaspartia|KEGG:Alanine, aspartate and glutamate metabolism|KEGG:Histidine metabolism|KEGG:Metabolic pathways|Reactome:Amino a…
Tbio	ASPDH	A6ND91	19q13.33	Belongs to the L-aspartate dehydrogenase family.	3	27	2		UniProt:Cofactor biosynthesis; NAD(+) biosynthesis; iminoaspartate from L-aspartate (dehydrogenase route): step 1/1.
Tbio	ASPG	Q86U10	14q32.33	Contains 1 asparaginase/glutaminase domain.	6	42	0		PathwayCommons: mirtarbase:Homo sapiens|PathwayCommons: humancyc:asparagine degradation|Reactome:Amino acid synthesis and interconversion (transamination)|Reactome:Metabolism|Reactome:Metabolism of amino acids and derivatives
Tchem	ASPH	Q12797	8q12.3	Contains 4 TPR repeats.	46	197	9	MIM Number: 600582; Phenotype: Traboulsi syndrome, 601552 (3)	PathwayCommons: mirtarbase:Homo sapiens|Reactome:Cardiac conduction|Reactome:Ion channel transport|Reactome:Ion homeostasis|Reactome:Muscle contraction|Reactome:Stimuli-sensing channels|Reactome:Transmembrane transport of small molecules
Tdark	ASPHD1	Q5U4P2	16p11.2	Belongs to the aspartyl/asparaginyl beta-hydroxylase family.	6	25	1
Tdark	ASPHD2	Q6ICH7	22q12.1	Belongs to the aspartyl/asparaginyl beta-hydroxylase family.	7	63	0
Tbio	ASPM	Q8IZT6	1q31.3	Contains 39 IQ domains.	59	27	0	MIM Number: 605481; Phenotype: Microcephaly 5, primary, autosomal recessive, 608716 (3)	PathwayCommons: mirtarbase:Homo sapiens
Tbio	ASPN	Q9BXN1	9q22.31	Contains 1 LRRNT domain.	65	106	1	MIM Number: 608135; Phenotype: {Osteoarthritis susceptibility 3}, 607850 (3); {Lumbar disc degeneration}, 603932 (3)	PathwayCommons: mirtarbase:Homo sapiens|Reactome:ECM proteoglycans|Reactome:Extracellular matrix organization
Tbio	ASPRV1	Q53RT3	2p13.3	Contains 1 peptidase A2 domain.	10	50	3		PathwayCommons: mirtarbase:Homo sapiens
Tbio	ASPSCR1	Q9BZE9	17q25.3	Contains 1 UBX domain.	23	195	24		PathwayCommons: mirtarbase:Homo sapiens|KEGG:Transcriptional misregulation in cancer|Reactome:Membrane Trafficking|Reactome:Translocation of GLUT4 to the plasma membrane|Reactome:Vesicle-mediated transport
Tbio	ASRGL1	Q7L266	11q12.3	Belongs to the Ntn-hydrolase family.	15	116	26		PathwayCommons: smpdb:Ammonia Recycling|PathwayCommons: smpdb:Aspartate Metabolism|PathwayCommons: smpdb:Canavan Disease|PathwayCommons: mirtarbase:Homo sapiens|PathwayCommons: smpdb:Hypoacetylaspartia|PathwayCommons: recon:Thiele2013 - Human metabolism global reconstruction (Recon 2)|PathwayCommons: humancyc:asparagine degradation|Reactome:Histidine, lysine, phenylalanine, tyrosine, proline and …
Tbio	ASS1	P00966	9q34.11	Belongs to the argininosuccinate synthase family. Type 1 subfamily.	72	234	55	MIM Number: 603470; Phenotype: Citrullinemia, 215700 (3)	UniProt:Amino-acid biosynthesis; L-arginine biosynthesis; L-arginine from L-ornithine and carbamoyl phosphate: step 2/3.|UniProt:Nitrogen metabolism; urea cycle; (N(omega)-L-arginino)succinate from L-aspartate and L-citrulline: step 1/1.|PathwayCommons: inoh:Alanine,Aspartic acid and Asparagine metabolism ( Alanine,Aspartic acid and Asparagine metabolism ) |PathwayCommons: smpdb:Arginine and Prol…
Tbio	ASTE1	Q2TB18	3q22.1	Belongs to the asteroid family.	5	90	0		PathwayCommons: mirtarbase:Homo sapiens
Tbio	ASTL	Q6HA08	2q11.2	Belongs to the peptidase M12A family.	8	20	0		PathwayCommons: mirtarbase:Homo sapiens
Tbio	ASTN1	O14525	1q25.2	Contains 1 fibronectin type-III domain.	12	12	0		PathwayCommons: mirtarbase:Homo sapiens|WikiPathways:Ectoderm Differentiation
Tbio	ASTN2	O75129	9q33.1	Contains 1 fibronectin type-III domain.	23	73	0	MIM Number: 612856	PathwayCommons: mirtarbase:Homo sapiens
Tbio	ASXL1	Q8IXJ9	20q11.21	Contains 1 PHD-type zinc finger.	88	67	16		PathwayCommons: mirtarbase:Homo sapiens|Reactome:Deubiquitination|Reactome:Metabolism of proteins|Reactome:Post-translational protein modification|Reactome:UCH proteinases
Tbio	ASXL2	Q76L83	2p23.3	Contains 1 PHD-type zinc finger.	11	35	4		PathwayCommons: mirtarbase:Homo sapiens|Reactome:Deubiquitination|Reactome:Metabolism of proteins|Reactome:Post-translational protein modification|Reactome:UCH proteinases
Tbio	ASXL3	Q9C0F0	18q12.1	Contains 1 PHD-type zinc finger.	13	4	0		PathwayCommons: mirtarbase:Homo sapiens
Tbio	ASZ1	Q8WWH4	7q31.2	Contains 1 SAM (sterile alpha motif) domain.	10	83	6		Reactome:Gene Expression|Reactome:Gene Silencing by RNA|Reactome:PIWI-interacting RNA (piRNA) biogenesis
Tbio	ATAD1	Q8NBU5	10q23.31	Belongs to the AAA ATPase family.	11	57	38		PathwayCommons: smpdb:AICA-Ribosiduria|PathwayCommons: smpdb:Adenine phosphoribosyltransferase deficiency (APRT)|PathwayCommons: smpdb:Adenosine Deaminase Deficiency|PathwayCommons: smpdb:Adenylosuccinate Lyase Deficiency|PathwayCommons: smpdb:Azathioprine Action Pathway|PathwayCommons: smpdb:Gout or Kelley-Seegmiller Syndrome|PathwayCommons: mirtarbase:Homo sapiens|PathwayCommons: smpdb:Lesch-Ny…
Tchem	ATAD2	Q6PL18	8q24.13	Contains 1 bromo domain.	30	105	4		PathwayCommons: mirtarbase:Homo sapiens|Reactome:Gene Expression|Reactome:Generic Transcription Pathway|Reactome:TFAP2 (AP-2) family regulates transcription of growth factors and their receptors|Reactome:Transcriptional regulation by the AP-2 (TFAP2) family of transcription factors|WikiPathways:Gastric Cancer Network 2
Tchem	ATAD2B	Q9ULI0	2p24.1-p23.3	Contains 1 bromo domain.	11	15	1		PathwayCommons: mirtarbase:Homo sapiens
Tbio	ATAD3A	Q9NVI7	1p36.33	Belongs to the AAA ATPase family.	24	88	0		PathwayCommons: mirtarbase:Homo sapiens
Tbio	ATAD3B	Q5T9A4	1p36.33	Belongs to the AAA ATPase family.	14	38	0	MIM Number: 612317	PathwayCommons: mirtarbase:Homo sapiens|Reactome:Immune System|Reactome:Innate Immune System|Reactome:Neutrophil degranulation
Tdark	ATAD3C	Q5T2N8	1p36.33	Belongs to the AAA ATPase family.	3	56	0		PathwayCommons: mirtarbase:Homo sapiens
Tbio	ATAD5	Q96QE3	17q11.2	Belongs to the AAA ATPase family.	18	114	0		PathwayCommons: mirtarbase:Homo sapiens
Tbio	ATAT1	Q5SQI0	6p21.33	Contains 1 N-acetyltransferase domain.	21	64	2		PathwayCommons: mirtarbase:Homo sapiens|Reactome:Cilium Assembly|Reactome:Organelle biogenesis and maintenance
Tbio	ATCAY	Q86WG3	19p13.3	Contains 1 CRAL-TRIO domain.	16	31	6	MIM Number: 608179; Phenotype: Ataxia, cerebellar, Cayman type, 601238 (3)
Tbio	ATE1	O95260	10q26.13	Belongs to the R-transferase family.	14	111	16		PathwayCommons: mirtarbase:Homo sapiens
Tchem	ATF1	P18846	12q13.12	Contains 1 KID (kinase-inducible) domain.	67	404	48	MIM Number: 123803	PathwayCommons: ctd:Atenolol inhibits the reaction [4-(N-methyl-N-nitrosamino)-1-(3-pyridyl)-1-butanone results in increased phosphorylation of ATF1 protein]|PathwayCommons: ctd:BIX 02189 inhibits the reaction [Cadmium Chloride results in increased phosphorylation of ATF1 protein]|PathwayCommons: ctd:Copper promotes the reaction [Disulfiram results in decreased activity of ATF1 protein]|PathwayCo…
Tbio	ATF2	P15336	2q31.1	Contains 1 C2H2-type zinc finger.	155	1735	172	MIM Number: 123811	PathwayCommons: ctd:4-(4-fluorophenyl)-2-(4-hydroxyphenyl)-5-(4-pyridyl)imidazole inhibits the reaction [Arachidonic Acid results in increased phosphorylation of ATF2 protein]|PathwayCommons: ctd:4-(4-fluorophenyl)-2-(4-hydroxyphenyl)-5-(4-pyridyl)imidazole inhibits the reaction [Cisplatin results in increased phosphorylation of ATF2 protein]|PathwayCommons: ctd:4-(4-fluorophenyl)-2-(4-hydroxyphe…
Tbio	ATF3	P18847	1q32.3	Contains 1 bZIP (basic-leucine zipper) domain.	163	339	72		PathwayCommons: pid:AP-1 transcription factor network|PathwayCommons: pid:ATF-2 transcription factor network|PathwayCommons: panther:Apoptosis signaling pathway|PathwayCommons: pid:Direct p53 effectors|PathwayCommons: mirtarbase:Homo sapiens|PathwayCommons: netpath:ID|PathwayCommons: ctd:Phenylbutyrates inhibits the reaction [Acrolein results in increased expression of ATF3 protein]|PathwayCommon…
Tbio	ATF4	P18848	22q13.1	Contains 1 bZIP (basic-leucine zipper) domain.	174	726	135		PathwayCommons: ctd:1,2-Dihydroxybenzene-3,5-Disulfonic Acid Disodium Salt inhibits the reaction [bortezomib results in increased expression of ATF4 protein]|PathwayCommons: ctd:2-(4-morpholinyl)-8-phenyl-4H-1-benzopyran-4-one inhibits the reaction [Cadmium Chloride results in increased expression of ATF4]|PathwayCommons: ctd:Acetylcysteine inhibits the reaction [sodium arsenite results in increa…
Tbio	ATF5	Q9Y2D1	19q13.33	Contains 1 bZIP (basic-leucine zipper) domain.	52	201	14		PathwayCommons: mirtarbase:Homo sapiens|PathwayCommons: pid:Signaling events mediated by PRL|WikiPathways:Circadian rythm related genes|WikiPathways:Myometrial Relaxation and Contraction Pathways
Tbio	ATF6	P18850	1q23.3	Contains 1 bZIP (basic-leucine zipper) domain.	114	376	82		PathwayCommons: ctd:1-(1-methanesulfonylpiperidin-4-yl)-3-(4-trifluoromethoxyphenyl)urea inhibits the reaction [Thapsigargin results in increased expression of ATF6 protein]|PathwayCommons: panther:Apoptosis signaling pathway|PathwayCommons: mirtarbase:Homo sapiens|PathwayCommons: ctd:Nelfinavir inhibits the reaction [MBTPS2 protein results in increased cleavage of ATF6 protein]|PathwayCommons: c…
Tbio	ATF6B	Q99941	6p21.3	Contains 1 bZIP (basic-leucine zipper) domain.	25	4	0		PathwayCommons: panther:Apoptosis signaling pathway|PathwayCommons: mirtarbase:Homo sapiens|KEGG:PI3K-Akt signaling pathway|KEGG:Aldosterone synthesis and secretion|KEGG:Longevity regulating pathway|KEGG:Dopaminergic synapse|KEGG:Protein processing in endoplasmic reticulum|KEGG:TNF signaling pathway|KEGG:Adrenergic signaling in cardiomyocytes|KEGG:Estrogen signaling pathway|KEGG:Amphetamine addic…
Tbio	ATF7	P17544	12q13.13	Contains 1 C2H2-type zinc finger.	33	179	6		PathwayCommons: panther:Apoptosis signaling pathway|PathwayCommons: mirtarbase:Homo sapiens|PathwayCommons: pid:Regulation of retinoblastoma protein
Tbio	ATF7IP	Q6VMQ6	12p13.1	Contains 1 fibronectin type-III domain.	26	51	12		PathwayCommons: mirtarbase:Homo sapiens|Reactome:Chromatin modifying enzymes|Reactome:Chromatin organization|Reactome:PKMTs methylate histone lysines
Tdark	ATF7IP2	Q5U623	16p13.2-p13.13	Contains 1 fibronectin type-III domain.	7	62	0		PathwayCommons: mirtarbase:Homo sapiens
Tbio	ATG10	Q9H0Y0	5q14.1-q14.2	Belongs to the ATG10 family.	22	187	9		PathwayCommons: mirtarbase:Homo sapiens|KEGG:Autophagy|Reactome:Cellular responses to stress|Reactome:Macroautophagy|WikiPathways:Nanoparticle triggered autophagic cell death|WikiPathways:Senescence and Autophagy in Cancer
Tbio	ATG101	Q9BSB4	12q13.13	Belongs to the ATG101 family.	10	62	1		KEGG:Longevity regulating pathway|Reactome:Cellular responses to stress|Reactome:Macroautophagy
Tbio	ATG12	O94817	5q22.3	Belongs to the ATG12 family.	32	392	79		PathwayCommons: mirtarbase:Homo sapiens|PathwayCommons: ctd:SMAD4 mutant form inhibits the reaction [galangin results in increased expression of ATG12 protein]|KEGG:Autophagy|KEGG:FoxO signaling pathway|KEGG:NOD-like receptor signaling pathway|KEGG:RIG-I-like receptor signaling pathway|Reactome:Cellular responses to stress|Reactome:Immune System|Reactome:Innate Immune System|Reactome:Macroautopha…
Tbio	ATG13	O75143	11p11.2	Belongs to the ATG13 family. Metazoan subfamily.	29	305	6	MIM Number: 615088	PathwayCommons: mirtarbase:Homo sapiens|PathwayCommons: pid:mTOR signaling pathway|KEGG:Longevity regulating pathway|KEGG:Autophagy|Reactome:Cellular responses to stress|Reactome:Macroautophagy|WikiPathways:PI3K-AKT-mTOR signaling pathway and therapeutic opportunities|WikiPathways:Senescence and Autophagy in Cancer
Tbio	ATG14	Q6ZNE5	14q22.3	Belongs to the ATG14 family.	30	103	3		PathwayCommons: mirtarbase:Homo sapiens|KEGG:Autophagy|Reactome:Cellular responses to stress|Reactome:Macroautophagy|WikiPathways:Nanoparticle triggered autophagic cell death|WikiPathways:Senescence and Autophagy in Cancer
Tbio	ATG16L1	Q676U5	2q37.1	Contains 7 WD repeats.	138	549	50	MIM Number: 610767; Phenotype: {Inflammatory bowel disease (Crohn disease) 10}, 611081 (3)	PathwayCommons: mirtarbase:Homo sapiens|PathwayCommons: ctd:SMAD4 mutant form inhibits the reaction [galangin results in increased expression of ATG16L1 protein]|KEGG:Autophagy|KEGG:NOD-like receptor signaling pathway|Reactome:Cellular responses to stress|Reactome:Macroautophagy|WikiPathways:Nanoparticle triggered autophagic cell death|WikiPathways:Senescence and Autophagy in Cancer
Tbio	ATG16L2	Q8NAA4	11q13.4	Contains 7 WD repeats.	6	115	0		PathwayCommons: mirtarbase:Homo sapiens|KEGG:Autophagy
Tbio	ATG2A	Q2TAZ0	11q13.1	Belongs to the ATG2 family.	7	52	0
Tbio	ATG2B	Q96BY7	14q32.2	Belongs to the ATG2 family.	10	82	0		PathwayCommons: mirtarbase:Homo sapiens
Tbio	ATG3	Q9NT62	3q13.2	Belongs to the ATG3 family.	24	401	84		PathwayCommons: mirtarbase:Homo sapiens|PathwayCommons: ctd:LY2109761 inhibits the reaction [galangin results in increased expression of ATG3 protein]|KEGG:Autophagy|Reactome:Cellular responses to stress|Reactome:Macroautophagy|WikiPathways:Nanoparticle triggered autophagic cell death|WikiPathways:Senescence and Autophagy in Cancer
Tbio	ATG4A	Q8WYN0	Xq22.3	Belongs to the peptidase C54 family.	18	199	19		PathwayCommons: mirtarbase:Homo sapiens|KEGG:Autophagy|Reactome:Cellular responses to stress|Reactome:Macroautophagy|WikiPathways:Nanoparticle triggered autophagic cell death
Tchem	ATG4B	Q9Y4P1	2q37.3	Belongs to the peptidase C54 family.	34	338	16		PathwayCommons: mirtarbase:Homo sapiens|KEGG:Autophagy|Reactome:Cellular responses to stress|Reactome:Macroautophagy
Tbio	ATG4C	Q96DT6	1p31.3	Belongs to the peptidase C54 family.	12	273	30		PathwayCommons: mirtarbase:Homo sapiens|KEGG:Autophagy|Reactome:Cellular responses to stress|Reactome:Macroautophagy
Tbio	ATG4D	Q86TL0	19p13.2	Belongs to the peptidase C54 family.	10	300	55		KEGG:Autophagy|Reactome:Cellular responses to stress|Reactome:Macroautophagy
Tbio	ATG5	Q9H1Y0	6q21	Belongs to the ATG5 family.	95	557	145		PathwayCommons: ctd:ADIPOQ protein inhibits the reaction [Ethanol results in decreased expression of ATG5 protein]|PathwayCommons: ctd:EIF2AK3 protein promotes the reaction [[sorafenib co-treated with vorinostat] results in increased expression of ATG5 protein]|PathwayCommons: ctd:FADD protein promotes the reaction [[sorafenib co-treated with vorinostat] results in decreased expression of ATG5 pr…
Tchem	ATG7	O95352	3p25.3	Belongs to the ATG7 family.	50	366	51		PathwayCommons: ctd:3-methyladenine inhibits the reaction [rottlerin results in increased expression of ATG7 protein]|PathwayCommons: mirtarbase:Homo sapiens|PathwayCommons: panther:Ubiquitin proteasome pathway|KEGG:Autophagy|Reactome:Adaptive Immune System|Reactome:Antigen processing: Ubiquitination & Proteasome degradation|Reactome:Cellular responses to stress|Reactome:Class I MHC mediated anti…
Tbio	ATG9A	Q7Z3C6	2q35	Belongs to the ATG9 family.	27	248	16		PathwayCommons: mirtarbase:Homo sapiens|Reactome:Cellular responses to stress|Reactome:Macroautophagy
Tbio	ATG9B	Q674R7	7q36.1	Belongs to the ATG9 family.	19	113	0		PathwayCommons: recon:Thiele2013 - Human metabolism global reconstruction (Recon 2)|Reactome:Cellular responses to stress|Reactome:Macroautophagy|WikiPathways:Nanoparticle triggered autophagic cell death
Tchem	ATIC	P31939	2q35	Belongs to the PurH family.	49	198	73		UniProt:Purine metabolism; IMP biosynthesis via de novo pathway; 5-formamido-1-(5-phospho-D-ribosyl)imidazole-4-carboxamide from 5-amino-1-(5-phospho-D-ribosyl)imidazole-4-carboxamide (10-formyl THF route): step 1/1.|UniProt:Purine metabolism; IMP biosynthesis via de novo pathway; IMP from 5-formamido-1-(5-phospho-D-ribosyl)imidazole-4-carboxamide: step 1/1.|PathwayCommons: smpdb:AICA-Ribosiduria…
Tbio	ATL1	Q8WXF7	14q22.1	Contains 1 GB1/RHD3-type G (guanine nucleotide-binding) domain.	74	152	33	MIM Number: 606439; Phenotype: Spastic paraplegia 3A, autosomal dominant, 182600 (3); Neuropathy, hereditary sensory, type ID, 613708 (3)	PathwayCommons: mirtarbase:Homo sapiens
Tbio	ATL2	Q8NHH9	2p22.2-p22.1	Contains 1 GB1/RHD3-type G (guanine nucleotide-binding) domain.	12	77	1		PathwayCommons: mirtarbase:Homo sapiens
Tbio	ATL3	Q6DD88	11q13.1	Contains 1 GB1/RHD3-type G (guanine nucleotide-binding) domain.	9	132	0		PathwayCommons: mirtarbase:Homo sapiens
Tchem	ATM	Q13315	11q22.3	Contains 1 PI3K/PI4K domain.	952	954	243	MIM Number: 607585; Phenotype: Ataxia-telangiectasia, 208900 (3); Lymphoma, B-cell non-Hodgkin, somatic (3); {Breast cancer, susceptibility to}, 114480 (3); Lymphoma, mantle cell, somatic (3); T-cell prolymphocytic leukemia, somatic (3)	PathwayCommons: ctd:2-(2-amino-3-methoxyphenyl)-4H-1-benzopyran-4-one inhibits the reaction [Genistein results in increased phosphorylation of ATM protein]|PathwayCommons: ctd:2-morpholin-4-yl-6-thianthren-1-yl-pyran-4-one inhibits the reaction [IGF1 protein results in increased activity of ATM protein]|PathwayCommons: ctd:2-morpholin-4-yl-6-thianthren-1-yl-pyran-4-one inhibits the reaction [INS1…
Tbio	ATMIN	O43313	16q23.2	Contains 2 C2H2-type zinc fingers.	14	48	1	MIM Number: 614693	PathwayCommons: mirtarbase:Homo sapiens|WikiPathways:ATM Signaling Network in Development and Disease
Tbio	ATN1	P54259	12p13.31		66	102	9	MIM Number: 607462; Phenotype: Dentatorubro-pallidoluysian atrophy, 125370 (3)	PathwayCommons: mirtarbase:Homo sapiens
Tbio	ATOH1	Q92858	4q22.2	Contains 1 bHLH (basic helix-loop-helix) domain.	43	424	176		PathwayCommons: mirtarbase:Homo sapiens
Tbio	ATOH7	Q8N100	10q21.3	Contains 1 bHLH (basic helix-loop-helix) domain.	22	126	41		WikiPathways:Circadian rythm related genes
Tbio	ATOH8	Q96SQ7	2p11.2	Contains 1 bHLH (basic helix-loop-helix) domain.	12	96	0		PathwayCommons: mirtarbase:Homo sapiens
Tbio	ATOX1	O00244	5q33.1	Contains 1 HMA domain.	60	183	156	MIM Number: 602270	PathwayCommons: mirtarbase:Homo sapiens|PathwayCommons: ctd:[[ATOX1 protein binds to Copper] binds to ATP7B protein] inhibits the reaction [ATOX1 protein binds to Copper]|KEGG:Mineral absorption|Reactome:Antimicrobial peptides|Reactome:Cellular responses to stress|Reactome:Detoxification of Reactive Oxygen Species|Reactome:Immune System|Reactome:Innate Immune System|Reactome:Ion influx/efflux at …
Tbio	ATP10A	O60312	15q12	Belongs to the cation transport ATPase (P-type) (TC 3.A.3) family. Type IV subfamily.	23	5	0	MIM Number: 605855	PathwayCommons: mirtarbase:Homo sapiens|PathwayCommons: recon:Thiele2013 - Human metabolism global reconstruction (Recon 2)|Reactome:Ion channel transport|Reactome:Ion transport by P-type ATPases|Reactome:Transmembrane transport of small molecules
Tdark	ATP10B	O94823	5q34	Belongs to the cation transport ATPase (P-type) (TC 3.A.3) family. Type IV subfamily.	6	10	1		PathwayCommons: mirtarbase:Homo sapiens|Reactome:Ion channel transport|Reactome:Ion transport by P-type ATPases|Reactome:Transmembrane transport of small molecules
Tdark	ATP10D	Q9P241	4p12	Belongs to the cation transport ATPase (P-type) (TC 3.A.3) family. Type IV subfamily.	12	28	0		PathwayCommons: mirtarbase:Homo sapiens|Reactome:Ion channel transport|Reactome:Ion transport by P-type ATPases|Reactome:Transmembrane transport of small molecules
Tbio	ATP11A	P98196	13q34	Belongs to the cation transport ATPase (P-type) (TC 3.A.3) family. Type IV subfamily.	14	42	0	MIM Number: 605868	PathwayCommons: mirtarbase:Homo sapiens|Reactome:Immune System|Reactome:Innate Immune System|Reactome:Ion channel transport|Reactome:Ion transport by P-type ATPases|Reactome:Neutrophil degranulation|Reactome:Transmembrane transport of small molecules|WikiPathways:Lung fibrosis
Tdark	ATP11AUN	Q6ZP68	13q34		1	0	0
Tbio	ATP11B	Q9Y2G3	3q26.33	Belongs to the cation transport ATPase (P-type) (TC 3.A.3) family. Type IV subfamily.	14	83	8	MIM Number: 605869	PathwayCommons: mirtarbase:Homo sapiens|Reactome:Immune System|Reactome:Innate Immune System|Reactome:Ion channel transport|Reactome:Ion transport by P-type ATPases|Reactome:Neutrophil degranulation|Reactome:Transmembrane transport of small molecules
Tbio	ATP11C	Q8NB49	Xq27.1	Belongs to the cation transport ATPase (P-type) (TC 3.A.3) family. Type IV subfamily.	15	81	5		PathwayCommons: mirtarbase:Homo sapiens|Reactome:Ion channel transport|Reactome:Ion transport by P-type ATPases|Reactome:Transmembrane transport of small molecules
Tchem	ATP12A	P54707	13q12.12	Belongs to the cation transport ATPase (P-type) (TC 3.A.3) family. Type IIC subfamily.	23	71	1	MIM Number: 182360	PathwayCommons: ctd:Sch 28080 inhibits the reaction [[ATP12A protein co-treated with ATP4B protein] results in increased uptake of Rubidium]|KEGG:Oxidative phosphorylation|Reactome:Ion channel transport|Reactome:Ion transport by P-type ATPases|Reactome:Transmembrane transport of small molecules
Tbio	ATP13A1	Q9HD20	19p13.11	Belongs to the cation transport ATPase (P-type) (TC 3.A.3) family. Type V subfamily.	11	53	0		PathwayCommons: mirtarbase:Homo sapiens|Reactome:Ion channel transport|Reactome:Ion transport by P-type ATPases|Reactome:Transmembrane transport of small molecules
Tbio	ATP13A2	Q9NQ11	1p36.13	Belongs to the cation transport ATPase (P-type) (TC 3.A.3) family. Type V subfamily.	80	127	12	MIM Number: 610513; Phenotype: Kufor-Rakeb syndrome, 606693 (3); ?Ceroid lipofuscinosis, neuronal, 12, 606693 (3)	PathwayCommons: mirtarbase:Homo sapiens|PathwayCommons: ctd:[ATP13A2 protein results in increased susceptibility to Paraquat]|Reactome:Ion channel transport|Reactome:Ion transport by P-type ATPases|Reactome:Transmembrane transport of small molecules
Tbio	ATP13A3	Q9H7F0	3q29	Belongs to the cation transport ATPase (P-type) (TC 3.A.3) family. Type V subfamily.	13	47	0		PathwayCommons: mirtarbase:Homo sapiens
Tdark	ATP13A4	Q4VNC1	3q29	Belongs to the cation transport ATPase (P-type) (TC 3.A.3) family. Type V subfamily.	4	3	0		Reactome:Ion channel transport|Reactome:Ion transport by P-type ATPases|Reactome:Transmembrane transport of small molecules
Tdark	ATP13A5	Q4VNC0	3q29	Belongs to the cation transport ATPase (P-type) (TC 3.A.3) family. Type V subfamily.	2	4	0		Reactome:Ion channel transport|Reactome:Ion transport by P-type ATPases|Reactome:Transmembrane transport of small molecules
Tclin	ATP1A1	P05023	1p13.1	Belongs to the cation transport ATPase (P-type) (TC 3.A.3) family. Type IIC subfamily.	128	346	54	MIM Number: 182310	PathwayCommons: smpdb:Acebutolol Action Pathway|PathwayCommons: smpdb:Alprenolol Action Pathway|PathwayCommons: smpdb:Amiloride Action Pathway|PathwayCommons: smpdb:Amiodarone Action Pathway|PathwayCommons: smpdb:Amlodipine Action Pathway|PathwayCommons: smpdb:Arbutamine Action Pathway|PathwayCommons: smpdb:Atenolol Action Pathway|PathwayCommons: smpdb:Bendroflumethiazide Action Pathway|PathwayCo…
Tclin	ATP1A2	P50993	1q23.2	Belongs to the cation transport ATPase (P-type) (TC 3.A.3) family. Type IIC subfamily.	116	108	1	MIM Number: 182340; Phenotype: Migraine, familial hemiplegic, 2, 602481 (3); Alternating hemiplegia of childhood, 104290 (3); Migraine, familial basilar, 602481 (3)	PathwayCommons: smpdb:Acebutolol Action Pathway|PathwayCommons: smpdb:Alprenolol Action Pathway|PathwayCommons: smpdb:Amiloride Action Pathway|PathwayCommons: smpdb:Amiodarone Action Pathway|PathwayCommons: smpdb:Amlodipine Action Pathway|PathwayCommons: smpdb:Arbutamine Action Pathway|PathwayCommons: smpdb:Atenolol Action Pathway|PathwayCommons: smpdb:Bendroflumethiazide Action Pathway|PathwayCo…
Tclin	ATP1A3	P13637	19q13.2	Belongs to the cation transport ATPase (P-type) (TC 3.A.3) family. Type IIC subfamily.	72	103	42	MIM Number: 182350; Phenotype: Dystonia-12, 128235 (3); Alternating hemiplegia of childhood 2, 614820 (3); CAPOS syndrome, 601338 (3)	PathwayCommons: smpdb:Acebutolol Action Pathway|PathwayCommons: smpdb:Alprenolol Action Pathway|PathwayCommons: smpdb:Amiloride Action Pathway|PathwayCommons: smpdb:Amiodarone Action Pathway|PathwayCommons: smpdb:Amlodipine Action Pathway|PathwayCommons: smpdb:Arbutamine Action Pathway|PathwayCommons: smpdb:Atenolol Action Pathway|PathwayCommons: smpdb:Bendroflumethiazide Action Pathway|PathwayCo…
Tclin	ATP1A4	Q13733	1q23.2	Belongs to the cation transport ATPase (P-type) (TC 3.A.3) family. Type IIC subfamily.	20	4	1		PathwayCommons: smpdb:Acebutolol Action Pathway|PathwayCommons: smpdb:Alprenolol Action Pathway|PathwayCommons: smpdb:Amiloride Action Pathway|PathwayCommons: smpdb:Amiodarone Action Pathway|PathwayCommons: smpdb:Amlodipine Action Pathway|PathwayCommons: smpdb:Arbutamine Action Pathway|PathwayCommons: smpdb:Atenolol Action Pathway|PathwayCommons: smpdb:Bendroflumethiazide Action Pathway|PathwayCo…
Tclin	ATP1B1	P05026	1q24.2	Belongs to the X(+)/potassium ATPases subunit beta family.	73	175	15	MIM Number: 182330; Phenotype: [Blood pressure regulation QTL], 145500 (2)	PathwayCommons: smpdb:Acebutolol Action Pathway|PathwayCommons: smpdb:Alprenolol Action Pathway|PathwayCommons: smpdb:Amiloride Action Pathway|PathwayCommons: smpdb:Amiodarone Action Pathway|PathwayCommons: smpdb:Amlodipine Action Pathway|PathwayCommons: smpdb:Arbutamine Action Pathway|PathwayCommons: smpdb:Atenolol Action Pathway|PathwayCommons: smpdb:Bendroflumethiazide Action Pathway|PathwayCo…
Tclin	ATP1B2	P14415	17p13.1	Belongs to the X(+)/potassium ATPases subunit beta family.	40	155	6		PathwayCommons: smpdb:Acebutolol Action Pathway|PathwayCommons: smpdb:Alprenolol Action Pathway|PathwayCommons: smpdb:Amiloride Action Pathway|PathwayCommons: smpdb:Amiodarone Action Pathway|PathwayCommons: smpdb:Amlodipine Action Pathway|PathwayCommons: smpdb:Arbutamine Action Pathway|PathwayCommons: smpdb:Atenolol Action Pathway|PathwayCommons: smpdb:Bendroflumethiazide Action Pathway|PathwayCo…
Tclin	ATP1B3	P54709	3q23	Belongs to the X(+)/potassium ATPases subunit beta family.	24	189	35		PathwayCommons: smpdb:Acebutolol Action Pathway|PathwayCommons: smpdb:Alprenolol Action Pathway|PathwayCommons: smpdb:Amiloride Action Pathway|PathwayCommons: smpdb:Amiodarone Action Pathway|PathwayCommons: smpdb:Amlodipine Action Pathway|PathwayCommons: smpdb:Arbutamine Action Pathway|PathwayCommons: smpdb:Atenolol Action Pathway|PathwayCommons: smpdb:Bendroflumethiazide Action Pathway|PathwayCo…
Tdark	ATP1B4	Q9UN42	Xq24	Belongs to the X(+)/potassium ATPases subunit beta family.	8	30	9		PathwayCommons: recon:Thiele2013 - Human metabolism global reconstruction (Recon 2)|KEGG:Gastric acid secretion|KEGG:Proximal tubule bicarbonate reclamation|KEGG:Protein digestion and absorption|KEGG:Bile secretion|KEGG:Carbohydrate digestion and absorption|KEGG:Cardiac muscle contraction|KEGG:Thyroid hormone signaling pathway|KEGG:Adrenergic signaling in cardiomyocytes|KEGG:cAMP signaling pathwa…
Tbio	ATP23	Q9Y6H3	12q14.1	Belongs to the peptidase M76 family.	6	34	13
Tchem	ATP2A1	O14983	16p11.2	Belongs to the cation transport ATPase (P-type) (TC 3.A.3) family. Type IIA subfamily.	51	244	130	MIM Number: 108730; Phenotype: Brody myopathy, 601003 (3)	KEGG:Alzheimer's disease|KEGG:Calcium signaling pathway|KEGG:Pancreatic secretion|KEGG:cGMP-PKG signaling pathway|Reactome:Cardiac conduction|Reactome:Hemostasis|Reactome:Ion channel transport|Reactome:Ion homeostasis|Reactome:Ion transport by P-type ATPases|Reactome:Muscle contraction|Reactome:Platelet calcium homeostasis|Reactome:Platelet homeostasis|Reactome:Pre-NOTCH Expression and Processing…
Tchem	ATP2A2	P16615	12q24.11	Belongs to the cation transport ATPase (P-type) (TC 3.A.3) family. Type IIA subfamily.	163	264	38	MIM Number: 108740; Phenotype: Darier disease, 124200 (3); Acrokeratosis verruciformis, 101900 (3)	PathwayCommons: smpdb:Acebutolol Action Pathway|PathwayCommons: smpdb:Alprenolol Action Pathway|PathwayCommons: smpdb:Amiodarone Action Pathway|PathwayCommons: smpdb:Amlodipine Action Pathway|PathwayCommons: smpdb:Arbutamine Action Pathway|PathwayCommons: smpdb:Atenolol Action Pathway|PathwayCommons: smpdb:Betaxolol Action Pathway|PathwayCommons: smpdb:Bevantolol Action Pathway|PathwayCommons: sm…
Tchem	ATP2A3	Q93084	17p13.2	Belongs to the cation transport ATPase (P-type) (TC 3.A.3) family. Type IIA subfamily.	36	91	24		KEGG:Alzheimer's disease|KEGG:Calcium signaling pathway|KEGG:Pancreatic secretion|KEGG:cGMP-PKG signaling pathway|Reactome:Cardiac conduction|Reactome:Hemostasis|Reactome:Ion channel transport|Reactome:Ion homeostasis|Reactome:Ion transport by P-type ATPases|Reactome:Muscle contraction|Reactome:Platelet calcium homeostasis|Reactome:Platelet homeostasis|Reactome:Pre-NOTCH Expression and Processing…
Tbio	ATP2B1	P20020	12q21.33	Belongs to the cation transport ATPase (P-type) (TC 3.A.3) family. Type IIB subfamily.	74	111	22		PathwayCommons: pid:C-MYB transcription factor network|PathwayCommons: mirtarbase:Homo sapiens|PathwayCommons: recon:Thiele2013 - Human metabolism global reconstruction (Recon 2)|PathwayCommons: ctd:caloxin 1b1 inhibits the reaction [ATP2B1 protein results in increased export of Calcium]|KEGG:Adrenergic signaling in cardiomyocytes|KEGG:Calcium signaling pathway|KEGG:cAMP signaling pathway|KEGG:En…
Tbio	ATP2B2	Q01814	3p25.3	Belongs to the cation transport ATPase (P-type) (TC 3.A.3) family. Type IIB subfamily.	50	74	1	MIM Number: 108733; Phenotype: {Deafness, autosomal recessive 12, modifier of}, 601386 (3)	KEGG:Adrenergic signaling in cardiomyocytes|KEGG:Calcium signaling pathway|KEGG:cAMP signaling pathway|KEGG:Salivary secretion|KEGG:Pancreatic secretion|KEGG:cGMP-PKG signaling pathway|Reactome:Cardiac conduction|Reactome:Hemostasis|Reactome:Ion channel transport|Reactome:Ion homeostasis|Reactome:Ion transport by P-type ATPases|Reactome:Muscle contraction|Reactome:Platelet calcium homeostasis|Rea…
Tbio	ATP2B3	Q16720	Xq28	Belongs to the cation transport ATPase (P-type) (TC 3.A.3) family. Type IIB subfamily.	26	46	1		PathwayCommons: recon:Thiele2013 - Human metabolism global reconstruction (Recon 2)|KEGG:Adrenergic signaling in cardiomyocytes|KEGG:Calcium signaling pathway|KEGG:cAMP signaling pathway|KEGG:Salivary secretion|KEGG:Pancreatic secretion|KEGG:cGMP-PKG signaling pathway|Reactome:Cardiac conduction|Reactome:Hemostasis|Reactome:Ion channel transport|Reactome:Ion homeostasis|Reactome:Ion transport by …
Tbio	ATP2B4	P23634	1q32.1	Belongs to the cation transport ATPase (P-type) (TC 3.A.3) family. Type IIB subfamily.	84	109	33		PathwayCommons: netpath:BCR|PathwayCommons: mirtarbase:Homo sapiens|PathwayCommons: recon:Thiele2013 - Human metabolism global reconstruction (Recon 2)|PathwayCommons: ctd:caloxin 1b1 inhibits the reaction [ATP2B4 protein results in increased export of Calcium]|KEGG:Adrenergic signaling in cardiomyocytes|KEGG:Calcium signaling pathway|KEGG:cAMP signaling pathway|KEGG:Salivary secretion|KEGG:Pancr…
Tbio	ATP2C1	P98194	3q22.1	Belongs to the cation transport ATPase (P-type) (TC 3.A.3) family. Type IIA subfamily.	72	205	34	MIM Number: 604384; Phenotype: Hailey-Hailey disease, 169600 (3)	PathwayCommons: mirtarbase:Homo sapiens|Reactome:Ion channel transport|Reactome:Ion transport by P-type ATPases|Reactome:Transmembrane transport of small molecules
Tbio	ATP2C2	O75185	16q24.1	Belongs to the cation transport ATPase (P-type) (TC 3.A.3) family. Type IIA subfamily.	14	29	1		Reactome:Ion channel transport|Reactome:Ion transport by P-type ATPases|Reactome:Transmembrane transport of small molecules
Tclin	ATP4A	P20648	19q13.12	Belongs to the cation transport ATPase (P-type) (TC 3.A.3) family. Type IIC subfamily.	18	21	1		PathwayCommons: smpdb:Betazole Action Pathway|PathwayCommons: smpdb:Cimetidine Action Pathway|PathwayCommons: smpdb:Esomeprazole Action Pathway|PathwayCommons: smpdb:Esomeprazole Metabolism Pathway|PathwayCommons: smpdb:Famotidine Action Pathway|PathwayCommons: smpdb:G-Protein Signaling Cascade|PathwayCommons: smpdb:Gastric Acid Production|PathwayCommons: smpdb:Lansoprazole Action Pathway|Pathway…
Tclin	ATP4B	P51164	13q34	Belongs to the X(+)/potassium ATPases subunit beta family.	23	159	15		PathwayCommons: smpdb:Betazole Action Pathway|PathwayCommons: smpdb:Cimetidine Action Pathway|PathwayCommons: smpdb:Esomeprazole Action Pathway|PathwayCommons: smpdb:Esomeprazole Metabolism Pathway|PathwayCommons: smpdb:Famotidine Action Pathway|PathwayCommons: smpdb:G-Protein Signaling Cascade|PathwayCommons: smpdb:Gastric Acid Production|PathwayCommons: smpdb:Lansoprazole Action Pathway|Pathway…
Tdark	ATP5EP2	Q5VTU8	13q12.2	Belongs to the eukaryotic ATPase epsilon family.	2	0	0		PathwayCommons: humancyc:adenosine ribonucleotides de novo biosynthesis|PathwayCommons: humancyc:purine nucleotides de novo biosynthesis|PathwayCommons: humancyc:superpathway of purine nucleotide salvage
Tbio	ATP5S	Q99766	14q21.3	Contains 4 LRR (leucine-rich) repeats.	16	111	0		PathwayCommons: mirtarbase:Homo sapiens|PathwayCommons: humancyc:adenosine ribonucleotides de novo biosynthesis|PathwayCommons: humancyc:purine nucleotides de novo biosynthesis|PathwayCommons: humancyc:superpathway of purine nucleotide salvage|Reactome:Formation of ATP by chemiosmotic coupling|Reactome:Metabolism|Reactome:Respiratory electron transport, ATP synthesis by chemiosmotic coupling, and…
Tchem	ATP6AP1	Q15904	Xq28	Belongs to the vacuolar ATPase subunit S1 family.	29	146	46	MIM Number: 300197; Phenotype: Immunodeficiency 47, 300972 (3)	PathwayCommons: mirtarbase:Homo sapiens|KEGG:Vibrio cholerae infection|KEGG:Phagosome|KEGG:Lysosome|KEGG:Rheumatoid arthritis|KEGG:Epithelial cell signaling in Helicobacter pylori infection|KEGG:Metabolic pathways|KEGG:Oxidative phosphorylation|KEGG:Tuberculosis|KEGG:Hepatitis B|Reactome:Insulin receptor recycling|Reactome:Ion channel transport|Reactome:Iron uptake and transport|Reactome:Signal T…
Tdark	ATP6AP1L	Q52LC2	5q14.2	Belongs to the vacuolar ATPase subunit S1 family.	3	16	0		PathwayCommons: mirtarbase:Homo sapiens
Tbio	ATP6AP2	O75787	Xp11.4		65	213	2	MIM Number: 300556; Phenotype: ?Mental retardation, X-linked, syndromic, Hedera type, 300423 (3); ?Parkinsonism with spasticity, X-linked, 300911 (3)	PathwayCommons: mirtarbase:Homo sapiens|PathwayCommons: pid:Wnt signaling network|KEGG:Renin-angiotensin system|Reactome:Immune System|Reactome:Innate Immune System|Reactome:Metabolism of Angiotensinogen to Angiotensins|Reactome:Metabolism of proteins|Reactome:Neutrophil degranulation|Reactome:Peptide hormone metabolism|WikiPathways:ACE Inhibitor Pathway|WikiPathways:Oxidative phosphorylation
Tbio	ATP6V0A1	Q93050	17q21.2	Belongs to the V-ATPase 116 kDa subunit family.	32	59	1	MIM Number: 192130	PathwayCommons: mirtarbase:Homo sapiens|PathwayCommons: recon:Thiele2013 - Human metabolism global reconstruction (Recon 2)|KEGG:Synaptic vesicle cycle|KEGG:Vibrio cholerae infection|KEGG:Phagosome|KEGG:Lysosome|KEGG:Rheumatoid arthritis|KEGG:Epithelial cell signaling in Helicobacter pylori infection|KEGG:Metabolic pathways|KEGG:Oxidative phosphorylation|KEGG:Tuberculosis|KEGG:Collecting duct aci…
Tbio	ATP6V0A2	Q9Y487	12q24.31	Belongs to the V-ATPase 116 kDa subunit family.	35	62	2	MIM Number: 611716; Phenotype: Cutis laxa, autosomal recessive, type IIA, 219200 (3); Wrinkly skin syndrome, 278250 (3)	PathwayCommons: recon:Thiele2013 - Human metabolism global reconstruction (Recon 2)|KEGG:Synaptic vesicle cycle|KEGG:Vibrio cholerae infection|KEGG:Phagosome|KEGG:Lysosome|KEGG:Rheumatoid arthritis|KEGG:Epithelial cell signaling in Helicobacter pylori infection|KEGG:Metabolic pathways|KEGG:Oxidative phosphorylation|KEGG:Tuberculosis|KEGG:Collecting duct acid secretion|Reactome:Immune System|React…
Tbio	ATP6V0A4	Q9HBG4	7q34	Belongs to the V-ATPase 116 kDa subunit family.	45	83	0	MIM Number: 605239; Phenotype: Renal tubular acidosis, distal, autosomal recessive, 602722 (3)	PathwayCommons: recon:Thiele2013 - Human metabolism global reconstruction (Recon 2)|KEGG:Synaptic vesicle cycle|KEGG:Vibrio cholerae infection|KEGG:Phagosome|KEGG:Lysosome|KEGG:Rheumatoid arthritis|KEGG:Epithelial cell signaling in Helicobacter pylori infection|KEGG:Metabolic pathways|KEGG:Oxidative phosphorylation|KEGG:Tuberculosis|KEGG:Collecting duct acid secretion|Reactome:Immune System|React…
Tbio	ATP6V0B	Q99437	1p34.1	Belongs to the V-ATPase proteolipid subunit family.	18	61	0		PathwayCommons: recon:Thiele2013 - Human metabolism global reconstruction (Recon 2)|KEGG:Synaptic vesicle cycle|KEGG:Vibrio cholerae infection|KEGG:Phagosome|KEGG:Lysosome|KEGG:Rheumatoid arthritis|KEGG:Epithelial cell signaling in Helicobacter pylori infection|KEGG:Metabolic pathways|KEGG:Oxidative phosphorylation|KEGG:Tuberculosis|Reactome:Immune System|Reactome:Innate Immune System|Reactome:In…
[truncated: 18,129 more rows]

## Sheet: Cancer Studies
cancerTypeId	name	description	Samples
laml_tcga_pan_can_atlas_2018	Acute Myeloid Leukemia (TCGA, PanCancer Atlas)	Acute Myeloid Leukemia TCGA PanCancer data. The original data is <a href="https://gdc.cancer.gov/about-data/publications/pancanatlas">here</a>. The publications are <a href="https://www.cell.com/pb-assets/consortium/pancanceratlas/pancani3/index.html">here</a>.	199
[truncated: 31 more rows]

## Sheet: Cancer Mutations in each TDL
DevStage	mutatedSamples	PercentAltered
Tbio	8385	99.8809
Tchem	8116	96.6766
Tclin	7802	92.9363
[truncated: 1 more rows]

## Sheet: Specific Gene Mutations
DevStage	HugoSymbol	meanAltered	maxAltered
[truncated: 19,387 more rows]

[truncated: 4 more sheets: Percent Dark Gene Mutations , Percent Light Gene Mutations , Common Essential Genes, Non-Essential Genes]
