# Supplementary material for: Shedding light on the dark genome: Insights into the genetic, CRISPR-based, and pharmacological dependencies of human cancers and disease aggressiveness
Source: PLoS One. 2023 Dec 20;18(12):e0296029. doi: 10.1371/journal.pone.0296029 (PMC10732413; doi:10.1371/journal.pone.0296029)
Supplement: S3 File — The spreadsheet contains the following results/datasets according to the sheet name. Between Cell line Dose Responses: mean difference comparison of the dose-responses to pathway inhibitors between the cancer cell lines that have a higher dependence on dark and light genes and those with a lower dependence on dark and light genes as defined using the CRISPR-derived gene dependence scores (see methods section). Mutations Gene Drug Response: mean dose-response comparison between cell lines that have a mutation(s) in a particular gene versus those that do not have a mutation(s) in that particular gene. Pathways: List of pathways from which our analyses are based. Pathway Inhibitors: List of pathway inhibitors from which our analyses are based. The rest of the sheets contain drug sensitive and resistant genes for all 24 pathways (e.g., PI3K MTOR), PI3K MTOR CRISPR: genes that are associated with significantly increased sensitivity to different pathway inhibitors in cell lines demonstrating higher dependence on the specific gene(s) for their fitness. And genes that are associated with a significant resistance to different pathway inhibitors in cell lines demonstrating higher dependence on the specific gene(s) for their fitness. PI3K MTOR Mutation: genes that are associated with significantly increased sensitivity to different pathway inhibitors in cell lines that have mutations in the specific gene. And genes that are associated with significant resistance to different pathway inhibitors in cell lines that have mutations in the specific gene. (XLSX) [file pone.0296029.s013.xlsx]

## Sheet: Between Cell line Dose Response
HugoSymbol	DevStage	DRUG_NAME	PUTATIVE_TARGET	PATHWAY_NAME	meanHigherRank	meanLowerRank	tStat	lowerBound	upperBound	pValue	FDR	numHighRank	numLowRank
MDM2	Tchem	Nutlin-3a (-)	MDM2	p53 pathway	-1.02959	0.385373	-21.8105	-1.62492	-1.35565	7.90047e-58	1.75785e-53	174	525
PLAGL2	Tbio	rTRAIL	TRAIL receptor agonist	Apoptosis regulation	0.110018	-0.0803431	14.5951	0.661256	0.868117	9.78926e-32	4.3562e-28	22	340
IRF4	Tbio	UNC0638	G9a and GLP methyltransferases	Chromatin histone methylation	-0.653824	0.0994567	-15.6404	-1.14426	-0.88658	2.23553e-28	7.77793e-25	49	683
MEF2C	Tbio	Vinblastine	Microtubule destabiliser	Mitosis	-0.90222	0.0259485	-19.8947	-1.28693	-1.05152	3.14106e-27	9.93147e-24	26	664
CBFB	Tchem	UNC0638	G9a and GLP methyltransferases	Chromatin histone methylation	-0.328543	0.154647	-11.4879	-0.846584	-0.599125	2.38609e-26	6.9472e-23	160	572
TSC1	Tbio	PRIMA-1MET	TP53 activation	p53 pathway	-0.413398	0.139941	-14.6486	-1.33231	-1.01383	6.81915e-25	1.80732e-21	24	289
ERBB2	Tclin	Afatinib	ERBB2, EGFR	EGFR signaling	-0.811028	0.133216	-11.9157	-1.078	-0.771776	8.85129e-25	2.31863e-21	165	901
MEF2C	Tbio	Paclitaxel	Microtubule stabiliser	Mitosis	-0.875295	-0.0145711	-15.7467	-1.35203	-1.04786	2.81741e-24	7.11155e-21	25	419
ACSL4	Tbio	Paclitaxel	Microtubule stabiliser	Mitosis	-0.723464	-0.0134631	-14.4096	-1.30585	-0.988854	9.07796e-24	2.18142e-20	31	413
PYROXD1	Tbio	Trametinib	MEK1, MEK2	ERK MAPK signaling	-0.0577469	0.526301	-12.1385	-0.953702	-0.686415	3.32899e-23	7.61376e-20	603	69
NUBP2	Tbio	CHIR-99021	GSK3A, GSK3B	WNT signaling	-0.0403756	0.577708	-13.1672	-0.96101	-0.709045	9.76157e-23	2.15597e-19	662	48
GPR45	Tbio	Methotrexate	Antimetabolite	DNA replication	0.668453	0.142192	12.6771	0.673744	0.923785	1.83733e-22	3.91871e-19	25	349
MCL1	Tchem	Fulvestrant		Hormone-related	-0.345167	0.381202	-10.1333	-0.859716	-0.580567	2.34193e-22	4.96556e-19	354	279
MCL1	Tchem	Fulvestrant	ESR	Hormone-related	-0.345167	0.381202	-10.1333	-0.859716	-0.580567	2.34193e-22	4.96556e-19	354	279
EGFR	Tclin	Afatinib	ERBB2, EGFR	EGFR signaling	-1.00969	0.109949	-11.8757	-1.41926	-1.01379	3.04315e-22	6.34045e-19	117	949
IDH3A	Tbio	Sepantronium bromide	BIRC5	Apoptosis regulation	-0.345234	0.169678	-9.75523	-0.684434	-0.45506	4.70936e-21	8.71969e-18	216	454
PPCDC	Tbio	Masitinib	KIT, PDGFRA, PDGFRB	RTK signaling	-0.55853	0.159211	-10.7082	-0.948608	-0.653187	1.65148e-20	2.90944e-17	66	302
MBNL1	Tbio	THZ-2-49	CDK9	Cell cycle	-0.632042	0.0754696	-10.9224	-1.12495	-0.780069	2.20972e-20	3.82928e-17	52	312
PPCDC	Tbio	SNX-2112	HSP90	Protein stability and degradation	-0.521936	0.143343	-10.7483	-1.15789	-0.79813	4.47732e-20	7.42338e-17	65	299
ALAS1	Tclin	SNX-2112	HSP90	Protein stability and degradation	-0.629711	0.0769613	-13.0349	-1.25142	-0.919072	4.57105e-20	7.56647e-17	27	337
ALAS1	Tclin	Daporinad	NAMPT	Metabolism	-0.69525	0.0626591	-13.177	-1.18296	-0.871586	4.74827e-20	7.82224e-17	33	466
ITGAV	Tchem	Gefitinib	EGFR	EGFR signaling	0.302124	-0.272578	9.37932	0.444849	0.68041	9.72226e-20	1.53836e-16	323	369
ALAS1	Tclin	UNC0638	G9a and GLP methyltransferases	Chromatin histone methylation	-0.539747	0.0931257	-11.5912	-0.997561	-0.705496	2.78204e-19	4.20629e-16	51	681
PPM1D	Tchem	Nutlin-3a (-)	MDM2	p53 pathway	-1.27631	0.140584	-12.9631	-1.68778	-1.23666	3.57584e-19	5.31727e-16	53	646
MAPK1	Tchem	UNC0638	G9a and GLP methyltransferases	Chromatin histone methylation	-0.216478	0.0771072	-10.2837	-0.785824	-0.532501	4.57649e-19	6.76615e-16	70	662
ANTXRL	Tdark	Cediranib	VEGFR, FLT1, FLT2, FLT3, FLT4, KIT, PDGFRB	RTK signaling	-0.240706	0.0991366	-9.543	-0.603873	-0.39739	5.33343e-19	7.83385e-16	27	292
TRIM37	Tbio	Docetaxel	Microtubule stabiliser	Mitosis	-0.433485	-0.0459491	-9.49099	-0.680307	-0.446664	6.46155e-19	9.38378e-16	142	840
TFG	Tbio	Entospletinib	SYK	Other, kinases	0.440505	0.0853204	10.6844	0.650449	0.946603	8.14888e-19	1.17396e-15	21	292
CBFB	Tchem	KIN001-266	MAP3K8	ERK MAPK signaling	-0.272584	0.104522	-9.35153	-0.711881	-0.46444	1.29717e-18	1.8307e-15	82	285
SRP9	Tbio	Dinaciclib	CDK1, CDK2, CDK5, CDK9	Cell cycle	0.0730711	-0.130325	9.99134	0.557244	0.831795	1.38994e-18	1.95398e-15	280	33
MEF2C	Tbio	UNC0638	G9a and GLP methyltransferases	Chromatin histone methylation	-1.08814	0.0892433	-15.9449	-1.36735	-1.05939	1.44551e-18	2.02578e-15	25	707
LMO2	Tbio	UNC0638	G9a and GLP methyltransferases	Chromatin histone methylation	-0.736259	0.0722264	-13.4087	-0.886699	-0.655884	1.45648e-18	2.03956e-15	21	711
PPCDC	Tbio	UNC0638	G9a and GLP methyltransferases	Chromatin histone methylation	-0.35198	0.136441	-9.47729	-0.794548	-0.521171	1.74602e-18	2.42431e-15	131	601
SLC16A1	Tchem	Refametinib	MEK1, MEK2	ERK MAPK signaling	0.59183	-0.184123	10.5488	0.690843	1.01043	1.97436e-18	2.71624e-15	72	640
TSC1	Tbio	Torin 2	mTOR	PI3K/MTOR signaling	-0.625083	0.12451	-12.0045	-1.19656	-0.855402	2.18401e-18	2.9978e-15	29	324
MDM4	Tchem	Nutlin-3a (-)	MDM2	p53 pathway	-1.46966	0.117146	-14.7953	-1.8605	-1.41402	2.26826e-18	3.10871e-15	37	662
TUBB4B	Tclin	GSK429286A	ROCK1, ROCK2	Cytoskeleton	0.583965	-0.125928	9.58464	0.609372	0.925001	3.26936e-18	4.39715e-15	74	293
UROS	Tbio	Seliciclib	CDK2, CDK7, CDK9	Cell cycle	-0.89588	-0.0634686	-10.6855	-1.47665	-1.0141	3.85092e-18	5.12577e-15	22	101
ARF4	Tbio	Selumetinib	MEK1, MEK2	ERK MAPK signaling	-0.19068	0.235357	-9.07348	-0.710476	-0.457474	4.17247e-18	5.53333e-15	542	169
CDH2	Tbio	Sepantronium bromide	BIRC5	Apoptosis regulation	-0.232727	0.0248184	-10.2312	-0.728121	-0.491928	6.92995e-18	8.99815e-15	55	615
NUBP2	Tbio	IPA-3	PAK1	Cytoskeleton	0.0439069	0.860399	-12.5038	-1.34419	-0.972947	7.87497e-18	1.01776e-14	330	25
DOT1L	Tchem	Masitinib	KIT, PDGFRA, PDGFRB	RTK signaling	-0.431816	0.0627389	-11.0667	-0.847096	-0.588866	8.6137e-18	1.10806e-14	24	344
PTPRU	Tbio	QL-X-138	BTK	Other, kinases	-0.495656	0.137945	-12.3401	-1.1657	-0.840135	1.16508e-17	1.46939e-14	23	339
POU2AF1	Tbio	UNC0638	G9a and GLP methyltransferases	Chromatin histone methylation	-0.664569	0.0795279	-12.5674	-1.00586	-0.72901	1.4474e-17	1.80648e-14	30	702
PIK3CA	Tclin	Taselisib	PI3K (beta sparing)	PI3K/MTOR signaling	-0.40344	0.413099	-9.16659	-1.02644	-0.663444	1.45009e-17	1.80859e-14	130	201
CBFB	Tchem	SNX-2112	HSP90	Protein stability and degradation	-0.478203	0.168439	-9.42326	-1.03494	-0.676613	1.79063e-17	2.2134e-14	81	283
PPP6C	Tbio	Methotrexate	Antimetabolite	DNA replication	0.152393	0.558543	-11.9995	-0.990357	-0.707245	1.93299e-17	2.38284e-14	351	23
PRKCE	Tchem	Sepantronium bromide	BIRC5	Apoptosis regulation	-0.258255	0.0194257	-11.1797	-0.792821	-0.552881	2.05459e-17	2.52049e-14	38	632
MTRNR2L8	Tdark	Sepantronium bromide	BIRC5	Apoptosis regulation	-0.179604	0.0233679	-9.85163	-0.737401	-0.49068	2.78358e-17	3.37369e-14	65	605
IRS2	Tbio	Linsitinib	IGF1R	IGF1R signaling	-0.245816	0.300867	-8.75757	-0.707534	-0.44825	2.96039e-17	3.57836e-14	289	394
PHIP	Tbio	Sepantronium bromide	BIRC5	Apoptosis regulation	-0.526607	0.0225275	-13.6267	-0.95139	-0.705902	5.8476e-17	6.85672e-14	23	647
IKZF3	Tbio	THZ-2-49	CDK9	Cell cycle	-0.59014	0.00895986	-12.0793	-1.20516	-0.86198	6.64694e-17	7.74863e-14	21	343
FERMT2	Tbio	Gefitinib	EGFR	EGFR signaling	0.231997	-0.285526	8.54422	0.400964	0.640274	9.76423e-17	1.12086e-13	376	316
ACSL4	Tbio	Daporinad	NAMPT	Metabolism	-0.809052	0.0558696	-13.1078	-1.27164	-0.932574	1.14787e-16	1.30933e-13	25	474
ARF4	Tbio	Refametinib	MEK1, MEK2	ERK MAPK signaling	-0.237142	0.316811	-8.77961	-0.777307	-0.492674	1.16719e-16	1.32968e-13	543	169
BRAF	Tclin	PLX-4720	BRAF	ERK MAPK signaling	-1.17422	0.185137	-9.8781	-1.6369	-1.0895	1.39908e-16	1.57987e-13	98	978
NCKAP1	Tbio	UNC0638	G9a and GLP methyltransferases	Chromatin histone methylation	0.182655	-0.238948	8.50643	0.42542	0.680859	1.57412e-16	1.76757e-13	500	232
IGF1R	Tclin	Linsitinib	IGF1R	IGF1R signaling	-0.701825	0.217629	-9.41412	-1.14684	-0.748613	1.8482e-16	2.0642e-13	110	573
C19orf53	Tdark	KRAS (G12C) Inhibitor-12	KRAS (G12C)	ERK MAPK signaling	0.0831865	-0.588419	10.695	0.81777	1.19256	1.85533e-16	2.06915e-13	285	28
MCL1	Tchem	Mirin	MRE11	Genome integrity	-0.180372	0.412614	-8.48739	-0.706319	-0.440839	1.87376e-16	2.08712e-13	370	282
PYROXD1	Tbio	Refametinib	MEK1, MEK2	ERK MAPK signaling	-0.163021	0.404254	-9.57673	-0.885373	-0.581959	2.0224e-16	2.24023e-13	640	72
GCLC	Tchem	Vorinostat	HDAC inhibitor Class I, IIa, IIb, IV	Chromatin histone acetylation	-0.737943	0.189379	-13.048	-1.31947	-0.966038	2.07358e-16	2.28848e-13	32	662
SLC35B1	Tbio	Trametinib	MEK1, MEK2	ERK MAPK signaling	-0.0428365	0.528475	-10.2057	-0.943102	-0.635512	2.21383e-16	2.42987e-13	619	53
MCL1	Tchem	Dinaciclib	CDK1, CDK2, CDK5, CDK9	Cell cycle	-0.27177	0.456454	-8.89927	-1.0068	-0.641706	2.23349e-16	2.44996e-13	174	139
POT1	Tbio	Nutlin-3a (-)	MDM2	p53 pathway	-0.133816	0.354512	-8.36061	-0.640213	-0.396683	3.77338e-16	4.04794e-13	460	239
NOM1	Tbio	Sepantronium bromide	BIRC5	Apoptosis regulation	0.0295923	-0.439693	10.685	0.559439	0.816491	4.34501e-16	4.63907e-13	633	37
IQCC	Tdark	C-75	FAS	Apoptosis regulation	0.479191	-0.0173078	10.264	0.709536	1.0511	4.49668e-16	4.78966e-13	32	332
MCL1	Tchem	Ruxolitinib	JAK1, JAK2	Other, kinases	-0.246277	0.245829	-8.33005	-0.56027	-0.346521	4.67722e-16	4.96728e-13	387	294
PPCDC	Tbio	Dinaciclib	CDK1, CDK2, CDK5, CDK9	Cell cycle	-0.374157	0.148472	-8.94145	-0.87457	-0.558292	5.43661e-16	5.75005e-13	58	255
TUBB4B	Tclin	PD173074	FGFR1, FGFR3	RTK signaling	0.389283	-0.0743351	8.65702	0.416205	0.661331	5.71916e-16	6.02414e-13	137	558
CCND3	Tchem	UNC0638	G9a and GLP methyltransferases	Chromatin histone methylation	-0.42056	0.147608	-8.69579	-0.786808	-0.496135	6.23513e-16	6.51055e-13	127	605
ELOA	Tbio	UNC0638	G9a and GLP methyltransferases	Chromatin histone methylation	-0.326525	0.0938234	-9.09296	-0.786328	-0.505538	6.51451e-16	6.78654e-13	78	654
UBB	Tbio	Oxaliplatin	DNA alkylating agent	DNA replication	0.441034	0.0291971	11.2401	0.799721	1.14673	6.79252e-16	7.0517e-13	38	606
GFI1	Tbio	UNC0638	G9a and GLP methyltransferases	Chromatin histone methylation	-0.762563	0.0753603	-12.8653	-1.03525	-0.754228	6.9812e-16	7.23924e-13	23	709
ALAD	Tbio	UNC0638	G9a and GLP methyltransferases	Chromatin histone methylation	-0.442665	0.0797186	-10.4116	-0.946326	-0.641985	8.76361e-16	8.99439e-13	43	689
MEF2C	Tbio	I-BET-762	BRD2, BRD3, BRD4	Chromatin other	-1.70824	0.160687	-15.8878	-2.173	-1.67714	9.3956e-16	9.61018e-13	25	654
MCL1	Tchem	Cyclophosphamide	Alkylating agent	DNA replication	-0.428025	0.296759	-8.47466	-0.885829	-0.551983	1.00278e-15	1.02278e-12	180	139
PTPN11	Tchem	Dabrafenib	BRAF	ERK MAPK signaling	0.290682	-0.31142	8.3842	0.340765	0.549616	1.19604e-15	1.20827e-12	424	230
SLC35C1	Tbio	PAC-1	Procaspase-3, Procaspase-7	Apoptosis regulation	0.443815	0.0816739	10.7169	0.70531	1.0289	1.21187e-15	1.2228e-12	22	328
MTHFD1	Tchem	UNC0638	G9a and GLP methyltransferases	Chromatin histone methylation	-0.404347	0.145113	-8.60023	-0.790156	-0.495583	1.27283e-15	1.28011e-12	128	604
CCND2	Tbio	Dinaciclib	CDK1, CDK2, CDK5, CDK9	Cell cycle	-0.462577	0.0886071	-10.3898	-0.927569	-0.628606	1.33598e-15	1.34062e-12	21	292
BCL2	Tclin	UNC0638	G9a and GLP methyltransferases	Chromatin histone methylation	-0.77584	0.0794099	-11.938	-0.985479	-0.700975	1.45569e-15	1.45751e-12	26	706
STAG1	Tbio	Paclitaxel	Microtubule stabiliser	Mitosis	-0.600499	-0.0296045	-10.7902	-1.06718	-0.733247	1.50782e-15	1.50718e-12	26	418
MTF1	Tbio	KIN001-266	MAP3K8	ERK MAPK signaling	-0.250737	0.045267	-8.92599	-0.632215	-0.402993	1.77444e-15	1.74848e-12	31	336
ELOA	Tbio	Dasatinib	ABL, SRC, Ephrins, PDGFR, KIT	Other, kinases	0.432685	-0.144751	9.72545	0.692839	1.04902	2.13719e-15	2.08427e-12	49	396
ELOA	Tbio	Dasatinib	ABL, SRC, Ephrins, PDGFR, KIT	RTK signaling	0.432685	-0.144751	9.72545	0.692839	1.04902	2.13719e-15	2.08427e-12	49	396
NMNAT1	Tbio	Refametinib	MEK1, MEK2	ERK MAPK signaling	0.211891	-0.226275	8.24056	0.423024	0.688052	2.22016e-15	2.15702e-12	196	516
PIK3CA	Tclin	Pictilisib	PI3K (class 1)	PI3K/MTOR signaling	-0.179033	0.252626	-8.06246	-0.549941	-0.33462	2.34304e-15	2.2715e-12	399	641
GCN1	Tbio	Methotrexate	Antimetabolite	DNA replication	0.122825	0.474548	-8.79963	-0.810628	-0.51341	2.46786e-15	2.38354e-12	316	58
GIGYF2	Tchem	CGP-082996	CDK4	Cell cycle	-0.878886	0.017349	-10.4342	-1.65358	-1.12188	2.72054e-15	2.61636e-12	22	103
CAD	Tchem	Dinaciclib	CDK1, CDK2, CDK5, CDK9	Cell cycle	-0.287354	0.208445	-8.32312	-0.831985	-0.513822	2.79667e-15	2.68671e-12	99	214
PYROXD1	Tbio	Selumetinib	MEK1, MEK2	ERK MAPK signaling	-0.153146	0.485071	-9.04982	-0.861856	-0.552414	3.3177e-15	3.16532e-12	640	71
RCOR2	Tbio	CAP-232, TT-232, TLN-232	Glycolysis	Metabolism	-0.644227	-0.0105029	-10.5637	-1.16614	-0.794652	3.54818e-15	3.37094e-12	28	335
IRF4	Tbio	Entinostat	HDAC1, HDAC3	Chromatin histone acetylation	-0.849101	0.166795	-10.5047	-1.24988	-0.849904	3.92851e-15	3.7166e-12	36	401
MCL1	Tchem	Wnt-C59	PORCN	WNT signaling	-0.241101	0.292855	-8.01996	-0.720675	-0.437194	4.74585e-15	4.43859e-12	382	295
ZEB2	Tbio	UNC0638	G9a and GLP methyltransferases	Chromatin histone methylation	-0.386138	0.122719	-8.52179	-0.785825	-0.490401	5.00669e-15	4.67042e-12	106	626
SLC16A1	Tchem	Trametinib	MEK1, MEK2	ERK MAPK signaling	0.581154	-0.0608297	9.09443	0.550228	0.856966	5.7042e-15	5.28281e-12	66	606
RPS19BP1	Tbio	KIN001-266	MAP3K8	ERK MAPK signaling	0.0320788	-0.0453505	8.19265	0.337689	0.551129	6.13201e-15	5.6471e-12	311	56
GNG5	Tbio	CAP-232, TT-232, TLN-232	Glycolysis	Metabolism	0.305064	-0.0817637	10.4893	0.696691	1.02548	6.53434e-15	5.99311e-12	21	342
MRE11	Tbio	Docetaxel	Microtubule stabiliser	Mitosis	-0.23948	0.337515	-8.11664	-0.739258	-0.450914	7.26702e-15	6.628e-12	748	234
FOXA1	Tbio	GSK429286A	ROCK1, ROCK2	Cytoskeleton	0.517023	-0.0177612	8.88639	0.458273	0.721042	7.82935e-15	7.11208e-12	24	343
GRHL2	Tbio	Afatinib	ERBB2, EGFR	EGFR signaling	-0.671877	0.100872	-8.51542	-1.01119	-0.630617	8.12114e-15	7.36334e-12	157	909
FERMT2	Tbio	Afatinib	ERBB2, EGFR	EGFR signaling	0.17684	-0.244625	7.86052	0.243439	0.405438	1.02989e-14	9.20231e-12	586	480
RICTOR	Tbio	Pictilisib	PI3K (class 1)	PI3K/MTOR signaling	-0.124283	0.311735	-7.84651	-0.540271	-0.324106	1.06682e-14	9.50876e-12	536	504
CCND3	Tchem	KIN001-266	MAP3K8	ERK MAPK signaling	-0.311097	0.0889341	-8.23992	-0.657169	-0.40359	1.08228e-14	9.64179e-12	63	304
MCL1	Tchem	Docetaxel	Microtubule stabiliser	Mitosis	-0.302636	0.156656	-7.86458	-0.610324	-0.366529	1.13136e-14	1.00443e-11	553	429
NAPA	Tbio	Trametinib	MEK1, MEK2	ERK MAPK signaling	-0.0133714	0.485628	-13.5302	-1.21012	-0.893217	1.23302e-14	1.08825e-11	651	21
TUBA4A	Tchem	THZ-2-102-1	CDK7	Cell cycle	-0.214429	0.108004	-8.33396	-0.796181	-0.491501	1.24401e-14	1.09741e-11	47	312
FASN	Tchem	Docetaxel	Microtubule stabiliser	Mitosis	-0.536243	-0.0104248	-8.11121	-0.688002	-0.419352	1.26063e-14	1.11044e-11	171	811
ARHGAP29	Tbio	Methotrexate	Antimetabolite	DNA replication	0.789191	0.139131	10.2065	0.587462	0.874068	1.36058e-14	1.18918e-11	22	352
GTF3C2	Tbio	Dasatinib	ABL, SRC, Ephrins, PDGFR, KIT	Other, kinases	-0.174557	0.40264	-8.45349	-0.813903	-0.505686	1.44504e-14	1.26055e-11	373	72
GTF3C2	Tbio	Dasatinib	ABL, SRC, Ephrins, PDGFR, KIT	RTK signaling	-0.174557	0.40264	-8.45349	-0.813903	-0.505686	1.44504e-14	1.26055e-11	373	72
MEF2D	Tbio	UNC0638	G9a and GLP methyltransferases	Chromatin histone methylation	-0.7435	0.0852622	-10.8773	-1.04441	-0.718519	1.55388e-14	1.34638e-11	32	700
ACSL4	Tbio	UNC0638	G9a and GLP methyltransferases	Chromatin histone methylation	-0.895678	0.0978964	-10.8922	-1.21284	-0.834768	1.62319e-14	1.40306e-11	36	696
C6orf136	Tdark	Vinorelbine	Microtubule destabiliser	Mitosis	-0.506677	0.0520679	-8.77777	-0.856291	-0.540982	1.79913e-14	1.54697e-11	65	608
MBNL1	Tbio	UNC0638	G9a and GLP methyltransferases	Chromatin histone methylation	-0.336777	0.114361	-8.40289	-0.837257	-0.518645	1.97865e-14	1.68845e-11	106	626
PIK3CD	Tclin	Trametinib	MEK1, MEK2	ERK MAPK signaling	0.276019	-0.0110191	10.0789	0.54416	0.813928	2.5288e-14	2.1257e-11	31	641
SCAF8	Tbio	UNC0638	G9a and GLP methyltransferases	Chromatin histone methylation	-0.165536	0.0688877	-8.71552	-0.748444	-0.47123	2.59891e-14	2.17956e-11	62	670
RUNX1	Tbio	UNC0638	G9a and GLP methyltransferases	Chromatin histone methylation	-0.869207	0.0801589	-12.0822	-1.11151	-0.792065	2.81952e-14	2.35144e-11	24	708
BCL2	Tclin	Navitoclax	BCL2, BCL-XL, BCL-W	Apoptosis regulation	-1.06712	0.227288	-14.5985	-1.73079	-1.30395	3.23754e-14	2.67776e-11	23	665
CARD10	Tbio	rTRAIL	TRAIL receptor agonist	Apoptosis regulation	0.23602	-0.0904164	9.89737	0.553109	0.833338	3.28821e-14	2.71717e-11	24	338
CRX	Tbio	Gemcitabine	Pyrimidine antimetabolite	DNA replication	-0.536224	0.00145756	-9.71603	-1.0063	-0.663015	3.51825e-14	2.8874e-11	42	625
LDB1	Tbio	Elephantin		Unclassified	-0.644371	0.150614	-9.54821	-1.18702	-0.776615	3.6254e-14	2.96993e-11	33	280
NT5C3B	Tbio	MK-8776	CHEK1, CHEK2, CDK2	Cell cycle	0.455816	-0.0231228	9.85906	0.709895	1.07138	4.10319e-14	3.33106e-11	22	294
BRAF	Tclin	Dabrafenib	BRAF	ERK MAPK signaling	-1.50496	0.23016	-9.93545	-2.10405	-1.39835	4.11955e-14	3.34282e-11	57	597
ITGB5	Tbio	Gefitinib	EGFR	EGFR signaling	0.313413	-0.173041	7.74753	0.355836	0.597511	4.12875e-14	3.34879e-11	240	452
ALAD	Tbio	Masitinib	KIT, PDGFRA, PDGFRB	RTK signaling	-0.823135	0.0873933	-10.8625	-1.04009	-0.714597	4.47994e-14	3.62385e-11	23	345
LDB1	Tbio	Vorinostat	HDAC inhibitor Class I, IIa, IIb, IV	Chromatin histone acetylation	-0.594961	0.236473	-8.74233	-0.942351	-0.593857	4.51709e-14	3.65062e-11	75	619
PTPN11	Tchem	Afatinib	ERBB2, EGFR	EGFR signaling	-0.155531	0.240312	-7.65243	-0.386449	-0.228707	4.53172e-14	3.66081e-11	682	384
NFKB2	Tchem	Dinaciclib	CDK1, CDK2, CDK5, CDK9	Cell cycle	-0.539335	0.0963042	-9.55318	-0.909346	-0.594911	4.99789e-14	4.02116e-11	22	291
MEF2C	Tbio	BMS-345541	IKK-1, IKK-2	Other	-1.14959	0.0964659	-11.9988	-1.43302	-1.01837	5.28331e-14	4.23944e-11	27	654
MEF2C	Tbio	BMS-345541	IKK1, IKK2	Other, kinases	-1.14959	0.0964659	-11.9988	-1.43302	-1.01837	5.28331e-14	4.23944e-11	27	654
PIK3CD	Tclin	UNC0638	G9a and GLP methyltransferases	Chromatin histone methylation	-0.492574	0.076229	-10.1317	-0.964449	-0.645684	5.39636e-14	4.32246e-11	35	697
FLCN	Tbio	UNC0638	G9a and GLP methyltransferases	Chromatin histone methylation	-0.763866	0.0997646	-9.75251	-1.05146	-0.693555	5.42174e-14	4.33701e-11	43	689
SUCLA2	Tchem	Sepantronium bromide	BIRC5	Apoptosis regulation	-0.250402	0.0131161	-11.0307	-0.818674	-0.565456	5.43612e-14	4.34658e-11	24	646
RUNX2	Tbio	UNC0638	G9a and GLP methyltransferases	Chromatin histone methylation	-0.546392	0.0735945	-11.0367	-1.09206	-0.754345	6.20524e-14	4.91575e-11	29	703
UBA52	Tbio	S-Trityl-L-cysteine	KIF11	Mitosis	-0.0286677	-0.383715	8.46862	0.642419	1.03436	6.39094e-14	5.04733e-11	93	32
BRAF	Tclin	Trametinib	MEK1, MEK2	ERK MAPK signaling	-1.0159	0.102038	-9.34905	-1.36187	-0.882934	6.40849e-14	5.05897e-11	60	612
TMEM104	Tdark	UNC0638	G9a and GLP methyltransferases	Chromatin histone methylation	-0.3109	0.0628168	-10.5433	-0.888858	-0.603921	6.69896e-14	5.26982e-11	27	705
DENND4A	Tbio	UNC0638	G9a and GLP methyltransferases	Chromatin histone methylation	-0.695782	0.0830808	-10.8936	-1.20442	-0.827982	7.51352e-14	5.85945e-11	32	700
FERMT2	Tbio	AICA Ribonucleotide	AMPK agonist	Metabolism	0.35245	-0.367774	7.77794	0.524645	0.879744	8.03926e-14	6.23437e-11	202	168
SHOC2	Tbio	Trametinib	MEK1, MEK2	ERK MAPK signaling	-0.716281	0.111908	-8.48421	-1.02775	-0.63871	8.25801e-14	6.39576e-11	89	583
MCL1	Tchem	YK-4-279	RNA helicase A	Other	-0.197164	0.255479	-7.65797	-0.654483	-0.387259	8.86435e-14	6.81266e-11	359	272
GIGYF2	Tchem	Z-LLNle-CHO	gamma-secretase	Other	-0.465137	0.0027364	-8.37895	-1.04681	-0.646699	1.07215e-13	8.14964e-11	22	103
ZBTB17	Tbio	UNC0638	G9a and GLP methyltransferases	Chromatin histone methylation	0.0898853	-0.293505	8.28092	0.472856	0.769602	1.09185e-13	8.29236e-11	654	78
PCYT2	Tbio	Dinaciclib	CDK1, CDK2, CDK5, CDK9	Cell cycle	-0.194193	0.0693055	-9.11661	-0.827982	-0.530876	1.21429e-13	9.15284e-11	21	292
MCL1	Tchem	PD173074	FGFR1, FGFR3	RTK signaling	-0.205246	0.308039	-7.56918	-0.564859	-0.332169	1.22325e-13	9.21655e-11	394	301
PIK3CA	Tclin	Alpelisib	PI3Kalpha	PI3K/MTOR signaling	-0.359225	0.374758	-7.80004	-0.972775	-0.580701	1.28396e-13	9.6417e-11	130	201
CENPH	Tbio	THZ-2-102-1	CDK7	Cell cycle	0.0874268	-0.250279	9.56408	0.649378	0.992968	1.2908e-13	9.68904e-11	336	23
AP2S1	Tbio	Methotrexate	Antimetabolite	DNA replication	0.127544	0.571234	-8.3708	-0.77398	-0.477844	1.33218e-13	9.96229e-11	332	42
LAMTOR4	Tbio	PAC-1	Procaspase-3, Procaspase-7	Apoptosis regulation	0.0370156	0.436973	-8.04528	-0.835807	-0.506484	1.34735e-13	1.00673e-10	291	59
MCL1	Tchem	Vinblastine	Microtubule destabiliser	Mitosis	-0.206286	0.250457	-7.56985	-0.636938	-0.374529	1.39453e-13	1.04113e-10	392	298
FOSL1	Tbio	Selumetinib	MEK1, MEK2	ERK MAPK signaling	-0.479895	0.0666252	-7.70105	-0.741697	-0.439922	1.40596e-13	1.04922e-10	203	508
LEMD2	Tbio	Oxaliplatin	DNA alkylating agent	DNA replication	0.43652	-0.0490435	7.7469	0.421224	0.708217	1.75269e-13	1.28877e-10	136	508
AQP10	Tbio	UNC0638	G9a and GLP methyltransferases	Chromatin histone methylation	-0.428535	0.0737339	-9.67839	-0.928202	-0.609752	1.76244e-13	1.29488e-10	36	696
PMVK	Tchem	Trametinib	MEK1, MEK2	ERK MAPK signaling	-0.153748	0.246298	-7.51952	-0.599979	-0.351507	1.85569e-13	1.35951e-10	410	262
ALAD	Tbio	Tubastatin A	HDAC1, HDAC6, HDAC8	Chromatin histone acetylation	-0.640395	0.139467	-12.0649	-1.48241	-1.05415	1.91794e-13	1.40284e-10	22	345
KLF5	Tchem	GSK429286A	ROCK1, ROCK2	Cytoskeleton	0.583764	-0.133218	8.03239	0.551842	0.911676	1.97148e-13	1.43966e-10	77	290
GRHL2	Tbio	Nutlin-3a (-)	MDM2	p53 pathway	0.395467	-0.0308939	7.82437	0.387438	0.648297	2.01514e-13	1.46878e-10	105	594
ARF4	Tbio	Trametinib	MEK1, MEK2	ERK MAPK signaling	-0.10477	0.341808	-7.66967	-0.665541	-0.393808	2.04876e-13	1.49126e-10	511	161
CA7	Tclin	SU11274	MET	RTK signaling	0.204991	0.00848621	8.97719	0.5643	0.886456	2.31331e-13	1.66966e-10	27	341
BIRC2	Tchem	Docetaxel	Microtubule stabiliser	Mitosis	-0.628747	-0.0382477	-8.0322	-0.804392	-0.486792	2.47314e-13	1.77932e-10	106	876
DOT1L	Tchem	THZ-2-102-1	CDK7	Cell cycle	-0.556877	0.1104	-9.93131	-1.15354	-0.765261	2.56924e-13	1.84477e-10	24	335
CCDC51	Tdark	rTRAIL	TRAIL receptor agonist	Apoptosis regulation	0.222876	-0.109128	8.05882	0.440069	0.726066	2.59255e-13	1.85782e-10	44	318
ITGAV	Tchem	Afatinib	ERBB2, EGFR	EGFR signaling	0.204176	-0.206914	7.4045	0.223832	0.385237	2.67962e-13	1.91564e-10	503	563
BCL2	Tclin	Vorinostat	HDAC inhibitor Class I, IIa, IIb, IV	Chromatin histone acetylation	-1.19578	0.19887	-12.419	-1.66402	-1.19384	2.77524e-13	1.98026e-10	26	668
BUD13	Tbio	THZ-2-49	CDK9	Cell cycle	0.0237678	-0.461939	8.76668	0.649342	1.03086	2.90785e-13	2.0665e-10	327	37
CA7	Tclin	KIN001-260	IKKB	Other, kinases	0.0789702	0.0381141	8.19517	0.399483	0.654006	3.14748e-13	2.22103e-10	28	340
MCL1	Tchem	Vorinostat	HDAC inhibitor Class I, IIa, IIb, IV	Chromatin histone acetylation	-0.0703467	0.431572	-7.41947	-0.626211	-0.36412	3.62931e-13	2.53621e-10	394	300
TP63	Tbio	Afatinib	ERBB2, EGFR	EGFR signaling	-0.891884	0.0661491	-8.47439	-1.31778	-0.817347	3.81532e-13	2.66001e-10	88	978
CFL1	Tbio	Afatinib	ERBB2, EGFR	EGFR signaling	-0.12521	0.200012	-7.36755	-0.386282	-0.223767	4.03057e-13	2.7971e-10	698	368
LDB1	Tbio	Torin 2	mTOR	PI3K/MTOR signaling	-0.563412	0.138487	-8.71726	-1.00682	-0.632401	4.09766e-13	2.83928e-10	38	315
MYO9B	Tbio	Ispinesib Mesylate	KSP	Mitosis	-0.516702	-0.0511813	-9.77426	-1.04832	-0.690759	4.30235e-13	2.97654e-10	21	344
CEP55	Tbio	Alisertib	AURKA	Mitosis	-0.189915	0.243144	-7.40492	-0.638416	-0.370768	4.40074e-13	3.03877e-10	335	338
SPI1	Tbio	UNC0638	G9a and GLP methyltransferases	Chromatin histone methylation	-0.929347	0.0836283	-11.2575	-1.16347	-0.807738	4.58222e-13	3.15322e-10	25	707
TNRC18	Tdark	Uprosertib	AKT1, AKT2, AKT3	PI3K/MTOR signaling	-0.303138	0.0778548	-9.21177	-0.680027	-0.437349	4.71947e-13	3.24394e-10	22	606
PPCDC	Tbio	THZ-2-102-1	CDK7	Cell cycle	-0.418971	0.174987	-8.07859	-1.07067	-0.649302	4.76109e-13	3.27006e-10	66	293
RAB10	Tbio	Afatinib	ERBB2, EGFR	EGFR signaling	-0.180506	0.137336	-7.3282	-0.382827	-0.221106	4.81145e-13	3.30213e-10	504	562
EGLN1	Tclin	Acetalax		Unclassified	0.275814	-0.13316	7.71785	0.537642	0.906572	5.02931e-13	3.4464e-10	60	253
EGFR	Tclin	Gefitinib	EGFR	EGFR signaling	-0.920172	0.106998	-8.523	-1.30247	-0.809664	5.38188e-13	3.67264e-10	75	617
BUB1	Tchem	UNC0638	G9a and GLP methyltransferases	Chromatin histone methylation	0.0771218	-0.27138	8.28928	0.473041	0.770793	5.8644e-13	3.98231e-10	673	59
PPCDC	Tbio	BMS-345541	IKK-1, IKK-2	Other	-0.475075	0.16445	-7.72138	-0.866739	-0.514049	5.93896e-13	4.02536e-10	125	556
PPCDC	Tbio	BMS-345541	IKK1, IKK2	Other, kinases	-0.475075	0.16445	-7.72138	-0.866739	-0.514049	5.93896e-13	4.02536e-10	125	556
MAPK1	Tchem	Trametinib	MEK1, MEK2	ERK MAPK signaling	-0.995985	0.109114	-8.69731	-1.36069	-0.853435	6.2356e-13	4.20105e-10	65	607
MBNL1	Tbio	THZ-2-102-1	CDK7	Cell cycle	-0.448493	0.154866	-8.14066	-1.01941	-0.620286	6.30115e-13	4.24213e-10	53	306
ARHGAP45	Tbio	UNC0638	G9a and GLP methyltransferases	Chromatin histone methylation	-0.6098	0.0713654	-11.0265	-1.06334	-0.732649	6.38468e-13	4.29356e-10	24	708
ITGA3	Tchem	KIN001-260	IKKB	Other, kinases	0.434993	0.00879458	8.68163	0.5104	0.814611	7.76434e-13	5.15784e-10	28	340
UBE2L3	Tbio	UNC0638	G9a and GLP methyltransferases	Chromatin histone methylation	0.0709625	-0.25665	8.47352	0.489023	0.789158	8.76511e-13	5.76948e-10	683	49
NMNAT1	Tbio	Dinaciclib	CDK1, CDK2, CDK5, CDK9	Cell cycle	-0.275725	0.175645	-7.52358	-0.787338	-0.460675	9.03523e-13	5.92349e-10	86	227
NTF4	Tbio	Docetaxel	Microtubule stabiliser	Mitosis	-0.244352	-0.0962572	-8.93236	-0.729378	-0.462652	9.12904e-13	5.97412e-10	38	944
PKM	Tchem	Gefitinib	EGFR	EGFR signaling	-0.0388339	0.956076	-11.9196	-1.33656	-0.945222	9.17384e-13	5.99908e-10	668	24
CNTNAP1	Tbio	Rapamycin	MTORC1	PI3K/MTOR signaling	0.305178	-0.0831557	9.11123	0.663279	1.03687	9.42405e-13	6.14486e-10	32	391
SEC23IP	Tbio	CAP-232, TT-232, TLN-232	Glycolysis	Metabolism	-0.585043	-0.0205052	-9.37129	-1.06091	-0.686672	9.6345e-13	6.26848e-10	25	338
FURIN	Tchem	THZ-2-102-1	CDK7	Cell cycle	-0.379205	0.158686	-7.79737	-0.935454	-0.557209	9.77246e-13	6.35136e-10	62	297
RELB	Tbio	Sorafenib	PDGFR, KIT, VEGFR, RAF	Other, kinases	-0.549287	0.0565517	-8.99615	-0.734775	-0.467463	9.92319e-13	6.44468e-10	28	415
RELB	Tbio	Sorafenib	PDGFR, KIT, VEGFR, RAF	RTK signaling	-0.549287	0.0565517	-8.99615	-0.734775	-0.467463	9.92319e-13	6.44468e-10	28	415
CCND3	Tchem	THZ-2-49	CDK9	Cell cycle	-0.570758	0.0884985	-8.01442	-1.07234	-0.647318	1.014e-12	6.57841e-10	63	301
TSC1	Tbio	Paclitaxel	Microtubule stabiliser	Mitosis	-0.419011	-0.0287561	-8.6196	-1.00643	-0.628379	1.02952e-12	6.66945e-10	39	405
MCL1	Tchem	Tamoxifen	ESR1	Hormone-related	-0.324219	0.169675	-7.2649	-0.601742	-0.345672	1.06021e-12	6.85596e-10	391	292
IRS1	Tchem	Sepantronium bromide	BIRC5	Apoptosis regulation	-0.400627	0.0180491	-10.4759	-0.824415	-0.557281	1.10417e-12	7.12747e-10	23	647
IRF4	Tbio	GW-2580	CSF1R	RTK signaling	-0.671227	0.0694892	-9.65574	-0.905812	-0.593333	1.16323e-12	7.4739e-10	24	344
ALAS1	Tclin	Masitinib	KIT, PDGFRA, PDGFRB	RTK signaling	-0.705037	0.0887231	-9.1852	-0.891991	-0.5724	1.19636e-12	7.67306e-10	27	341
C6orf136	Tdark	Paclitaxel	Microtubule stabiliser	Mitosis	-0.543502	-0.00615383	-8.22578	-0.95292	-0.582232	1.26579e-12	8.09819e-10	47	397
TRMT61A	Tbio	Docetaxel	Microtubule stabiliser	Mitosis	-0.350151	0.0500066	-7.2043	-0.557398	-0.318713	1.27117e-12	8.12973e-10	373	609
PIM2	Tchem	UNC0638	G9a and GLP methyltransferases	Chromatin histone methylation	-0.603884	0.0711649	-10.8884	-1.08963	-0.746851	1.27698e-12	8.16398e-10	24	708
CBFB	Tchem	I-BET-762	BRD2, BRD3, BRD4	Chromatin other	-0.499069	0.25944	-7.57929	-0.96474	-0.566379	1.28735e-12	8.22152e-10	150	529
GRB2	Tchem	Afatinib	ERBB2, EGFR	EGFR signaling	-0.0950664	0.368155	-7.32824	-0.404194	-0.233199	1.31853e-12	8.41173e-10	877	189
CSNK2A1	Tchem	Oxaliplatin	DNA alkylating agent	DNA replication	0.434267	0.0193512	8.2532	0.493757	0.806923	1.35702e-12	8.62976e-10	53	591
PPP2R2A	Tchem	Refametinib	MEK1, MEK2	ERK MAPK signaling	-0.563746	0.0271232	-7.49079	-0.790594	-0.461334	1.37408e-12	8.72901e-10	160	552
ALAD	Tbio	CAY10603	HDAC1, HDAC6	Chromatin histone acetylation	-0.469403	0.119608	-10.3833	-0.925203	-0.623157	1.45121e-12	9.18337e-10	21	344
CEP350	Tbio	C-75	FAS	Apoptosis regulation	0.542036	-0.00683296	9.82904	0.725446	1.09999	1.4587e-12	9.22753e-10	22	342
PRDX1	Tchem	ABT737	BCL2, BCL-XL, BCL-W, BCL-B, BFL1	Apoptosis regulation	0.721428	0.021705	8.65469	0.468322	0.749051	1.52251e-12	9.59752e-10	22	296
MCL1	Tchem	Venotoclax	BCL-2 selective	Apoptosis regulation	-0.0663199	0.30453	-7.33334	-0.315626	-0.182135	1.53744e-12	9.6781e-10	207	156
BRAF	Tclin	PD0325901	MEK1, MEK2	ERK MAPK signaling	-1.00395	0.039952	-8.56666	-1.30684	-0.813308	1.56083e-12	9.80479e-10	62	640
SLC6A6	Tbio	UNC0638	G9a and GLP methyltransferases	Chromatin histone methylation	-0.161456	0.0647956	-8.23207	-0.752609	-0.459874	1.62913e-12	1.01983e-09	51	681
DOCK7	Tbio	Afatinib	ERBB2, EGFR	EGFR signaling	0.446861	-0.0658438	7.65943	0.302839	0.51327	1.7015e-12	1.06218e-09	110	956
ALAS1	Tclin	WZ3105	SRC, ROCK2, NTRK2, FLT3, IRAK1, others	Other	-0.807767	0.11995	-9.97245	-1.39291	-0.923678	1.71648e-12	1.07116e-09	27	341
NRDC	Tbio	Sepantronium bromide	BIRC5	Apoptosis regulation	-0.330254	0.0489554	-7.67498	-0.650814	-0.384363	1.77987e-12	1.10841e-09	80	590
NMNAT1	Tbio	I-BET-762	BRD2, BRD3, BRD4	Chromatin other	-0.350782	0.260121	-7.3825	-0.819276	-0.474335	1.81522e-12	1.12887e-09	187	492
MCL1	Tchem	LGK974	PORCN	WNT signaling	-0.300122	0.226882	-7.18026	-0.65409	-0.373181	1.82431e-12	1.13374e-09	394	300
CCND1	Tchem	Refametinib	MEK1, MEK2	ERK MAPK signaling	-0.191755	0.208915	-7.3313	-0.652413	-0.376294	2.08815e-12	1.2875e-09	559	153
PPCDC	Tbio	I-BET-762	BRD2, BRD3, BRD4	Chromatin other	-0.58504	0.243114	-7.6404	-1.05195	-0.619736	2.1233e-12	1.30559e-09	124	555
EHMT1	Tchem	DMOG	HIF-PH	Metabolism	-0.144145	0.0696692	-8.685	-0.879461	-0.550496	2.12659e-12	1.30717e-09	23	332
EBF1	Tbio	Refametinib	MEK1, MEK2	ERK MAPK signaling	0.786126	-0.13409	11.444	0.837357	1.20138	2.14133e-12	1.31534e-09	22	690
ADAT2	Tbio	Selumetinib	MEK1, MEK2	ERK MAPK signaling	-0.166508	0.327311	-7.47531	-0.721507	-0.420311	2.35733e-12	1.44065e-09	600	111
BRAF	Tclin	Refametinib	MEK1, MEK2	ERK MAPK signaling	-1.07853	-0.00626026	-8.38219	-1.35504	-0.834574	2.39325e-12	1.45914e-09	66	646
MBNL1	Tbio	Vincristine		Mitosis	-0.438861	0.155179	-8.03998	-1.06266	-0.641809	2.42298e-12	1.47577e-09	45	265
MEF2C	Tbio	Vinorelbine	Microtubule destabiliser	Mitosis	-0.818046	0.0282841	-10.4427	-1.10783	-0.747286	2.44983e-12	1.49111e-09	24	649
TIAL1	Tbio	Y-39983	ROCK	Cytoskeleton	0.105867	-0.00451791	7.67992	0.371724	0.629464	2.50875e-12	1.52337e-09	33	335
CBFB	Tchem	WZ3105	SRC, ROCK2, NTRK2, FLT3, IRAK1, others	Other	-0.505074	0.214085	-7.59854	-1.00822	-0.592193	2.57658e-12	1.56088e-09	83	285
OR13F1	Tdark	Selumetinib	MEK1, MEK2	ERK MAPK signaling	0.22497	-0.098982	11.4928	0.817469	1.17142	2.60313e-12	1.57537e-09	21	690
ITGAV	Tchem	Erlotinib	EGFR	EGFR signaling	0.185629	-0.258154	7.21762	0.359231	0.628163	2.62577e-12	1.58801e-09	183	258
TSC1	Tbio	WYE-125132	mTOR	PI3K/MTOR signaling	-0.434184	0.0853385	-9.18165	-1.21618	-0.779575	2.66728e-12	1.61095e-09	30	335
CRTC2	Tbio	Dasatinib	ABL, SRC, Ephrins, PDGFR, KIT	Other, kinases	0.46017	-0.120301	9.14459	0.6306	0.985466	2.70021e-12	1.62975e-09	30	415
CRTC2	Tbio	Dasatinib	ABL, SRC, Ephrins, PDGFR, KIT	RTK signaling	0.46017	-0.120301	9.14459	0.6306	0.985466	2.70021e-12	1.62975e-09	30	415
FBXO7	Tbio	UNC0638	G9a and GLP methyltransferases	Chromatin histone methylation	-0.381584	0.0881791	-8.03821	-0.824634	-0.49793	2.71124e-12	1.63568e-09	61	671
RICTOR	Tbio	MK-2206	AKT1, AKT2	PI3K/MTOR signaling	-0.168359	0.316355	-7.12168	-0.600495	-0.340937	2.73821e-12	1.64937e-09	350	331
MAPK1	Tchem	Refametinib	MEK1, MEK2	ERK MAPK signaling	-1.1089	0.00200171	-8.28852	-1.39014	-0.851593	2.80824e-12	1.68817e-09	69	643
SURF4	Tbio	CAP-232, TT-232, TLN-232	Glycolysis	Metabolism	-0.770293	-0.0112944	-9.39513	-1.08892	-0.704579	3.09014e-12	1.84044e-09	23	340
ALAS1	Tclin	THZ-2-102-1	CDK7	Cell cycle	-0.593749	0.119428	-9.40823	-1.27357	-0.824503	3.15966e-12	1.87937e-09	27	332
BCL2L1	Tchem	Navitoclax	BCL2, BCL-XL, BCL-W	Apoptosis regulation	0.128525	0.482021	-7.45782	-0.639648	-0.372039	3.18961e-12	1.89467e-09	580	108
PEX7	Tbio	Vinblastine	Microtubule destabiliser	Mitosis	-0.783351	0.0188776	-10.6966	-1.09696	-0.746235	3.32904e-12	1.9736e-09	24	666
TPK1	Tbio	THZ-2-102-1	CDK7	Cell cycle	-0.162649	0.084369	-8.85506	-1.04466	-0.659135	3.36046e-12	1.99091e-09	27	332
HTRA2	Tbio	Paclitaxel	Microtubule stabiliser	Mitosis	-0.482353	-0.0169103	-8.15808	-0.966826	-0.587719	3.53922e-12	2.08995e-09	44	400
ATXN10	Tbio	GSK319347A	IKK	Other, kinases	0.395656	-0.20722	7.80233	0.628083	1.05571	3.59346e-12	2.11367e-09	22	102
CCND1	Tchem	Trametinib	MEK1, MEK2	ERK MAPK signaling	-0.0972497	0.360594	-7.2586	-0.653167	-0.374512	3.59331e-12	2.11367e-09	526	146
SMARCD2	Tbio	UNC0638	G9a and GLP methyltransferases	Chromatin histone methylation	-0.563985	0.0671381	-11.1083	-1.08402	-0.747354	3.63047e-12	2.13265e-09	21	711
MEF2C	Tbio	Vorinostat	HDAC inhibitor Class I, IIa, IIb, IV	Chromatin histone acetylation	-1.34385	0.204633	-11.4407	-1.77673	-1.23744	3.69579e-12	2.16678e-09	26	668
MCL1	Tchem	Vincristine		Mitosis	-0.243532	0.458414	-7.27027	-0.964682	-0.553576	3.71515e-12	2.17531e-09	172	138
CUL2	Tbio	Nutlin-3a (-)	MDM2	p53 pathway	-0.00846561	0.637989	-8.37766	-0.807309	-0.49682	3.77661e-12	2.20843e-09	654	45
TRMT5	Tbio	Dasatinib	ABL, SRC, Ephrins, PDGFR, KIT	Other, kinases	-0.120507	0.251958	-8.05284	-0.844363	-0.510067	3.83645e-12	2.23689e-09	398	47
TRMT5	Tbio	Dasatinib	ABL, SRC, Ephrins, PDGFR, KIT	RTK signaling	-0.120507	0.251958	-8.05284	-0.844363	-0.510067	3.83645e-12	2.23689e-09	398	47
ITGAV	Tchem	AICA Ribonucleotide	AMPK agonist	Metabolism	0.33928	-0.250186	7.17957	0.453299	0.795288	3.95605e-12	2.3014e-09	173	197
HSP90B1	Tchem	Refametinib	MEK1, MEK2	ERK MAPK signaling	-0.285231	0.16339	-7.06879	-0.601918	-0.340212	4.00217e-12	2.32598e-09	427	285
TXNL1	Tbio	UNC0638	G9a and GLP methyltransferases	Chromatin histone methylation	-0.245827	0.0611956	-9.23908	-0.844902	-0.542716	4.06349e-12	2.35934e-09	29	703
ALAS1	Tclin	CUDC-101	HDAC1-10, EGFR, ERBB2	Other	-0.4306	0.147804	-9.47261	-1.04821	-0.680272	4.14541e-12	2.40393e-09	25	335
POU2F1	Tbio	Daporinad	NAMPT	Metabolism	-0.546384	0.0383151	-10.8958	-1.30525	-0.893606	4.14563e-12	2.40393e-09	22	477
TOMM70	Tbio	Sepantronium bromide	BIRC5	Apoptosis regulation	-0.204113	0.0721151	-7.12803	-0.568376	-0.322655	4.55607e-12	2.62505e-09	166	504
RBM12	Tbio	Vincristine		Mitosis	-0.414405	0.118831	-8.69111	-1.15351	-0.721575	4.57253e-12	2.63284e-09	29	281
RAD54L2	Tbio	CAP-232, TT-232, TLN-232	Glycolysis	Metabolism	-0.214135	-0.0464509	-8.38333	-0.903259	-0.555886	4.69853e-12	2.69991e-09	28	335
IKZF3	Tbio	SNX-2112	HSP90	Protein stability and degradation	-0.487625	0.0559005	-9.61603	-1.10126	-0.718893	5.02204e-12	2.87058e-09	21	343
ALAS1	Tclin	MPS-1-IN-1	MPS1	Mitosis	-0.549239	0.10474	-8.93653	-1.03829	-0.657383	5.0243e-12	2.87096e-09	27	341
SPI1	Tbio	MIM1	MCL-1	Apoptosis regulation	-0.726076	0.039227	-10.5679	-1.06414	-0.720333	5.0878e-12	2.90172e-09	23	655
SPI1	Tbio	MIM1	MCL1	Apoptosis regulation	-0.726076	0.039227	-10.5679	-1.06414	-0.720333	5.0878e-12	2.90172e-09	23	655
SAA2	Tbio	UNC0638	G9a and GLP methyltransferases	Chromatin histone methylation	0.0100761	0.0509883	-8.80463	-0.851153	-0.535391	5.27961e-12	3.00067e-09	35	697
ATIC	Tchem	UNC0638	G9a and GLP methyltransferases	Chromatin histone methylation	-0.17385	0.224076	-7.01231	-0.602609	-0.338989	5.3755e-12	3.05036e-09	322	410
MEF2C	Tbio	Fulvestrant		Hormone-related	-1.34948	0.0294463	-11.1015	-1.6301	-1.12303	5.39628e-12	3.06119e-09	25	608
MEF2C	Tbio	Fulvestrant	ESR	Hormone-related	-1.34948	0.0294463	-11.1015	-1.6301	-1.12303	5.39628e-12	3.06119e-09	25	608
PPCDC	Tbio	Torin 2	mTOR	PI3K/MTOR signaling	-0.469359	0.183063	-7.54061	-0.912891	-0.533618	5.45419e-12	3.09274e-09	65	288
MECR	Tbio	Vinblastine	Microtubule destabiliser	Mitosis	-0.416436	0.0326262	-7.76344	-0.731434	-0.433837	5.6003e-12	3.16795e-09	64	626
PBX2	Tbio	UNC0638	G9a and GLP methyltransferases	Chromatin histone methylation	-0.403508	0.0976409	-7.69356	-0.764875	-0.451636	5.60538e-12	3.16983e-09	71	661
PARD6B	Tbio	CX-5461	RNA Polymerase 1	Other	0.505201	-0.0171314	7.61132	0.515069	0.877054	5.74432e-12	3.2423e-09	56	310
FBXW12	Tbio	Sepantronium bromide	BIRC5	Apoptosis regulation	-0.269478	0.0252299	-8.06448	-0.687327	-0.415269	5.7963e-12	3.26959e-09	49	621
KDM2A	Tchem	Afatinib	ERBB2, EGFR	EGFR signaling	-0.0849432	0.244488	-7.04993	-0.382123	-0.215565	5.82866e-12	3.28215e-09	833	233
TMED2	Tbio	UNC0638	G9a and GLP methyltransferases	Chromatin histone methylation	0.0858264	-0.210145	7.52672	0.46506	0.796429	5.86718e-12	3.29924e-09	641	91
TIMM9	Tbio	Dasatinib	ABL, SRC, Ephrins, PDGFR, KIT	Other, kinases	-0.175645	0.253359	-7.30961	-0.759253	-0.43666	6.07345e-12	3.4084e-09	347	98
TIMM9	Tbio	Dasatinib	ABL, SRC, Ephrins, PDGFR, KIT	RTK signaling	-0.175645	0.253359	-7.30961	-0.759253	-0.43666	6.07345e-12	3.4084e-09	347	98
MCL1	Tchem	Alisertib	AURKA	Mitosis	-0.169766	0.278929	-6.9985	-0.601785	-0.338092	6.28783e-12	3.51604e-09	377	296
MEF2C	Tbio	Tamoxifen	ESR1	Hormone-related	-1.17326	-0.0727856	-10.6514	-1.24627	-0.845792	6.40548e-12	3.57628e-09	25	658
SRSF4	Tbio	UNC0638	G9a and GLP methyltransferases	Chromatin histone methylation	-0.198877	0.0567138	-9.06571	-0.682723	-0.434787	6.43594e-12	3.59106e-09	22	710
MCL1	Tchem	Acetalax		Unclassified	-0.315892	0.272119	-7.14244	-0.939643	-0.533715	6.85129e-12	3.80748e-09	174	139
PARD6B	Tbio	Docetaxel	Microtubule stabiliser	Mitosis	0.431541	-0.198935	7.29025	0.468701	0.816243	6.9131e-12	3.83947e-09	151	831
MCL1	Tchem	Paclitaxel	Microtubule stabiliser	Mitosis	-0.305493	0.306162	-7.09147	-0.836679	-0.473335	7.58354e-12	4.19245e-09	268	176
EXTL2	Tbio	QS11	ARFGAP1	Other	0.637244	-0.075342	9.77702	0.926044	1.41029	8.80257e-12	4.8308e-09	24	331
C16orf72	Tdark	Nutlin-3a (-)	MDM2	p53 pathway	-0.135037	0.251686	-6.94594	-0.567286	-0.317245	8.88682e-12	4.87407e-09	395	304
LDB1	Tbio	Cediranib	VEGFR, FLT1, FLT2, FLT3, FLT4, KIT, PDGFRB	RTK signaling	-0.114013	0.0923693	-7.19437	-0.54327	-0.309657	9.13711e-12	4.99917e-09	34	285
PAICS	Tchem	Methotrexate	Antimetabolite	DNA replication	-0.0870858	0.439013	-7.09094	-0.772332	-0.436797	9.2508e-12	5.05371e-09	186	188
ITGAV	Tchem	AZD3759	EGFR	EGFR signaling	0.25567	-0.252998	7.07875	0.385321	0.681953	9.30434e-12	5.07988e-09	148	173
TRAPPC2L	Tdark	Pemetrexed	TYMS	DNA replication	0.34005	0.0415227	7.63956	0.378042	0.642958	9.47023e-12	5.16575e-09	40	322
TUBB4B	Tclin	Ruxolitinib	JAK1, JAK2	Other, kinases	0.372566	-0.133381	7.15782	0.329266	0.579308	9.83928e-12	5.34763e-09	134	547
MCL1	Tchem	EPZ004777	DOT1L	Chromatin histone methylation	-0.316931	0.343032	-7.06733	-0.843279	-0.476019	9.86749e-12	5.35973e-09	187	144
GNG5	Tbio	IMD-0354	IKKb	Other, kinases	-0.187794	0.0990838	-8.32366	-0.777452	-0.476394	1.01282e-11	5.49472e-09	21	345
STAG1	Tbio	Gemcitabine	Pyrimidine antimetabolite	DNA replication	-0.552207	-0.000996141	-8.68484	-1.02564	-0.640669	1.03999e-11	5.63027e-09	38	629
MCL1	Tchem	Quizartinib	FLT3	RTK signaling	-0.178831	0.321497	-7.02671	-0.545869	-0.307146	1.04155e-11	5.63701e-09	212	156
RAF1	Tclin	Refametinib	MEK1, MEK2	ERK MAPK signaling	-0.904544	-0.0157815	-7.87039	-1.16649	-0.695966	1.04525e-11	5.65536e-09	72	640
ARHGAP45	Tbio	Vorinostat	HDAC inhibitor Class I, IIa, IIb, IV	Chromatin histone acetylation	-1.08783	0.19084	-11.222	-1.55324	-1.07316	1.04778e-11	5.6673e-09	24	670
NOM1	Tbio	NG-25	TAK1, MAP4K2	Other, kinases	0.12437	-0.426879	8.36023	0.414089	0.674521	1.14035e-11	6.12756e-09	347	21
MCL1	Tchem	GSK2578215A	LRRK2	Other, kinases	-0.376128	0.313393	-7.06761	-0.843031	-0.47579	1.14536e-11	6.1522e-09	180	139
CDS2	Tbio	UNC0638	G9a and GLP methyltransferases	Chromatin histone methylation	-0.229931	0.0818263	-7.40613	-0.694457	-0.401793	1.14562e-11	6.1522e-09	77	655
CHCHD5	Tbio	Sepantronium bromide	BIRC5	Apoptosis regulation	-0.607158	0.0466107	-8.17878	-0.797921	-0.484832	1.19641e-11	6.40208e-09	44	626
TRPM7	Tchem	KIN001-260	IKKB	Other, kinases	-0.0706294	0.353717	-7.00969	-0.646483	-0.363195	1.22647e-11	6.55906e-09	271	97
NT5C3B	Tbio	Talazoparib	PARP1, PARP2	Genome integrity	0.499057	-0.0159941	7.69771	0.394762	0.669093	1.22805e-11	6.56357e-09	54	622
PPCDC	Tbio	S-Trityl-L-cysteine	KIF11	Mitosis	-0.572757	0.0783883	-7.47793	-1.11812	-0.650013	1.31604e-11	7.00683e-09	38	87
CBFB	Tchem	THZ-2-49	CDK9	Cell cycle	-0.485292	0.108065	-7.29052	-0.965373	-0.55384	1.33889e-11	7.11799e-09	82	282
PIK3CA	Tclin	Afatinib	ERBB2, EGFR	EGFR signaling	-0.293075	0.158704	-6.88176	-0.427661	-0.237791	1.36776e-11	7.25865e-09	405	661
NHLRC2	Tbio	Trametinib	MEK1, MEK2	ERK MAPK signaling	-0.0496456	0.386045	-7.38069	-0.715353	-0.41299	1.4883e-11	7.8498e-09	592	80
ARHGEF7	Tbio	rTRAIL	TRAIL receptor agonist	Apoptosis regulation	0.13617	-0.256369	6.99546	0.417512	0.744284	1.61007e-11	8.4525e-09	173	189
TPK1	Tbio	Masitinib	KIT, PDGFRA, PDGFRB	RTK signaling	-0.3721	0.0623616	-8.22879	-0.796911	-0.485329	1.76616e-11	9.20751e-09	27	341
RMND1	Tbio	UMI-77	MCL1	Apoptosis regulation	-0.205882	0.0734303	-7.65233	-0.872281	-0.512846	1.77461e-11	9.24622e-09	35	284
COPG1	Tbio	Trametinib	MEK1, MEK2	ERK MAPK signaling	-0.0131075	0.434789	-10.5041	-1.19291	-0.804293	1.79616e-11	9.34769e-09	649	23
MCL1	Tchem	Podophyllotoxin bromide		Unclassified	-0.195811	0.427536	-7.04431	-0.893946	-0.503294	1.80489e-11	9.38772e-09	174	139
CCND3	Tchem	Z-LLNle-CHO	gamma-secretase	Other	-0.508498	0.0679652	-7.40801	-1.10798	-0.640683	1.85117e-11	9.61459e-09	32	93
RELB	Tbio	UNC0638	G9a and GLP methyltransferases	Chromatin histone methylation	-0.304551	0.0662554	-8.66354	-0.896579	-0.558965	1.86179e-11	9.66414e-09	34	698
KLF5	Tchem	CHIR-99021	GSK3A, GSK3B	WNT signaling	0.353323	-0.0944511	6.98747	0.343873	0.613536	1.88402e-11	9.76266e-09	152	558
UBE2J2	Tbio	Paclitaxel	Microtubule stabiliser	Mitosis	-0.33902	0.0300682	-6.97423	-0.740542	-0.414619	1.90369e-11	9.8561e-09	112	332
MBNL1	Tbio	Masitinib	KIT, PDGFRA, PDGFRB	RTK signaling	-0.406274	0.105597	-7.60408	-0.855528	-0.501343	1.90505e-11	9.86029e-09	54	314
ZBTB7B	Tbio	Dasatinib	ABL, SRC, Ephrins, PDGFR, KIT	Other, kinases	0.536201	-0.127396	8.67762	0.627141	1.00525	1.90948e-11	9.87815e-09	31	414
ZBTB7B	Tbio	Dasatinib	ABL, SRC, Ephrins, PDGFR, KIT	RTK signaling	0.536201	-0.127396	8.67762	0.627141	1.00525	1.90948e-11	9.87815e-09	31	414
CTNNB1	Tchem	Tretinoin	Retinoic acid	Other	0.576864	0.0779136	7.86009	0.440302	0.739096	1.90959e-11	9.87815e-09	38	333
EIF4E2	Tbio	THZ-2-102-1	CDK7	Cell cycle	-0.3556	0.152049	-7.35262	-0.930989	-0.536217	1.91141e-11	9.88471e-09	61	298
RARRES2	Tbio	Methotrexate	Antimetabolite	DNA replication	0.483466	0.122331	7.28035	0.409426	0.71455	1.91783e-11	9.91507e-09	57	317
MCL1	Tchem	GSK1904529A	IGF1R, IR	IGF1R signaling	-0.229986	0.25567	-6.83089	-0.609182	-0.337134	1.99783e-11	1.03064e-08	389	296
MCL1	Tchem	GSK1904529A	IGF1R, IR	RTK signaling	-0.229986	0.25567	-6.83089	-0.609182	-0.337134	1.99783e-11	1.03064e-08	389	296
C6orf136	Tdark	Docetaxel	Microtubule stabiliser	Mitosis	-0.387817	-0.0706598	-7.20917	-0.637175	-0.363154	2.06867e-11	1.06521e-08	97	885
ROPN1L	Tbio	CHIR-99021	GSK3A, GSK3B	WNT signaling	0.293236	-0.0105708	9.28499	0.596765	0.929235	2.07245e-11	1.06655e-08	28	682
PTPN11	Tchem	PLX-4720	BRAF	ERK MAPK signaling	0.220248	-0.220465	6.81453	0.256472	0.464083	2.08082e-11	1.07055e-08	688	388
ITGAV	Tchem	Ibrutinib	BTK	Other, kinases	0.281225	-0.315271	6.9705	0.425831	0.760894	2.08345e-11	1.0716e-08	144	168
IRF4	Tbio	CAY10603	HDAC1, HDAC6	Chromatin histone acetylation	-0.577708	0.130336	-9.4873	-0.950164	-0.61563	2.11699e-11	1.08761e-08	23	342
ERBB3	Tclin	Afatinib	ERBB2, EGFR	EGFR signaling	-0.948779	0.0548492	-7.8767	-1.36405	-0.813292	2.16327e-11	1.10823e-08	72	994
SLAMF9	Tbio	Daporinad	NAMPT	Metabolism	-0.547838	0.05222	-8.61053	-1.04174	-0.647532	2.17536e-11	1.11378e-08	33	466
SLC35B1	Tbio	Refametinib	MEK1, MEK2	ERK MAPK signaling	-0.15515	0.485564	-7.89807	-0.957838	-0.571808	2.26815e-11	1.15669e-08	657	55
OAZ1	Tbio	UNC0638	G9a and GLP methyltransferases	Chromatin histone methylation	-0.442736	0.0649851	-9.65512	-0.915179	-0.597116	2.27644e-11	1.16059e-08	23	709
LIG3	Tbio	Dinaciclib	CDK1, CDK2, CDK5, CDK9	Cell cycle	-0.294436	0.184845	-6.96798	-0.759946	-0.425137	2.36005e-11	1.19855e-08	87	226
FLCN	Tbio	WZ3105	SRC, ROCK2, NTRK2, FLT3, IRAK1, others	Other	-0.68425	0.0986897	-9.79063	-1.36982	-0.898673	2.36019e-11	1.19855e-08	22	346
PEX7	Tbio	Gemcitabine	Pyrimidine antimetabolite	DNA replication	-0.750153	-0.00560929	-10.0569	-1.20264	-0.797294	2.38767e-11	1.21079e-08	24	643
WWTR1	Tbio	Navitoclax	BCL2, BCL-XL, BCL-W	Apoptosis regulation	0.416427	-0.00435943	6.79084	0.299259	0.542695	2.4291e-11	1.22973e-08	308	380
SLC16A1	Tchem	Daporinad	NAMPT	Metabolism	-0.528919	0.0714954	-7.906	-1.00476	-0.600049	2.43567e-11	1.23271e-08	49	450
PIM2	Tchem	Vorinostat	HDAC inhibitor Class I, IIa, IIb, IV	Chromatin histone acetylation	-0.957339	0.186166	-10.6451	-1.38975	-0.941166	2.45223e-11	1.2397e-08	24	670
TUBB4B	Tclin	KIN001-236	Angiopoietin-1 receptor	RTK signaling	0.459719	-0.0590371	7.14037	0.441105	0.778128	2.46412e-11	1.245e-08	74	294
SPI1	Tbio	Vorinostat	HDAC inhibitor Class I, IIa, IIb, IV	Chromatin histone acetylation	-1.16657	0.193661	-10.6479	-1.40286	-0.950088	2.52916e-11	1.27572e-08	24	670
TRPM7	Tchem	TL-2-105	not defined	Other	-0.0851234	0.317698	-6.90706	-0.644669	-0.358836	2.65897e-11	1.33596e-08	269	97
ALAD	Tbio	WZ3105	SRC, ROCK2, NTRK2, FLT3, IRAK1, others	Other	-0.773607	0.106916	-9.72637	-1.39061	-0.909762	2.66474e-11	1.33812e-08	23	345
PFAS	Tbio	UNC0638	G9a and GLP methyltransferases	Chromatin histone methylation	-0.214895	0.190125	-6.79389	-0.599489	-0.330614	2.6661e-11	1.33831e-08	255	477
NOM1	Tbio	AR-42	HDAC1	Chromatin histone acetylation	0.13062	-0.386485	9.14674	0.599739	0.940138	2.69229e-11	1.34969e-08	341	21
ARHGAP45	Tbio	MK-2206	AKT1, AKT2	PI3K/MTOR signaling	-0.844302	0.101975	-9.74678	-1.03772	-0.679448	2.69559e-11	1.3506e-08	25	656
CEP97	Tbio	Thapsigargin	SERCA	Other	-0.19258	0.0283052	-6.88435	-0.62413	-0.346754	2.72978e-11	1.36507e-08	125	224
CCDC51	Tdark	Nutlin-3a (-)	MDM2	p53 pathway	0.509432	-0.0319012	7.18645	0.380993	0.66991	2.80499e-11	1.39996e-08	84	615
ALAD	Tbio	THZ-2-102-1	CDK7	Cell cycle	-0.461488	0.101885	-9.21134	-1.237	-0.791331	2.97503e-11	1.47787e-08	23	336
SZT2	Tbio	UNC0638	G9a and GLP methyltransferases	Chromatin histone methylation	-0.543659	0.0708593	-9.14638	-0.888713	-0.566816	3.03818e-11	1.50509e-08	26	706
FAR1	Tbio	Vinblastine	Microtubule destabiliser	Mitosis	-0.930974	0.0199141	-10.6688	-1.15835	-0.784815	3.08869e-11	1.52802e-08	21	669
ZEB2	Tbio	Mirin	MRE11	Genome integrity	-0.388004	0.153317	-7.10962	-0.665709	-0.376358	3.14856e-11	1.55592e-08	93	559
SEC23B	Tbio	UNC0638	G9a and GLP methyltransferases	Chromatin histone methylation	-0.525632	0.0735905	-8.82012	-0.912665	-0.573009	3.2647e-11	1.61023e-08	30	702
MEF2C	Tbio	Uprosertib	AKT1, AKT2, AKT3	PI3K/MTOR signaling	-0.779994	0.0995205	-9.57149	-1.101	-0.715408	3.36214e-11	1.65466e-08	25	603
TUBB4B	Tclin	Bicalutamide	AR	Hormone-related	0.262499	-0.233054	6.94735	0.354698	0.635421	3.37218e-11	1.6587e-08	139	563
BEND3	Tbio	rTRAIL	TRAIL receptor agonist	Apoptosis regulation	0.202073	-0.0986837	7.86332	0.509277	0.855472	3.40104e-11	1.67244e-08	36	326
EMC1	Tbio	Nutlin-3a (-)	MDM2	p53 pathway	-0.00373735	0.433304	-7.54073	-0.748132	-0.436155	3.4316e-11	1.68563e-08	640	59
COMMD3	Tbio	Gemcitabine	Pyrimidine antimetabolite	DNA replication	-0.476236	-0.0165482	-9.38073	-0.927292	-0.597548	3.55615e-11	1.74301e-08	23	644
PPCDC	Tbio	Apitolisib	mTOR, PI3K	PI3K/MTOR signaling	-0.436509	0.198781	-7.27428	-0.854622	-0.489004	3.55969e-11	1.74427e-08	66	296
FURIN	Tchem	Linsitinib	IGF1R	IGF1R signaling	-0.527413	0.189149	-7.18942	-0.951644	-0.541103	3.70864e-11	1.81085e-08	114	569
TPK1	Tbio	WZ3105	SRC, ROCK2, NTRK2, FLT3, IRAK1, others	Other	-0.453354	0.0918877	-8.63193	-1.14165	-0.709799	3.8078e-11	1.85575e-08	27	341
MCL1	Tchem	AGI-6780	IDH2 R140Q mutant	Metabolism	-0.137367	0.344524	-6.70782	-0.614493	-0.336197	4.26304e-11	2.05924e-08	381	296
MCL1	Tchem	AGI-6780	IDH2(R140Q)	Metabolism	-0.137367	0.344524	-6.70782	-0.614493	-0.336197	4.26304e-11	2.05924e-08	381	296
ITGAV	Tchem	Methotrexate	Antimetabolite	DNA replication	0.448126	-0.0658975	6.81026	0.405996	0.735732	4.31651e-11	2.08228e-08	177	197
POU2AF1	Tbio	I-BET-762	BRD2, BRD3, BRD4	Chromatin other	-1.26587	0.145935	-10.2352	-1.72372	-1.14932	4.4284e-11	2.13169e-08	26	653
NMNAT1	Tbio	Torin 2	mTOR	PI3K/MTOR signaling	-0.28442	0.200221	-6.89798	-0.830802	-0.461728	4.45066e-11	2.13898e-08	100	253
TXNRD1	Tclin	MIM1	MCL-1	Apoptosis regulation	-0.142589	0.327052	-6.77625	-0.645355	-0.355093	4.50942e-11	2.16606e-08	453	225
TXNRD1	Tclin	MIM1	MCL1	Apoptosis regulation	-0.142589	0.327052	-6.77625	-0.645355	-0.355093	4.50942e-11	2.16606e-08	453	225
NCKAP1	Tbio	I-BET-762	BRD2, BRD3, BRD4	Chromatin other	0.27815	-0.307409	6.81865	0.426739	0.772902	4.73208e-11	2.26156e-08	463	216
FURIN	Tchem	Acetalax		Unclassified	0.368606	-0.139111	7.01831	0.480813	0.857067	4.88958e-11	2.33374e-08	52	261
HSPA1B	Tbio	UNC0638	G9a and GLP methyltransferases	Chromatin histone methylation	-0.233745	0.0632319	-7.91754	-0.691909	-0.413039	4.90467e-11	2.3397e-08	35	697
GTPBP10	Tbio	Dinaciclib	CDK1, CDK2, CDK5, CDK9	Cell cycle	-0.121584	0.103374	-6.89892	-0.726936	-0.403957	5.00352e-11	2.38244e-08	72	241
GIGYF2	Tchem	CGP-60474	CDK1,CDK2,CDK5,CDK7,CDK9, PKC	Cell cycle	-0.45316	-0.0569394	-7.7106	-1.04058	-0.613111	5.03008e-11	2.39383e-08	22	103
PPCDC	Tbio	Crizotinib	MET, ALK, ROS1	RTK signaling	-0.523893	0.25715	-7.10362	-0.908841	-0.513189	5.03933e-11	2.39696e-08	98	344
KLF5	Tchem	PD173074	FGFR1, FGFR3	RTK signaling	0.273147	-0.0516421	6.85547	0.326417	0.589481	5.05585e-11	2.40355e-08	147	548
SHOC2	Tbio	Refametinib	MEK1, MEK2	ERK MAPK signaling	-0.812125	-0.000825547	-7.27777	-1.04881	-0.599892	5.22363e-11	2.47939e-08	92	620
MBNL1	Tbio	Navitoclax	BCL2, BCL-XL, BCL-W	Apoptosis regulation	-0.376994	0.271703	-7.22784	-0.861678	-0.491056	5.28397e-11	2.50539e-08	93	595
NSMCE1	Tdark	PRT062607	SYK	Other, kinases	0.0557689	0.824415	-8.93285	-1.22069	-0.76995	5.62882e-11	2.65841e-08	291	22
NOM1	Tbio	UNC0638	G9a and GLP methyltransferases	Chromatin histone methylation	0.0789044	-0.418062	7.8124	0.480077	0.809704	5.76762e-11	2.71897e-08	688	44
TP53I3	Tbio	Bleomycin (50 uM)	dsDNA break induction	DNA replication	0.615479	-0.177657	8.05231	0.634554	1.05467	5.78473e-11	2.7249e-08	34	333
NHLRC2	Tbio	Selumetinib	MEK1, MEK2	ERK MAPK signaling	-0.148838	0.360202	-7.11783	-0.7397	-0.418035	5.78723e-11	2.72537e-08	628	83
TTLL11	Tdark	Dasatinib	ABL, SRC, Ephrins, PDGFR, KIT	Other, kinases	0.261645	-0.0998521	8.56777	0.515612	0.832681	5.79394e-11	2.72782e-08	23	422
TTLL11	Tdark	Dasatinib	ABL, SRC, Ephrins, PDGFR, KIT	RTK signaling	0.261645	-0.0998521	8.56777	0.515612	0.832681	5.79394e-11	2.72782e-08	23	422
LIG3	Tbio	Vinorelbine	Microtubule destabiliser	Mitosis	-0.311607	0.112041	-6.72955	-0.65099	-0.356643	5.80646e-11	2.733e-08	181	492
OR13F1	Tdark	Refametinib	MEK1, MEK2	ERK MAPK signaling	0.330963	-0.118925	10.3812	0.7731	1.15382	5.81136e-11	2.73459e-08	21	691
RIPK3	Tchem	Selumetinib	MEK1, MEK2	ERK MAPK signaling	0.429374	-0.147869	7.22282	0.431117	0.756923	5.91547e-11	2.77633e-08	72	639
CBFB	Tchem	Dinaciclib	CDK1, CDK2, CDK5, CDK9	Cell cycle	-0.306064	0.152777	-6.91704	-0.766429	-0.426394	6.00729e-11	2.81481e-08	69	244
WRB	Tbio	Afatinib	ERBB2, EGFR	EGFR signaling	-0.105663	0.216308	-6.64666	-0.361623	-0.196689	6.22953e-11	2.91159e-08	759	307
ST6GAL2	Tbio	UNC0638	G9a and GLP methyltransferases	Chromatin histone methylation	-0.416337	0.063452	-9.34241	-0.870448	-0.559432	6.33408e-11	2.95586e-08	22	710
USP7	Tchem	Nutlin-3a (-)	MDM2	p53 pathway	-0.0557685	0.355855	-6.73428	-0.56598	-0.310148	6.35692e-11	2.96575e-08	548	151
IRF4	Tbio	TL-1-85	TAK	Other, kinases	-0.487403	0.123632	-9.24451	-1.07453	-0.687544	6.48237e-11	3.02037e-08	24	344
RUNX1	Tbio	Gemcitabine	Pyrimidine antimetabolite	DNA replication	-0.977359	-0.000168271	-10.0584	-1.20011	-0.794369	6.5222e-11	3.03657e-08	22	645
PXN	Tbio	Oxaliplatin	DNA alkylating agent	DNA replication	0.292415	-0.14594	6.63964	0.326933	0.601523	6.70274e-11	3.1166e-08	293	351
BRAF	Tclin	IMD-0354	IKKb	Other, kinases	-0.323786	0.122898	-7.49402	-0.77447	-0.449554	6.91986e-11	3.20928e-08	33	333
ZNF273	Tdark	Dinaciclib	CDK1, CDK2, CDK5, CDK9	Cell cycle	-0.375949	0.0887426	-7.91238	-0.863721	-0.515096	7.23962e-11	3.34792e-08	25	288
TUBA4A	Tchem	KIN001-266	MAP3K8	ERK MAPK signaling	-0.357232	0.0798059	-6.89289	-0.56182	-0.31183	7.60446e-11	3.50377e-08	50	317
ALAS1	Tclin	AR-42	HDAC1	Chromatin histone acetylation	-0.460786	0.14227	-8.80941	-1.04779	-0.656547	7.68955e-11	3.53892e-08	25	337
TTC7A	Tbio	Olaparib	PARP1, PARP2	Genome integrity	0.594682	-0.0745295	7.38735	0.470175	0.816177	7.78857e-11	3.57901e-08	71	978
PMVK	Tchem	Refametinib	MEK1, MEK2	ERK MAPK signaling	-0.254862	0.137148	-6.61262	-0.570031	-0.309	7.91117e-11	3.62887e-08	441	271
CDK6	Tclin	Palbociclib	CDK4, CDK6	Cell cycle	-0.188561	0.279672	-6.60586	-0.607991	-0.329375	8.00879e-11	3.66712e-08	358	323
MDM4	Tchem	Gemcitabine	Pyrimidine antimetabolite	DNA replication	-0.680321	0.00240203	-8.43979	-1.05013	-0.645474	8.0178e-11	3.67031e-08	34	633
NCKAP1	Tbio	Dinaciclib	CDK1, CDK2, CDK5, CDK9	Cell cycle	0.158016	-0.171685	6.75629	0.39716	0.723732	8.1451e-11	3.72291e-08	212	101
IRF4	Tbio	KIN001-266	MAP3K8	ERK MAPK signaling	-0.459899	0.0523679	-8.48141	-0.822318	-0.506562	8.18703e-11	3.74018e-08	23	344
PIM2	Tchem	Crizotinib	MET, ALK, ROS1	RTK signaling	-0.479179	0.114891	-9.07302	-1.00267	-0.636233	8.35749e-11	3.81225e-08	23	419
TP63	Tbio	Gefitinib	EGFR	EGFR signaling	-0.901605	0.0777569	-7.7624	-1.2799	-0.755932	8.60268e-11	3.91419e-08	58	634
TRIM37	Tbio	Dinaciclib	CDK1, CDK2, CDK5, CDK9	Cell cycle	-0.390032	0.127718	-7.13052	-0.805103	-0.455105	8.78253e-11	3.98998e-08	46	267
IKZF3	Tbio	Trametinib	MEK1, MEK2	ERK MAPK signaling	0.59358	-0.0352054	7.99621	0.539179	0.899826	8.82131e-11	4.00658e-08	40	632
LCN1	Tbio	UNC0638	G9a and GLP methyltransferases	Chromatin histone methylation	-0.202709	0.0605403	-8.237	-0.817683	-0.49687	9.11607e-11	4.12798e-08	32	700
FAM83H	Tbio	KIN001-260	IKKB	Other, kinases	0.234903	0.00498568	6.94146	0.371809	0.667499	9.15747e-11	4.1436e-08	58	310
FOXA1	Tbio	CX-5461	RNA Polymerase 1	Other	0.697071	0.0182773	8.65318	0.684685	1.10173	9.24188e-11	4.1797e-08	24	342
EHMT1	Tchem	SU11274	MET	RTK signaling	0.282335	0.00560826	7.82963	0.479001	0.807693	9.31388e-11	4.20909e-08	23	345
MAFK	Tbio	KIN001-260	IKKB	Other, kinases	0.356513	0.011195	6.9465	0.317335	0.569509	9.46545e-11	4.27116e-08	32	336
ACSL4	Tbio	I-BET-762	BRD2, BRD3, BRD4	Chromatin other	-1.3591	0.165996	-9.09365	-1.88615	-1.19772	9.50393e-11	4.28745e-08	33	646
SLC35B2	Tbio	Docetaxel	Microtubule stabiliser	Mitosis	-0.430319	0.012567	-6.62529	-0.583642	-0.316624	9.56292e-11	4.30975e-08	254	728
ITGB1	Tclin	Afatinib	ERBB2, EGFR	EGFR signaling	-0.317879	0.0425058	-6.84032	-0.611422	-0.337777	9.58131e-11	4.31695e-08	164	902
MCL1	Tchem	eEF2K Inhibitor, A-484954	eEF2K	Other, kinases	-0.278711	0.26205	-6.68241	-0.69064	-0.376515	9.726e-11	4.37231e-08	210	156
PPP2R2A	Tchem	Trametinib	MEK1, MEK2	ERK MAPK signaling	-0.44449	0.128393	-6.79272	-0.746378	-0.410679	1.00924e-10	4.5235e-08	148	524
PPCDC	Tbio	AT-7519	CDK1, CDK2, CDK4, CDK6, CDK9	Cell cycle	-0.594062	0.137692	-7.15072	-1.09591	-0.620247	1.03582e-10	4.63455e-08	66	293
PCYT2	Tbio	Vinorelbine	Microtubule destabiliser	Mitosis	-0.170036	0.00957911	-7.8326	-0.943189	-0.559347	1.04115e-10	4.65492e-08	43	630
SLC16A1	Tchem	Selumetinib	MEK1, MEK2	ERK MAPK signaling	0.414307	-0.14705	7.16765	0.466475	0.82321	1.06788e-10	4.76735e-08	73	638
FERMT2	Tbio	Dinaciclib	CDK1, CDK2, CDK5, CDK9	Cell cycle	0.214438	-0.132228	6.68918	0.398753	0.731143	1.07893e-10	4.81429e-08	166	147
RAF1	Tclin	Trametinib	MEK1, MEK2	ERK MAPK signaling	-0.749457	0.0854661	-7.41017	-1.06528	-0.614277	1.1027e-10	4.9155e-08	67	605
MAPK1	Tchem	PD0325901	MEK1, MEK2	ERK MAPK signaling	-1.00029	0.0444949	-7.54762	-1.33415	-0.776607	1.10302e-10	4.91572e-08	65	637
GANAB	Tchem	Tubastatin A	HDAC1, HDAC6, HDAC8	Chromatin histone acetylation	0.228441	0.0742295	7.12197	0.418514	0.74124	1.17552e-10	5.21944e-08	44	323
ALAD	Tbio	BAY-61-3606	SYK	Other, kinases	-0.383658	0.109004	-8.10598	-0.861868	-0.519535	1.17814e-10	5.2298e-08	21	333
STAG1	Tbio	Vinblastine	Microtubule destabiliser	Mitosis	-0.453166	0.0175815	-7.90493	-0.833435	-0.496367	1.18285e-10	5.24681e-08	39	651
PAX8	Tchem	Ara-G	Anti-metabolite	Other	0.592156	0.0237263	9.03636	0.461619	0.729206	1.18315e-10	5.24684e-08	21	342
PPCDC	Tbio	Ruxolitinib	JAK1, JAK2	Other, kinases	-0.646227	0.103854	-6.89932	-0.785472	-0.435842	1.19105e-10	5.27799e-08	125	556
MEF2C	Tbio	Bicalutamide	AR	Hormone-related	-0.994836	-0.103178	-9.86891	-1.37382	-0.901664	1.19754e-10	5.30025e-08	25	677
CEP55	Tbio	Temozolomide	DNA alkylating agent	DNA replication	-0.315685	0.0252202	-6.54474	-0.519654	-0.279799	1.20139e-10	5.31597e-08	342	330
MIGA2	Tbio	KIN001-266	MAP3K8	ERK MAPK signaling	-0.290754	0.0469489	-7.47477	-0.642032	-0.371804	1.22751e-10	5.42354e-08	29	338
WDR46	Tbio	Sepantronium bromide	BIRC5	Apoptosis regulation	0.0157997	-0.209825	7.93913	0.43681	0.73198	1.25338e-10	5.53241e-08	634	36
FERMT1	Tbio	LCL161	XIAP, IAP1, IAP2	Apoptosis regulation	0.356866	-0.0123304	7.57895	0.338459	0.580381	1.27425e-10	5.6122e-08	35	642
FERMT1	Tbio	LCL161	XIAP, cIAP1, cIAP2	Apoptosis regulation	0.356866	-0.0123304	7.57895	0.338459	0.580381	1.27425e-10	5.6122e-08	35	642
PARD6B	Tbio	Temozolomide	DNA alkylating agent	DNA replication	0.223505	-0.214038	6.79907	0.311048	0.565249	1.27644e-10	5.62046e-08	101	571
MEF2C	Tbio	Nilotinib	ABL	ABL signaling	-1.31443	0.152637	-9.88847	-1.32909	-0.872855	1.29613e-10	5.70158e-08	26	667
UBE2J2	Tbio	Podophyllotoxin bromide		Unclassified	-0.187456	0.168604	-6.78412	-0.792688	-0.43565	1.29877e-10	5.70763e-08	77	236
NMNAT1	Tbio	Selumetinib	MEK1, MEK2	ERK MAPK signaling	0.181968	-0.192697	6.57451	0.316654	0.586635	1.30318e-10	5.72559e-08	196	515
GTF2H5	Tbio	Gemcitabine	Pyrimidine antimetabolite	DNA replication	-0.301216	-0.0184075	-8.28984	-0.984197	-0.59942	1.32977e-10	5.83246e-08	33	634
ME2	Tbio	PAC-1	Procaspase-3, Procaspase-7	Apoptosis regulation	0.486582	0.0763036	8.50583	0.669545	1.08646	1.33821e-10	5.86235e-08	24	326
POU2AF1	Tbio	BMS-345541	IKK-1, IKK-2	Other	-0.922578	0.0855525	-9.28152	-1.28281	-0.821084	1.36098e-10	5.95345e-08	26	655
POU2AF1	Tbio	BMS-345541	IKK1, IKK2	Other, kinases	-0.922578	0.0855525	-9.28152	-1.28281	-0.821084	1.36098e-10	5.95345e-08	26	655
VMA21	Tdark	Z-LLNle-CHO	gamma-secretase	Other	-0.105959	-0.0726893	-7.01355	-0.927485	-0.519189	1.3637e-10	5.96388e-08	26	99
PKM	Tchem	Avagacestat	Amyloid beta20, Amyloid beta40	Other	-0.0473879	0.574523	-9.25947	-1.00494	-0.642584	1.37318e-10	6.00098e-08	717	25
PER2	Tchem	Sepantronium bromide	BIRC5	Apoptosis regulation	-0.190267	0.015013	-7.93705	-0.759308	-0.452977	1.3825e-10	6.0344e-08	37	633
ASNS	Tchem	Methotrexate	Antimetabolite	DNA replication	0.401281	0.114491	6.69693	0.357322	0.655062	1.41062e-10	6.15265e-08	82	292
YTHDF2	Tbio	UNC0638	G9a and GLP methyltransferases	Chromatin histone methylation	-0.201482	0.167485	-6.53676	-0.568126	-0.305585	1.41993e-10	6.18877e-08	235	497
DOT1L	Tchem	Sepantronium bromide	BIRC5	Apoptosis regulation	-0.24584	0.0199408	-7.67752	-0.720119	-0.422592	1.44037e-10	6.2718e-08	41	629
PPCDC	Tbio	Ispinesib Mesylate	KSP	Mitosis	-0.684337	0.0558834	-7.05942	-1.01925	-0.572516	1.45879e-10	6.34741e-08	66	299
COX6C	Tbio	PHA-665752	MET	RTK signaling	0.0524763	0.317263	-7.07948	-0.795496	-0.447516	1.46453e-10	6.36777e-08	105	23
IRF4	Tbio	AR-42	HDAC1	Chromatin histone acetylation	-0.639009	0.150804	-8.91101	-1.07607	-0.676794	1.52406e-10	6.60589e-08	23	339
CCNF	Tbio	Trametinib	MEK1, MEK2	ERK MAPK signaling	0.268534	-0.0146328	7.83057	0.509545	0.859939	1.52883e-10	6.6202e-08	40	632
ILK	Tchem	KIN001-266	MAP3K8	ERK MAPK signaling	0.171258	-0.123502	6.63596	0.379059	0.698682	1.53486e-10	6.64149e-08	179	188
DNTTIP2	Tdark	Nutlin-3a (-)	MDM2	p53 pathway	-0.0900877	0.271863	-6.50148	-0.526358	-0.282177	1.54513e-10	6.68115e-08	461	238
PRAC1	Tbio	MK-8776	CHEK1, CHEK2, CDK2	Cell cycle	0.422354	-0.0191173	7.72809	0.514801	0.874515	1.55994e-10	6.7371e-08	21	295
RUNX1	Tbio	PLX-4720	BRAF	ERK MAPK signaling	-0.646123	0.0851148	-8.35224	-0.750182	-0.458341	1.56373e-10	6.75184e-08	35	1041
TUBGCP6	Tbio	Bleomycin	dsDNA break induction	DNA replication	-0.0148464	-0.356208	8.28379	0.58033	0.953486	1.57523e-10	6.79825e-08	330	21
FDX2	Tdark	Nutlin-3a (-)	MDM2	p53 pathway	0.287614	-0.0597866	6.53004	0.285363	0.530955	1.57822e-10	6.80951e-08	187	512
NMT1	Tchem	Afatinib	ERBB2, EGFR	EGFR signaling	-0.0620411	0.325691	-6.76218	-0.471191	-0.25839	1.58306e-10	6.82714e-08	931	135
TUBB4B	Tclin	Tubastatin A	HDAC1, HDAC6, HDAC8	Chromatin histone acetylation	0.467426	-0.00191823	6.81164	0.426136	0.773911	1.59763e-10	6.88337e-08	74	293
NAMPT	Tchem	Bleomycin (50 uM)	dsDNA break induction	DNA replication	0.370129	-0.307189	6.72362	0.478748	0.875888	1.60288e-10	6.90104e-08	110	257
SPDEF	Tbio	PLX-4720	BRAF	ERK MAPK signaling	0.643847	0.0463359	8.96304	0.458748	0.727652	1.63248e-10	7.02343e-08	27	1049
MCL1	Tchem	Buparlisib	PI3Kalpha, PI3Kdelta, PI3Kbeta, PI3Kgamma	PI3K/MTOR signaling	-0.226372	0.376466	-6.62711	-0.798723	-0.432923	1.68898e-10	7.25096e-08	180	139
CDX2	Tbio	PLX-4720	BRAF	ERK MAPK signaling	0.222377	0.0554334	8.13613	0.44421	0.73614	1.71361e-10	7.34794e-08	38	1038
PAPOLA	Tbio	CX-5461	RNA Polymerase 1	Other	0.344948	0.043868	8.14238	0.563528	0.93364	1.81756e-10	7.76412e-08	23	343
DNAJC2	Tbio	Gemcitabine	Pyrimidine antimetabolite	DNA replication	-0.374058	-0.0168696	-8.58122	-1.04794	-0.647977	1.85847e-10	7.92385e-08	29	638
MSTO1	Tbio	Pemetrexed	TYMS	DNA replication	0.0205012	0.389386	-6.95336	-0.644162	-0.358662	1.90026e-10	8.07527e-08	309	53
CTXN1	Tdark	TWS119	GSK3	WNT signaling	0.0869966	0.0486186	-7.10902	-0.637997	-0.35953	1.93198e-10	8.20427e-08	28	340
PPCDC	Tbio	XMD14-99	ALK, CDK7, LTK, others	Other, kinases	-0.827833	0.215772	-7.38881	-1.45635	-0.837618	1.94209e-10	8.24138e-08	66	302
DCTN1	Tbio	UNC0638	G9a and GLP methyltransferases	Chromatin histone methylation	0.144134	-0.165264	6.48799	0.300623	0.5617	1.94989e-10	8.27058e-08	507	225
POU2AF1	Tbio	Vorinostat	HDAC inhibitor Class I, IIa, IIb, IV	Chromatin histone acetylation	-0.964431	0.191596	-9.23961	-1.28502	-0.820377	1.95265e-10	8.28036e-08	27	667
MCL1	Tchem	Flavopiridol	CDK	Cell cycle	-0.191852	0.362409	-6.58641	-0.733709	-0.396129	2.02617e-10	8.57394e-08	205	157
SSR2	Tbio	CAP-232, TT-232, TLN-232	Glycolysis	Metabolism	-0.671746	-0.00820284	-8.09364	-1.0955	-0.659203	2.0304e-10	8.58983e-08	28	335
ZNF680	Tdark	Methotrexate	Antimetabolite	DNA replication	0.338585	0.16778	8.9033	0.621665	0.989371	2.05859e-10	8.70094e-08	21	353
GTPBP8	Tdark	FH535	PPARgamma, PPARdelta	Other	-0.415057	-0.0261604	-7.15805	-0.79114	-0.447414	2.08182e-10	8.79085e-08	42	310
TBC1D20	Tbio	Thapsigargin	SERCA	Other	-0.259838	-0.0325752	-7.43796	-0.698969	-0.403337	2.0871e-10	8.80903e-08	28	321
C19orf53	Tdark	Vorinostat	HDAC inhibitor Class I, IIa, IIb, IV	Chromatin histone acetylation	0.20752	-0.496885	7.35182	0.546291	0.952452	2.09858e-10	8.85334e-08	634	60
FDPS	Tclin	Luminespib	HSP90	Protein stability and degradation	0.0624341	-0.277455	6.91083	0.363987	0.656086	2.11857e-10	8.93349e-08	611	71
JUN	Tchem	VE-822	ATR	Genome integrity	0.43858	-0.0610252	6.72893	0.431017	0.788683	2.19034e-10	9.22101e-08	54	259
MCL1	Tchem	Vinorelbine	Microtubule destabiliser	Mitosis	-0.179104	0.227927	-6.4627	-0.616787	-0.329268	2.1975e-10	9.24469e-08	380	293
ADRM1	Tbio	Nutlin-3a (-)	MDM2	p53 pathway	-0.0896657	0.269537	-6.44952	-0.532385	-0.283858	2.2319e-10	9.36537e-08	460	239
RUNX1	Tbio	BMS-345541	IKK-1, IKK-2	Other	-1.036	0.0849207	-9.77033	-1.44143	-0.941163	2.2356e-10	9.3787e-08	23	658
RUNX1	Tbio	BMS-345541	IKK1, IKK2	Other, kinases	-1.036	0.0849207	-9.77033	-1.44143	-0.941163	2.2356e-10	9.3787e-08	23	658
PRPF4B	Tchem	Ruxolitinib	JAK1, JAK2	Other, kinases	0.149865	-0.165231	6.44414	0.257058	0.482369	2.25645e-10	9.45955e-08	284	397
PBX2	Tbio	Apitolisib	mTOR, PI3K	PI3K/MTOR signaling	-0.310224	0.125038	-7.4554	-0.844576	-0.487866	2.26955e-10	9.50783e-08	35	327
MCL1	Tchem	Teniposide		DNA replication	-0.188208	0.391302	-6.56962	-0.847295	-0.456671	2.27525e-10	9.52952e-08	174	139
SNRNP48	Tbio	Sepantronium bromide	BIRC5	Apoptosis regulation	0.122281	-0.194313	6.44413	0.276035	0.51799	2.27804e-10	9.539e-08	419	251
VEZT	Tbio	Docetaxel	Microtubule stabiliser	Mitosis	-0.261542	0.132131	-6.42063	-0.535364	-0.28466	2.33915e-10	9.77444e-08	584	398
VPS45	Tbio	PLX-4720	BRAF	ERK MAPK signaling	-0.163121	0.208431	-6.40632	-0.390461	-0.207333	2.36269e-10	9.85679e-08	426	650
CTNNB1	Tchem	BIX02189	MEK5, ERK5	ERK MAPK signaling	0.494158	0.00289724	7.31687	0.478041	0.835737	2.36439e-10	9.86161e-08	37	331
RUNX1	Tbio	Vorinostat	HDAC inhibitor Class I, IIa, IIb, IV	Chromatin histone acetylation	-0.924436	0.180042	-10.1857	-1.28878	-0.855132	2.37741e-10	9.90673e-08	21	673
WDR59	Tdark	KIN001-244	PDK1 (PDPK1)	Metabolism	-0.285387	0.189491	-6.58124	-0.639529	-0.344997	2.44392e-10	1.01534e-07	108	260
PGAP2	Tbio	Dactolisib	PI3K (class 1), MTORC1, MTORC2	PI3K/MTOR signaling	-0.515246	0.0133899	-8.62449	-0.712903	-0.44156	2.45382e-10	1.01922e-07	21	670
TP53RK	Tbio	Gefitinib	EGFR	EGFR signaling	-0.0278073	0.247573	-7.14635	-0.699913	-0.395339	2.4736e-10	1.02672e-07	633	59
FAR1	Tbio	BMS-345541	IKK-1, IKK-2	Other	-0.895912	0.0770667	-10.2214	-1.50803	-1.00182	2.53348e-10	1.05061e-07	21	660
FAR1	Tbio	BMS-345541	IKK1, IKK2	Other, kinases	-0.895912	0.0770667	-10.2214	-1.50803	-1.00182	2.53348e-10	1.05061e-07	21	660
MRPS14	Tdark	NSC319726	P53 Mut specific	p53 pathway	0.0868122	0.775639	-7.95844	-0.992689	-0.592263	2.54697e-10	1.05596e-07	322	26
KCNC1	Tclin	CHIR-99021	GSK3A, GSK3B	WNT signaling	0.376352	-0.0122737	8.57416	0.499953	0.809369	2.55719e-10	1.05971e-07	25	685
CCND1	Tchem	Selumetinib	MEK1, MEK2	ERK MAPK signaling	-0.176488	0.230814	-6.53133	-0.616889	-0.331261	2.62499e-10	1.08631e-07	559	152
PPCDC	Tbio	Z-LLNle-CHO	gamma-secretase	Other	-0.377376	0.0504497	-6.88161	-1.08007	-0.597526	2.66809e-10	1.10363e-07	38	87
FLVCR1	Tbio	UNC0638	G9a and GLP methyltransferases	Chromatin histone methylation	-0.407674	0.066523	-8.84945	-1.11007	-0.695298	2.68106e-10	1.10875e-07	27	705
PPCDC	Tbio	Imatinib	ABL, KIT, PDGFR	Other, kinases	-0.475309	0.316376	-7.11853	-0.668122	-0.376501	2.78719e-10	1.15e-07	39	89
H3F3C	Tbio	Docetaxel	Microtubule stabiliser	Mitosis	0.409427	-0.19784	6.64463	0.433125	0.798681	2.81584e-10	1.16102e-07	155	827
AMER2	Tbio	Tubastatin A	HDAC1, HDAC6, HDAC8	Chromatin histone acetylation	0.329856	0.0723719	7.47847	0.466183	0.806124	2.83341e-10	1.16757e-07	29	338
IKZF3	Tbio	Omipalisib	PI3K (class 1), MTORC1, MTORC2	PI3K/MTOR signaling	-0.457055	0.117653	-8.82976	-1.15694	-0.723842	2.88213e-10	1.18483e-07	21	347
PDXDC1	Tbio	Sepantronium bromide	BIRC5	Apoptosis regulation	-0.327402	0.0208283	-8.02735	-0.796723	-0.477196	2.88966e-10	1.18766e-07	33	637
CCDC130	Tdark	KIN001-266	MAP3K8	ERK MAPK signaling	0.000343971	0.332645	7.526	0.358482	0.617925	2.93144e-10	1.20209e-07	345	22
SCRT1	Tbio	Nutlin-3a (-)	MDM2	p53 pathway	0.22315	-5.8084e-05	6.66773	0.336588	0.619484	2.94105e-10	1.20575e-07	104	595
ATXN10	Tbio	FR-180204	ERK1, ERK2	ERK MAPK signaling	0.340572	-0.0159762	6.75938	0.358531	0.654772	2.97873e-10	1.21981e-07	62	306
RIPK3	Tchem	Refametinib	MEK1, MEK2	ERK MAPK signaling	0.530529	-0.175022	7.06365	0.501921	0.894545	2.98428e-10	1.22153e-07	70	642
IKZF3	Tbio	Selumetinib	MEK1, MEK2	ERK MAPK signaling	0.49319	-0.128779	7.41437	0.480078	0.834056	3.20775e-10	1.30647e-07	45	666
KDM8	Tbio	Docetaxel	Microtubule stabiliser	Mitosis	-0.205195	0.270623	-6.48541	-0.638952	-0.341546	3.22495e-10	1.31288e-07	769	213
RIPK3	Tchem	PD0325901	MEK1, MEK2	ERK MAPK signaling	0.471909	-0.114943	6.90356	0.409327	0.738881	3.24763e-10	1.32062e-07	75	627
WASHC4	Tdark	Dinaciclib	CDK1, CDK2, CDK5, CDK9	Cell cycle	-0.257203	0.0796043	-7.31865	-0.776734	-0.443998	3.46377e-10	1.40232e-07	26	287
RXRA	Tclin	KIN001-260	IKKB	Other, kinases	0.279912	0.00712417	6.97363	0.419428	0.753008	3.46303e-10	1.40232e-07	46	322
FOXA1	Tbio	Refametinib	MEK1, MEK2	ERK MAPK signaling	0.620025	-0.153456	7.7629	0.718944	1.2206	3.53298e-10	1.42668e-07	44	668
TUBB4B	Tclin	Olaparib	PARP1, PARP2	Genome integrity	0.309637	-0.112544	6.4507	0.28384	0.5328	3.58023e-10	1.44544e-07	207	842
IGF1R	Tclin	BMS-536924	IGF1R, IR	IGF1R signaling	-0.445164	0.150703	-6.66007	-0.785284	-0.426216	3.5849e-10	1.447e-07	128	678
AGAP6	Tdark	AZD8055	MTORC1, MTORC2	PI3K/MTOR signaling	0.106208	-0.160116	6.7587	0.280668	0.512808	3.60767e-10	1.45521e-07	387	29
BRAF	Tclin	Selumetinib	MEK1, MEK2	ERK MAPK signaling	-1.06096	0.00176251	-7.33657	-1.38037	-0.789926	3.74194e-10	1.506e-07	61	650
TPK1	Tbio	IMD-0354	IKKb	Other, kinases	-0.414211	0.123781	-7.4491	-0.816104	-0.470718	3.77315e-10	1.51644e-07	28	338
TRPM7	Tchem	Tubastatin A	HDAC1, HDAC6, HDAC8	Chromatin histone acetylation	-0.00246197	0.357652	-6.47479	-0.678028	-0.361965	3.77377e-10	1.51644e-07	270	97
SLC3A2	Tbio	UNC0638	G9a and GLP methyltransferases	Chromatin histone methylation	-0.11498	0.17642	-6.34838	-0.541021	-0.28544	3.82232e-10	1.5339e-07	320	412
MSI2	Tbio	Nutlin-3a (-)	MDM2	p53 pathway	-1.05473	0.0751799	-9.38054	-1.54375	-0.990406	3.82325e-10	1.53393e-07	26	673
FOSL1	Tbio	Refametinib	MEK1, MEK2	ERK MAPK signaling	-0.400484	0.012739	-6.40769	-0.577691	-0.306489	3.83337e-10	1.53731e-07	204	508
SDHB	Tchem	KIN001-260	IKKB	Other, kinases	-0.13013	0.282012	-6.44226	-0.682866	-0.363438	3.89637e-10	1.56049e-07	215	153
CAPRIN1	Tbio	rTRAIL	TRAIL receptor agonist	Apoptosis regulation	0.464054	-0.120442	7.16694	0.419821	0.742818	3.90769e-10	1.56398e-07	32	330
MCL1	Tchem	Nilotinib	ABL	ABL signaling	-0.0569506	0.30005	-6.35266	-0.424257	-0.223907	3.9828e-10	1.59121e-07	393	300
BRAF	Tclin	VX-11e	ERK2	ERK MAPK signaling	-0.795563	0.120579	-7.23647	-1.21026	-0.687489	4.022e-10	1.60545e-07	63	619
RHBDF2	Tbio	Afatinib	ERBB2, EGFR	EGFR signaling	0.269763	-0.0253979	7.60118	0.371014	0.636756	4.07883e-10	1.62741e-07	45	1021
SCAF8	Tbio	Elephantin		Unclassified	-0.439115	0.110713	-8.12641	-1.19844	-0.721434	4.19814e-10	1.67169e-07	25	288
LRP8	Tbio	Daporinad	NAMPT	Metabolism	-0.631616	0.0465111	-8.70892	-1.17399	-0.729473	4.22449e-10	1.68106e-07	25	474
ZEB2	Tbio	IMD-0354	IKKb	Other, kinases	-0.471759	0.174432	-6.83431	-0.811419	-0.446735	4.26503e-10	1.69608e-07	52	314
RCC1L	Tbio	NVP-ADW742	IGF1R	IGF1R signaling	0.122868	-0.283544	7.65872	0.599487	1.02509	4.28924e-10	1.70457e-07	289	30
EEFSEC	Tbio	Olaparib	PARP1, PARP2	Genome integrity	-0.160278	0.168584	-6.30368	-0.455379	-0.239162	4.3933e-10	1.74324e-07	631	418
CMIP	Tbio	UNC0638	G9a and GLP methyltransferases	Chromatin histone methylation	-0.146591	0.145646	-6.34535	-0.549408	-0.289692	4.42722e-10	1.75592e-07	242	490
MEF2C	Tbio	MIM1	MCL-1	Apoptosis regulation	-1.07237	0.0531051	-9.30227	-1.27982	-0.817974	4.43074e-10	1.75693e-07	24	654
MEF2C	Tbio	MIM1	MCL1	Apoptosis regulation	-1.07237	0.0531051	-9.30227	-1.27982	-0.817974	4.43074e-10	1.75693e-07	24	654
SYNGR1	Tbio	UNC0638	G9a and GLP methyltransferases	Chromatin histone methylation	-0.156354	0.0581148	-7.81401	-0.774989	-0.457722	4.47493e-10	1.7725e-07	31	701
CEP55	Tbio	Teniposide		DNA replication	-0.213548	0.357313	-6.44079	-0.835592	-0.444516	4.54837e-10	1.80041e-07	158	155
PPCDC	Tbio	KIN001-244	PDK1 (PDPK1)	Metabolism	-0.560292	0.183527	-6.92608	-0.870829	-0.482946	4.56036e-10	1.80357e-07	66	302
ITGB5	Tbio	Erlotinib	EGFR	EGFR signaling	0.210144	-0.203411	6.43856	0.326395	0.613687	4.58662e-10	1.81316e-07	138	303
AMY2A	Tclin	QL-XII-47	BTK, BMX	Other, kinases	-0.316866	0.0562559	-7.30007	-0.987133	-0.563169	4.60104e-10	1.81846e-07	34	329
FERMT2	Tbio	Oxaliplatin	DNA alkylating agent	DNA replication	0.263108	-0.186855	6.33286	0.314663	0.597547	4.67932e-10	1.84657e-07	344	300
VPS45	Tbio	KIN001-266	MAP3K8	ERK MAPK signaling	-0.124745	0.112837	-6.41752	-0.650712	-0.345394	4.70604e-10	1.85508e-07	143	224
NMNAT1	Tbio	Ruxolitinib	JAK1, JAK2	Other, kinases	-0.394852	0.101832	-6.48105	-0.659303	-0.352002	4.72488e-10	1.86169e-07	186	495
CEP55	Tbio	Podophyllotoxin bromide		Unclassified	-0.140016	0.306315	-6.44921	-0.783193	-0.416929	4.73052e-10	1.86351e-07	158	155
PTCD3	Tbio	Pictilisib	PI3K (class 1)	PI3K/MTOR signaling	0.108033	-0.534766	8.17753	0.586242	0.97124	4.73927e-10	1.86654e-07	1006	34
SOWAHC	Tdark	Afatinib	ERBB2, EGFR	EGFR signaling	0.474818	-0.028033	8.39283	0.472127	0.772797	4.75216e-10	1.8708e-07	32	1034
PXN	Tbio	KIN001-266	MAP3K8	ERK MAPK signaling	0.163648	-0.10212	6.46945	0.3786	0.709885	4.76432e-10	1.87518e-07	169	198
NHLRC2	Tbio	Refametinib	MEK1, MEK2	ERK MAPK signaling	-0.167784	0.371668	-6.77002	-0.756656	-0.41427	4.79735e-10	1.88777e-07	630	82
ALAD	Tbio	KIN001-266	MAP3K8	ERK MAPK signaling	-0.218081	0.0361998	-7.86499	-0.753696	-0.44649	4.83388e-10	1.90173e-07	23	344
UBE2J2	Tbio	THZ-2-102-1	CDK7	Cell cycle	-0.256903	0.178613	-6.51544	-0.832192	-0.445669	4.84008e-10	1.90375e-07	93	266
KLF5	Tchem	MIM1	MCL-1	Apoptosis regulation	0.411294	-0.0931237	6.49592	0.360597	0.674534	4.86224e-10	1.91038e-07	143	535
KLF5	Tchem	MIM1	MCL1	Apoptosis regulation	0.411294	-0.0931237	6.49592	0.360597	0.674534	4.86224e-10	1.91038e-07	143	535
ATP1B3	Tclin	THZ-2-102-1	CDK7	Cell cycle	-0.2077	0.244758	-6.42012	-0.793742	-0.421378	4.90925e-10	1.92633e-07	142	217
NAMPT	Tchem	Navitoclax	BCL2, BCL-XL, BCL-W	Apoptosis regulation	-0.187848	0.339662	-6.44604	-0.681569	-0.362681	4.99771e-10	1.95891e-07	203	485
ITGA9	Tbio	KU-55933	ATM	Genome integrity	0.720628	0.0845231	8.3298	0.582677	0.957178	5.00571e-10	1.96162e-07	21	379
KRT79	Tbio	C-75	FAS	Apoptosis regulation	0.554867	-0.00930798	8.29426	0.66313	1.09151	5.02551e-10	1.9681e-07	23	341
KLF5	Tchem	Quizartinib	FLT3	RTK signaling	0.416097	-0.0680347	6.56933	0.284526	0.528793	5.06432e-10	1.98243e-07	77	291
ZEB2	Tbio	WYE-125132	mTOR	PI3K/MTOR signaling	-0.549552	0.143234	-7.0306	-1.06562	-0.595707	5.07764e-10	1.98678e-07	53	312
LIPT1	Tdark	KIN001-266	MAP3K8	ERK MAPK signaling	-0.0281324	0.0304863	-6.56392	-0.576603	-0.310097	5.10195e-10	1.99543e-07	64	303
MCL1	Tchem	Crizotinib	MET, ALK, ROS1	RTK signaling	-0.0666665	0.307406	-6.37005	-0.663619	-0.350623	5.10827e-10	1.99624e-07	264	178
KLF5	Tchem	KIN001-270	CDK9	Cell cycle	0.521608	-0.113157	6.66693	0.466535	0.85972	5.12483e-10	2.00134e-07	77	291
GTPBP10	Tbio	Sepantronium bromide	BIRC5	Apoptosis regulation	-0.334029	0.100257	-6.41521	-0.562338	-0.298352	5.24539e-10	2.04399e-07	149	521
AHCYL1	Tchem	UNC0638	G9a and GLP methyltransferases	Chromatin histone methylation	-0.147808	0.196898	-6.29375	-0.55134	-0.289159	5.36032e-10	2.08517e-07	314	418
PYROXD1	Tbio	Acetalax		Unclassified	-0.0827453	0.199795	-6.73763	-0.737606	-0.402639	5.40356e-10	2.09882e-07	282	31
SLC35B2	Tbio	PD173074	FGFR1, FGFR3	RTK signaling	-0.420082	0.17214	-6.42422	-0.608306	-0.322983	5.44514e-10	2.11224e-07	182	513
MZT1	Tdark	THZ-2-102-1	CDK7	Cell cycle	0.145488	-0.246446	6.60179	0.464835	0.861565	5.44445e-10	2.11224e-07	286	73
PRDX1	Tchem	Linsitinib	IGF1R	IGF1R signaling	0.444625	0.0437202	7.14106	0.369949	0.656356	5.56971e-10	2.15731e-07	44	639
MEF2C	Tbio	PD173074	FGFR1, FGFR3	RTK signaling	-0.959025	0.0534753	-9.32143	-1.34815	-0.861928	5.62324e-10	2.17711e-07	25	670
RAB35	Tbio	Paclitaxel	Microtubule stabiliser	Mitosis	-0.22876	-0.0514545	-7.14389	-0.73694	-0.415447	5.63858e-10	2.18211e-07	29	415
IKZF3	Tbio	UNC0638	G9a and GLP methyltransferases	Chromatin histone methylation	-0.34857	0.0732341	-7.31046	-0.762626	-0.43521	5.66282e-10	2.19055e-07	42	690
ATP1B3	Tclin	KIN001-266	MAP3K8	ERK MAPK signaling	-0.139284	0.120956	-6.37243	-0.605184	-0.319742	5.7131e-10	2.2081e-07	142	225
FCHO1	Tbio	UNC0638	G9a and GLP methyltransferases	Chromatin histone methylation	-0.63835	0.0693346	-9.52325	-1.16605	-0.752048	5.77627e-10	2.2287e-07	21	711
ARF4	Tbio	PD0325901	MEK1, MEK2	ERK MAPK signaling	-0.131874	0.204871	-6.37796	-0.556791	-0.294317	5.80749e-10	2.23978e-07	536	166
METRNL	Tbio	Docetaxel	Microtubule stabiliser	Mitosis	-0.638499	-0.0873967	-8.5743	-0.922833	-0.569016	5.91172e-10	2.27608e-07	26	956
RBBP7	Tbio	Acetalax		Unclassified	0.256782	-0.092728	7.03377	0.5098	0.912031	5.91647e-10	2.27694e-07	34	279
CRLS1	Tbio	PAC-1	Procaspase-3, Procaspase-7	Apoptosis regulation	0.0583844	0.442156	-6.94194	-0.838111	-0.465116	5.93632e-10	2.2836e-07	308	42
ZNF728	Tdark	Trametinib	MEK1, MEK2	ERK MAPK signaling	0.365973	-0.0776577	6.49636	0.349527	0.654107	6.02218e-10	2.31468e-07	121	551
ARHGAP45	Tbio	Entinostat	HDAC1, HDAC3	Chromatin histone acetylation	-1.00574	0.138071	-9.32483	-1.43523	-0.917593	6.04743e-10	2.32337e-07	21	416
NCKAP1L	Tbio	Paclitaxel	Microtubule stabiliser	Mitosis	-0.324061	-0.0500765	-9.01241	-1.27738	-0.804998	6.10836e-10	2.34478e-07	21	423
ZEB2	Tbio	PLX-4720	BRAF	ERK MAPK signaling	-0.449667	0.14668	-6.54765	-0.804011	-0.431591	6.16726e-10	2.36487e-07	154	922
VPS45	Tbio	Luminespib	HSP90	Protein stability and degradation	-0.183635	0.158477	-6.27857	-0.532428	-0.278743	6.18182e-10	2.36995e-07	262	420
GAGE12J	Tdark	Afatinib	ERBB2, EGFR	EGFR signaling	0.103132	-0.0886982	6.24631	0.172075	0.329715	6.1837e-10	2.37016e-07	421	645
ZBTB17	Tbio	Torin 2	mTOR	PI3K/MTOR signaling	0.100195	-0.23711	7.00366	0.472547	0.847483	6.28897e-10	2.40718e-07	314	39
PPCDC	Tbio	LGK974	PORCN	WNT signaling	-0.570009	0.0391674	-6.54057	-0.852726	-0.457411	6.41755e-10	2.45197e-07	127	567
ITGAV	Tchem	Osimertinib	EGFR	EGFR signaling	0.380586	-0.158944	6.3769	0.360699	0.682595	6.42975e-10	2.4556e-07	147	172
WDR92	Tbio	THZ-2-102-1	CDK7	Cell cycle	0.103158	-0.506603	7.89897	0.587195	0.989767	6.42932e-10	2.4556e-07	337	22
TAS2R10	Tchem	XMD11-85h	BRSK2, FLT4, MARK4, PRKCD, RET, SRPK1	Other, kinases	0.387017	-0.122784	7.04587	0.547493	0.978768	6.5295e-10	2.48947e-07	21	164
ARHGEF7	Tbio	Afatinib	ERBB2, EGFR	EGFR signaling	-0.180422	0.143016	-6.2387	-0.350262	-0.182637	6.55973e-10	2.49941e-07	514	552
ALAS1	Tclin	Vorinostat	HDAC inhibitor Class I, IIa, IIb, IV	Chromatin histone acetylation	-0.477715	0.195094	-7.35105	-1.03933	-0.594627	6.62147e-10	2.52081e-07	50	644
WSB2	Tbio	Daporinad	NAMPT	Metabolism	-0.461288	0.0493785	-7.47306	-0.924168	-0.533244	6.71265e-10	2.54959e-07	36	463
DOT1L	Tchem	CAY10603	HDAC1, HDAC6	Chromatin histone acetylation	-0.584316	0.13078	-8.73871	-1.04224	-0.647914	6.72997e-10	2.55509e-07	23	342
MCL1	Tchem	Zibotentan	Endothelin-1 receptor (EDNRA)	Other	-0.214092	0.246921	-6.35299	-0.679882	-0.358406	6.84146e-10	2.59244e-07	212	156
MED15	Tbio	Dinaciclib	CDK1, CDK2, CDK5, CDK9	Cell cycle	-0.204329	0.126721	-6.46424	-0.706755	-0.376446	6.86633e-10	2.59974e-07	71	242
BCL2	Tclin	BMS-345541	IKK-1, IKK-2	Other	-0.866513	0.0804355	-9.10134	-1.3784	-0.872029	7.00161e-10	2.64786e-07	24	657
BCL2	Tclin	BMS-345541	IKK1, IKK2	Other, kinases	-0.866513	0.0804355	-9.10134	-1.3784	-0.872029	7.00161e-10	2.64786e-07	24	657
FXN	Tbio	Dinaciclib	CDK1, CDK2, CDK5, CDK9	Cell cycle	0.0674331	-0.0974799	7.1531	0.445588	0.790293	7.16176e-10	2.70139e-07	283	30
EEFSEC	Tbio	PD173074	FGFR1, FGFR3	RTK signaling	-0.132998	0.242133	-6.25473	-0.483541	-0.252474	7.23462e-10	2.72773e-07	417	278
SLC20A1	Tbio	KIN001-266	MAP3K8	ERK MAPK signaling	-0.280922	0.0791275	-6.5519	-0.612444	-0.328759	7.28202e-10	2.74388e-07	60	307
NAPA	Tbio	Vorinostat	HDAC inhibitor Class I, IIa, IIb, IV	Chromatin histone acetylation	0.173536	-0.715956	9.29546	0.670042	1.04992	7.46838e-10	2.8094e-07	673	21
SCD	Tchem	Selumetinib	MEK1, MEK2	ERK MAPK signaling	-0.225952	0.162363	-6.25524	-0.567213	-0.296148	7.54589e-10	2.83678e-07	461	250
FERMT2	Tbio	Erlotinib	EGFR	EGFR signaling	0.103177	-0.258558	6.30631	0.307974	0.586961	7.59065e-10	2.85123e-07	225	216
DUSP4	Tbio	UNC0638	G9a and GLP methyltransferases	Chromatin histone methylation	-0.155584	0.0605473	-7.23819	-0.702261	-0.398398	7.60561e-10	2.85625e-07	39	693
VRK1	Tbio	ML323	USP1, UAF1	Protein stability and degradation	0.230365	-0.284474	6.41923	0.472657	0.891298	7.66972e-10	2.87913e-07	211	102
CKAP2L	Tbio	Gemcitabine	Pyrimidine antimetabolite	DNA replication	-0.397459	-0.0109595	-7.38494	-0.800509	-0.458925	7.71131e-10	2.89233e-07	37	630
LAS1L	Tbio	Torin 2	mTOR	PI3K/MTOR signaling	0.0971828	-0.386486	7.54696	0.519393	0.895958	7.78136e-10	2.91678e-07	328	25
ZNF728	Tdark	Selumetinib	MEK1, MEK2	ERK MAPK signaling	0.278881	-0.169505	6.45729	0.374491	0.703752	7.86129e-10	2.94429e-07	127	584
DOT1L	Tchem	AR-42	HDAC1	Chromatin histone acetylation	-0.563293	0.145667	-8.47194	-1.09341	-0.670096	7.87e-10	2.94633e-07	23	339
NT5C3B	Tbio	PAC-1	Procaspase-3, Procaspase-7	Apoptosis regulation	0.639922	0.0560599	7.63096	0.607572	1.04227	7.95616e-10	2.97488e-07	29	321
KCTD5	Tbio	KIN001-266	MAP3K8	ERK MAPK signaling	-0.170893	0.0318659	-7.41131	-0.643666	-0.369661	7.98008e-10	2.98259e-07	21	346
FAR1	Tbio	MIM1	MCL-1	Apoptosis regulation	-0.86586	0.0413653	-9.71877	-1.36645	-0.88788	8.01415e-10	2.99346e-07	21	657
FAR1	Tbio	MIM1	MCL1	Apoptosis regulation	-0.86586	0.0413653	-9.71877	-1.36645	-0.88788	8.01415e-10	2.99346e-07	21	657
IPPK	Tbio	XMD14-99	ALK, CDK7, LTK, others	Other, kinases	-0.361341	0.236574	-6.48376	-0.837328	-0.446617	8.10994e-10	3.02672e-07	128	240
RBM42	Tdark	Sepantronium bromide	BIRC5	Apoptosis regulation	0.044735	-0.348252	6.61146	0.31025	0.575081	8.13058e-10	3.03317e-07	600	70
TUBB4B	Tclin	Temozolomide	DNA alkylating agent	DNA replication	0.210613	-0.234357	6.41969	0.312228	0.588842	8.21435e-10	3.05936e-07	130	542
CCND1	Tchem	Palbociclib	CDK4, CDK6	Cell cycle	-0.08591	0.478909	-6.42531	-0.756966	-0.401565	8.37506e-10	3.11599e-07	537	144
CCS	Tbio	CAP-232, TT-232, TLN-232	Glycolysis	Metabolism	-0.468048	-0.0116031	-7.14673	-0.971774	-0.547432	8.48775e-10	3.15466e-07	38	325
MAFK	Tbio	Tubastatin A	HDAC1, HDAC6, HDAC8	Chromatin histone acetylation	0.444515	0.0591135	7.26933	0.486922	0.856582	8.49902e-10	3.1569e-07	32	335
SPI1	Tbio	BMS-345541	IKK-1, IKK-2	Other	-1.00478	0.0854865	-8.94864	-1.31469	-0.825327	8.5706e-10	3.1789e-07	24	657
SPI1	Tbio	BMS-345541	IKK1, IKK2	Other, kinases	-1.00478	0.0854865	-8.94864	-1.31469	-0.825327	8.5706e-10	3.1789e-07	24	657
MEF2C	Tbio	YK-4-279	RNA helicase A	Other	-0.791338	0.0291604	-8.82546	-1.10679	-0.690638	8.57894e-10	3.18134e-07	24	607
LRRC37B	Tdark	Methotrexate	Antimetabolite	DNA replication	0.142645	0.407691	-6.71691	-0.711597	-0.387348	8.61545e-10	3.19291e-07	325	49
MCL1	Tchem	Sphingosine Kinase 1 Inhibitor II	Sphingosine Kinase	Other, kinases	-0.323395	0.212681	-6.31104	-0.743607	-0.390228	8.61522e-10	3.19291e-07	211	157
PXN	Tbio	rTRAIL	TRAIL receptor agonist	Apoptosis regulation	0.121492	-0.228135	6.31838	0.384243	0.73169	8.63009e-10	3.19768e-07	165	197
IRS2	Tbio	BMS-536924	IGF1R, IR	IGF1R signaling	-0.165972	0.220571	-6.21694	-0.526061	-0.273543	8.68241e-10	3.21442e-07	343	463
G6PD	Tchem	UNC0638	G9a and GLP methyltransferases	Chromatin histone methylation	-0.287371	0.0908887	-6.63097	-0.70073	-0.378621	8.68809e-10	3.21586e-07	81	651
H3F3C	Tbio	Afatinib	ERBB2, EGFR	EGFR signaling	0.366804	-0.0834797	6.37254	0.223821	0.424036	8.74092e-10	3.23276e-07	167	899
ZNHIT6	Tbio	Alpelisib	PI3Kalpha	PI3K/MTOR signaling	0.0454728	0.588496	-7.09583	-0.776759	-0.435864	8.74403e-10	3.23325e-07	306	25
MCL1	Tchem	VNLG/124	HDAC,RAR	Chromatin histone acetylation	-0.0999728	0.302965	-6.29754	-0.558831	-0.292871	8.75201e-10	3.23421e-07	209	156
BCL9L	Tbio	SB590885	BRAF	ERK MAPK signaling	0.364695	0.010207	7.25928	0.391216	0.688787	8.85067e-10	3.26665e-07	33	328
SNAI2	Tbio	FTY-720	S1P	Other	-0.430127	0.0944408	-7.16049	-0.691874	-0.390116	8.87148e-10	3.27232e-07	29	335
HIPK1	Tchem	Ponatinib	ABL, PDGFRA, VEGFR2, FGFR1, SRC, TIE2, FLT3	Other, kinases	0.475556	0.0286303	7.44706	0.430934	0.748706	8.97417e-10	3.30681e-07	30	327
SLC16A1	Tchem	UNC0638	G9a and GLP methyltransferases	Chromatin histone methylation	-0.364198	0.0941118	-6.74825	-0.784275	-0.427988	9.06332e-10	3.33421e-07	72	660
MAPK1	Tchem	Selumetinib	MEK1, MEK2	ERK MAPK signaling	-1.01847	0.0104381	-6.98632	-1.33041	-0.740167	9.14374e-10	3.36105e-07	69	642
MCL1	Tchem	Sabutoclax	BCL2, BCL-XL, BFL1, MCL1	Apoptosis regulation	-0.199092	0.506104	-6.33773	-0.924227	-0.486164	9.29976e-10	3.41213e-07	173	139
IGSF3	Tbio	Sepantronium bromide	BIRC5	Apoptosis regulation	-0.191693	0.0581117	-6.29982	-0.526425	-0.275902	9.38902e-10	3.44138e-07	146	524
STAG1	Tbio	YK-4-279	RNA helicase A	Other	-0.513707	0.0289104	-7.61983	-0.935464	-0.544692	9.40508e-10	3.44657e-07	36	595
CBFB	Tchem	Podophyllotoxin bromide		Unclassified	-0.255831	0.176265	-6.46791	-0.763179	-0.406338	9.40853e-10	3.44713e-07	69	244
LYRM2	Tdark	Methotrexate	Antimetabolite	DNA replication	0.542808	0.110296	6.63877	0.402009	0.74366	9.45707e-10	3.46351e-07	58	316
HIST1H2AJ	Tdark	Paclitaxel	Microtubule stabiliser	Mitosis	-0.32838	0.0233008	-6.36885	-0.752867	-0.397173	9.50338e-10	3.47905e-07	109	335
MCL1	Tchem	Olaparib	PARP1, PARP2	Genome integrity	-0.17533	0.164479	-6.1754	-0.449453	-0.232695	9.50985e-10	3.48072e-07	598	451
DDX17	Tbio	Afatinib	ERBB2, EGFR	EGFR signaling	0.246792	-0.0371795	6.65056	0.281726	0.520635	9.5483e-10	3.49408e-07	91	975
BRAF	Tclin	Ulixertinib	ERK1, ERK2	ERK MAPK signaling	-0.750424	0.0833242	-7.0488	-1.06961	-0.597887	9.68991e-10	3.53943e-07	57	579
CHRNG	Tclin	Bryostatin 1	PKC	Other	0.600222	-0.0935969	7.4662	0.601808	1.0444	9.70164e-10	3.54228e-07	33	322
CAD	Tchem	BMS-345541	IKK-1, IKK-2	Other	-0.295112	0.202796	-6.25913	-0.66252	-0.345836	9.72671e-10	3.55071e-07	213	468
CAD	Tchem	BMS-345541	IKK1, IKK2	Other, kinases	-0.295112	0.202796	-6.25913	-0.66252	-0.345836	9.72671e-10	3.55071e-07	213	468
ALAD	Tbio	Belinostat	HDAC1	Chromatin histone acetylation	-0.442368	0.12019	-8.31745	-0.862198	-0.523667	9.88626e-10	3.60603e-07	21	336
ARF4	Tbio	CI-1040	MEK1, MEK2	ERK MAPK signaling	-0.151866	0.278258	-6.47878	-0.772676	-0.411753	9.90135e-10	3.61008e-07	284	84
TSC1	Tbio	Nilotinib	ABL	ABL signaling	-0.852732	0.174689	-7.23092	-0.856317	-0.485218	1.00153e-09	3.6452e-07	52	641
C16orf72	Tdark	Sepantronium bromide	BIRC5	Apoptosis regulation	0.148055	-0.178747	6.19803	0.264888	0.510544	1.00159e-09	3.6452e-07	374	296
BRAP	Tbio	Tubastatin A	HDAC1, HDAC6, HDAC8	Chromatin histone acetylation	0.357076	0.0674659	6.98195	0.416477	0.749042	1.01696e-09	3.69816e-07	32	335
FGFR1	Tclin	Afatinib	ERBB2, EGFR	EGFR signaling	0.445322	-0.054172	6.63009	0.263234	0.487404	1.02272e-09	3.71685e-07	88	978
TGFBR1	Tchem	CAP-232, TT-232, TLN-232	Glycolysis	Metabolism	-0.633152	-0.0151184	-7.93088	-1.15691	-0.686889	1.05547e-09	3.82122e-07	26	337
ALAS1	Tclin	CAY10603	HDAC1, HDAC6	Chromatin histone acetylation	-0.459383	0.1258	-8.23224	-0.96342	-0.582233	1.07185e-09	3.8782e-07	25	340
LIN54	Tbio	Afatinib	ERBB2, EGFR	EGFR signaling	-0.155844	0.156965	-6.15337	-0.335221	-0.17312	1.07258e-09	3.88008e-07	579	487
MRPS25	Tdark	Amuvatinib	KIT, PDGFRA, FLT3	RTK signaling	-0.164571	0.33503	-6.29601	-0.670189	-0.351	1.08611e-09	3.92666e-07	246	119
LEMD2	Tbio	Dactinomycin		Other	0.364682	-0.102973	6.34352	0.355842	0.676364	1.09179e-09	3.9456e-07	134	491
LEMD2	Tbio	Dactinomycin	RNA polymerase	Other	0.364682	-0.102973	6.34352	0.355842	0.676364	1.09179e-09	3.9456e-07	134	491
HNF1B	Tbio	KIN001-270	CDK9	Cell cycle	0.455569	-0.0553045	6.66434	0.428536	0.791258	1.09289e-09	3.94823e-07	54	314
RRP7A	Tbio	Alisertib	AURKA	Mitosis	0.00736755	0.551475	-8.48768	-1.04678	-0.641532	1.1078e-09	3.99944e-07	648	25
DDX17	Tbio	SB216763	GSK3A, GSK3B	WNT signaling	0.459204	-0.0314403	7.29189	0.514886	0.90489	1.11227e-09	4.01316e-07	31	347
CBFB	Tchem	KIN001-244	PDK1 (PDPK1)	Metabolism	-0.416499	0.183912	-6.48398	-0.703675	-0.375043	1.1271e-09	4.06262e-07	82	286
PRPF4B	Tchem	Zibotentan	Endothelin-1 receptor (EDNRA)	Other	0.290791	-0.236426	6.26104	0.362319	0.694249	1.15177e-09	4.14324e-07	152	216
MRPL39	Tbio	CHIR-99021	GSK3A, GSK3B	WNT signaling	-0.0211496	0.464232	-7.69163	-0.859739	-0.502697	1.16287e-09	4.17985e-07	677	33
ZBTB17	Tbio	kb NB 142-70	PKD	Other, kinases	0.0717279	-0.251989	7.15703	0.553584	0.982696	1.16645e-09	4.19188e-07	329	39
UBA6	Tchem	Afatinib	ERBB2, EGFR	EGFR signaling	-0.462795	0.0766286	-6.36671	-0.638301	-0.336468	1.21354e-09	4.34895e-07	177	889
MAPKAP1	Tbio	MK-2206	AKT1, AKT2	PI3K/MTOR signaling	-0.328554	0.178087	-6.33072	-0.672682	-0.353384	1.21393e-09	4.34907e-07	149	532
VPS45	Tbio	Docetaxel	Microtubule stabiliser	Mitosis	-0.328606	0.0454087	-6.13917	-0.502734	-0.25916	1.25369e-09	4.48126e-07	387	595
RABIF	Tbio	Afatinib	ERBB2, EGFR	EGFR signaling	-0.144982	0.138806	-6.1273	-0.329607	-0.169707	1.25673e-09	4.48857e-07	570	496
UQCRFS1	Tbio	XMD14-99	ALK, CDK7, LTK, others	Other, kinases	-0.0220891	0.560876	-7.3342	-0.866045	-0.494129	1.25655e-09	4.48857e-07	336	32
TEKT2	Tbio	Paclitaxel	Microtubule stabiliser	Mitosis	-0.28127	-0.0136009	-6.38468	-0.727278	-0.383977	1.26677e-09	4.52263e-07	82	362
POU2AF1	Tbio	Entinostat	HDAC1, HDAC3	Chromatin histone acetylation	-0.922283	0.14153	-8.42585	-1.28442	-0.78427	1.27949e-09	4.56354e-07	24	413
NACC1	Tbio	Gefitinib	EGFR	EGFR signaling	0.508812	-0.0316646	7.29745	0.38533	0.677207	1.30989e-09	4.66088e-07	35	657
ITGA3	Tchem	Afatinib	ERBB2, EGFR	EGFR signaling	-0.644329	0.0369086	-6.84418	-1.08581	-0.596724	1.31173e-09	4.66652e-07	78	988
SOX9	Tbio	Refametinib	MEK1, MEK2	ERK MAPK signaling	-0.558307	0.0151578	-6.35428	-0.768578	-0.404586	1.31446e-09	4.67531e-07	150	562
VPS45	Tbio	Mirin	MRE11	Genome integrity	-0.161101	0.230437	-6.16229	-0.53489	-0.276341	1.32913e-09	4.72562e-07	257	395
FLCN	Tbio	THZ-2-49	CDK9	Cell cycle	-0.563181	0.00897744	-8.04614	-1.10193	-0.658421	1.33369e-09	4.7409e-07	22	342
PEX7	Tbio	Vinorelbine	Microtubule destabiliser	Mitosis	-0.645644	0.0229388	-8.46311	-1.12866	-0.690475	1.33532e-09	4.74348e-07	25	648
NT5C3B	Tbio	Cytarabine	Antimetabolite	Other	0.508554	-0.0610175	6.97762	0.487587	0.877829	1.33746e-09	4.74961e-07	54	634
NRAS	Tchem	KIN001-266	MAP3K8	ERK MAPK signaling	-0.115061	0.0336344	-6.8511	-0.589126	-0.32393	1.33871e-09	4.7531e-07	33	334
ITGAV	Tchem	Navitoclax	BCL2, BCL-XL, BCL-W	Apoptosis regulation	0.38356	0.00431557	6.14921	0.261634	0.507104	1.3442e-09	4.77165e-07	326	362
UTP11	Tbio	UNC0638	G9a and GLP methyltransferases	Chromatin histone methylation	0.0632478	-0.336976	7.96914	0.49323	0.829318	1.35252e-09	4.79552e-07	706	26
LDB1	Tbio	ACY-1215	HDAC6	Chromatin histone acetylation	-0.659032	0.23831	-7.20519	-1.09531	-0.619	1.35871e-09	4.81279e-07	40	328
PSD4	Tbio	Paclitaxel	Microtubule stabiliser	Mitosis	-0.259674	-0.0508041	-7.69716	-0.983456	-0.575016	1.35872e-09	4.81279e-07	26	418
PTK2	Tclin	(5Z)-7-Oxozeaenol	TAK1	Other, kinases	-0.118701	0.363418	-6.2643	-0.656154	-0.342398	1.37596e-09	4.86525e-07	233	123
MRPL14	Tdark	UNC0638	G9a and GLP methyltransferases	Chromatin histone methylation	0.0862094	-0.212843	6.44249	0.342649	0.645678	1.3932e-09	4.91752e-07	641	91
MCL1	Tchem	Temozolomide	DNA alkylating agent	DNA replication	-0.302557	0.0549491	-6.13982	-0.492762	-0.253955	1.42726e-09	5.02788e-07	382	290
TBX10	Tbio	Docetaxel	Microtubule stabiliser	Mitosis	-0.745574	-0.0865527	-8.65104	-0.929059	-0.573913	1.43802e-09	5.06084e-07	23	959
CHP1	Tbio	Dasatinib	ABL, SRC, Ephrins, PDGFR, KIT	Other, kinases	0.415356	-0.142607	6.73475	0.410817	0.754545	1.45598e-09	5.12004e-07	49	396
CHP1	Tbio	Dasatinib	ABL, SRC, Ephrins, PDGFR, KIT	RTK signaling	0.415356	-0.142607	6.73475	0.410817	0.754545	1.45598e-09	5.12004e-07	49	396
DAZAP1	Tbio	Elephantin		Unclassified	-0.327836	0.168229	-6.47958	-0.878285	-0.46761	1.47052e-09	5.16613e-07	64	249
KLF5	Tchem	Ruxolitinib	JAK1, JAK2	Other, kinases	0.338528	-0.13544	6.28673	0.287419	0.549691	1.47031e-09	5.16613e-07	146	535
CBFB	Tchem	Fedratinib	JAK2	Other, kinases	-0.506119	0.241972	-6.52904	-0.954216	-0.510296	1.48671e-09	5.21972e-07	83	285
LMO2	Tbio	PLX-4720	BRAF	ERK MAPK signaling	-0.418072	0.0755506	-7.92327	-0.720316	-0.427092	1.50263e-09	5.26767e-07	31	1045
CBFB	Tchem	CAY10603	HDAC1, HDAC6	Chromatin histone acetylation	-0.335368	0.205818	-6.47582	-0.705022	-0.375202	1.52092e-09	5.32658e-07	81	284
RUNX1	Tbio	Luminespib	HSP90	Protein stability and degradation	-0.782149	0.055292	-8.51725	-0.988988	-0.606535	1.56835e-09	5.47993e-07	23	659
DRAP1	Tbio	Selumetinib	MEK1, MEK2	ERK MAPK signaling	-0.267998	0.146948	-6.11492	-0.559201	-0.287383	1.60522e-09	5.5914e-07	405	306
TUBB4B	Tclin	CX-5461	RNA Polymerase 1	Other	0.396671	-0.0218259	6.39662	0.41774	0.790837	1.62428e-09	5.65126e-07	74	292
PXN	Tbio	I-BET-762	BRD2, BRD3, BRD4	Chromatin other	0.325694	-0.105728	6.11697	0.30098	0.585557	1.62714e-09	5.65902e-07	311	368
IPPK	Tbio	Navitoclax	BCL2, BCL-XL, BCL-W	Apoptosis regulation	-0.0833415	0.331877	-6.16908	-0.564469	-0.291672	1.63179e-09	5.67301e-07	245	443
NMNAT1	Tbio	Elephantin		Unclassified	-0.446261	0.261172	-6.36464	-0.926789	-0.488078	1.63534e-09	5.68222e-07	86	227
PPCDC	Tbio	RU-SKI 43	Shh	Other	-0.585176	0.21897	-6.69667	-1.0688	-0.57987	1.63539e-09	5.68222e-07	67	297
RFX5	Tbio	AT-7519	CDK1, CDK2, CDK4, CDK6, CDK9	Cell cycle	-0.587217	0.0569973	-7.27165	-1.04062	-0.590668	1.63931e-09	5.69475e-07	30	329
PLAGL2	Tbio	Ponatinib	ABL, PDGFRA, VEGFR2, FGFR1, SRC, TIE2, FLT3	Other, kinases	0.291398	0.0506786	8.18516	0.552069	0.916975	1.65384e-09	5.74078e-07	23	334
PRPF4B	Tchem	KIN001-260	IKKB	Other, kinases	0.286031	-0.13105	6.18741	0.352412	0.680795	1.65497e-09	5.74359e-07	152	216
NCKAP1	Tbio	BMS-345541	IKK-1, IKK-2	Other	0.208313	-0.29541	6.16705	0.340937	0.659975	1.66001e-09	5.75888e-07	463	218
NCKAP1	Tbio	BMS-345541	IKK1, IKK2	Other, kinases	0.208313	-0.29541	6.16705	0.340937	0.659975	1.66001e-09	5.75888e-07	463	218
P4HTM	Tchem	Paclitaxel	Microtubule stabiliser	Mitosis	-0.240809	-0.0537674	-7.94912	-0.980293	-0.582002	1.66389e-09	5.77014e-07	22	422
LIMS1	Tbio	Bleomycin (50 uM)	dsDNA break induction	DNA replication	-0.359367	0.222337	-6.18649	-0.766625	-0.396784	1.6899e-09	5.8457e-07	206	161
KIAA0391	Tbio	TL-2-105	not defined	Other	-0.0586175	0.327863	-6.2738	-0.624561	-0.32601	1.75823e-09	6.06693e-07	290	76
EFR3A	Tbio	Z-LLNle-CHO	gamma-secretase	Other	-0.419873	0.105225	-6.56063	-1.06557	-0.571204	1.7615e-09	6.07587e-07	44	81
DPF2	Tbio	Z-LLNle-CHO	gamma-secretase	Other	-0.411915	0.141928	-6.57602	-1.08303	-0.581356	1.76467e-09	6.08564e-07	50	75
CKS1B	Tbio	Palbociclib	CDK4, CDK6	Cell cycle	0.44622	-0.0547544	6.32589	0.372836	0.710709	1.76818e-09	6.0966e-07	120	561
PACS1	Tbio	Alpelisib	PI3Kalpha	PI3K/MTOR signaling	-0.606756	0.138255	-7.99514	-1.16814	-0.695329	1.78605e-09	6.14879e-07	23	308
FERMT2	Tbio	Methotrexate	Antimetabolite	DNA replication	0.422409	-0.119866	6.21001	0.382735	0.737862	1.78819e-09	6.15498e-07	205	169
C3orf38	Tdark	Afatinib	ERBB2, EGFR	EGFR signaling	0.140692	-0.10972	6.0707	0.16818	0.328834	1.79358e-09	6.17001e-07	412	654
MCL1	Tchem	Nelarabine		DNA replication	-0.276746	0.197199	-6.19877	-0.606374	-0.314166	1.82175e-09	6.25379e-07	174	139
NSMCE1	Tdark	Afatinib	ERBB2, EGFR	EGFR signaling	-0.051271	0.447057	-6.59457	-0.537457	-0.288946	1.82365e-09	6.25791e-07	984	82
ALAS1	Tclin	AZ6102	TNKS1, TNKS2	WNT signaling	-0.204565	0.0786189	-7.31685	-0.86013	-0.489637	1.88058e-09	6.44188e-07	24	290
EHMT1	Tchem	UNC0638	G9a and GLP methyltransferases	Chromatin histone methylation	-0.251019	0.0686861	-6.83469	-0.660486	-0.362364	1.88051e-09	6.44188e-07	45	687
POU2AF1	Tbio	Trametinib	MEK1, MEK2	ERK MAPK signaling	0.682874	-0.024078	8.20859	0.578319	0.959638	1.89919e-09	6.49858e-07	25	647
FERMT2	Tbio	Ibrutinib	BTK	Other, kinases	0.22572	-0.342046	6.21592	0.379786	0.731869	1.906e-09	6.51817e-07	166	146
UBQLN1	Tbio	UNC0638	G9a and GLP methyltransferases	Chromatin histone methylation	-0.156781	0.0647708	-6.77719	-0.715197	-0.390492	1.93694e-09	6.61518e-07	52	680
VPS45	Tbio	Podophyllotoxin bromide		Unclassified	-0.181014	0.248378	-6.18225	-0.764161	-0.395177	1.98493e-09	6.77265e-07	122	191
NDE1	Tbio	Fulvestrant		Hormone-related	0.151336	-0.309942	6.10158	0.314088	0.612366	2.02757e-09	6.9077e-07	391	242
NDE1	Tbio	Fulvestrant	ESR	Hormone-related	0.151336	-0.309942	6.10158	0.314088	0.612366	2.02757e-09	6.9077e-07	391	242
MCL1	Tchem	Zoledronate		Unclassified	-0.345284	0.175123	-6.18401	-0.707618	-0.365981	2.02845e-09	6.90939e-07	174	139
IRF4	Tbio	Torin 2	mTOR	PI3K/MTOR signaling	-0.581347	0.107833	-7.58626	-0.944272	-0.547483	2.08294e-09	7.08029e-07	23	330
MVD	Tchem	Pemetrexed	TYMS	DNA replication	0.0368188	0.507298	-6.85258	-0.590116	-0.324127	2.11955e-09	7.19522e-07	333	29
MCL1	Tchem	PFI-3	SMARCA2, SMARCA4, PB1	Chromatin other	-0.331939	0.18487	-6.16134	-0.696002	-0.359115	2.12015e-09	7.19589e-07	193	142
NOL7	Tbio	KIN001-266	MAP3K8	ERK MAPK signaling	0.0559213	-0.279624	6.60899	0.335453	0.623424	2.12257e-09	7.2014e-07	328	39
PCGF2	Tbio	Pyrimethamine	Dihydrofolate reductase (DHFR)	Other	-0.511422	-0.0726412	-7.01334	-1.31638	-0.73234	2.12431e-09	7.20595e-07	23	102
ASNA1	Tbio	Afatinib	ERBB2, EGFR	EGFR signaling	-0.058544	0.383419	-6.36369	-0.455525	-0.239705	2.14223e-09	7.26263e-07	956	110
NCKAP1	Tbio	Vincristine		Mitosis	0.225497	-0.255001	6.25524	0.45751	0.87855	2.16862e-09	7.34383e-07	209	101
NMNAT1	Tbio	PD173074	FGFR1, FGFR3	RTK signaling	-0.294909	0.136992	-6.16343	-0.56417	-0.291129	2.19074e-09	7.41455e-07	193	502
TBKBP1	Tbio	rTRAIL	TRAIL receptor agonist	Apoptosis regulation	0.249958	-0.092419	7.33197	0.443692	0.778905	2.19677e-09	7.43217e-07	25	337
IRF4	Tbio	I-BET-762	BRD2, BRD3, BRD4	Chromatin other	-0.995964	0.163601	-7.42016	-1.49691	-0.857973	2.23116e-09	7.53717e-07	42	637
MTR	Tbio	WZ3105	SRC, ROCK2, NTRK2, FLT3, IRAK1, others	Other	-0.533208	0.0872925	-8.12539	-1.15372	-0.691618	2.27186e-09	7.66749e-07	21	347
MAPK1	Tchem	PLX-4720	BRAF	ERK MAPK signaling	-0.831231	0.154801	-6.53309	-1.29136	-0.69007	2.28443e-09	7.70413e-07	102	974
CRYBB3	Tbio	Sepantronium bromide	BIRC5	Apoptosis regulation	-0.363402	0.0226933	-7.44166	-0.772768	-0.443541	2.31136e-09	7.78186e-07	33	637
DCP2	Tbio	Gemcitabine	Pyrimidine antimetabolite	DNA replication	-0.120728	-0.0292449	-8.25174	-0.961638	-0.580633	2.32052e-09	7.80542e-07	23	644
ZFP36L2	Tbio	UMI-77	MCL1	Apoptosis regulation	-0.331447	0.0816324	-6.93251	-0.877349	-0.484881	2.32772e-09	7.82672e-07	30	289
KLF5	Tchem	Afatinib	ERBB2, EGFR	EGFR signaling	-0.28395	0.060798	-6.17576	-0.55607	-0.287257	2.33207e-09	7.8375e-07	228	838
PPP2R2A	Tchem	Selumetinib	MEK1, MEK2	ERK MAPK signaling	-0.510743	0.0339208	-6.22047	-0.750888	-0.389622	2.33327e-09	7.83951e-07	161	550
ALAD	Tbio	Quizartinib	FLT3	RTK signaling	-1.24459	0.118455	-8.38096	-0.921699	-0.560527	2.33687e-09	7.84995e-07	23	345
ASNA1	Tbio	Erlotinib	EGFR	EGFR signaling	-0.130248	0.446629	-6.90772	-0.781928	-0.43127	2.3673e-09	7.94053e-07	398	43
PI4KB	Tchem	XMD14-99	ALK, CDK7, LTK, others	Other, kinases	-0.298946	0.201213	-6.28213	-0.814059	-0.424928	2.38196e-09	7.98377e-07	127	241
CRK	Tchem	Tubastatin A	HDAC1, HDAC6, HDAC8	Chromatin histone acetylation	0.472045	0.0463172	6.6291	0.404149	0.750069	2.45166e-09	8.20515e-07	40	327
ATXN10	Tbio	Quizartinib	FLT3	RTK signaling	0.377335	-0.036449	6.36381	0.269401	0.512161	2.49016e-09	8.32936e-07	62	306
OXSM	Tbio	Docetaxel	Microtubule stabiliser	Mitosis	-0.431007	-0.0345693	-6.15911	-0.577191	-0.297617	2.49292e-09	8.33706e-07	167	815
DHX29	Tbio	Afatinib	ERBB2, EGFR	EGFR signaling	-0.237571	0.0746307	-6.09086	-0.442605	-0.226639	2.5068e-09	8.37725e-07	299	767
NPBWR2	Tbio	AZD7762	CHEK1, CHEK2	Cell cycle	1.20605	-0.0541932	9.32809	1.00714	1.58069	2.52122e-09	8.42077e-07	22	673
KLF5	Tchem	Olaparib	PARP1, PARP2	Genome integrity	0.29431	-0.116584	6.09959	0.259329	0.506003	2.52673e-09	8.43604e-07	223	826
UBE2G2	Tbio	KIN001-266	MAP3K8	ERK MAPK signaling	-0.0939015	0.06663	-6.14508	-0.582568	-0.299954	2.52729e-09	8.43637e-07	106	261
MCL1	Tchem	MIRA-1	TP53	p53 pathway	-0.371136	0.155405	-6.13816	-0.602273	-0.309875	2.54976e-09	8.50506e-07	180	138
TFAP4	Tbio	Afatinib	ERBB2, EGFR	EGFR signaling	-0.170598	0.0618576	-6.05986	-0.396357	-0.202297	2.55651e-09	8.52442e-07	343	723
CBFB	Tchem	AR-42	HDAC1	Chromatin histone acetylation	-0.330038	0.224763	-6.32685	-0.751077	-0.393654	2.58022e-09	8.59553e-07	81	281
PBX2	Tbio	Torin 2	mTOR	PI3K/MTOR signaling	-0.347843	0.10671	-6.95436	-0.905124	-0.500931	2.62899e-09	8.74507e-07	34	319
HGS	Tbio	Acetalax		Unclassified	-0.122772	0.361025	-6.47569	-0.851578	-0.452531	2.64121e-09	8.78084e-07	269	44
TUBB4B	Tclin	Tamoxifen	ESR1	Hormone-related	0.236533	-0.19919	6.21534	0.345645	0.666716	2.67056e-09	8.87189e-07	135	548
ELOC	Tbio	Torin 2	mTOR	PI3K/MTOR signaling	0.0880929	-0.123406	6.5949	0.41445	0.771676	2.67889e-09	8.893e-07	311	42
SV2A	Tclin	WH-4-023	SRC, LCK	Other, kinases	-0.0398623	-0.049257	6.44968	0.455123	0.858546	2.70068e-09	8.95873e-07	23	101
ZNF367	Tbio	UNC0638	G9a and GLP methyltransferases	Chromatin histone methylation	-0.231598	0.0768424	-6.52205	-0.700746	-0.373918	2.70685e-09	8.97755e-07	66	666
WWTR1	Tbio	KIN001-266	MAP3K8	ERK MAPK signaling	0.215186	-0.13721	6.16214	0.363478	0.704864	2.70746e-09	8.97792e-07	164	203
CFLAR	Tbio	Alisertib	AURKA	Mitosis	0.182852	-0.176248	6.05677	0.291508	0.571425	2.72215e-09	9.02163e-07	382	291
PDSS1	Tbio	Dasatinib	ABL, SRC, Ephrins, PDGFR, KIT	Other, kinases	0.426493	-0.124505	7.07502	0.481573	0.862168	2.79735e-09	9.24705e-07	35	410
PDSS1	Tbio	Dasatinib	ABL, SRC, Ephrins, PDGFR, KIT	RTK signaling	0.426493	-0.124505	7.07502	0.481573	0.862168	2.79735e-09	9.24705e-07	35	410
LIMS1	Tbio	I-BET-762	BRD2, BRD3, BRD4	Chromatin other	0.275726	-0.130902	6.0366	0.298123	0.585671	2.80254e-09	9.26253e-07	372	307
STT3A	Tbio	BMS-536924	IGF1R, IR	IGF1R signaling	-0.342604	0.142064	-6.20136	-0.656589	-0.339874	2.82092e-09	9.31642e-07	143	663
FLCN	Tbio	Sepantronium bromide	BIRC5	Apoptosis regulation	-0.360015	0.024935	-7.0808	-0.690474	-0.385826	2.838e-09	9.36596e-07	37	633
NCKAP1	Tbio	Leflunomide	Pyrimidine synthesis inhibitor	DNA replication	0.261111	-0.350368	6.29854	0.466888	0.893467	2.84784e-09	9.39157e-07	213	100
EP300	Tchem	Vorinostat	HDAC inhibitor Class I, IIa, IIb, IV	Chromatin histone acetylation	-0.072899	0.315741	-6.03048	-0.542843	-0.276123	2.88608e-09	9.51232e-07	302	392
ACSL4	Tbio	Vinblastine	Microtubule destabiliser	Mitosis	-0.791017	0.031504	-7.60885	-1.13269	-0.657116	2.8957e-09	9.54068e-07	34	656
CAPN9	Tbio	Temsirolimus	MTOR	PI3K/MTOR signaling	0.603048	-0.0484608	7.0349	0.424378	0.762196	2.89935e-09	9.55097e-07	29	337
FERMT2	Tbio	BMS-345541	IKK-1, IKK-2	Other	0.244726	-0.185333	6.01937	0.303663	0.597693	2.9075e-09	9.57431e-07	368	313
FERMT2	Tbio	BMS-345541	IKK1, IKK2	Other, kinases	0.244726	-0.185333	6.01937	0.303663	0.597693	2.9075e-09	9.57431e-07	368	313
HNF1B	Tbio	Temozolomide	DNA alkylating agent	DNA replication	0.18801	-0.20985	6.2592	0.300582	0.577448	2.92016e-09	9.60898e-07	104	568
HOXD11	Tbio	Acetalax		Unclassified	0.323247	-0.0875754	6.87539	0.469291	0.853583	2.92645e-09	9.62616e-07	25	288
PPCDC	Tbio	Bicalutamide	AR	Hormone-related	-0.484016	-0.0570874	-6.2273	-0.657018	-0.340921	2.96529e-09	9.74856e-07	128	574
C1QTNF1	Tbio	rTRAIL	TRAIL receptor agonist	Apoptosis regulation	0.279119	-0.10021	7.14842	0.474548	0.845035	2.9782e-09	9.78745e-07	30	332
PARD3	Tbio	Docetaxel	Microtubule stabiliser	Mitosis	0.674818	-0.151643	6.83794	0.591365	1.07898	3.00002e-09	9.85556e-07	59	923
SCAF4	Tbio	Sepantronium bromide	BIRC5	Apoptosis regulation	-0.213952	0.0830156	-6.04778	-0.500092	-0.254801	3.04355e-09	9.98857e-07	179	491
BIRC2	Tchem	YK-4-279	RNA helicase A	Other	-0.421406	0.0511215	-6.43784	-0.686078	-0.363179	3.04458e-09	9.98921e-07	71	560
FLCN	Tbio	AT-7519	CDK1, CDK2, CDK4, CDK6, CDK9	Cell cycle	-0.815258	0.0565914	-8.21554	-1.38311	-0.832768	3.0485e-09	9.99504e-07	22	337
FERMT2	Tbio	5-Fluorouracil	Antimetabolite (DNA & RNA)	Other	0.203818	-0.225626	6.0126	0.293318	0.577826	3.06262e-09	1.00374e-06	381	318
PRKRIP1	Tbio	Alisertib	AURKA	Mitosis	-0.0529177	0.339652	-6.14859	-0.618191	-0.318239	3.06789e-09	1.00529e-06	535	138
ZFP36L2	Tbio	UNC0638	G9a and GLP methyltransferases	Chromatin histone methylation	-0.361605	0.0980073	-6.4066	-0.705473	-0.372353	3.09058e-09	1.01199e-06	78	654
ABCD3	Tbio	Afatinib	ERBB2, EGFR	EGFR signaling	-0.11416	-0.0104075	8.00161	0.346741	0.583179	3.11235e-09	1.01837e-06	26	1040
SPI1	Tbio	I-BET-762	BRD2, BRD3, BRD4	Chromatin other	-1.56128	0.147232	-9.33461	-2.10684	-1.34196	3.13401e-09	1.02472e-06	22	657
MBNL1	Tbio	SNX-2112	HSP90	Protein stability and degradation	-0.520336	0.117401	-6.59755	-0.969178	-0.520394	3.18094e-09	1.03855e-06	53	311
CIT	Tchem	Dasatinib	ABL, SRC, Ephrins, PDGFR, KIT	Other, kinases	0.157861	-0.294769	6.04412	0.333895	0.655666	3.19236e-09	1.04153e-06	210	235
CIT	Tchem	Dasatinib	ABL, SRC, Ephrins, PDGFR, KIT	RTK signaling	0.157861	-0.294769	6.04412	0.333895	0.655666	3.19236e-09	1.04153e-06	210	235
MED24	Tbio	Trametinib	MEK1, MEK2	ERK MAPK signaling	-0.197188	0.174013	-6.01517	-0.543846	-0.276109	3.20405e-09	1.04442e-06	311	361
C9orf78	Tdark	KIN001-266	MAP3K8	ERK MAPK signaling	0.0236885	-0.0132766	6.83072	0.374072	0.683047	3.20791e-09	1.04546e-06	333	34
SPRR2G	Tdark	KIN001-266	MAP3K8	ERK MAPK signaling	-0.200443	0.0457559	-6.64156	-0.645411	-0.347873	3.20866e-09	1.04552e-06	38	329
CEP85L	Tbio	Afatinib	ERBB2, EGFR	EGFR signaling	0.55912	-0.0300721	7.40112	0.276293	0.483187	3.22304e-09	1.04945e-06	31	1035
CRKL	Tbio	Dinaciclib	CDK1, CDK2, CDK5, CDK9	Cell cycle	0.134513	-0.202414	6.20612	0.367339	0.709579	3.226e-09	1.05019e-06	236	77
TBC1D22B	Tbio	Oxaliplatin	DNA alkylating agent	DNA replication	0.485764	0.0323775	7.43819	0.491299	0.856987	3.23122e-09	1.05154e-06	30	614
MEF2C	Tbio	AGI-6780	IDH2 R140Q mutant	Metabolism	-0.991439	0.114154	-8.42669	-1.36585	-0.831918	3.28092e-09	1.0656e-06	25	652
MEF2C	Tbio	AGI-6780	IDH2(R140Q)	Metabolism	-0.991439	0.114154	-8.42669	-1.36585	-0.831918	3.28092e-09	1.0656e-06	25	652
PPP6R2	Tbio	Afatinib	ERBB2, EGFR	EGFR signaling	0.342534	-0.0425607	6.44385	0.260319	0.4916	3.2855e-09	1.0667e-06	82	984
EEFSEC	Tbio	Alisertib	AURKA	Mitosis	-0.124769	0.252181	-5.99746	-0.537833	-0.27252	3.31285e-09	1.07442e-06	401	272
GPAA1	Tbio	Uprosertib	AKT1, AKT2, AKT3	PI3K/MTOR signaling	-0.840624	0.102034	-8.39151	-1.3695	-0.8325	3.34227e-09	1.08318e-06	25	603
SLC25A48	Tdark	CAP-232, TT-232, TLN-232	Glycolysis	Metabolism	-0.697716	-0.016204	-7.62186	-1.03413	-0.600196	3.36253e-09	1.08955e-06	23	340
CENPO	Tbio	CAP-232, TT-232, TLN-232	Glycolysis	Metabolism	-0.498487	-0.0269073	-7.48497	-1.03526	-0.59533	3.40192e-09	1.10058e-06	25	338
SRP9	Tbio	Dasatinib	ABL, SRC, Ephrins, PDGFR, KIT	Other, kinases	-0.151183	0.447985	-6.50657	-0.745229	-0.396835	3.43288e-09	1.10896e-06	393	52
SRP9	Tbio	Dasatinib	ABL, SRC, Ephrins, PDGFR, KIT	RTK signaling	-0.151183	0.447985	-6.50657	-0.745229	-0.396835	3.43288e-09	1.10896e-06	393	52
ALAS1	Tclin	Belinostat	HDAC1	Chromatin histone acetylation	-0.386042	0.122726	-7.62515	-0.869888	-0.504947	3.44753e-09	1.11329e-06	25	332
VPS45	Tbio	Dinaciclib	CDK1, CDK2, CDK5, CDK9	Cell cycle	-0.280448	0.263737	-6.0829	-0.744408	-0.380526	3.4659e-09	1.11882e-06	122	191
TP53RK	Tbio	Dasatinib	ABL, SRC, Ephrins, PDGFR, KIT	Other, kinases	-0.126643	0.355178	-6.68317	-0.750557	-0.40589	3.5196e-09	1.13473e-06	403	42
TP53RK	Tbio	Dasatinib	ABL, SRC, Ephrins, PDGFR, KIT	RTK signaling	-0.126643	0.355178	-6.68317	-0.750557	-0.40589	3.5196e-09	1.13473e-06	403	42
MBNL1	Tbio	NVP-ADW742	IGF1R	IGF1R signaling	-0.478862	0.174809	-6.74424	-1.02287	-0.556021	3.52606e-09	1.13581e-06	44	275
FERMT1	Tbio	Olaparib	PARP1, PARP2	Genome integrity	0.63592	-0.0660393	6.84019	0.48864	0.891796	3.52555e-09	1.13581e-06	55	994
ERBB2	Tclin	Sapitinib	EGFR, ERBB2, ERBB3	EGFR signaling	-0.613328	0.206614	-6.91072	-1.13594	-0.625922	3.62837e-09	1.16605e-06	50	280
DCTN1	Tbio	kb NB 142-70	PKD	Other, kinases	0.180378	-0.277085	6.08038	0.359708	0.703963	3.6408e-09	1.16963e-06	253	115
UGCG	Tclin	Afatinib	ERBB2, EGFR	EGFR signaling	-0.461663	0.0319808	-6.43236	-0.785414	-0.415337	3.65819e-09	1.175e-06	97	969
BIRC2	Tchem	Wee1 Inhibitor	WEE1, CHEK1	Cell cycle	-0.430769	0.0691845	-6.46328	-0.797471	-0.422904	3.67966e-09	1.18148e-06	72	584
PIK3CD	Tclin	PD173074	FGFR1, FGFR3	RTK signaling	-0.572096	0.0436326	-7.60101	-0.82001	-0.475131	3.71454e-09	1.19161e-06	30	665
DGKE	Tbio	QS11	ARFGAP1	Other	0.488436	-0.0696101	7.66811	0.761681	1.30876	3.71423e-09	1.19161e-06	27	328
ACSL4	Tbio	Vorinostat	HDAC inhibitor Class I, IIa, IIb, IV	Chromatin histone acetylation	-0.955768	0.203411	-7.70239	-1.4647	-0.854326	3.72864e-09	1.19571e-06	34	660
CCP110	Tbio	Thapsigargin	SERCA	Other	-0.229987	0.0581851	-6.04924	-0.601042	-0.306096	3.7799e-09	1.21064e-06	132	217
PRAC1	Tbio	Talazoparib	PARP1, PARP2	Genome integrity	0.368161	0.000103616	6.83474	0.415187	0.758253	3.81649e-09	1.22063e-06	46	630
GNG5	Tbio	Paclitaxel	Microtubule stabiliser	Mitosis	-0.50788	-0.0319497	-7.26501	-0.987902	-0.559165	3.8246e-09	1.223e-06	29	415
ARHGAP45	Tbio	Crizotinib	MET, ALK, ROS1	RTK signaling	-0.991058	0.142989	-8.39907	-1.28845	-0.783226	3.85924e-09	1.23342e-06	23	419
DOT1L	Tchem	TL-1-85	TAK	Other, kinases	-0.463328	0.121953	-7.82607	-0.966596	-0.568185	3.88576e-09	1.24102e-06	24	344
HAPLN2	Tbio	PLX-4720	BRAF	ERK MAPK signaling	0.180317	0.0186618	5.98684	0.204268	0.403776	3.9029e-09	1.24561e-06	284	792
MRPL15	Tdark	Cediranib	VEGFR, FLT1, FLT2, FLT3, FLT4, KIT, PDGFRB	RTK signaling	0.109504	-0.306597	6.55066	0.334963	0.62681	3.94619e-09	1.25854e-06	289	30
ATXN10	Tbio	KIN001-260	IKKB	Other, kinases	0.484657	-0.0486235	6.23976	0.355804	0.685516	4.14905e-09	1.31787e-06	62	306
ALAS1	Tclin	THZ-2-49	CDK9	Cell cycle	-0.610872	0.0212874	-7.51426	-1.18687	-0.683466	4.17392e-09	1.3253e-06	27	337
CCDC22	Tbio	Dinaciclib	CDK1, CDK2, CDK5, CDK9	Cell cycle	-0.352913	0.114323	-6.37019	-0.730061	-0.383678	4.21461e-09	1.33728e-06	42	271
MDM4	Tchem	Palbociclib	CDK4, CDK6	Cell cycle	-0.646467	0.071476	-7.24612	-0.998983	-0.564496	4.22013e-09	1.33879e-06	36	645
TSC1	Tbio	Daporinad	NAMPT	Metabolism	-0.498969	0.0523083	-7.16644	-1.03969	-0.584048	4.24153e-09	1.34369e-06	36	463
C12orf56	Tdark	XMD14-99	ALK, CDK7, LTK, others	Other, kinases	0.169369	0.00118181	6.11539	0.290006	0.5658	4.32116e-09	1.36652e-06	60	308
DUSP4	Tbio	Afatinib	ERBB2, EGFR	EGFR signaling	0.507565	-0.0434343	6.67193	0.306948	0.568486	4.3227e-09	1.36676e-06	59	1007
PPA2	Tbio	YK-4-279	RNA helicase A	Other	-0.128784	0.27511	-6.02508	-0.594084	-0.301669	4.33527e-09	1.37001e-06	433	198
NDUFA8	Tclin	Amuvatinib	KIT, PDGFRA, FLT3	RTK signaling	-0.143374	0.242564	-6.01756	-0.622406	-0.3158	4.34035e-09	1.37138e-06	231	134
ARHGEF7	Tbio	Niraparib	PARP1, PARP2	Genome integrity	0.334301	-0.178029	6.05852	0.398196	0.781469	4.38403e-09	1.38397e-06	152	161
GRB2	Tchem	Dabrafenib	BRAF	ERK MAPK signaling	0.188675	-0.452138	6.29103	0.358156	0.686737	4.40077e-09	1.38877e-06	542	112
C19orf53	Tdark	UMI-77	MCL1	Apoptosis regulation	0.0823288	-0.384876	7.0086	0.514172	0.926514	4.46171e-09	1.40627e-06	292	27
UBE2G2	Tbio	UNC0638	G9a and GLP methyltransferases	Chromatin histone methylation	-0.182243	0.144578	-5.98159	-0.555404	-0.280711	4.46269e-09	1.40634e-06	214	518
NCKAP1	Tbio	WZ3105	SRC, ROCK2, NTRK2, FLT3, IRAK1, others	Other	0.238507	-0.348481	6.09222	0.428097	0.837278	4.46844e-09	1.4079e-06	251	117
TSC2	Tbio	Vorinostat	HDAC inhibitor Class I, IIa, IIb, IV	Chromatin histone acetylation	-0.285649	0.244378	-6.16439	-0.716385	-0.368976	4.47335e-09	1.40896e-06	128	566
EIF4E2	Tbio	Z-LLNle-CHO	gamma-secretase	Other	-0.435067	0.013743	-6.34518	-0.991391	-0.519699	4.47333e-09	1.40896e-06	26	99
NMT1	Tchem	LGK974	PORCN	WNT signaling	-0.148684	0.453631	-6.32218	-0.827291	-0.432727	4.47946e-09	1.41039e-06	606	88
NRBF2	Tbio	Nutlin-3a (-)	MDM2	p53 pathway	0.294618	-0.0395044	6.02904	0.276917	0.545167	4.48769e-09	1.41175e-06	152	547
CPEB1	Tbio	Y-39983	ROCK	Cytoskeleton	0.0743668	0.000994367	7.95605	0.622773	1.05148	4.53592e-09	1.42617e-06	22	346
GART	Tclin	UNC0638	G9a and GLP methyltransferases	Chromatin histone methylation	-0.23505	0.143726	-5.99968	-0.573375	-0.290327	4.58713e-09	1.44077e-06	183	549
EP300	Tchem	Quizartinib	FLT3	RTK signaling	-0.155279	0.17991	-6.04561	-0.508083	-0.258507	4.61062e-09	1.44739e-06	161	207
FURIN	Tchem	KIN001-244	PDK1 (PDPK1)	Metabolism	-0.320575	0.128167	-6.38306	-0.751753	-0.395446	4.63196e-09	1.45358e-06	64	304
COX5B	Tbio	CAP-232, TT-232, TLN-232	Glycolysis	Metabolism	-0.0153973	-0.355134	6.44302	0.436058	0.824385	4.67873e-09	1.46698e-06	316	47
ATP6V0E1	Tbio	Docetaxel	Microtubule stabiliser	Mitosis	-0.629085	-0.0461917	-6.30522	-0.756288	-0.394891	4.69476e-09	1.47149e-06	94	888
SLC35B1	Tbio	Selumetinib	MEK1, MEK2	ERK MAPK signaling	-0.131512	0.422781	-6.62915	-0.819355	-0.44065	4.73826e-09	1.48379e-06	657	54
PAX8	Tchem	VX-11e	ERK2	ERK MAPK signaling	0.532016	0.00749374	7.13423	0.528613	0.943694	4.90648e-09	1.53199e-06	37	645
MRPS27	Tbio	SU11274	MET	RTK signaling	-0.0217409	0.434626	-6.79197	-0.917455	-0.500217	4.91427e-09	1.53416e-06	332	36
PPCDC	Tbio	Wnt-C59	PORCN	WNT signaling	-0.490105	0.100642	-6.15201	-0.815201	-0.419196	5.05974e-09	1.57739e-06	125	552
ALAS1	Tclin	Dinaciclib	CDK1, CDK2, CDK5, CDK9	Cell cycle	-0.134999	0.0664281	-7.20094	-0.835952	-0.470539	5.09977e-09	1.58849e-06	23	290
ATP13A1	Tbio	YK-4-279	RNA helicase A	Other	-0.385415	0.0288061	-6.72718	-0.787732	-0.427108	5.14723e-09	1.60079e-06	47	584
TSC1	Tbio	KIN001-266	MAP3K8	ERK MAPK signaling	-0.288468	0.0477475	-6.73005	-0.648937	-0.351939	5.14935e-09	1.60117e-06	30	337
EXOC2	Tbio	Docetaxel	Microtubule stabiliser	Mitosis	0.101515	-0.266514	5.90089	0.250144	0.49947	5.16267e-09	1.60503e-06	439	543
ATP1B3	Tclin	UNC0638	G9a and GLP methyltransferases	Chromatin histone methylation	-0.12607	0.157502	-5.92335	-0.523492	-0.262814	5.1788e-09	1.60894e-06	280	452
CDH2	Tbio	Afatinib	ERBB2, EGFR	EGFR signaling	0.366576	-0.046664	6.24317	0.206221	0.397458	5.21731e-09	1.6195e-06	87	979
HSP90B1	Tchem	Selumetinib	MEK1, MEK2	ERK MAPK signaling	-0.227581	0.119546	-5.91471	-0.534965	-0.268313	5.23279e-09	1.62375e-06	428	283
CAPNS1	Tbio	Sepantronium bromide	BIRC5	Apoptosis regulation	-0.473659	0.0323772	-7.06131	-0.805168	-0.448431	5.25864e-09	1.63093e-06	38	632
PPP2R2A	Tchem	PD0325901	MEK1, MEK2	ERK MAPK signaling	-0.407956	0.048551	-6.06096	-0.64584	-0.328991	5.26456e-09	1.63221e-06	155	547
PDE4DIP	Tbio	Sepantronium bromide	BIRC5	Apoptosis regulation	-0.126344	0.0518027	-5.95485	-0.495025	-0.249357	5.26567e-09	1.63227e-06	181	489
RBM23	Tbio	Buparlisib	PI3Kalpha, PI3Kdelta, PI3Kbeta, PI3Kgamma	PI3K/MTOR signaling	-0.481867	0.10638	-6.74812	-0.891755	-0.484316	5.30959e-09	1.64334e-06	38	281
DOT1L	Tchem	Vorinostat	HDAC inhibitor Class I, IIa, IIb, IV	Chromatin histone acetylation	-0.557871	0.192002	-6.93165	-0.865636	-0.477214	5.38171e-09	1.66237e-06	42	652
MCL1	Tchem	AGI-5198	IDH1 (R132H)	Metabolism	-0.355849	0.287055	-6.00792	-0.823492	-0.417135	5.39244e-09	1.66526e-06	180	139
MCL1	Tchem	EPZ5676	DOT1L	Chromatin histone methylation	-0.376418	0.173625	-6.00058	-0.707127	-0.357898	5.47116e-09	1.68755e-06	187	144
SMCR8	Tbio	Tretinoin	Retinoic acid	Other	0.402924	0.102277	7.12288	0.490027	0.875849	5.47097e-09	1.68755e-06	33	338
ZNF469	Tbio	UNC0638	G9a and GLP methyltransferases	Chromatin histone methylation	-0.12534	0.0863356	-6.00151	-0.511155	-0.258736	5.47605e-09	1.68877e-06	129	603
SHOC2	Tbio	KIN001-266	MAP3K8	ERK MAPK signaling	-0.117734	0.0415277	-6.32684	-0.622133	-0.32536	5.4977e-09	1.694e-06	49	318
NMT1	Tchem	RU-SKI 43	Shh	Other	-0.00135835	0.547014	-6.34047	-0.754982	-0.395341	5.53282e-09	1.70336e-06	316	48
MLST8	Tbio	Pictilisib	PI3K (class 1)	PI3K/MTOR signaling	0.00409174	0.49411	-6.05348	-0.641355	-0.3264	5.55441e-09	1.70913e-06	864	176
MITF	Tchem	Refametinib	MEK1, MEK2	ERK MAPK signaling	-1.58041	-0.0608373	-9.236	-1.88075	-1.19064	5.55682e-09	1.70951e-06	21	691
GPR45	Tbio	CAP-232, TT-232, TLN-232	Glycolysis	Metabolism	-0.564184	-0.0220481	-7.49128	-1.11542	-0.640757	5.56511e-09	1.71155e-06	25	338
SDHB	Tchem	Navitoclax	BCL2, BCL-XL, BCL-W	Apoptosis regulation	0.030149	0.39393	-5.90311	-0.489438	-0.245115	5.63042e-09	1.72898e-06	397	291
ANXA9	Tbio	SL0101	RSK, AURKB, PIM1, PIM3	Other, kinases	0.470362	-0.00303078	7.691	0.599202	1.02936	5.667e-09	1.73873e-06	22	347
HES1	Tbio	GSK429286A	ROCK1, ROCK2	Cytoskeleton	0.380107	-0.0116071	7.20813	0.517352	0.918959	5.72422e-09	1.7545e-06	27	340
DOCK6	Tbio	rTRAIL	TRAIL receptor agonist	Apoptosis regulation	0.0910561	-0.0926219	6.32545	0.342865	0.655779	5.74473e-09	1.76048e-06	47	315
RC3H1	Tbio	KIN001-266	MAP3K8	ERK MAPK signaling	-0.435296	0.0564408	-6.79917	-0.657634	-0.358594	5.76672e-09	1.76662e-06	27	340
RIPK3	Tchem	Trametinib	MEK1, MEK2	ERK MAPK signaling	0.52463	-0.0594931	6.37365	0.399849	0.761301	5.77104e-09	1.76734e-06	71	601
PEX14	Tbio	Alisertib	AURKA	Mitosis	0.43094	0.00141219	6.75225	0.393957	0.725324	5.79557e-09	1.77425e-06	41	632
ARHGEF7	Tbio	Ruxolitinib	JAK1, JAK2	Other, kinases	0.205362	-0.257384	5.89955	0.223992	0.447476	5.80963e-09	1.77825e-06	329	352
CBFB	Tchem	Ruxolitinib	JAK1, JAK2	Other, kinases	-0.594775	0.127354	-6.09828	-0.702093	-0.358918	5.81305e-09	1.779e-06	152	529
PSMB7	Tbio	Trametinib	MEK1, MEK2	ERK MAPK signaling	-0.014299	0.396897	-7.60883	-0.895853	-0.518628	5.86201e-09	1.79216e-06	645	27
MSI2	Tbio	UNC0638	G9a and GLP methyltransferases	Chromatin histone methylation	-0.482102	0.0685923	-7.87226	-1.04961	-0.61799	5.86352e-09	1.79231e-06	26	706
MCL1	Tchem	Gefitinib	EGFR	EGFR signaling	-0.141326	0.175738	-5.89719	-0.486974	-0.243692	5.87487e-09	1.79548e-06	393	299
TSC1	Tbio	Podophyllotoxin bromide		Unclassified	-0.384611	0.119678	-7.22056	-0.848488	-0.478072	5.89406e-09	1.80104e-06	24	289
ASNS	Tchem	Piperlongumine	Induces reactive oxygen species	Other	-0.426997	0.042173	-6.17649	-0.570133	-0.293758	5.91543e-09	1.80695e-06	77	287
STRAP	Tbio	TL-1-85	TAK	Other, kinases	0.0838991	0.0818496	-7.10274	-0.642429	-0.358795	5.92353e-09	1.80912e-06	347	21
GPR45	Tbio	Tubastatin A	HDAC1, HDAC6, HDAC8	Chromatin histone acetylation	0.37492	0.0729721	6.7572	0.376002	0.692035	5.94843e-09	1.81611e-06	24	343
MED12	Tbio	Selumetinib	MEK1, MEK2	ERK MAPK signaling	-0.19599	0.164848	-5.90878	-0.529352	-0.265223	5.95994e-09	1.81901e-06	501	210
IRS1	Tchem	Linsitinib	IGF1R	IGF1R signaling	-1.11701	0.116504	-8.2894	-1.57592	-0.950881	6.04322e-09	1.84287e-06	26	657
EIF2AK4	Tchem	Camptothecin	TOP1	DNA replication	-0.40973	0.0597152	-6.41685	-0.812991	-0.428656	6.06096e-09	1.84796e-06	47	285
MTHFD1	Tchem	AT-7519	CDK1, CDK2, CDK4, CDK6, CDK9	Cell cycle	-0.492951	0.110795	-6.28882	-0.956552	-0.498282	6.06846e-09	1.84837e-06	64	295
ADAR	Tbio	Nutlin-3a (-)	MDM2	p53 pathway	0.259574	-0.097693	5.89313	0.255418	0.510685	6.06838e-09	1.84837e-06	256	443
TCF7L2	Tbio	PLX-4720	BRAF	ERK MAPK signaling	0.531274	0.0271258	6.43767	0.341904	0.647217	6.07536e-09	1.84985e-06	73	1003
ARHGAP45	Tbio	I-BET-762	BRD2, BRD3, BRD4	Chromatin other	-1.3767	0.143365	-8.76604	-1.90358	-1.178	6.08087e-09	1.85121e-06	23	656
TYMS	Tclin	Dinaciclib	CDK1, CDK2, CDK5, CDK9	Cell cycle	-0.263146	0.255401	-5.98073	-0.733596	-0.370392	6.09676e-09	1.85574e-06	123	190
ILK	Tchem	Refametinib	MEK1, MEK2	ERK MAPK signaling	-0.299026	0.0866305	-5.88463	-0.531658	-0.265648	6.15276e-09	1.87089e-06	355	357
FCHO2	Tbio	Y-39983	ROCK	Cytoskeleton	0.375672	-0.0262961	6.92611	0.450723	0.818331	6.26417e-09	1.90124e-06	29	339
FDFT1	Tchem	AZ6102	TNKS1, TNKS2	WNT signaling	-0.329355	0.099293	-6.74863	-0.866149	-0.470182	6.28933e-09	1.90823e-06	31	283
GTF2F1	Tbio	Nutlin-3a (-)	MDM2	p53 pathway	0.242588	-0.101873	5.89027	0.263418	0.526905	6.30465e-09	1.91256e-06	274	425
IKZF3	Tbio	Y-39983	ROCK	Cytoskeleton	-0.40866	0.030438	-7.86558	-0.98351	-0.578698	6.30643e-09	1.91274e-06	21	347
RPL28	Tbio	Wee1 Inhibitor	WEE1, CHEK1	Cell cycle	0.0310236	-0.360514	7.54554	0.555989	0.964702	6.34827e-09	1.92449e-06	628	28
RC3H1	Tbio	UNC0638	G9a and GLP methyltransferases	Chromatin histone methylation	-0.0649447	0.0582917	-6.44748	-0.672291	-0.355416	6.38464e-09	1.93454e-06	55	677
ANKRD31	Tdark	KIN001-266	MAP3K8	ERK MAPK signaling	-0.165393	0.037393	-7.03936	-0.817035	-0.453995	6.39822e-09	1.93736e-06	31	336
RINT1	Tbio	Sepantronium bromide	BIRC5	Apoptosis regulation	0.0449452	-0.133441	5.95325	0.24928	0.49525	6.39775e-09	1.93736e-06	515	155
NSMCE1	Tdark	Cytarabine	Antimetabolite	Other	-0.0654488	0.584658	-6.66614	-0.890899	-0.480211	6.42319e-09	1.94459e-06	636	52
PYROXD1	Tbio	PD0325901	MEK1, MEK2	ERK MAPK signaling	-0.0919425	0.29511	-6.34409	-0.736964	-0.385842	6.51873e-09	1.97053e-06	630	72
SPI1	Tbio	Dabrafenib	BRAF	ERK MAPK signaling	-0.592021	0.104494	-8.53069	-1.04088	-0.636208	6.53473e-09	1.97504e-06	24	630
NCKAP1	Tbio	Crizotinib	MET, ALK, ROS1	RTK signaling	0.314931	-0.289099	5.98212	0.377811	0.748348	6.55432e-09	1.98063e-06	273	169
ZEB2	Tbio	Dabrafenib	BRAF	ERK MAPK signaling	-0.542546	0.178106	-6.32885	-0.703848	-0.367962	6.57031e-09	1.98479e-06	90	564
LDB1	Tbio	Navitoclax	BCL2, BCL-XL, BCL-W	Apoptosis regulation	-0.453952	0.259742	-6.45103	-0.955273	-0.505135	6.57692e-09	1.98646e-06	73	615
MEF2C	Tbio	LCL161	XIAP, IAP1, IAP2	Apoptosis regulation	-0.683657	0.0343307	-8.11827	-1.25008	-0.746672	6.73616e-09	2.03081e-06	26	651
MEF2C	Tbio	LCL161	XIAP, cIAP1, cIAP2	Apoptosis regulation	-0.683657	0.0343307	-8.11827	-1.25008	-0.746672	6.73616e-09	2.03081e-06	26	651
ILK	Tchem	Navitoclax	BCL2, BCL-XL, BCL-W	Apoptosis regulation	0.371712	-0.00698298	5.87814	0.250826	0.502494	6.7513e-09	2.03401e-06	347	341
RPL13A	Tbio	XMD14-99	ALK, CDK7, LTK, others	Other, kinases	0.0136506	0.252899	-6.71759	-0.6101	-0.330248	6.75763e-09	2.03524e-06	345	23
ARPC4	Tbio	Dasatinib	ABL, SRC, Ephrins, PDGFR, KIT	Other, kinases	-0.165472	0.309406	-6.1737	-0.734322	-0.378091	6.76981e-09	2.03857e-06	366	79
ARPC4	Tbio	Dasatinib	ABL, SRC, Ephrins, PDGFR, KIT	RTK signaling	-0.165472	0.309406	-6.1737	-0.734322	-0.378091	6.76981e-09	2.03857e-06	366	79
ARHGAP45	Tbio	BMS-345541	IKK-1, IKK-2	Other	-1.01684	0.0859269	-8.2653	-1.41036	-0.849472	6.92465e-09	2.08206e-06	24	657
ARHGAP45	Tbio	BMS-345541	IKK1, IKK2	Other, kinases	-1.01684	0.0859269	-8.2653	-1.41036	-0.849472	6.92465e-09	2.08206e-06	24	657
LAIR2	Tbio	UNC0638	G9a and GLP methyltransferases	Chromatin histone methylation	-0.412094	0.0694243	-7.0784	-0.748159	-0.416852	6.999e-09	2.10231e-06	31	701
DRAP1	Tbio	Trametinib	MEK1, MEK2	ERK MAPK signaling	-0.146259	0.197808	-5.86898	-0.517193	-0.257872	7.0096e-09	2.1048e-06	382	290
NFRKB	Tbio	Sepantronium bromide	BIRC5	Apoptosis regulation	0.0670481	-0.191848	5.91943	0.24985	0.498361	7.09999e-09	2.13052e-06	506	164
KCTD2	Tdark	rTRAIL	TRAIL receptor agonist	Apoptosis regulation	0.185298	-0.0844209	7.45761	0.463941	0.810177	7.26544e-09	2.1751e-06	21	341
EP300	Tchem	I-BET-762	BRD2, BRD3, BRD4	Chromatin other	-0.160606	0.285838	-5.87733	-0.60422	-0.301507	7.26945e-09	2.17521e-06	295	384
PPCDC	Tbio	XMD15-27	CAMK2	Other, kinases	-0.778015	0.133017	-6.47214	-1.17812	-0.623973	7.2955e-09	2.18228e-06	66	302
EP300	Tchem	XMD14-99	ALK, CDK7, LTK, others	Other, kinases	-0.276852	0.26618	-5.98202	-0.741258	-0.374099	7.32015e-09	2.18929e-06	161	207
AARS2	Tbio	NSC319726	P53 Mut specific	p53 pathway	0.0878267	0.562325	-6.73495	-0.973618	-0.527657	7.32871e-09	2.19149e-06	311	37
GLI1	Tchem	Daporinad	NAMPT	Metabolism	-0.370874	0.0327589	-7.32813	-0.86691	-0.491913	7.39976e-09	2.2109e-06	25	474
PIM2	Tchem	I-BET-762	BRD2, BRD3, BRD4	Chromatin other	-1.25336	0.141166	-8.46503	-1.76055	-1.07187	7.44783e-09	2.22305e-06	24	655
ZBTB17	Tbio	Daporinad	NAMPT	Metabolism	0.066544	-0.441938	6.47959	0.457861	0.863982	7.5086e-09	2.23934e-06	446	53
CAD	Tchem	5-Fluorouracil	Antimetabolite (DNA & RNA)	Other	-0.302199	0.152074	-5.90705	-0.62274	-0.311723	7.56735e-09	2.25478e-06	221	478
EBF1	Tbio	UNC0638	G9a and GLP methyltransferases	Chromatin histone methylation	-1.08622	0.0825627	-8.7806	-1.41025	-0.872733	7.60021e-09	2.26291e-06	21	711
SLC25A37	Tbio	Afatinib	ERBB2, EGFR	EGFR signaling	0.423988	-0.0277707	7.32726	0.431821	0.761139	7.65232e-09	2.27655e-06	35	1031
HUS1	Tbio	AZD7762	CHEK1, CHEK2	Cell cycle	-0.145852	0.271629	-5.89661	-0.524152	-0.262062	7.68219e-09	2.28468e-06	476	219
ITPK1	Tbio	UNC0638	G9a and GLP methyltransferases	Chromatin histone methylation	-0.285271	0.106892	-6.04388	-0.612634	-0.311152	7.72872e-09	2.29738e-06	108	624
VPS29	Tbio	Pictilisib	PI3K (class 1)	PI3K/MTOR signaling	-0.0511132	0.258491	-5.82436	-0.431221	-0.213873	7.74944e-09	2.30202e-06	576	464
MAPK1	Tchem	Dabrafenib	BRAF	ERK MAPK signaling	-1.02298	0.194336	-6.66459	-1.62918	-0.877509	7.75922e-09	2.30416e-06	62	592
PDPK1	Tchem	Pictilisib	PI3K (class 1)	PI3K/MTOR signaling	-0.0257132	0.346479	-5.86385	-0.487784	-0.24299	7.78864e-09	2.31176e-06	725	315
FPGS	Tchem	Bleomycin (50 uM)	dsDNA break induction	DNA replication	0.217511	-0.352827	5.92641	0.381021	0.759655	7.81538e-09	2.31893e-06	160	207
NMNAT1	Tbio	Oxaliplatin	DNA alkylating agent	DNA replication	-0.322234	0.194799	-5.96193	-0.69467	-0.349757	7.8558e-09	2.32854e-06	176	468
VPS45	Tbio	YK-4-279	RNA helicase A	Other	-0.238298	0.155038	-5.85604	-0.538663	-0.268084	7.96852e-09	2.35932e-06	252	379
UBE3D	Tbio	AZD7762	CHEK1, CHEK2	Cell cycle	-0.390115	0.0437573	-6.15369	-0.638537	-0.327942	7.97897e-09	2.36203e-06	93	602
DDRGK1	Tbio	WH-4-023	SRC, LCK	Other, kinases	0.230442	-0.110811	6.33631	0.472812	0.904348	8.04309e-09	2.37984e-06	23	101
UQCRC2	Tbio	KIN001-236	Angiopoietin-1 receptor	RTK signaling	-0.00871146	0.453337	-6.35925	-0.737888	-0.38661	8.11774e-09	2.39877e-06	325	43
TIPARP	Tbio	Thapsigargin	SERCA	Other	-0.273009	0.0049409	-6.03395	-0.611943	-0.310415	8.23841e-09	2.42886e-06	70	279
MCL1	Tchem	AZD4547	FGFR1, FGFR2, FGFR3	RTK signaling	-0.365627	0.201653	-5.93023	-0.744523	-0.373522	8.24106e-09	2.42924e-06	181	140
TTF1	Tbio	Refametinib	MEK1, MEK2	ERK MAPK signaling	0.143165	-0.157617	5.93806	0.26115	0.520107	8.29295e-09	2.44374e-06	123	589
TRIM9	Tbio	PAC-1	Procaspase-3, Procaspase-7	Apoptosis regulation	0.441193	0.0807509	7.21305	0.527425	0.937652	8.36595e-09	2.46283e-06	23	327
LIG1	Tchem	Dinaciclib	CDK1, CDK2, CDK5, CDK9	Cell cycle	-0.174475	0.0956388	-6.16139	-0.700965	-0.36021	8.49685e-09	2.49729e-06	51	262
GALE	Tchem	Paclitaxel	Microtubule stabiliser	Mitosis	-0.604744	-0.0166788	-6.90447	-1.05206	-0.577877	8.54431e-09	2.5096e-06	35	409
PHIP	Tbio	Docetaxel	Microtubule stabiliser	Mitosis	-0.676541	-0.0826346	-7.22134	-0.837724	-0.471461	8.59458e-09	2.52217e-06	32	950
CKAP2L	Tbio	Vinorelbine	Microtubule destabiliser	Mitosis	-0.451431	0.0242551	-6.82939	-0.836405	-0.456626	8.59689e-09	2.52217e-06	37	636
HNRNPL	Tbio	Linsitinib	IGF1R	IGF1R signaling	0.0519534	0.574413	-7.90661	-0.901381	-0.531144	8.80948e-09	2.57782e-06	660	23
PRPF4B	Tchem	XMD15-27	CAMK2	Other, kinases	0.227001	-0.209471	5.89643	0.327448	0.655239	8.83416e-09	2.58462e-06	151	217
HMGCS1	Tchem	Trametinib	MEK1, MEK2	ERK MAPK signaling	-0.0178563	0.62466	-7.82766	-0.805923	-0.472557	8.89844e-09	2.60132e-06	651	21
DUSP22	Tbio	UNC0638	G9a and GLP methyltransferases	Chromatin histone methylation	-0.591692	0.0698173	-7.98044	-1.00636	-0.595646	8.95653e-09	2.6166e-06	23	709
ZNHIT1	Tbio	Dinaciclib	CDK1, CDK2, CDK5, CDK9	Cell cycle	-0.273665	0.195534	-5.9395	-0.727289	-0.365135	9.01988e-09	2.63239e-06	96	217
ALAS1	Tclin	NVP-ADW742	IGF1R	IGF1R signaling	-0.573209	0.138168	-7.61809	-1.27176	-0.735673	9.02079e-09	2.63239e-06	24	295
MBNL1	Tbio	IMD-0354	IKKb	Other, kinases	-0.294228	0.146436	-6.11452	-0.690744	-0.353206	9.04929e-09	2.63942e-06	53	313
ERBB2	Tclin	Gefitinib	EGFR	EGFR signaling	-0.474981	0.0798601	-6.13043	-0.755686	-0.387036	9.07624e-09	2.64686e-06	105	587
LRRC32	Tbio	LCL161	XIAP, IAP1, IAP2	Apoptosis regulation	0.394994	-0.0137724	7.19786	0.524912	0.934494	9.10599e-09	2.65381e-06	34	643
LRRC32	Tbio	LCL161	XIAP, cIAP1, cIAP2	Apoptosis regulation	0.394994	-0.0137724	7.19786	0.524912	0.934494	9.10599e-09	2.65381e-06	34	643
AGO1	Tbio	Sepantronium bromide	BIRC5	Apoptosis regulation	-0.383224	0.0369112	-6.44332	-0.685092	-0.361609	9.27132e-09	2.69589e-06	53	617
FBXO28	Tbio	Tubastatin A	HDAC1, HDAC6, HDAC8	Chromatin histone acetylation	0.273431	0.0573995	6.19097	0.393222	0.763175	9.3031e-09	2.70339e-06	60	307
CRKL	Tbio	Dasatinib	ABL, SRC, Ephrins, PDGFR, KIT	Other, kinases	-0.165843	0.143012	-5.93227	-0.646752	-0.324415	9.31081e-09	2.70476e-06	323	122
CRKL	Tbio	Dasatinib	ABL, SRC, Ephrins, PDGFR, KIT	RTK signaling	-0.165843	0.143012	-5.93227	-0.646752	-0.324415	9.31081e-09	2.70476e-06	323	122
MCL1	Tchem	Bicalutamide	AR	Hormone-related	-0.301021	0.0889267	-5.8183	-0.496251	-0.245807	9.3924e-09	2.7267e-06	403	299
PPA2	Tbio	Bicalutamide	AR	Hormone-related	-0.257051	0.13262	-5.84921	-0.514044	-0.255496	9.46417e-09	2.74577e-06	482	220
ATP6V0E1	Tbio	Gemcitabine	Pyrimidine antimetabolite	DNA replication	-0.442171	0.0110921	-6.30943	-0.771737	-0.402229	9.4843e-09	2.75072e-06	64	603
RUNX1	Tbio	I-BET-762	BRD2, BRD3, BRD4	Chromatin other	-1.27399	0.139764	-8.52094	-1.78226	-1.08747	9.51382e-09	2.7584e-06	23	656
PCNX3	Tdark	CHIR-99021	GSK3A, GSK3B	WNT signaling	0.257229	-0.0982137	5.84549	0.248454	0.500095	9.52843e-09	2.7613e-06	199	511
SIGMAR1	Tclin	Temozolomide	DNA alkylating agent	DNA replication	0.408152	-0.171569	7.32498	0.40691	0.717874	9.55319e-09	2.76759e-06	27	645
SLC30A9	Tbio	ARRY-520	KIF11	Mitosis	-0.354505	0.0792445	-6.1504	-0.852848	-0.437599	9.60754e-09	2.7811e-06	69	291
EPHA5	Tchem	Dasatinib	ABL, SRC, Ephrins, PDGFR, KIT	Other, kinases	0.500741	-0.109989	7.8931	0.60534	1.02845	9.60657e-09	2.7811e-06	21	424
EPHA5	Tchem	Dasatinib	ABL, SRC, Ephrins, PDGFR, KIT	RTK signaling	0.500741	-0.109989	7.8931	0.60534	1.02845	9.60657e-09	2.7811e-06	21	424
DCLRE1B	Tbio	Dinaciclib	CDK1, CDK2, CDK5, CDK9	Cell cycle	0.0768298	-0.162218	6.47817	0.407789	0.770228	9.64981e-09	2.79288e-06	280	33
ASNS	Tchem	UNC0638	G9a and GLP methyltransferases	Chromatin histone methylation	0.391957	-0.0461251	5.95792	0.343215	0.682428	9.66294e-09	2.79578e-06	159	573
RAC1	Tbio	Bleomycin (50 uM)	dsDNA break induction	DNA replication	-0.251723	0.363606	-6.03486	-0.819111	-0.41532	9.71447e-09	2.80868e-06	279	88
MEF2C	Tbio	Sepantronium bromide	BIRC5	Apoptosis regulation	-0.544805	0.0240536	-7.61193	-0.770563	-0.445448	9.75512e-09	2.81884e-06	24	646
FAM50A	Tbio	Afatinib	ERBB2, EGFR	EGFR signaling	0.129483	-0.18747	5.78647	0.163073	0.330451	9.76144e-09	2.81976e-06	587	479
GIGYF2	Tchem	S-Trityl-L-cysteine	KIF11	Mitosis	-0.486165	-0.0412559	-6.48496	-1.04859	-0.555476	9.80352e-09	2.83101e-06	22	103
GTPBP10	Tbio	Vinblastine	Microtubule destabiliser	Mitosis	-0.249884	0.0578791	-5.90345	-0.550502	-0.275224	9.81269e-09	2.8332e-06	150	540
CNOT11	Tbio	Dactolisib	PI3K (class 1), MTORC1, MTORC2	PI3K/MTOR signaling	-0.575669	0.044924	-6.50026	-0.786731	-0.417336	9.81834e-09	2.83392e-06	53	638
ZEB2	Tbio	Torin 2	mTOR	PI3K/MTOR signaling	-0.548862	0.166244	-6.40119	-0.983717	-0.517108	9.85582e-09	2.84337e-06	51	302
MDM2	Tchem	AZ6102	TNKS1, TNKS2	WNT signaling	-0.410466	0.211467	-6.07163	-0.860788	-0.438082	9.98816e-09	2.87787e-06	78	236
CYB5B	Tbio	Z-LLNle-CHO	gamma-secretase	Other	-0.335382	0.0407542	-6.16488	-0.974178	-0.500515	9.9996e-09	2.8807e-06	40	85
UQCRFS1	Tbio	KIN001-260	IKKB	Other, kinases	0.0073004	0.397407	-6.47428	-0.681738	-0.360762	1.00443e-08	2.89174e-06	336	32
CHMP7	Tbio	Podophyllotoxin bromide		Unclassified	0.136204	-0.256419	6.21767	0.388578	0.752367	1.00571e-08	2.89402e-06	269	44
ITGAV	Tchem	Vorinostat	HDAC inhibitor Class I, IIa, IIb, IV	Chromatin histone acetylation	0.380347	-0.0592357	5.79964	0.256765	0.519591	1.01107e-08	2.9076e-06	325	369
ITPK1	Tbio	WH-4-023	SRC, LCK	Other, kinases	0.317199	-0.135046	6.15138	0.430559	0.839188	1.01155e-08	2.90853e-06	24	100
SLC35B2	Tbio	Cediranib	VEGFR, FLT1, FLT2, FLT3, FLT4, KIT, PDGFRB	RTK signaling	-0.235123	0.181343	-5.95259	-0.64984	-0.326581	1.01948e-08	2.93037e-06	85	234
ZBTB45	Tdark	PLX-4720	BRAF	ERK MAPK signaling	0.335222	0.0451544	6.41575	0.302488	0.574733	1.02393e-08	2.9427e-06	60	1016
SLC20A1	Tbio	THZ-2-102-1	CDK7	Cell cycle	-0.276175	0.133044	-6.21016	-0.91309	-0.471207	1.02572e-08	2.94737e-06	59	300
ARHGAP45	Tbio	5-Fluorouracil	Antimetabolite (DNA & RNA)	Other	-1.319	0.0556464	-8.32941	-1.72914	-1.04385	1.03005e-08	2.95784e-06	24	675
PAX8	Tchem	Alisertib	AURKA	Mitosis	0.574555	-0.00515285	6.80145	0.451146	0.828816	1.04665e-08	3.0013e-06	38	635
LRRC56	Tdark	UNC0638	G9a and GLP methyltransferases	Chromatin histone methylation	-0.301515	0.0661075	-6.89517	-0.7712	-0.423	1.04822e-08	3.00445e-06	34	698
GALE	Tchem	THZ-2-102-1	CDK7	Cell cycle	-0.616173	0.116836	-7.40589	-1.22739	-0.69946	1.05789e-08	3.02932e-06	25	334
PCDHGA7	Tdark	LGK974	PORCN	WNT signaling	0.438889	-0.0882613	8.53858	0.842608	1.38027	1.08066e-08	3.08948e-06	21	673
PAPSS1	Tbio	YK-4-279	RNA helicase A	Other	-0.565707	0.0173575	-7.91387	-0.871374	-0.513336	1.08101e-08	3.08998e-06	21	610
GTPBP10	Tbio	Docetaxel	Microtubule stabiliser	Mitosis	-0.343873	-0.0337802	-5.84001	-0.523907	-0.260015	1.0831e-08	3.09497e-06	216	766
PRAM1	Tbio	CHIR-99021	GSK3A, GSK3B	WNT signaling	0.1043	-0.00344581	7.07441	0.44651	0.802802	1.08573e-08	3.10153e-06	32	678
AQP12B	Tdark	Cytarabine	Antimetabolite	Other	0.264253	-0.0251462	7.43615	0.383982	0.672451	1.09129e-08	3.11541e-06	21	667
ITPK1	Tbio	kb NB 142-70	PKD	Other, kinases	-0.388965	0.109162	-6.23807	-0.810831	-0.419497	1.09192e-08	3.11623e-06	53	315
PFDN1	Tbio	UNC0638	G9a and GLP methyltransferases	Chromatin histone methylation	0.0823542	-0.211522	6.04666	0.2992	0.58961	1.09801e-08	3.13264e-06	649	83
PPCDC	Tbio	KIN001-236	Angiopoietin-1 receptor	RTK signaling	-0.667272	0.201001	-6.37194	-1.12999	-0.592146	1.10591e-08	3.15417e-06	66	302
SGF29	Tbio	SB590885	BRAF	ERK MAPK signaling	-0.0205639	0.341443	-6.13628	-0.602233	-0.30842	1.1088e-08	3.16042e-06	298	63
TSC1	Tbio	IMD-0354	IKKb	Other, kinases	-0.439186	0.129214	-6.69822	-0.840447	-0.453417	1.1301e-08	3.2145e-06	30	336
CIR1	Tdark	Sepantronium bromide	BIRC5	Apoptosis regulation	-0.277805	0.0490453	-6.03488	-0.59738	-0.302735	1.13765e-08	3.23342e-06	93	577
MOB4	Tbio	Selumetinib	MEK1, MEK2	ERK MAPK signaling	-0.136184	0.34575	-6.27902	-0.827056	-0.429521	1.15239e-08	3.26812e-06	642	69
CBFB	Tchem	YK-4-279	RNA helicase A	Other	-0.327355	0.0907086	-5.8958	-0.596413	-0.297748	1.17527e-08	3.32893e-06	140	491
SOX9	Tbio	Trametinib	MEK1, MEK2	ERK MAPK signaling	-0.418181	0.120962	-5.94181	-0.720451	-0.36147	1.17965e-08	3.33965e-06	148	524
FLI1	Tbio	MIM1	MCL-1	Apoptosis regulation	-0.423503	0.0341925	-7.20346	-0.943733	-0.529847	1.18359e-08	3.3492e-06	31	647
FLI1	Tbio	MIM1	MCL1	Apoptosis regulation	-0.423503	0.0341925	-7.20346	-0.943733	-0.529847	1.18359e-08	3.3492e-06	31	647
CBFB	Tchem	Linifanib	VEGFR1, VEGFR2, VEGFR3, CSF1R, FLT3, KIT	RTK signaling	-0.610531	0.153258	-6.12082	-0.557985	-0.285236	1.19843e-08	3.38802e-06	83	285
SV2A	Tclin	Dinaciclib	CDK1, CDK2, CDK5, CDK9	Cell cycle	-0.545811	0.110322	-6.80508	-0.905672	-0.492886	1.20759e-08	3.40963e-06	28	285
PTP4A2	Tchem	UNC0638	G9a and GLP methyltransferases	Chromatin histone methylation	-0.316008	0.121323	-5.93779	-0.62606	-0.313949	1.20852e-08	3.41118e-06	121	611
PEX7	Tbio	Luminespib	HSP90	Protein stability and degradation	-0.639657	0.0524192	-7.64275	-0.965339	-0.558764	1.2117e-08	3.41964e-06	25	657
STX4	Tbio	Afatinib	ERBB2, EGFR	EGFR signaling	-0.349332	0.106317	-5.82826	-0.487254	-0.241407	1.2242e-08	3.45275e-06	279	787
MYB	Tbio	Dabrafenib	BRAF	ERK MAPK signaling	-0.120813	0.133835	-5.95852	-0.493248	-0.247886	1.22953e-08	3.46722e-06	141	513
SLC35B1	Tbio	CX-5461	RNA Polymerase 1	Other	0.0305954	0.451403	-6.8765	-0.938384	-0.513613	1.25034e-08	3.52261e-06	338	28
UVRAG	Tbio	ETP-45835	MNK1, MNK2	Other, kinases	0.22929	-0.104469	6.1235	0.289766	0.566793	1.26209e-08	3.55294e-06	27	338
DNAJC19	Tbio	Alisertib	AURKA	Mitosis	-0.354444	0.149677	-5.9051	-0.721265	-0.360343	1.27639e-08	3.58871e-06	163	510
ZMYND8	Tbio	KIN001-266	MAP3K8	ERK MAPK signaling	-0.0756414	0.142975	-5.8825	-0.666864	-0.33234	1.2773e-08	3.59014e-06	206	161
C12orf65	Tbio	UMI-77	MCL1	Apoptosis regulation	-0.31033	0.11474	-6.09401	-0.803105	-0.409322	1.28082e-08	3.59949e-06	54	265
MRPL34	Tdark	Cediranib	VEGFR, FLT1, FLT2, FLT3, FLT4, KIT, PDGFRB	RTK signaling	0.093344	-0.110209	6.243	0.328059	0.634144	1.28619e-08	3.61289e-06	283	36
TSSK3	Tchem	Afatinib	ERBB2, EGFR	EGFR signaling	0.287925	-0.0622061	5.89044	0.193202	0.387359	1.2988e-08	3.64546e-06	150	916
ITGA3	Tchem	TL-2-105	not defined	Other	0.458377	-0.0145446	6.78768	0.427267	0.786435	1.30203e-08	3.65339e-06	28	338
CASZ1	Tbio	Talazoparib	PARP1, PARP2	Genome integrity	0.312791	-0.0134606	6.06008	0.300449	0.591593	1.30326e-08	3.65571e-06	80	596
CPD	Tbio	PI-103	PI3Kalpha, DAPK3, CLK4, PIM3, HIPK2	Other, kinases	-0.302534	0.0999587	-6.56858	-0.815965	-0.435066	1.30777e-08	3.66664e-06	31	330
UBE4B	Tbio	XMD8-85	ERK5, BET	Other	-0.432734	-0.0168142	-6.10467	-0.91555	-0.467105	1.31086e-08	3.67416e-06	26	97
MCL1	Tchem	MIM1	MCL-1	Apoptosis regulation	-0.169894	0.256848	-5.75992	-0.525191	-0.258135	1.31163e-08	3.67574e-06	387	291
MCL1	Tchem	MIM1	MCL1	Apoptosis regulation	-0.169894	0.256848	-5.75992	-0.525191	-0.258135	1.31163e-08	3.67574e-06	387	291
EAF1	Tbio	THZ-2-102-1	CDK7	Cell cycle	0.376961	-0.154992	5.8575	0.400788	0.806543	1.32876e-08	3.71845e-06	149	210
CAD	Tchem	LGK974	PORCN	WNT signaling	-0.352384	0.058549	-5.78608	-0.597019	-0.294292	1.34388e-08	3.75504e-06	221	473
WDR92	Tbio	Trametinib	MEK1, MEK2	ERK MAPK signaling	-0.0388964	0.603702	-6.66037	-0.87272	-0.469019	1.3468e-08	3.76261e-06	629	43
LDB1	Tbio	Podophyllotoxin bromide		Unclassified	-0.349964	0.131804	-6.61273	-0.925433	-0.49528	1.36172e-08	3.79606e-06	33	280
MCL1	Tchem	Wee1 Inhibitor	WEE1, CHEK1	Cell cycle	-0.169261	0.262365	-5.7595	-0.557458	-0.273946	1.36171e-08	3.79606e-06	377	279
CHCHD5	Tbio	Methotrexate	Antimetabolite	DNA replication	0.339525	0.166745	6.68099	0.353268	0.656209	1.36607e-08	3.80581e-06	23	351
NMNAT1	Tbio	Quizartinib	FLT3	RTK signaling	-0.28284	0.15284	-6.05589	-0.678611	-0.344435	1.36815e-08	3.81103e-06	101	267
MSTO1	Tbio	KIN001-260	IKKB	Other, kinases	-0.0163224	0.375837	-6.10351	-0.691612	-0.352756	1.37192e-08	3.81948e-06	314	54
TRMT61A	Tbio	S-Trityl-L-cysteine	KIF11	Mitosis	-0.468171	0.0385314	-6.0839	-1.0231	-0.520785	1.37203e-08	3.81948e-06	39	86
EEFSEC	Tbio	VX-702	p38	JNK and p38 signaling	0.0293004	0.374304	-5.80573	-0.545994	-0.269716	1.37737e-08	3.83198e-06	222	151
METTL2B	Tbio	Gefitinib	EGFR	EGFR signaling	0.610398	-0.0302505	7.31168	0.485773	0.858921	1.38331e-08	3.84436e-06	28	664
MAST3	Tchem	rTRAIL	TRAIL receptor agonist	Apoptosis regulation	0.340255	-0.113943	6.50952	0.413727	0.780196	1.38295e-08	3.84436e-06	36	326
PPCDC	Tbio	Alectinib	ALK	RTK signaling	-0.792558	0.174629	-6.39603	-0.972896	-0.510566	1.3927e-08	3.86628e-06	65	301
PPCDC	Tbio	TL-2-105	not defined	Other	-0.683373	0.176737	-6.33768	-1.21767	-0.635525	1.39391e-08	3.86904e-06	66	300
MYBL2	Tbio	Alisertib	AURKA	Mitosis	-0.0717073	0.305807	-5.78163	-0.531211	-0.261677	1.40895e-08	3.90718e-06	496	177
MRE11	Tbio	Wee1 Inhibitor	WEE1, CHEK1	Cell cycle	-0.104687	0.395717	-5.88038	-0.699539	-0.348422	1.41164e-08	3.91343e-06	500	156
KLF5	Tchem	QL-XI-92	DDR1	Cytoskeleton	0.515975	-0.0499205	6.00623	0.394464	0.781332	1.42068e-08	3.93666e-06	77	291
PPP2R3C	Tbio	VE-822	ATR	Genome integrity	-0.042843	0.622395	-6.80477	-1.14323	-0.621792	1.42324e-08	3.94316e-06	281	32
RRAGA	Tbio	Dabrafenib	BRAF	ERK MAPK signaling	-0.056683	0.176108	-5.75986	-0.34543	-0.169729	1.43068e-08	3.96134e-06	273	381
MZT1	Tdark	UNC0638	G9a and GLP methyltransferases	Chromatin histone methylation	0.101689	-0.151896	5.80616	0.255594	0.51745	1.43102e-08	3.96167e-06	580	152
TGFBR1	Tchem	SN-38	TOP1	DNA replication	-0.258202	0.0423573	-6.6839	-0.771997	-0.415629	1.43779e-08	3.97858e-06	27	348
USE1	Tbio	Thapsigargin	SERCA	Other	-0.247879	0.119916	-5.82334	-0.674085	-0.333602	1.43824e-08	3.97922e-06	162	187
IKZF3	Tbio	Refametinib	MEK1, MEK2	ERK MAPK signaling	0.626383	-0.151545	6.74523	0.541405	1.00043	1.44562e-08	3.99718e-06	42	670
GNG5	Tbio	Apitolisib	mTOR, PI3K	PI3K/MTOR signaling	-0.553129	0.122127	-7.5148	-0.972218	-0.557606	1.44634e-08	3.99855e-06	21	341
NAMPT	Tchem	THZ-2-102-1	CDK7	Cell cycle	-0.237374	0.196237	-5.8658	-0.791954	-0.393779	1.452e-08	4.01174e-06	108	251
STT3A	Tbio	Linsitinib	IGF1R	IGF1R signaling	-0.35502	0.168408	-5.95866	-0.742706	-0.373042	1.45331e-08	4.01474e-06	129	554
NDUFB8	Tclin	Amuvatinib	KIT, PDGFRA, FLT3	RTK signaling	-0.138284	0.236587	-5.7983	-0.607271	-0.299667	1.46905e-08	4.05139e-06	232	133
PTK2	Tclin	Bleomycin (50 uM)	dsDNA break induction	DNA replication	-0.303616	0.272713	-5.84651	-0.770423	-0.382236	1.47282e-08	4.06118e-06	240	127
SUCO	Tdark	Tanespimycin	HSP90	Protein stability and degradation	-0.665636	-0.112062	-5.87683	-0.797219	-0.396858	1.47519e-08	4.06584e-06	104	270
CHCHD5	Tbio	SB216763	GSK3A, GSK3B	WNT signaling	0.225648	-0.00525171	6.81176	0.417349	0.767003	1.48001e-08	4.07662e-06	23	355
PRPF4B	Tchem	AZ960	JAK2, JAK3	Other, kinases	0.416517	-0.0835494	5.82918	0.39747	0.802708	1.48746e-08	4.09526e-06	132	181
SEPHS1	Tbio	Nutlin-3a (-)	MDM2	p53 pathway	-0.17181	0.160599	-5.75897	-0.539023	-0.264783	1.49704e-08	4.11787e-06	268	431
UBQLN1	Tbio	WZ3105	SRC, ROCK2, NTRK2, FLT3, IRAK1, others	Other	-0.25157	0.0749531	-6.68556	-0.83837	-0.451356	1.50293e-08	4.1328e-06	26	342
OR2T2	Tdark	KIN001-266	MAP3K8	ERK MAPK signaling	-0.315053	0.0578601	-6.26853	-0.629585	-0.326322	1.51548e-08	4.16415e-06	37	330
SCAF4	Tbio	Z-LLNle-CHO	gamma-secretase	Other	-0.305053	-0.00203744	-6.0632	-0.931032	-0.472729	1.52641e-08	4.19034e-06	32	93
MOB4	Tbio	Afatinib	ERBB2, EGFR	EGFR signaling	-0.0483642	0.318279	-6.00342	-0.440334	-0.222185	1.52672e-08	4.19055e-06	963	103
ITGAV	Tchem	ABT737	BCL2, BCL-XL, BCL-W, BCL-B, BFL1	Apoptosis regulation	0.357186	-0.176668	5.81692	0.35084	0.709585	1.53157e-08	4.2013e-06	147	171
DUSP4	Tbio	Dasatinib	ABL, SRC, Ephrins, PDGFR, KIT	Other, kinases	0.685708	-0.124885	7.40792	0.566674	0.995532	1.53143e-08	4.2013e-06	24	421
DUSP4	Tbio	Dasatinib	ABL, SRC, Ephrins, PDGFR, KIT	RTK signaling	0.685708	-0.124885	7.40792	0.566674	0.995532	1.53143e-08	4.2013e-06	24	421
PKN2	Tchem	CAP-232, TT-232, TLN-232	Glycolysis	Metabolism	-0.32463	-0.0130318	-6.13693	-0.820827	-0.41992	1.53433e-08	4.20695e-06	54	309
RNASEH2C	Tbio	Olaparib	PARP1, PARP2	Genome integrity	-0.186711	0.126153	-5.70249	-0.428068	-0.208886	1.5434e-08	4.22991e-06	521	528
TRIM37	Tbio	Paclitaxel	Microtubule stabiliser	Mitosis	-0.37724	-0.00914796	-6.03011	-0.751441	-0.380213	1.54594e-08	4.23621e-06	65	379
NCKAP1	Tbio	Podophyllotoxin bromide		Unclassified	0.192664	-0.153349	5.85074	0.361417	0.728245	1.54666e-08	4.23754e-06	212	101
SLC4A7	Tbio	UNC0638	G9a and GLP methyltransferases	Chromatin histone methylation	-0.208887	0.147333	-5.77239	-0.558139	-0.274562	1.54923e-08	4.24264e-06	202	530
LENG8	Tdark	Avagacestat	Amyloid beta20, Amyloid beta40	Other	-0.0428505	0.392188	-7.30736	-0.886384	-0.500943	1.55174e-08	4.24824e-06	714	28
SPI1	Tbio	Oxaliplatin	DNA alkylating agent	DNA replication	-1.28135	0.100711	-8.44663	-1.72418	-1.04606	1.55443e-08	4.25495e-06	22	622
NOM1	Tbio	KIN001-266	MAP3K8	ERK MAPK signaling	0.028035	-0.107773	6.51057	0.298469	0.563062	1.58106e-08	4.3211e-06	346	21
PPCDC	Tbio	KIN001-266	MAP3K8	ERK MAPK signaling	-0.363601	0.104434	-6.06323	-0.65855	-0.334328	1.59143e-08	4.34567e-06	66	301
ASNA1	Tbio	VNLG/124	HDAC,RAR	Chromatin histone acetylation	0.0306681	0.440784	-6.36065	-0.605139	-0.316368	1.59224e-08	4.34723e-06	328	37
HSP90B1	Tchem	Linsitinib	IGF1R	IGF1R signaling	-0.0653012	0.265999	-5.71971	-0.485691	-0.237446	1.60923e-08	4.39094e-06	405	278
NR2C2AP	Tbio	Bleomycin (50 uM)	dsDNA break induction	DNA replication	-0.323761	0.232011	-5.79592	-0.744425	-0.367118	1.62623e-08	4.4333e-06	222	145
HAPLN4	Tbio	VX-11e	ERK2	ERK MAPK signaling	0.51781	0.00909739	6.74658	0.442261	0.817481	1.62732e-08	4.43493e-06	36	646
POU2AF1	Tbio	Crizotinib	MET, ALK, ROS1	RTK signaling	-0.583455	0.122299	-7.57753	-1.10075	-0.633677	1.66258e-08	4.51736e-06	24	418
ZNF174	Tbio	Afatinib	ERBB2, EGFR	EGFR signaling	0.251697	-0.0663424	5.80414	0.18866	0.382237	1.66997e-08	4.5347e-06	179	887
NDUFA4L2	Tclin	Selumetinib	MEK1, MEK2	ERK MAPK signaling	0.19522	-0.101517	7.33671	0.635003	1.12155	1.67318e-08	4.54138e-06	29	682
MCL1	Tchem	Fludarabine		Unclassified	-0.165528	0.194362	-5.79508	-0.644094	-0.317575	1.67512e-08	4.54527e-06	174	139
EPHA5	Tchem	Selumetinib	MEK1, MEK2	ERK MAPK signaling	0.260562	-0.105369	7.06555	0.518889	0.935005	1.67489e-08	4.54527e-06	31	680
UBA52	Tbio	WZ3105	SRC, ROCK2, NTRK2, FLT3, IRAK1, others	Other	0.157194	-0.333368	6.01885	0.459274	0.909043	1.68218e-08	4.56236e-06	289	79
CRKL	Tbio	Bleomycin (50 uM)	dsDNA break induction	DNA replication	-0.245409	0.371634	-5.98246	-0.86441	-0.435044	1.68676e-08	4.57411e-06	283	84
YJEFN3	Tdark	WZ-1-84	BMX	Other, kinases	0.212426	-0.131117	6.56252	0.557925	1.04791	1.68862e-08	4.57778e-06	27	98
BAMBI	Tbio	PLX-4720	BRAF	ERK MAPK signaling	0.429689	0.0485783	7.00373	0.440659	0.797881	1.69665e-08	4.59607e-06	36	1040
SLC20A1	Tbio	THZ-2-49	CDK9	Cell cycle	-0.535994	0.0751313	-6.10425	-0.904472	-0.461	1.70818e-08	4.62092e-06	60	304
SURF4	Tbio	SB216763	GSK3A, GSK3B	WNT signaling	0.260465	-0.0060062	7.11418	0.465099	0.835063	1.71854e-08	4.6449e-06	21	357
NSMCE1	Tdark	Dactinomycin		Other	-0.0643352	0.791596	-6.64716	-1.13674	-0.609671	1.72548e-08	4.66087e-06	580	45
NSMCE1	Tdark	Dactinomycin	RNA polymerase	Other	-0.0643352	0.791596	-6.64716	-1.13674	-0.609671	1.72548e-08	4.66087e-06	580	45
WRB	Tbio	Lapatinib	ERBB2, EGFR	EGFR signaling	-0.0371822	0.370696	-5.82361	-0.647987	-0.320486	1.73046e-08	4.67081e-06	317	125
WRB	Tbio	Lapatinib	ERBB2, EGFR	RTK signaling	-0.0371822	0.370696	-5.82361	-0.647987	-0.320486	1.73046e-08	4.67081e-06	317	125
PRPF4B	Tchem	Vinblastine	Microtubule destabiliser	Mitosis	0.175638	-0.143706	5.71691	0.256498	0.524969	1.7309e-08	4.6713e-06	291	399
MCL1	Tchem	Tivozanib	VEGFR1, VEGFR2, VEGFR3	RTK signaling	-0.195507	0.218134	-5.77635	-0.524773	-0.258162	1.7327e-08	4.6734e-06	212	156
EPS8L1	Tbio	Afatinib	ERBB2, EGFR	EGFR signaling	0.499025	-0.0272552	7.41418	0.416155	0.731113	1.73393e-08	4.6753e-06	29	1037
MCL1	Tchem	IWP-2	PORCN	WNT signaling	-0.287534	0.300801	-5.78878	-0.738057	-0.363596	1.73804e-08	4.68496e-06	174	139
POU2AF1	Tbio	Refametinib	MEK1, MEK2	ERK MAPK signaling	0.664022	-0.139513	7.20291	0.572368	1.02092	1.74138e-08	4.69116e-06	30	682
ACSL3	Tbio	Sepantronium bromide	BIRC5	Apoptosis regulation	-0.176012	0.111318	-5.70723	-0.462299	-0.225614	1.75009e-08	4.71112e-06	251	419
STIP1	Tbio	KIN001-236	Angiopoietin-1 receptor	RTK signaling	0.179074	0.0367707	7.15648	0.470894	0.842846	1.75254e-08	4.717e-06	22	346
WASHC5	Tbio	Dinaciclib	CDK1, CDK2, CDK5, CDK9	Cell cycle	-0.176335	0.129897	-5.8561	-0.68855	-0.341763	1.75878e-08	4.73238e-06	80	233
MCL1	Tchem	Carmustine		DNA replication	-0.242986	0.289584	-5.78889	-0.762207	-0.375474	1.7699e-08	4.75945e-06	174	139
TRIM9	Tbio	Tubastatin A	HDAC1, HDAC6, HDAC8	Chromatin histone acetylation	0.217668	0.0839752	7.03716	0.484563	0.875241	1.77137e-08	4.76269e-06	24	343
AAK1	Tchem	CX-5461	RNA Polymerase 1	Other	0.618511	0.0289618	7.32964	0.5655	0.999508	1.77227e-08	4.76441e-06	21	345
PRPF4B	Tchem	Temozolomide	DNA alkylating agent	DNA replication	0.0313859	-0.275823	5.70789	0.227165	0.465463	1.77385e-08	4.76723e-06	279	393
TERF1	Tbio	Trichostatin A	HDAC	Chromatin histone acetylation	0.167629	-0.285997	6.103	0.405518	0.795848	1.78633e-08	4.79935e-06	306	56
PFAS	Tbio	Methotrexate	Antimetabolite	DNA replication	-0.170665	0.362799	-5.8762	-0.776101	-0.386053	1.78797e-08	4.80082e-06	130	244
FASN	Tchem	Vinorelbine	Microtubule destabiliser	Mitosis	-0.353986	0.0737322	-5.84769	-0.645739	-0.320173	1.8239e-08	4.88935e-06	119	554
PIM2	Tchem	Entinostat	HDAC1, HDAC3	Chromatin histone acetylation	-0.891653	0.137259	-7.6498	-1.26662	-0.73241	1.82529e-08	4.89233e-06	23	414
SEPSECS	Tbio	Olaparib	PARP1, PARP2	Genome integrity	-0.134233	0.204668	-5.69404	-0.439159	-0.213957	1.82866e-08	4.89774e-06	724	325
UBE2J2	Tbio	Masitinib	KIT, PDGFRA, PDGFRB	RTK signaling	-0.367131	0.16885	-5.8439	-0.64807	-0.321185	1.83669e-08	4.91607e-06	95	273
CCNL1	Tbio	Nutlin-3a (-)	MDM2	p53 pathway	-0.0320555	0.170521	-5.70415	-0.472361	-0.230398	1.84414e-08	4.93407e-06	474	225
FERMT2	Tbio	Podophyllotoxin bromide		Unclassified	0.212226	-0.0671638	5.78189	0.34799	0.707105	1.86056e-08	4.97505e-06	166	147
MTA2	Tbio	UNC0638	G9a and GLP methyltransferases	Chromatin histone methylation	-0.370665	0.0913174	-6.14349	-0.736552	-0.376784	1.87323e-08	5.00522e-06	67	665
EP300	Tchem	Navitoclax	BCL2, BCL-XL, BCL-W	Apoptosis regulation	-0.0340323	0.34769	-5.70244	-0.493782	-0.240783	1.8778e-08	5.01397e-06	295	393
BAK1	Tbio	GSK269962A	ROCK1, ROCK2	Cytoskeleton	0.401772	-0.10246	6.06048	0.428025	0.843894	1.8996e-08	5.06441e-06	78	434
CMIP	Tbio	CUDC-101	HDAC1-10, EGFR, ERBB2	Other	-0.215096	0.269003	-5.7643	-0.689857	-0.338791	1.90683e-08	5.08219e-06	120	240
IST1	Tbio	NU7441	DNAPK	Genome integrity	0.574746	0.0199332	6.90277	0.503688	0.919722	1.91352e-08	5.09536e-06	27	369
PPCDC	Tbio	OSI-930	KIT	RTK signaling	-0.668781	0.152794	-6.23084	-1.14716	-0.591899	1.91713e-08	5.10359e-06	66	302
UQCRFS1	Tbio	Amuvatinib	KIT, PDGFRA, FLT3	RTK signaling	-0.0270778	0.271875	-6.47093	-0.721391	-0.380756	1.91968e-08	5.10961e-06	334	31
PPCDC	Tbio	IMD-0354	IKKb	Other, kinases	-0.289201	0.162918	-5.92404	-0.692025	-0.345944	1.92188e-08	5.11472e-06	65	301
MRPS15	Tdark	KIN001-266	MAP3K8	ERK MAPK signaling	-0.130875	0.0424625	-5.95379	-0.543975	-0.272801	1.93488e-08	5.14552e-06	47	320
PPCDC	Tbio	Dabrafenib	BRAF	ERK MAPK signaling	-0.180951	0.137932	-5.9316	-0.541725	-0.271017	1.94812e-08	5.17767e-06	121	533
ATP1B3	Tclin	KIN001-260	IKKB	Other, kinases	-0.275876	0.240462	-5.8416	-0.787127	-0.389917	1.94877e-08	5.17865e-06	142	226
FPGS	Tchem	Navitoclax	BCL2, BCL-XL, BCL-W	Apoptosis regulation	-0.0204101	0.343014	-5.70233	-0.504529	-0.245985	1.95343e-08	5.19018e-06	301	387
TRMT61A	Tbio	Dactolisib	PI3K (class 1), MTORC1, MTORC2	PI3K/MTOR signaling	-0.188316	0.111398	-5.68466	-0.476429	-0.231801	1.95899e-08	5.20044e-06	263	428
CRB2	Tbio	PLX-4720	BRAF	ERK MAPK signaling	0.39571	0.0527226	7.04638	0.282417	0.509947	1.96215e-08	5.20804e-06	27	1049
TPM4	Tbio	Oxaliplatin	DNA alkylating agent	DNA replication	0.318657	-0.0998783	5.70321	0.274368	0.562702	1.96792e-08	5.22028e-06	236	408
CDK6	Tclin	Pictilisib	PI3K (class 1)	PI3K/MTOR signaling	-0.0702112	0.266246	-5.66039	-0.424481	-0.205932	1.96883e-08	5.22193e-06	554	486
NDUFA6	Tclin	Amuvatinib	KIT, PDGFRA, FLT3	RTK signaling	-0.109177	0.341785	-5.83554	-0.645613	-0.319578	1.98605e-08	5.26296e-06	278	87
LDB1	Tbio	kb NB 142-70	PKD	Other, kinases	-0.470522	0.0993652	-6.41324	-0.909121	-0.477245	1.98581e-08	5.26296e-06	40	328
STOML2	Tbio	Docetaxel	Microtubule stabiliser	Mitosis	-0.63492	-0.0828744	-6.91239	-0.861084	-0.471859	1.99986e-08	5.2949e-06	34	948
CAD	Tchem	Oxaliplatin	DNA alkylating agent	DNA replication	-0.248717	0.194624	-5.73256	-0.601543	-0.294288	2.00587e-08	5.30847e-06	205	439
VCL	Tbio	Afatinib	ERBB2, EGFR	EGFR signaling	0.265627	-0.0533314	5.83041	0.189144	0.382344	2.00795e-08	5.3124e-06	135	931
PHIP	Tbio	Vinblastine	Microtubule destabiliser	Mitosis	-0.782202	0.0176352	-7.7708	-1.03984	-0.605761	2.02279e-08	5.34854e-06	23	667
FERMT2	Tbio	Pemetrexed	TYMS	DNA replication	0.258528	-0.152675	5.77966	0.319327	0.64923	2.02502e-08	5.35286e-06	200	162
IRF4	Tbio	BIX02189	MEK5, ERK5	ERK MAPK signaling	-0.520519	0.0922537	-6.63073	-0.72467	-0.387877	2.02904e-08	5.36191e-06	24	344
ACSL4	Tbio	Entinostat	HDAC1, HDAC3	Chromatin histone acetylation	-0.641809	0.136539	-7.08692	-1.25123	-0.695016	2.03131e-08	5.36711e-06	30	407
TM9SF4	Tbio	CX-5461	RNA Polymerase 1	Other	0.31274	0.0475739	7.43175	0.603221	1.05911	2.04216e-08	5.39262e-06	21	345
ATXN10	Tbio	GSK690693	AKT1, AKT2, AKT3	PI3K/MTOR signaling	0.368762	0.0224548	5.90631	0.239866	0.480862	2.04495e-08	5.3992e-06	62	305
DDX6	Tbio	PLX-4720	BRAF	ERK MAPK signaling	0.0372065	0.67028	-6.75843	-0.795111	-0.430208	2.06176e-08	5.43722e-06	1035	41
NAMPT	Tchem	Vorinostat	HDAC inhibitor Class I, IIa, IIb, IV	Chromatin histone acetylation	-0.156963	0.27655	-5.75108	-0.608863	-0.298474	2.06403e-08	5.4416e-06	208	486
HAPLN2	Tbio	Olaparib	PARP1, PARP2	Genome integrity	0.233196	-0.122936	5.68558	0.217461	0.446999	2.07108e-08	5.4578e-06	276	773
TERF1	Tbio	Tenovin-6	SIRT	Chromatin histone acetylation	0.120201	-0.323133	6.12006	0.370298	0.725871	2.07619e-08	5.46966e-06	312	56
HNRNPA1	Tchem	XMD14-99	ALK, CDK7, LTK, others	Other, kinases	0.182452	0.000406212	5.98526	0.320596	0.637304	2.07666e-08	5.4701e-06	57	311
NCKAP1	Tbio	Tubastatin A	HDAC1, HDAC6, HDAC8	Chromatin histone acetylation	0.271594	-0.294332	5.88602	0.423636	0.851214	2.08342e-08	5.4863e-06	251	116
ACSL4	Tbio	Tamoxifen	ESR1	Hormone-related	-1.07198	-0.0643832	-7.13698	-1.28018	-0.713719	2.08656e-08	5.49311e-06	33	650
ILK	Tchem	Vorinostat	HDAC inhibitor Class I, IIa, IIb, IV	Chromatin histone acetylation	0.353907	-0.0594741	5.67262	0.246518	0.507516	2.08879e-08	5.49802e-06	346	348
HSPA14	Tbio	(5Z)-7-Oxozeaenol	TAK1	Other, kinases	-0.166069	0.377958	-5.75316	-0.628719	-0.308267	2.09068e-08	5.5014e-06	216	140
TAF8	Tbio	UNC0638	G9a and GLP methyltransferases	Chromatin histone methylation	0.0674243	-0.573672	8.00424	0.627843	1.06245	2.09488e-08	5.51085e-06	711	21
PRPF4B	Tchem	Tubastatin A	HDAC1, HDAC6, HDAC8	Chromatin histone acetylation	0.305391	-0.0576371	5.73138	0.323001	0.660433	2.0968e-08	5.51509e-06	152	215
GATA3	Tbio	rTRAIL	TRAIL receptor agonist	Apoptosis regulation	0.286477	-0.125705	6.07558	0.370937	0.730477	2.10398e-08	5.53308e-06	50	312
VRK1	Tbio	Selumetinib	MEK1, MEK2	ERK MAPK signaling	-0.202836	0.149317	-5.6788	-0.528684	-0.256959	2.15195e-08	5.64779e-06	482	229
TSC1	Tbio	SNX-2112	HSP90	Protein stability and degradation	-0.532884	0.0746116	-6.97406	-1.22516	-0.67444	2.17868e-08	5.71295e-06	30	334
MCL1	Tchem	LY2109761	TGFB1	Other	-0.310639	0.196962	-5.74435	-0.704231	-0.344861	2.22584e-08	5.82056e-06	174	139
MMP19	Tbio	BMS-345541	IKK-1, IKK-2	Other	-0.297486	0.0580258	-7.73792	-0.987775	-0.574007	2.23345e-08	5.83618e-06	21	660
MMP19	Tbio	BMS-345541	IKK1, IKK2	Other, kinases	-0.297486	0.0580258	-7.73792	-0.987775	-0.574007	2.23345e-08	5.83618e-06	21	660
SOX10	Tbio	Methotrexate	Antimetabolite	DNA replication	0.429956	0.0748166	5.75624	0.311503	0.635278	2.25905e-08	5.89708e-06	108	266
TUBB4B	Tclin	AT7867	AKT	PI3K/MTOR signaling	0.633676	-0.108756	6.02572	0.493768	0.977686	2.26393e-08	5.90896e-06	74	294
KLF5	Tchem	Cisplatin	DNA crosslinker	DNA replication	0.337164	-0.166709	5.79251	0.336628	0.683709	2.28068e-08	5.94754e-06	148	548
IRS1	Tchem	I-BET-762	BRD2, BRD3, BRD4	Chromatin other	-0.834351	0.128754	-7.58044	-1.31168	-0.754328	2.30036e-08	5.99278e-06	26	653
ATP13A1	Tbio	Cediranib	VEGFR, FLT1, FLT2, FLT3, FLT4, KIT, PDGFRB	RTK signaling	-0.104697	0.0839758	-6.63332	-0.697747	-0.373369	2.305e-08	6.00312e-06	23	296
TSC1	Tbio	PLX-4720	BRAF	ERK MAPK signaling	-0.474246	0.106095	-6.08251	-0.687373	-0.349162	2.33236e-08	6.06649e-06	83	993
ERBB3	Tclin	Lapatinib	ERBB2, EGFR	EGFR signaling	-0.678683	0.129356	-7.22305	-1.14472	-0.642015	2.33389e-08	6.06961e-06	28	414
ERBB3	Tclin	Lapatinib	ERBB2, EGFR	RTK signaling	-0.678683	0.129356	-7.22305	-1.14472	-0.642015	2.33389e-08	6.06961e-06	28	414
LDB1	Tbio	Bleomycin (50 uM)	dsDNA break induction	DNA replication	0.574495	-0.184874	6.45184	0.523811	0.994928	2.35337e-08	6.11673e-06	39	328
WRB	Tbio	Erlotinib	EGFR	EGFR signaling	-0.175203	0.181844	-5.73976	-0.548562	-0.26843	2.35709e-08	6.12374e-06	316	125
RUNX1	Tbio	Mirin	MRE11	Genome integrity	-0.509437	0.0975148	-7.35663	-0.80773	-0.457368	2.3714e-08	6.15709e-06	23	629
PPM1D	Tchem	Elesclomol	HSP90	Protein stability and degradation	-0.682168	-0.0531941	-6.79639	-1.00931	-0.547527	2.3793e-08	6.17361e-06	29	341
HDAC8	Tclin	S-Trityl-L-cysteine	KIF11	Mitosis	-0.396964	-0.0502088	-6.06616	-0.992756	-0.503399	2.37937e-08	6.17361e-06	25	100
MAPK1	Tchem	AZD4547	FGFR1, FGFR2, FGFR3	RTK signaling	0.256583	-0.156854	6.41643	0.415066	0.790992	2.38523e-08	6.18704e-06	30	291
ACSL4	Tbio	BMS-345541	IKK-1, IKK-2	Other	-0.819422	0.0925969	-6.97551	-1.24671	-0.686136	2.38778e-08	6.19277e-06	34	647
ACSL4	Tbio	BMS-345541	IKK1, IKK2	Other, kinases	-0.819422	0.0925969	-6.97551	-1.24671	-0.686136	2.38778e-08	6.19277e-06	34	647
ARHGEF7	Tbio	EPZ004777	DOT1L	Chromatin histone methylation	0.247396	-0.282994	5.71944	0.35585	0.728976	2.40258e-08	6.22668e-06	158	173
EGLN1	Tclin	PLX-4720	BRAF	ERK MAPK signaling	-0.318001	0.155502	-5.75476	-0.60906	-0.298521	2.41684e-08	6.26092e-06	214	862
PPA2	Tbio	Docetaxel	Microtubule stabiliser	Mitosis	-0.219777	0.152149	-5.65513	-0.515091	-0.249533	2.44491e-08	6.32545e-06	671	311
CPNE7	Tbio	Z-LLNle-CHO	gamma-secretase	Other	-0.0374105	-0.207567	5.96636	0.450326	0.897559	2.45267e-08	6.34463e-06	94	31
FAR1	Tbio	Vorinostat	HDAC inhibitor Class I, IIa, IIb, IV	Chromatin histone acetylation	-1.02082	0.183049	-8.40695	-1.56242	-0.944244	2.46331e-08	6.37123e-06	21	673
DOT1L	Tchem	Vinorelbine	Microtubule destabiliser	Mitosis	-0.328811	0.0198627	-6.36596	-0.750423	-0.391877	2.46841e-08	6.38261e-06	42	631
PPCDC	Tbio	WYE-125132	mTOR	PI3K/MTOR signaling	-0.499681	0.162347	-5.97171	-0.881536	-0.44252	2.48046e-08	6.40916e-06	66	299
AZIN1	Tbio	Apitolisib	mTOR, PI3K	PI3K/MTOR signaling	-0.34627	0.12174	-6.74654	-0.937419	-0.50634	2.48279e-08	6.41426e-06	30	332
LIN37	Tbio	C-75	FAS	Apoptosis regulation	0.429389	-0.0305159	6.4159	0.610007	1.16277	2.50578e-08	6.47088e-06	45	319
ARFRP1	Tbio	PLX-4720	BRAF	ERK MAPK signaling	0.00364581	0.326913	-5.72542	-0.439962	-0.214878	2.51724e-08	6.49425e-06	884	192
GOLGA6D	Tdark	Veliparib	PARP1, PARP2	Genome integrity	0.458123	0.00324374	6.26226	0.435819	0.842943	2.51686e-08	6.49425e-06	44	331
NAF1	Tbio	Refametinib	MEK1, MEK2	ERK MAPK signaling	-0.191877	0.315473	-5.82258	-0.668614	-0.330187	2.52173e-08	6.50274e-06	591	121
NSMCE1	Tdark	Docetaxel	Microtubule stabiliser	Mitosis	-0.154436	0.541566	-6.13532	-0.933245	-0.476465	2.53254e-08	6.52782e-06	908	74
ITGAV	Tchem	VE-822	ATR	Genome integrity	0.357635	-0.258117	5.7177	0.403853	0.82765	2.53529e-08	6.53304e-06	144	169
CBFB	Tchem	STF-62247	Autophagy inducer	Other	-0.556815	0.212448	-6.05504	-1.01868	-0.515819	2.54295e-08	6.54997e-06	81	286
CCP110	Tbio	Elesclomol	HSP90	Protein stability and degradation	-0.38069	0.0688	-5.69826	-0.717311	-0.349214	2.54911e-08	6.56391e-06	141	229
VPS45	Tbio	AZD7762	CHEK1, CHEK2	Cell cycle	-0.247609	0.136631	-5.64511	-0.480076	-0.232255	2.55314e-08	6.57245e-06	273	422
MEF2C	Tbio	Dactinomycin		Other	-1.36038	0.0538614	-7.82001	-1.76475	-1.03033	2.56273e-08	6.59432e-06	25	600
MEF2C	Tbio	Dactinomycin	RNA polymerase	Other	-1.36038	0.0538614	-7.82001	-1.76475	-1.03033	2.56273e-08	6.59432e-06	25	600
CBFB	Tchem	THZ-2-102-1	CDK7	Cell cycle	-0.369972	0.192758	-5.87783	-0.867389	-0.430955	2.56954e-08	6.60996e-06	81	278
WWTR1	Tbio	TL-2-105	not defined	Other	0.263268	-0.17025	5.69949	0.32295	0.663292	2.57227e-08	6.61603e-06	162	204
CWF19L1	Tbio	CCT-018159	HSP90	Protein stability and degradation	-0.296786	-0.109767	-6.17371	-0.686705	-0.351922	2.58573e-08	6.64591e-06	33	338
RNF20	Tbio	KIN001-266	MAP3K8	ERK MAPK signaling	0.092854	-0.317001	5.86989	0.295086	0.594474	2.60357e-08	6.69081e-06	302	65
PEX7	Tbio	Tamoxifen	ESR1	Hormone-related	-0.851115	-0.0885019	-7.99688	-1.25206	-0.73893	2.6145e-08	6.7141e-06	22	661
RBM23	Tbio	WIKI4	TNKS1, TNKS2	WNT signaling	-0.196081	0.00650857	-6.12072	-0.729739	-0.371968	2.61621e-08	6.71754e-06	38	280
NPAS4	Tbio	Avagacestat	Amyloid beta20, Amyloid beta40	Other	0.380885	-0.0571305	6.27228	0.377959	0.730436	2.61788e-08	6.72088e-06	52	690
RAF1	Tclin	Acetalax		Unclassified	0.502908	-0.116066	6.35257	0.484884	0.929912	2.61827e-08	6.72091e-06	31	282
PON1	Tbio	STF-62247	Autophagy inducer	Other	0.385108	0.0165547	6.6369	0.386634	0.722685	2.63077e-08	6.75013e-06	26	341
FERMT2	Tbio	AZD3759	EGFR	EGFR signaling	0.177449	-0.244635	5.7163	0.295537	0.605869	2.64905e-08	6.79315e-06	172	149
SLC35B2	Tbio	BX795	TBK1, PDK1 (PDPK1), IKK, AURKB, AURKC	Other, kinases	-0.297692	0.113775	-5.77085	-0.654614	-0.321321	2.66151e-08	6.82218e-06	96	280
NGLY1	Tbio	UMI-77	MCL1	Apoptosis regulation	-0.26464	0.0972364	-6.08367	-0.857457	-0.435383	2.67127e-08	6.84624e-06	48	271
CKAP2L	Tbio	Doxorubicin	Anthracycline	DNA replication	-0.435763	0.0238817	-6.7819	-0.909034	-0.492306	2.68697e-08	6.88256e-06	22	333
ANXA9	Tbio	Talazoparib	PARP1, PARP2	Genome integrity	0.486982	-6.81014e-05	6.6168	0.388751	0.727999	2.71234e-08	6.94161e-06	35	641
TERF1	Tbio	AT7867	AKT	PI3K/MTOR signaling	0.117176	-0.386454	6.04226	0.434568	0.859596	2.72627e-08	6.97194e-06	312	56
PRR15L	Tdark	Alisertib	AURKA	Mitosis	0.501025	0.0108269	7.28721	0.459922	0.816739	2.73727e-08	6.99647e-06	23	650
ITGAV	Tchem	Temozolomide	DNA alkylating agent	DNA replication	0.023464	-0.299812	5.62552	0.220474	0.456925	2.75063e-08	7.02564e-06	315	357
UQCRC1	Tbio	Navitoclax	BCL2, BCL-XL, BCL-W	Apoptosis regulation	0.0747104	0.424487	-5.64703	-0.479523	-0.231974	2.75169e-08	7.02735e-06	473	215
SLC20A1	Tbio	S-Trityl-L-cysteine	KIF11	Mitosis	-0.299666	-0.0549565	-5.97144	-0.956552	-0.47997	2.75271e-08	7.02898e-06	33	92
MBNL1	Tbio	I-BET-762	BRD2, BRD3, BRD4	Chromatin other	-0.550454	0.20022	-5.96499	-1.02099	-0.511932	2.78068e-08	7.09236e-06	98	581
TGFBRAP1	Tbio	Z-LLNle-CHO	gamma-secretase	Other	-0.258975	-0.0347679	-5.98978	-0.906352	-0.45565	2.78198e-08	7.09466e-06	25	100
CEP55	Tbio	Fulvestrant		Hormone-related	-0.21694	0.172449	-5.62381	-0.5571	-0.268733	2.81151e-08	7.16289e-06	321	312
CEP55	Tbio	Fulvestrant	ESR	Hormone-related	-0.21694	0.172449	-5.62381	-0.5571	-0.268733	2.81151e-08	7.16289e-06	321	312
PYGM	Tchem	XMD14-99	ALK, CDK7, LTK, others	Other, kinases	0.206576	0.00567463	6.06814	0.312317	0.616231	2.85185e-08	7.2513e-06	42	326
FAM89B	Tbio	rTRAIL	TRAIL receptor agonist	Apoptosis regulation	0.380634	-0.102113	6.79333	0.450215	0.830726	2.853e-08	7.2532e-06	25	337
GLS	Tchem	WZ3105	SRC, ROCK2, NTRK2, FLT3, IRAK1, others	Other	-0.280299	0.0824403	-6.59862	-0.999619	-0.532842	2.85344e-08	7.2533e-06	31	337
KLF5	Tchem	Temozolomide	DNA alkylating agent	DNA replication	0.16834	-0.232349	5.72507	0.253027	0.518346	2.86027e-08	7.26758e-06	141	531
NSMCE1	Tdark	GW-2580	CSF1R	RTK signaling	-0.0174737	0.490567	-6.81388	-0.850473	-0.46169	2.86737e-08	7.28157e-06	340	28
ALAD	Tbio	XMD13-2	RIPK1	Apoptosis regulation	-0.561353	0.116639	-7.36221	-1.12495	-0.636748	2.88836e-08	7.32554e-06	23	345
TLK2	Tchem	rTRAIL	TRAIL receptor agonist	Apoptosis regulation	0.085793	-0.10197	5.81715	0.304699	0.617717	2.90638e-08	7.36812e-06	64	298
ZNF33B	Tdark	Tipifarnib	Farnesyl-transferase (FNTA)	Other	0.446616	-0.0868304	6.04707	0.403124	0.797204	2.91088e-08	7.37744e-06	53	303
TSC1	Tbio	Flavopiridol	CDK	Cell cycle	-0.426466	0.0898983	-6.82486	-0.926273	-0.503262	2.9115e-08	7.37799e-06	29	333
UBE2J2	Tbio	Dinaciclib	CDK1, CDK2, CDK5, CDK9	Cell cycle	-0.263907	0.154576	-5.78985	-0.723189	-0.355625	2.91223e-08	7.3788e-06	77	236
GAK	Tchem	Afatinib	ERBB2, EGFR	EGFR signaling	-0.106933	0.11232	-5.58798	-0.307422	-0.147629	2.92948e-08	7.4173e-06	609	457
OR9G1	Tdark	Methotrexate	Antimetabolite	DNA replication	0.198048	0.175302	6.48414	0.426441	0.808316	2.94671e-08	7.45881e-06	34	340
ARF1	Tchem	Pictilisib	PI3K (class 1)	PI3K/MTOR signaling	-0.116495	0.199406	-5.59852	-0.431827	-0.207626	2.96728e-08	7.50562e-06	370	670
NMT1	Tchem	AZD3759	EGFR	EGFR signaling	-0.0809511	0.420446	-6.32087	-0.788514	-0.409716	2.96854e-08	7.50774e-06	281	40
EP300	Tchem	PD173074	FGFR1, FGFR3	RTK signaling	-0.170732	0.162205	-5.61546	-0.461942	-0.222557	2.97828e-08	7.52817e-06	303	392
XYLT2	Tbio	WH-4-023	SRC, LCK	Other, kinases	-0.569419	0.183094	-6.43936	-1.24756	-0.655451	2.98801e-08	7.54429e-06	38	86
UBA5	Tbio	Refametinib	MEK1, MEK2	ERK MAPK signaling	-0.206187	0.198206	-5.67962	-0.575637	-0.279456	2.99085e-08	7.55041e-06	535	177
PDPK1	Tchem	MK-2206	AKT1, AKT2	PI3K/MTOR signaling	-0.0508396	0.343326	-5.65275	-0.543397	-0.262967	2.99255e-08	7.55364e-06	477	204
LIG3	Tbio	Z-LLNle-CHO	gamma-secretase	Other	-0.359387	0.0126576	-5.91978	-0.925363	-0.461594	2.99573e-08	7.5606e-06	31	94
HIKESHI	Tbio	Dasatinib	ABL, SRC, Ephrins, PDGFR, KIT	Other, kinases	0.485415	-0.117765	7.01736	0.55483	1.00578	3.02318e-08	7.62241e-06	27	418
HIKESHI	Tbio	Dasatinib	ABL, SRC, Ephrins, PDGFR, KIT	RTK signaling	0.485415	-0.117765	7.01736	0.55483	1.00578	3.02318e-08	7.62241e-06	27	418
CPEB1	Tbio	Tubastatin A	HDAC1, HDAC6, HDAC8	Chromatin histone acetylation	0.312856	0.0786802	6.87663	0.454692	0.833497	3.03249e-08	7.64374e-06	22	345
PDPK1	Tchem	Sepantronium bromide	BIRC5	Apoptosis regulation	0.069356	-0.14323	5.62005	0.222352	0.461296	3.03507e-08	7.64917e-06	463	207
ADPRHL2	Tbio	PD0325901	MEK1, MEK2	ERK MAPK signaling	0.651721	-0.0947805	6.60191	0.510736	0.958119	3.04413e-08	7.66986e-06	40	662
NFKB2	Tchem	Mirin	MRE11	Genome integrity	-0.397939	0.108743	-6.4177	-0.787356	-0.412808	3.0471e-08	7.67629e-06	42	610
GTPBP10	Tbio	Masitinib	KIT, PDGFRA, PDGFRB	RTK signaling	-0.184982	0.0903373	-5.77904	-0.643979	-0.316226	3.05194e-08	7.68633e-06	80	288
MRE11	Tbio	Vinblastine	Microtubule destabiliser	Mitosis	-0.113808	0.332485	-5.71976	-0.638916	-0.311601	3.07406e-08	7.73771e-06	528	162
ALKBH5	Tchem	Obatoclax Mesylate	BCL2, BCL-XL, BCL-W, MCL1	Apoptosis regulation	0.683774	0.0541433	8.0233	0.720025	1.2189	3.09035e-08	7.77221e-06	21	646
MRPL48	Tdark	Acetalax		Unclassified	-0.423718	0.145165	-5.80138	-0.937033	-0.461271	3.09597e-08	7.78524e-06	110	203
TNS3	Tbio	P22077	USP7, USP47	Protein stability and degradation	0.369123	-0.112624	5.98232	0.395525	0.78772	3.10614e-08	7.80754e-06	52	267
PRPF4B	Tchem	STF-62247	Autophagy inducer	Other	0.2887	-0.131277	5.66308	0.296289	0.611599	3.1115e-08	7.81994e-06	152	215
MIDN	Tbio	rTRAIL	TRAIL receptor agonist	Apoptosis regulation	0.167624	-0.0893614	6.58089	0.423177	0.795421	3.13195e-08	7.86695e-06	29	333
MEF2C	Tbio	Oxaliplatin	DNA alkylating agent	DNA replication	-1.33919	0.114442	-7.57852	-1.89643	-1.08914	3.13752e-08	7.87653e-06	27	617
RRAGA	Tbio	Vinblastine	Microtubule destabiliser	Mitosis	-0.22247	0.143889	-5.60134	-0.501149	-0.240984	3.14535e-08	7.89289e-06	288	402
PPAT	Tclin	AICA Ribonucleotide	AMPK agonist	Metabolism	-0.237748	0.303228	-5.65446	-0.700192	-0.338845	3.14843e-08	7.89844e-06	190	180
MRE11	Tbio	Olaparib	PARP1, PARP2	Genome integrity	-0.10235	0.203219	-5.62899	-0.464898	-0.224293	3.16107e-08	7.92683e-06	798	251
KDM8	Tbio	Vinblastine	Microtubule destabiliser	Mitosis	-0.109984	0.360698	-5.73569	-0.654629	-0.319811	3.17987e-08	7.96954e-06	542	148
SLC16A1	Tchem	PD0325901	MEK1, MEK2	ERK MAPK signaling	0.492385	-0.110659	6.06	0.396839	0.784036	3.21726e-08	8.05541e-06	68	634
JUNB	Tbio	Ruxolitinib	JAK1, JAK2	Other, kinases	0.153679	-0.0755683	5.74936	0.245168	0.501079	3.2259e-08	8.07479e-06	124	557
CYC1	Tchem	CAP-232, TT-232, TLN-232	Glycolysis	Metabolism	-0.0432156	-0.260608	6.52436	0.452602	0.855151	3.26268e-08	8.16233e-06	336	27
MED15	Tbio	I-BET-762	BRD2, BRD3, BRD4	Chromatin other	-0.309707	0.212658	-5.72154	-0.721558	-0.351894	3.26801e-08	8.17453e-06	157	522
KLF5	Tchem	PLX-4720	BRAF	ERK MAPK signaling	0.387634	-0.0278738	5.64812	0.208403	0.431034	3.27043e-08	8.17718e-06	231	845
PAPSS1	Tbio	Uprosertib	AKT1, AKT2, AKT3	PI3K/MTOR signaling	-0.433672	0.0825937	-7.4398	-0.945062	-0.537565	3.27383e-08	8.18453e-06	22	606
NMT1	Tchem	Osimertinib	EGFR	EGFR signaling	0.0213052	0.566589	-6.26404	-0.781706	-0.403805	3.27706e-08	8.19147e-06	279	40
NSMCE1	Tdark	Olaparib	PARP1, PARP2	Genome integrity	-0.0716412	0.470848	-5.98128	-0.706311	-0.354529	3.28651e-08	8.21282e-06	967	82
NDUFAF5	Tbio	SB216763	GSK3A, GSK3B	WNT signaling	0.322324	-0.0105775	6.36592	0.341191	0.654111	3.29068e-08	8.21868e-06	22	356
ATP1B3	Tclin	STF-62247	Autophagy inducer	Other	-0.277731	0.242558	-5.74192	-0.739787	-0.361625	3.28986e-08	8.21868e-06	141	226
NCKAP1	Tbio	Sabutoclax	BCL2, BCL-XL, BFL1, MCL1	Apoptosis regulation	0.322358	-0.324343	5.77794	0.441148	0.89876	3.29244e-08	8.22194e-06	212	100
NMNAT1	Tbio	Zoledronate		Unclassified	-0.517181	0.0385037	-5.83312	-0.76842	-0.379525	3.29514e-08	8.2264e-06	86	227
WASHC5	Tbio	Z-LLNle-CHO	gamma-secretase	Other	-0.335717	0.016079	-5.92315	-0.980937	-0.489302	3.30657e-08	8.25229e-06	34	91
CDH2	Tbio	GSK690693	AKT1, AKT2, AKT3	PI3K/MTOR signaling	0.460984	0.0458972	6.26171	0.27352	0.52964	3.31964e-08	8.28298e-06	31	336
CBFB	Tchem	CHIR-99021	GSK3A, GSK3B	WNT signaling	-0.31594	0.092987	-5.70214	-0.603587	-0.293671	3.34128e-08	8.33004e-06	159	551
TUBB4B	Tclin	Y-39983	ROCK	Cytoskeleton	0.405243	-0.0952648	5.83897	0.357648	0.723703	3.3505e-08	8.35072e-06	74	294
MBNL1	Tbio	Fulvestrant		Hormone-related	-0.451785	0.04664	-5.88577	-0.78711	-0.390998	3.3577e-08	8.3652e-06	91	542
MBNL1	Tbio	Fulvestrant	ESR	Hormone-related	-0.451785	0.04664	-5.88577	-0.78711	-0.390998	3.3577e-08	8.3652e-06	91	542
LRPPRC	Tbio	CD532	AURKA	Mitosis	-0.0108674	0.571329	-6.37411	-0.97928	-0.511149	3.36374e-08	8.37908e-06	328	39
PDK2	Tchem	VX-11e	ERK2	ERK MAPK signaling	0.441857	-0.0498454	5.75236	0.314201	0.642073	3.38435e-08	8.42694e-06	119	563
SHOC2	Tbio	PD0325901	MEK1, MEK2	ERK MAPK signaling	-0.642754	0.0334898	-5.96371	-0.930437	-0.466087	3.40441e-08	8.4722e-06	89	613
PPCDC	Tbio	Oxaliplatin	DNA alkylating agent	DNA replication	-0.431262	0.162246	-5.80963	-0.80015	-0.394104	3.40804e-08	8.48006e-06	118	526
FASN	Tchem	Paclitaxel	Microtubule stabiliser	Mitosis	-0.440605	0.00171952	-5.89852	-0.783176	-0.38956	3.41655e-08	8.49793e-06	65	379
ALX3	Tbio	TGX221	PI3Kbeta	PI3K/MTOR signaling	0.13518	-0.115116	6.03785	0.46767	0.926331	3.4173e-08	8.49842e-06	28	96
SLC20A1	Tbio	Belinostat	HDAC1	Chromatin histone acetylation	-0.276624	0.156206	-5.96277	-0.664479	-0.332805	3.45668e-08	8.58922e-06	57	300
IGF1R	Tclin	BMS-754807	IGF1R, IR	IGF1R signaling	-0.642015	0.157041	-6.08369	-1.0772	-0.546391	3.46613e-08	8.61034e-06	64	308
IGF1R	Tclin	BMS-754807	IGF1R, IR	RTK signaling	-0.642015	0.157041	-6.08369	-1.0772	-0.546391	3.46613e-08	8.61034e-06	64	308
SMC6	Tbio	Selumetinib	MEK1, MEK2	ERK MAPK signaling	-0.176782	0.216375	-5.64631	-0.548012	-0.264837	3.48342e-08	8.64377e-06	553	158
PHIP	Tbio	UNC0638	G9a and GLP methyltransferases	Chromatin histone methylation	-0.612356	0.0714521	-7.41696	-1.00823	-0.572438	3.48774e-08	8.65209e-06	24	708
PPCDC	Tbio	KIN001-260	IKKB	Other, kinases	-0.64982	0.192245	-6.12009	-1.18606	-0.603817	3.51292e-08	8.70976e-06	66	302
PKM	Tchem	Afatinib	ERBB2, EGFR	EGFR signaling	-0.0405091	0.753835	-6.77571	-0.754271	-0.407834	3.52393e-08	8.73346e-06	1029	37
TMED2	Tbio	MPS-1-IN-1	MPS1	Mitosis	0.0859517	-0.147596	5.94887	0.353468	0.706842	3.52627e-08	8.73807e-06	322	46
MECR	Tbio	Dactinomycin		Other	-0.51387	0.0475996	-6.11494	-0.800298	-0.407206	3.53379e-08	8.7555e-06	56	569
MECR	Tbio	Dactinomycin	RNA polymerase	Other	-0.51387	0.0475996	-6.11494	-0.800298	-0.407206	3.53379e-08	8.7555e-06	56	569
TSC1	Tbio	UNC0638	G9a and GLP methyltransferases	Chromatin histone methylation	-0.268824	0.0768977	-6.08654	-0.734716	-0.372749	3.54474e-08	8.7802e-06	59	673
GAS1	Tbio	Avagacestat	Amyloid beta20, Amyloid beta40	Other	0.147894	-0.0332704	6.67266	0.332427	0.620225	3.58667e-08	8.86092e-06	28	714
WDR88	Tdark	Tubastatin A	HDAC1, HDAC6, HDAC8	Chromatin histone acetylation	0.50564	0.0379167	6.11262	0.39963	0.78565	3.59563e-08	8.87819e-06	43	324
ILK	Tchem	EPZ5676	DOT1L	Chromatin histone methylation	0.114928	-0.378736	5.64464	0.326223	0.675255	3.59664e-08	8.87948e-06	162	169
HNF1B	Tbio	MIM1	MCL-1	Apoptosis regulation	0.417838	-0.0625477	5.77495	0.311589	0.635266	3.62256e-08	8.93489e-06	107	571
HNF1B	Tbio	MIM1	MCL1	Apoptosis regulation	0.417838	-0.0625477	5.77495	0.311589	0.635266	3.62256e-08	8.93489e-06	107	571
KLF5	Tchem	KIN001-260	IKKB	Other, kinases	0.442866	-0.0650539	5.77243	0.340151	0.6937	3.62529e-08	8.93919e-06	77	291
DRG1	Tbio	KIN001-266	MAP3K8	ERK MAPK signaling	0.12284	-0.106705	5.63068	0.273058	0.566185	3.64914e-08	8.99068e-06	203	164
MCL1	Tchem	BMS-345541	IKK-1, IKK-2	Other	-0.13653	0.288731	-5.57434	-0.566049	-0.271135	3.66018e-08	9.01534e-06	387	294
MCL1	Tchem	BMS-345541	IKK1, IKK2	Other, kinases	-0.13653	0.288731	-5.57434	-0.566049	-0.271135	3.66018e-08	9.01534e-06	387	294
ITGAV	Tchem	Dinaciclib	CDK1, CDK2, CDK5, CDK9	Cell cycle	0.217184	-0.0894396	5.66783	0.323101	0.667007	3.66493e-08	9.02334e-06	144	169
MMP28	Tbio	Temozolomide	DNA alkylating agent	DNA replication	0.117606	-0.166905	6.26813	0.330534	0.639915	3.68039e-08	9.05398e-06	44	628
BAK1	Tbio	YK-4-279	RNA helicase A	Other	0.410161	-0.0796759	5.83016	0.355564	0.720499	3.72064e-08	9.14178e-06	100	531
NAA20	Tbio	Pemetrexed	TYMS	DNA replication	0.0626856	0.205356	-6.00535	-0.48901	-0.245955	3.72878e-08	9.15679e-06	332	30
PIGO	Tbio	Sepantronium bromide	BIRC5	Apoptosis regulation	-0.187461	0.0352558	-5.77254	-0.543619	-0.266527	3.74827e-08	9.19964e-06	95	575
ARHGAP29	Tbio	GSK429286A	ROCK1, ROCK2	Cytoskeleton	0.560481	-0.015762	7.32816	0.589263	1.0447	3.75723e-08	9.21911e-06	21	346
BIRC2	Tchem	Gemcitabine	Pyrimidine antimetabolite	DNA replication	-0.435368	0.0156052	-5.93876	-0.725563	-0.362341	3.75814e-08	9.21952e-06	71	596
HSPA14	Tbio	Refametinib	MEK1, MEK2	ERK MAPK signaling	-0.249024	0.112954	-5.56929	-0.515512	-0.246749	3.76052e-08	9.22215e-06	430	282
VPS45	Tbio	Dactinomycin		Other	-0.270725	0.170092	-5.58127	-0.566892	-0.271738	3.76489e-08	9.22916e-06	245	380
VPS45	Tbio	Dactinomycin	RNA polymerase	Other	-0.270725	0.170092	-5.58127	-0.566892	-0.271738	3.76489e-08	9.22916e-06	245	380
CERCAM	Tdark	Methotrexate	Antimetabolite	DNA replication	0.543678	0.128529	6.01694	0.346193	0.687495	3.76788e-08	9.23417e-06	44	330
NUBP2	Tbio	KIN001-042	GSK3B	WNT signaling	-0.123035	0.592017	-7.01948	-0.923503	-0.509066	3.77117e-08	9.24073e-06	343	25
ARHGEF7	Tbio	Leflunomide	Pyrimidine synthesis inhibitor	DNA replication	0.32985	-0.183586	5.64375	0.349034	0.722695	3.7796e-08	9.25886e-06	152	161
PARD3	Tbio	TL-2-105	not defined	Other	0.603591	-0.0155829	7.25337	0.563369	1.00426	3.81284e-08	9.33269e-06	22	344
FAR1	Tbio	LCL161	XIAP, IAP1, IAP2	Apoptosis regulation	-0.674346	0.0285601	-8.03706	-1.19883	-0.708127	3.83166e-08	9.37367e-06	21	656
FAR1	Tbio	LCL161	XIAP, cIAP1, cIAP2	Apoptosis regulation	-0.674346	0.0285601	-8.03706	-1.19883	-0.708127	3.83166e-08	9.37367e-06	21	656
KIAA0391	Tbio	KIN001-260	IKKB	Other, kinases	-0.0174996	0.26684	-5.72618	-0.630492	-0.307438	3.86726e-08	9.4556e-06	292	76
MBNL1	Tbio	Vorinostat	HDAC inhibitor Class I, IIa, IIb, IV	Chromatin histone acetylation	-0.386249	0.233201	-5.86816	-0.811088	-0.401892	3.88039e-08	9.4813e-06	97	597
CCND3	Tchem	Cediranib	VEGFR, FLT1, FLT2, FLT3, FLT4, KIT, PDGFRB	RTK signaling	-0.188307	0.120752	-5.8529	-0.641796	-0.31747	3.88447e-08	9.4847e-06	52	267
LIG1	Tchem	UNC0638	G9a and GLP methyltransferases	Chromatin histone methylation	-0.247684	0.111318	-5.70682	-0.610212	-0.296873	3.88886e-08	9.49296e-06	127	605
RTTN	Tbio	BMS-536924	IGF1R, IR	IGF1R signaling	0.019658	0.471219	-6.07172	-0.803354	-0.406792	3.89417e-08	9.50208e-06	741	65
DAXX	Tbio	KIN001-266	MAP3K8	ERK MAPK signaling	0.176506	-0.0865253	5.68542	0.313836	0.64671	3.91152e-08	9.54054e-06	149	218
RARS	Tchem	AZD5582	XIAP, cIAP	Apoptosis regulation	0.0152446	-0.0776845	5.77141	0.267655	0.546088	3.91646e-08	9.54968e-06	276	33
MCL1	Tchem	kb NB 142-70	PKD	Other, kinases	-0.139982	0.275841	-5.62154	-0.659645	-0.317685	3.93604e-08	9.59126e-06	211	157
ARHGEF7	Tbio	UNC0638	G9a and GLP methyltransferases	Chromatin histone methylation	0.22677	-0.11742	5.55451	0.248501	0.52022	3.95341e-08	9.6283e-06	354	378
EIF4H	Tchem	Oxaliplatin	DNA alkylating agent	DNA replication	0.537621	0.0363747	7.54497	0.595249	1.0398	3.95915e-08	9.63844e-06	22	622
MCL1	Tchem	CZC24832	PI3Kgamma	PI3K/MTOR signaling	-0.270035	0.282657	-5.63388	-0.730443	-0.352292	3.9627e-08	9.64449e-06	174	139
TSC2	Tbio	Oxaliplatin	DNA alkylating agent	DNA replication	-0.387772	0.155589	-5.74969	-0.734779	-0.359221	3.97677e-08	9.67481e-06	121	523
FASN	Tchem	YK-4-279	RNA helicase A	Other	-0.301485	0.0584108	-5.70878	-0.564807	-0.274817	3.99146e-08	9.704e-06	106	525
IKZF3	Tbio	WZ3105	SRC, ROCK2, NTRK2, FLT3, IRAK1, others	Other	-0.510359	0.0859097	-7.24782	-1.12549	-0.630995	4.00406e-08	9.72938e-06	21	347
C19orf53	Tdark	Elephantin		Unclassified	0.123568	-0.511041	6.63211	0.573179	1.07366	4.01344e-08	9.75086e-06	285	28
IRF4	Tbio	Masitinib	KIT, PDGFRA, PDGFRB	RTK signaling	-0.647438	0.0777823	-7.19665	-1.07489	-0.600353	4.02286e-08	9.76978e-06	24	344
EGFR	Tclin	Cetuximab	EGFR	EGFR signaling	-1.1155	0.0549391	-6.76959	-1.66379	-0.89865	4.02426e-08	9.77188e-06	38	308
SHOC2	Tbio	Selumetinib	MEK1, MEK2	ERK MAPK signaling	-0.722736	0.00471486	-5.91602	-1.00712	-0.501554	4.05583e-08	9.83302e-06	92	619
TUBB4B	Tclin	GSK269962A	ROCK1, ROCK2	Cytoskeleton	0.445334	-0.127447	5.81838	0.379412	0.770121	4.06579e-08	9.85412e-06	91	421
MOB4	Tbio	Trametinib	MEK1, MEK2	ERK MAPK signaling	-0.0289642	0.298494	-6.0322	-0.769672	-0.388066	4.08043e-08	9.88696e-06	608	64
CAD	Tchem	XMD14-99	ALK, CDK7, LTK, others	Other, kinases	-0.386168	0.214761	-5.77927	-0.848304	-0.416078	4.08852e-08	9.90389e-06	114	254
OXSM	Tbio	BX795	TBK1, PDK1 (PDPK1), IKK, AURKB, AURKC	Other, kinases	-0.400317	0.0942097	-5.86951	-0.73718	-0.365245	4.09063e-08	9.90768e-06	65	311
HSP90B1	Tchem	Trametinib	MEK1, MEK2	ERK MAPK signaling	-0.139583	0.208202	-5.55466	-0.503325	-0.240401	4.09193e-08	9.90948e-06	398	274
TRPM7	Tchem	KIN001-236	Angiopoietin-1 receptor	RTK signaling	-0.0414775	0.287657	-5.62648	-0.592373	-0.285394	4.14945e-08	1.00353e-05	271	97
ZFP36L1	Tbio	CAY10566	Stearoyl-CoA desaturase	Other	0.308763	-0.114486	5.70948	0.239496	0.492263	4.16734e-08	1.00718e-05	83	281
TUBB4B	Tclin	QL-XI-92	DDR1	Cytoskeleton	0.421242	-0.0203015	5.78195	0.359615	0.733027	4.17516e-08	1.00864e-05	74	294
NAMPT	Tchem	OSI-027	MTORC1, MTORC2	PI3K/MTOR signaling	-0.141797	0.379372	-5.64479	-0.702946	-0.339391	4.19829e-08	1.01357e-05	147	332
RPP25L	Tdark	PLX-4720	BRAF	ERK MAPK signaling	-0.150747	0.127199	-5.59323	-0.445337	-0.213682	4.21537e-08	1.01743e-05	255	821
NF2	Tbio	SB216763	GSK3A, GSK3B	WNT signaling	0.669367	-0.0460919	6.55188	0.48587	0.916743	4.22357e-08	1.01913e-05	29	349
PRPF4B	Tchem	Podophyllotoxin bromide		Unclassified	0.32352	-0.0958466	5.66552	0.361813	0.747575	4.24028e-08	1.02248e-05	132	181
DPH2	Tbio	Z-LLNle-CHO	gamma-secretase	Other	-0.30549	0.0709774	-5.90567	-1.00508	-0.499875	4.25444e-08	1.02548e-05	50	75
PDK2	Tchem	Selisistat	SIRT1	Chromatin histone acetylation	0.337325	-0.103298	5.76218	0.314897	0.643388	4.27863e-08	1.03104e-05	63	304
TUBB4B	Tclin	Leflunomide	Pyrimidine synthesis inhibitor	DNA replication	0.562192	-0.0519829	5.86329	0.375407	0.758361	4.28863e-08	1.03303e-05	60	253
TNRC6B	Tbio	Afatinib	ERBB2, EGFR	EGFR signaling	0.149437	-0.0174789	6.93988	0.308369	0.563233	4.30032e-08	1.03543e-05	29	1037
NSMCE1	Tdark	Vinblastine	Microtubule destabiliser	Mitosis	-0.0659972	0.675703	-6.27264	-1.08228	-0.558907	4.30407e-08	1.0362e-05	637	53
FKBP4	Tchem	Docetaxel	Microtubule stabiliser	Mitosis	-0.476123	-0.090198	-6.80801	-0.784111	-0.424745	4.30507e-08	1.0363e-05	30	952
PPCDC	Tbio	Tamoxifen	ESR1	Hormone-related	-0.477991	-0.0352848	-5.73404	-0.669339	-0.326527	4.31956e-08	1.03923e-05	120	563
DLG5	Tbio	Refametinib	MEK1, MEK2	ERK MAPK signaling	-0.336378	0.00729107	-5.56207	-0.518692	-0.247905	4.34343e-08	1.04428e-05	234	478
ALAS1	Tclin	XMD13-2	RIPK1	Apoptosis regulation	-0.677938	0.133823	-6.99472	-1.17667	-0.646972	4.36645e-08	1.04897e-05	27	341
RAF1	Tclin	PD0325901	MEK1, MEK2	ERK MAPK signaling	-0.763581	0.0240499	-6.08066	-1.06625	-0.540148	4.37255e-08	1.05016e-05	68	634
BIRC2	Tchem	Vinorelbine	Microtubule destabiliser	Mitosis	-0.456368	0.0508607	-5.91453	-0.753131	-0.37488	4.3897e-08	1.0537e-05	70	603
ATP1B3	Tclin	OSI-930	KIT	RTK signaling	-0.282642	0.186458	-5.6555	-0.737331	-0.356377	4.39708e-08	1.05521e-05	142	226
NMNAT1	Tbio	Apitolisib	mTOR, PI3K	PI3K/MTOR signaling	-0.27261	0.218666	-5.69302	-0.707962	-0.343696	4.40595e-08	1.05677e-05	100	262
IRF4	Tbio	PI-103	PI3Kalpha, DAPK3, CLK4, PIM3, HIPK2	Other, kinases	-0.623163	0.11225	-7.22091	-1.20788	-0.675574	4.4093e-08	1.05743e-05	23	338
TRMT61A	Tbio	Olaparib	PARP1, PARP2	Genome integrity	-0.217785	0.0855726	-5.52577	-0.435684	-0.207284	4.42365e-08	1.06038e-05	397	652
OR10A4	Tbio	Nutlin-3a (-)	MDM2	p53 pathway	0.252849	0.0256767	7.45053	0.560532	0.985976	4.44947e-08	1.06565e-05	23	676
MCL1	Tchem	MK-1775	WEE1, PLK1	Cell cycle	-0.308487	0.255592	-5.6261	-0.781538	-0.376401	4.45563e-08	1.06698e-05	181	141
KCTD5	Tbio	Gemcitabine	Pyrimidine antimetabolite	DNA replication	-0.387651	-0.00913219	-6.42635	-0.955801	-0.500733	4.45992e-08	1.06787e-05	41	626
CPD	Tbio	Camptothecin	TOP1	DNA replication	-0.364856	0.0262418	-6.55826	-0.908184	-0.481474	4.50383e-08	1.07695e-05	28	304
TUBB4B	Tclin	Niraparib	PARP1, PARP2	Genome integrity	0.535956	-0.0395503	5.76284	0.372396	0.760988	4.5201e-08	1.08013e-05	60	253
ITGAV	Tchem	Tamoxifen	ESR1	Hormone-related	0.0706736	-0.274091	5.53126	0.234331	0.492255	4.54998e-08	1.08677e-05	319	364
CD164	Tbio	Dasatinib	ABL, SRC, Ephrins, PDGFR, KIT	Other, kinases	0.238415	-0.100191	6.83803	0.474271	0.873614	4.5747e-08	1.09173e-05	25	420
CD164	Tbio	Dasatinib	ABL, SRC, Ephrins, PDGFR, KIT	RTK signaling	0.238415	-0.100191	6.83803	0.474271	0.873614	4.5747e-08	1.09173e-05	25	420
OR7G2	Tdark	KIN001-266	MAP3K8	ERK MAPK signaling	-0.0548607	0.0389173	-5.63712	-0.494729	-0.238552	4.59907e-08	1.09667e-05	73	294
TADA1	Tdark	Talazoparib	PARP1, PARP2	Genome integrity	0.160523	-0.0936792	5.53014	0.225884	0.474599	4.60406e-08	1.09771e-05	316	360
SLC30A9	Tbio	Trametinib	MEK1, MEK2	ERK MAPK signaling	0.254098	-0.0605126	5.63862	0.267668	0.555018	4.60856e-08	1.09864e-05	134	538
KIAA2013	Tdark	BMS-345541	IKK-1, IKK-2	Other	-0.216818	0.0725586	-6.02034	-0.800132	-0.402713	4.61349e-08	1.09916e-05	60	621
KIAA2013	Tdark	BMS-345541	IKK1, IKK2	Other, kinases	-0.216818	0.0725586	-6.02034	-0.800132	-0.402713	4.61349e-08	1.09916e-05	60	621
ARPC4	Tbio	Pictilisib	PI3K (class 1)	PI3K/MTOR signaling	0.0178853	0.448412	-5.65307	-0.575472	-0.278009	4.6138e-08	1.09916e-05	873	167
CBFB	Tchem	Y-39983	ROCK	Cytoskeleton	-0.48685	0.14651	-5.85582	-0.902603	-0.446291	4.64384e-08	1.10545e-05	82	286
MEF2C	Tbio	Temozolomide	DNA alkylating agent	DNA replication	-1.22128	-0.106815	-7.57626	-1.44675	-0.829356	4.68738e-08	1.11463e-05	25	647
PPCDC	Tbio	T0901317	LXR, FXR	Other	-0.684576	0.132746	-6.03272	-1.02755	-0.517808	4.69715e-08	1.11666e-05	65	301
AMER2	Tbio	KIN001-260	IKKB	Other, kinases	0.306413	0.0185368	6.38311	0.405037	0.776431	4.71166e-08	1.11981e-05	29	339
PARD6B	Tbio	Mirin	MRE11	Genome integrity	0.534883	-0.00602832	5.81149	0.394529	0.801937	4.73144e-08	1.12392e-05	99	553
TNS3	Tbio	GSK1904529A	IGF1R, IR	IGF1R signaling	0.335725	-0.0889401	5.69112	0.302507	0.623447	4.73675e-08	1.12487e-05	111	574
TNS3	Tbio	GSK1904529A	IGF1R, IR	RTK signaling	0.335725	-0.0889401	5.69112	0.302507	0.623447	4.73675e-08	1.12487e-05	111	574
DDX39A	Tbio	UNC0638	G9a and GLP methyltransferases	Chromatin histone methylation	-0.285593	0.091827	-5.83165	-0.693332	-0.34186	4.76253e-08	1.13012e-05	83	649
CBFB	Tchem	eEF2K Inhibitor, A-484954	eEF2K	Other, kinases	-0.494953	0.0787429	-5.84723	-0.835352	-0.412592	4.78876e-08	1.13559e-05	81	285
MEF2C	Tbio	Nutlin-3a (-)	MDM2	p53 pathway	-1.39088	0.0859718	-7.65082	-1.91925	-1.10555	4.79545e-08	1.13688e-05	25	674
COX4I1	Tbio	Masitinib	KIT, PDGFRA, PDGFRB	RTK signaling	-0.234816	0.158857	-5.60277	-0.606202	-0.291042	4.81557e-08	1.1412e-05	120	248
NAMPT	Tchem	Alectinib	ALK	RTK signaling	-0.476479	0.203515	-5.79473	-0.67341	-0.330646	4.81908e-08	1.14188e-05	108	258
IRF4	Tbio	THZ-2-102-1	CDK7	Cell cycle	-0.677764	0.116689	-7.05252	-1.18886	-0.656321	4.825e-08	1.14313e-05	23	336
TUBB4B	Tclin	OSI-930	KIT	RTK signaling	0.446099	-0.105466	5.76531	0.368332	0.752686	4.83541e-08	1.1453e-05	74	294
SDHB	Tchem	XMD14-99	ALK, CDK7, LTK, others	Other, kinases	-0.153399	0.284358	-5.57393	-0.620762	-0.296979	4.85924e-08	1.15064e-05	215	153
SLC4A7	Tbio	Z-LLNle-CHO	gamma-secretase	Other	-0.257848	-0.00175786	-5.81776	-0.949272	-0.467288	4.86188e-08	1.15111e-05	38	87
NT5C3B	Tbio	Oxaliplatin	DNA alkylating agent	DNA replication	0.63047	0.00703041	6.20441	0.444395	0.866811	4.9407e-08	1.16886e-05	48	596
NSMCE1	Tdark	Talazoparib	PARP1, PARP2	Genome integrity	-0.0175958	0.527602	-6.08492	-0.712183	-0.360751	4.9429e-08	1.16922e-05	623	53
TXNRD1	Tclin	SB505124	TGFBR1, ACVR1B, ACVR1C	RTK signaling	-0.110878	0.263238	-5.52976	-0.531881	-0.253057	4.95556e-08	1.17191e-05	488	258
PDCD6	Tbio	Elesclomol	HSP90	Protein stability and degradation	-0.0272508	-0.476271	5.78987	0.368707	0.751431	4.95749e-08	1.17221e-05	308	62
RICTOR	Tbio	Uprosertib	AKT1, AKT2, AKT3	PI3K/MTOR signaling	-0.13432	0.27507	-5.51855	-0.555069	-0.263709	5.00979e-08	1.18349e-05	323	305
MCL1	Tchem	PFI3	Polybromo 1, SMARCA4, SMARCA2	Chromatin other	-0.279437	0.24252	-5.59026	-0.702983	-0.336937	5.02054e-08	1.18572e-05	174	139
EPC1	Tbio	Z-LLNle-CHO	gamma-secretase	Other	-0.234005	0.00723835	-5.81467	-0.949691	-0.467263	5.03085e-08	1.18738e-05	45	80
RUNX1	Tbio	Navitoclax	BCL2, BCL-XL, BCL-W	Apoptosis regulation	-0.986517	0.220869	-8.11026	-1.5462	-0.916197	5.03234e-08	1.18757e-05	21	667
NPIPA5	Tdark	Sepantronium bromide	BIRC5	Apoptosis regulation	-0.0777369	0.185775	-5.58101	-0.536098	-0.256658	5.03347e-08	1.18768e-05	463	207
MYBL2	Tbio	Gefitinib	EGFR	EGFR signaling	-0.100553	0.269376	-5.55912	-0.495469	-0.236563	5.0777e-08	1.197e-05	512	180
IER3IP1	Tbio	Sorafenib	PDGFR, KIT, VEGFR, RAF	Other, kinases	-0.197747	0.0587967	-5.76574	-0.598147	-0.29266	5.07827e-08	1.197e-05	70	373
IER3IP1	Tbio	Sorafenib	PDGFR, KIT, VEGFR, RAF	RTK signaling	-0.197747	0.0587967	-5.76574	-0.598147	-0.29266	5.07827e-08	1.197e-05	70	373
PI4KB	Tchem	I-BET-762	BRD2, BRD3, BRD4	Chromatin other	-0.195967	0.237392	-5.55447	-0.612474	-0.292255	5.105e-08	1.20251e-05	228	451
RREB1	Tbio	UNC0638	G9a and GLP methyltransferases	Chromatin histone methylation	-0.0985633	0.0734747	-5.64939	-0.520495	-0.251231	5.10664e-08	1.20274e-05	104	628
PARD6B	Tbio	Vinblastine	Microtubule destabiliser	Mitosis	0.42881	-0.0884962	5.75776	0.365568	0.74788	5.1409e-08	1.20986e-05	106	584
RUNX1	Tbio	Oxaliplatin	DNA alkylating agent	DNA replication	-1.07195	0.0933048	-7.80909	-1.47725	-0.859379	5.15535e-08	1.21311e-05	22	622
ATP6V0E1	Tbio	Afatinib	ERBB2, EGFR	EGFR signaling	-0.492429	0.0400058	-5.81387	-0.654896	-0.322155	5.16095e-08	1.21411e-05	106	960
CEP55	Tbio	Niraparib	PARP1, PARP2	Genome integrity	-0.177578	0.320711	-5.59337	-0.765912	-0.367187	5.18237e-08	1.21867e-05	157	156
ELMO2	Tbio	Bleomycin (50 uM)	dsDNA break induction	DNA replication	-0.482644	0.0599223	-5.61579	-0.732848	-0.352284	5.19583e-08	1.22136e-05	111	256
EARS2	Tbio	Zibotentan	Endothelin-1 receptor (EDNRA)	Other	-0.0501345	0.300822	-6.2288	-0.731465	-0.375824	5.19905e-08	1.22195e-05	335	33
CKS1B	Tbio	Trametinib	MEK1, MEK2	ERK MAPK signaling	0.294226	-0.061902	5.62799	0.264605	0.549651	5.20838e-08	1.22399e-05	121	551
SNAI2	Tbio	CAP-232, TT-232, TLN-232	Glycolysis	Metabolism	-0.744161	7.12994e-05	-6.66195	-1.11353	-0.595323	5.21541e-08	1.22548e-05	29	334
STIL	Tbio	IPA-3	PAK1	Cytoskeleton	0.0332854	0.582898	-6.17835	-1.09099	-0.557741	5.23548e-08	1.22988e-05	311	44
GNG13	Tbio	Gefitinib	EGFR	EGFR signaling	0.52774	-0.0457667	6.16141	0.390249	0.764668	5.25698e-08	1.23396e-05	50	642
MTHFD1	Tchem	Methotrexate	Antimetabolite	DNA replication	-0.461311	0.314231	-6.02542	-1.10532	-0.556286	5.28233e-08	1.2391e-05	66	308
ADSS	Tchem	Navitoclax	BCL2, BCL-XL, BCL-W	Apoptosis regulation	-0.0283139	0.332384	-5.52849	-0.506617	-0.240931	5.29068e-08	1.24074e-05	283	405
IRF4	Tbio	IMD-0354	IKKb	Other, kinases	-0.484913	0.122451	-6.48825	-0.792913	-0.417441	5.29711e-08	1.24209e-05	24	342
PMVK	Tchem	PD0325901	MEK1, MEK2	ERK MAPK signaling	-0.165021	0.126041	-5.5044	-0.478884	-0.227057	5.30696e-08	1.24407e-05	430	272
UBALD1	Tdark	Dactolisib	PI3K (class 1), MTORC1, MTORC2	PI3K/MTOR signaling	-0.340159	0.0485093	-5.73542	-0.601892	-0.293413	5.30794e-08	1.24414e-05	91	600
MOB4	Tbio	Dasatinib	ABL, SRC, Ephrins, PDGFR, KIT	Other, kinases	-0.129993	0.387322	-6.17846	-0.819785	-0.419061	5.3437e-08	1.25187e-05	403	42
MOB4	Tbio	Dasatinib	ABL, SRC, Ephrins, PDGFR, KIT	RTK signaling	-0.129993	0.387322	-6.17846	-0.819785	-0.419061	5.3437e-08	1.25187e-05	403	42
MAPKAP1	Tbio	Pictilisib	PI3K (class 1)	PI3K/MTOR signaling	-0.194784	0.168381	-5.54627	-0.494719	-0.235766	5.42203e-08	1.26808e-05	233	807
NMNAT1	Tbio	Navitoclax	BCL2, BCL-XL, BCL-W	Apoptosis regulation	-0.116044	0.300168	-5.58246	-0.579146	-0.277226	5.42591e-08	1.26882e-05	192	496
GRB2	Tchem	Sapitinib	EGFR, ERBB2, ERBB3	EGFR signaling	-0.0086361	0.527713	-5.81515	-0.634766	-0.312229	5.42752e-08	1.26903e-05	274	56
CLUH	Tbio	Seliciclib	CDK2, CDK7, CDK9	Cell cycle	-0.648022	-0.117457	-6.28196	-1.21612	-0.627951	5.4358e-08	1.27047e-05	22	101
FERMT2	Tbio	PHA-793887	CDK2, CDK7, CDK5	Cell cycle	0.28079	-0.248686	5.57171	0.358875	0.750734	5.48528e-08	1.28109e-05	201	167
FPGS	Tchem	Elesclomol	HSP90	Protein stability and degradation	0.207952	-0.331317	5.58362	0.368411	0.76957	5.49374e-08	1.28269e-05	157	213
POU2AF1	Tbio	Talazoparib	PARP1, PARP2	Genome integrity	0.313154	0.0136288	7.078	0.510511	0.923468	5.50183e-08	1.28407e-05	26	650
C17orf75	Tbio	Gemcitabine	Pyrimidine antimetabolite	DNA replication	0.814853	-0.0599417	7.79421	0.757326	1.30343	5.50404e-08	1.28443e-05	21	646
POU2F1	Tbio	Uprosertib	AKT1, AKT2, AKT3	PI3K/MTOR signaling	-0.530008	0.0932909	-6.54342	-0.740575	-0.391755	5.50572e-08	1.28465e-05	29	599
LDB1	Tbio	KRAS (G12C) Inhibitor-12	KRAS (G12C)	ERK MAPK signaling	-0.573725	0.0934476	-6.34461	-1.05935	-0.550243	5.52719e-08	1.28899e-05	33	280
ITPK1	Tbio	THZ-2-102-1	CDK7	Cell cycle	-0.34397	0.136763	-5.90678	-0.89436	-0.444356	5.54497e-08	1.2928e-05	53	306
CBFB	Tchem	CP466722	ATM	Genome integrity	-0.402143	0.1978	-5.73302	-0.865742	-0.421829	5.57256e-08	1.2984e-05	83	285
NAMPT	Tchem	Crizotinib	MET, ALK, ROS1	RTK signaling	-0.333429	0.304958	-5.59269	-0.713389	-0.341859	5.61699e-08	1.30723e-05	153	289
FGFR1	Tclin	PD0325901	MEK1, MEK2	ERK MAPK signaling	0.432922	-0.09594	5.97299	0.344468	0.688435	5.62813e-08	1.30931e-05	58	644
LSM10	Tbio	Nutlin-3a (-)	MDM2	p53 pathway	0.162587	-0.128331	5.50007	0.232485	0.490733	5.65048e-08	1.31417e-05	388	311
PIM2	Tchem	BMS-345541	IKK-1, IKK-2	Other	-0.856489	0.0800694	-7.38854	-1.27641	-0.721746	5.67902e-08	1.31962e-05	24	657
PIM2	Tchem	BMS-345541	IKK1, IKK2	Other, kinases	-0.856489	0.0800694	-7.38854	-1.27641	-0.721746	5.67902e-08	1.31962e-05	24	657
LAMTOR1	Tbio	Dactolisib	PI3K (class 1), MTORC1, MTORC2	PI3K/MTOR signaling	-0.238096	0.153893	-5.49722	-0.502973	-0.23819	5.69811e-08	1.32371e-05	276	415
TNFRSF12A	Tbio	Thapsigargin	SERCA	Other	-0.145647	-0.0418894	-5.99494	-0.562291	-0.28199	5.70124e-08	1.32427e-05	30	319
PEX7	Tbio	Uprosertib	AKT1, AKT2, AKT3	PI3K/MTOR signaling	-0.632255	0.0909965	-6.54296	-0.612486	-0.323927	5.72838e-08	1.32955e-05	23	605
METAP1	Tchem	TL-2-105	not defined	Other	0.224932	-0.334516	5.65493	0.404526	0.837964	5.74294e-08	1.33275e-05	233	133
UROS	Tbio	Dinaciclib	CDK1, CDK2, CDK5, CDK9	Cell cycle	-0.331106	0.0862994	-6.55367	-0.886345	-0.469198	5.76025e-08	1.33608e-05	26	287
MBNL1	Tbio	PRIMA-1MET	TP53 activation	p53 pathway	-0.494857	0.196978	-6.09131	-1.04269	-0.528148	5.78065e-08	1.34013e-05	45	268
UBA5	Tbio	Trametinib	MEK1, MEK2	ERK MAPK signaling	-0.0911771	0.278025	-5.54572	-0.533722	-0.254262	5.79511e-08	1.3433e-05	502	170
BRAT1	Tbio	Navitoclax	BCL2, BCL-XL, BCL-W	Apoptosis regulation	0.352939	-0.0243965	5.50136	0.232883	0.491549	5.80033e-08	1.34434e-05	380	308
CENPH	Tbio	UNC0638	G9a and GLP methyltransferases	Chromatin histone methylation	0.0688222	-0.246098	6.0929	0.343277	0.677612	5.80643e-08	1.34558e-05	686	46
RAP2A	Tbio	UNC0638	G9a and GLP methyltransferases	Chromatin histone methylation	-0.264062	0.0754712	-5.91192	-0.630339	-0.313289	5.81373e-08	1.34693e-05	57	675
MGA	Tbio	Afatinib	ERBB2, EGFR	EGFR signaling	-0.589641	0.0547672	-5.79379	-0.940074	-0.461152	5.8181e-08	1.34777e-05	112	954
POU2F1	Tbio	BMS-345541	IKK-1, IKK-2	Other	-0.534375	0.0729244	-6.89754	-1.11954	-0.610061	5.83002e-08	1.34983e-05	29	652
POU2F1	Tbio	BMS-345541	IKK1, IKK2	Other, kinases	-0.534375	0.0729244	-6.89754	-1.11954	-0.610061	5.83002e-08	1.34983e-05	29	652
PDK2	Tchem	VNLG/124	HDAC,RAR	Chromatin histone acetylation	0.291111	0.0265833	5.74383	0.264399	0.542071	5.82979e-08	1.34983e-05	63	302
BCAR1	Tbio	Dasatinib	ABL, SRC, Ephrins, PDGFR, KIT	Other, kinases	-0.177799	0.328094	-5.66769	-0.653419	-0.315892	5.83435e-08	1.35066e-05	360	85
BCAR1	Tbio	Dasatinib	ABL, SRC, Ephrins, PDGFR, KIT	RTK signaling	-0.177799	0.328094	-5.66769	-0.653419	-0.315892	5.83435e-08	1.35066e-05	360	85
OXSM	Tbio	Sepantronium bromide	BIRC5	Apoptosis regulation	-0.255149	0.0590053	-5.62398	-0.54667	-0.262911	5.8442e-08	1.35242e-05	118	552
ATIC	Tchem	XMD14-99	ALK, CDK7, LTK, others	Other, kinases	-0.228099	0.230477	-5.58743	-0.69063	-0.330685	5.84353e-08	1.35242e-05	162	206
PARD6B	Tbio	YK-4-279	RNA helicase A	Other	0.419015	-0.0757526	5.76819	0.360071	0.736168	5.84324e-08	1.35242e-05	94	537
PPM1D	Tchem	JNK-9L	JNK2, JNK3	JNK and p38 signaling	-0.535677	0.0372019	-6.40535	-0.735916	-0.384325	5.87142e-08	1.3582e-05	27	330
PFKFB4	Tchem	UNC0638	G9a and GLP methyltransferases	Chromatin histone methylation	-0.0224314	0.0530539	-6.21373	-0.665401	-0.341179	5.91512e-08	1.3669e-05	39	693
PPCDC	Tbio	5-Fluorouracil	Antimetabolite (DNA & RNA)	Other	-0.484827	0.116917	-5.68288	-0.810824	-0.392665	5.92307e-08	1.36804e-05	126	573
GAB1	Tchem	Methotrexate	Antimetabolite	DNA replication	0.61066	0.146332	6.66378	0.466694	0.873291	5.92523e-08	1.36836e-05	25	349
MRPL51	Tdark	Cediranib	VEGFR, FLT1, FLT2, FLT3, FLT4, KIT, PDGFRB	RTK signaling	0.21667	-0.0696428	5.57227	0.296206	0.619806	5.93039e-08	1.36938e-05	156	163
NUBP2	Tbio	IC-87114	PI3Kdelta	PI3K/MTOR signaling	-0.0152752	0.486616	-7.07133	-0.886531	-0.489645	6.01492e-08	1.38747e-05	340	25
CMIP	Tbio	eEF2K Inhibitor, A-484954	eEF2K	Other, kinases	-0.403235	0.12711	-5.60479	-0.687617	-0.329892	6.0205e-08	1.38841e-05	121	245
STIP1	Tbio	Tanespimycin	HSP90	Protein stability and degradation	-0.574535	-0.24578	-6.35194	-0.773899	-0.402094	6.04426e-08	1.39335e-05	23	351
UQCRFS1	Tbio	CAP-232, TT-232, TLN-232	Glycolysis	Metabolism	-0.0353309	-0.308197	6.28784	0.465862	0.902138	6.06352e-08	1.39743e-05	331	32
KLF5	Tchem	AT7867	AKT	PI3K/MTOR signaling	0.570421	-0.101983	5.76897	0.440421	0.900536	6.09987e-08	1.40473e-05	78	290
CCDC22	Tbio	Podophyllotoxin bromide		Unclassified	-0.318249	0.142889	-5.77986	-0.682186	-0.33404	6.12854e-08	1.41097e-05	42	271
PPM1G	Tbio	CAP-232, TT-232, TLN-232	Glycolysis	Metabolism	-0.860586	-0.00769487	-7.16528	-1.21625	-0.676462	6.15867e-08	1.41628e-05	22	341
EIF2AK4	Tchem	Gemcitabine	Pyrimidine antimetabolite	DNA replication	-0.355624	0.0199696	-5.72068	-0.698453	-0.339672	6.20497e-08	1.42638e-05	93	574
MCL1	Tchem	Sinularin		Unclassified	-0.274594	0.311238	-5.55691	-0.820925	-0.391501	6.22293e-08	1.43015e-05	174	139
DOHH	Tbio	CHIR-99021	GSK3A, GSK3B	WNT signaling	-0.0323494	0.411529	-5.94397	-0.612847	-0.305551	6.25886e-08	1.43639e-05	656	54
ZBTB17	Tbio	Sorafenib	PDGFR, KIT, VEGFR, RAF	Other, kinases	0.0726146	-0.322129	5.84686	0.33308	0.675195	6.27132e-08	1.43907e-05	382	61
ZBTB17	Tbio	Sorafenib	PDGFR, KIT, VEGFR, RAF	RTK signaling	0.0726146	-0.322129	5.84686	0.33308	0.675195	6.27132e-08	1.43907e-05	382	61
RCC1L	Tbio	PRIMA-1MET	TP53 activation	p53 pathway	0.151766	-0.414274	6.52009	0.600151	1.13758	6.29394e-08	1.44297e-05	283	30
FERMT2	Tbio	CAY10566	Stearoyl-CoA desaturase	Other	0.21508	-0.30219	5.54752	0.241034	0.50604	6.33067e-08	1.45065e-05	200	164
VPS45	Tbio	Vinblastine	Microtubule destabiliser	Mitosis	-0.235671	0.137563	-5.47424	-0.492548	-0.23247	6.33581e-08	1.45146e-05	271	419
RSAD1	Tdark	Dihydrorotenone		Unclassified	0.22556	-0.123806	5.69086	0.396669	0.818572	6.33724e-08	1.45161e-05	66	246
TUBB4B	Tclin	XMD14-99	ALK, CDK7, LTK, others	Other, kinases	0.419497	-0.0697846	5.7012	0.318435	0.656355	6.38408e-08	1.46159e-05	74	294
ZNF593	Tbio	CAP-232, TT-232, TLN-232	Glycolysis	Metabolism	-0.477785	0.0251259	-5.77217	-0.80605	-0.394272	6.39064e-08	1.46263e-05	61	302
CSNK1A1	Tchem	Sepantronium bromide	BIRC5	Apoptosis regulation	0.0664692	-0.17813	5.50677	0.225936	0.47677	6.40215e-08	1.46498e-05	498	172
CS	Tbio	Pictilisib	PI3K (class 1)	PI3K/MTOR signaling	0.227609	-0.0821679	5.44634	0.194531	0.413659	6.43883e-08	1.47188e-05	568	472
ARHGAP45	Tbio	Vinorelbine	Microtubule destabiliser	Mitosis	-0.418509	0.0128446	-7.07562	-0.911365	-0.503363	6.46009e-08	1.47599e-05	23	650
HIST1H2AJ	Tdark	Camptothecin	TOP1	DNA replication	-0.243018	0.0622098	-5.66265	-0.689588	-0.333023	6.48398e-08	1.48089e-05	75	257
AMBRA1	Tbio	A-83-01	TGFB	Other	-0.460227	0.0429275	-5.68675	-0.6884	-0.333394	6.48761e-08	1.48153e-05	73	290
RUNX1	Tbio	Fulvestrant		Hormone-related	-0.953545	0.00684781	-7.6285	-1.21702	-0.699072	6.49399e-08	1.48261e-05	21	612
RUNX1	Tbio	Fulvestrant	ESR	Hormone-related	-0.953545	0.00684781	-7.6285	-1.21702	-0.699072	6.49399e-08	1.48261e-05	21	612
GRB2	Tchem	WH-4-023	SRC, LCK	Other, kinases	-0.197468	0.491207	-5.86356	-0.936101	-0.46257	6.49328e-08	1.48261e-05	97	27
MYB	Tbio	I-BET-762	BRD2, BRD3, BRD4	Chromatin other	-0.375064	0.220898	-5.63097	-0.827204	-0.397966	6.53224e-08	1.4904e-05	147	532
MCL1	Tchem	Linsitinib	IGF1R	IGF1R signaling	-0.0689275	0.251676	-5.46535	-0.475711	-0.22424	6.53325e-08	1.49044e-05	388	295
C15orf41	Tbio	Trametinib	MEK1, MEK2	ERK MAPK signaling	0.253241	-0.037094	5.70247	0.301554	0.621538	6.54669e-08	1.49332e-05	91	581
PARD6B	Tbio	QL-XII-61	BMX, BTK	Other, kinases	0.359277	0.0863293	6.19403	0.437221	0.854789	6.58848e-08	1.50228e-05	27	145
MDM2	Tchem	Cytarabine	Antimetabolite	Other	-0.370411	0.0998969	-5.56561	-0.643566	-0.307158	6.62982e-08	1.51044e-05	170	518
PPCDC	Tbio	Flavopiridol	CDK	Cell cycle	-0.385145	0.14523	-5.78686	-0.745425	-0.365166	6.63484e-08	1.51113e-05	66	296
IRS2	Tbio	BMS-754807	IGF1R, IR	IGF1R signaling	-0.263091	0.240017	-5.52397	-0.706887	-0.33565	6.63656e-08	1.51133e-05	163	209
IRS2	Tbio	BMS-754807	IGF1R, IR	RTK signaling	-0.263091	0.240017	-5.52397	-0.706887	-0.33565	6.63656e-08	1.51133e-05	163	209
UBA5	Tbio	Selumetinib	MEK1, MEK2	ERK MAPK signaling	-0.167673	0.155829	-5.51259	-0.537475	-0.254846	6.64845e-08	1.51366e-05	539	172
ATXN10	Tbio	TL-2-105	not defined	Other	0.296323	-0.0333024	5.68077	0.293869	0.607288	6.66563e-08	1.51738e-05	61	305
CBFB	Tchem	Zibotentan	Endothelin-1 receptor (EDNRA)	Other	-0.491143	0.116804	-5.79874	-0.905463	-0.444144	6.69014e-08	1.52199e-05	82	286
FERMT2	Tbio	Alectinib	ALK	RTK signaling	0.223377	-0.25991	5.52557	0.204347	0.430291	6.69759e-08	1.5235e-05	199	167
ANXA9	Tbio	QS11	ARFGAP1	Other	0.669566	-0.0731976	7.15921	0.718863	1.29359	6.72666e-08	1.52895e-05	22	333
EEFSEC	Tbio	Temozolomide	DNA alkylating agent	DNA replication	-0.281881	0.0569209	-5.46469	-0.454803	-0.214338	6.73177e-08	1.52934e-05	407	265
IGBP1	Tbio	UNC0638	G9a and GLP methyltransferases	Chromatin histone methylation	0.0614	-0.250782	6.64148	0.42252	0.792613	6.73155e-08	1.52934e-05	703	29
PDCL3	Tbio	Oxaliplatin	DNA alkylating agent	DNA replication	0.377452	0.0165067	5.82379	0.334479	0.680031	6.81326e-08	1.54649e-05	66	578
WDR59	Tdark	KIN001-266	MAP3K8	ERK MAPK signaling	-0.207398	0.115196	-5.54755	-0.563788	-0.268452	6.82384e-08	1.5485e-05	108	259
RAC1	Tbio	WH-4-023	SRC, LCK	Other, kinases	-0.258407	0.310087	-5.75664	-0.994354	-0.485366	6.85004e-08	1.55386e-05	78	46
ASNA1	Tbio	Dasatinib	ABL, SRC, Ephrins, PDGFR, KIT	Other, kinases	-0.140002	0.468861	-6.12652	-0.864496	-0.439108	6.91331e-08	1.56723e-05	402	43
ASNA1	Tbio	Dasatinib	ABL, SRC, Ephrins, PDGFR, KIT	RTK signaling	-0.140002	0.468861	-6.12652	-0.864496	-0.439108	6.91331e-08	1.56723e-05	402	43
ILK	Tchem	Dasatinib	ABL, SRC, Ephrins, PDGFR, KIT	Other, kinases	-0.296276	0.0881543	-5.49913	-0.607455	-0.287489	6.92642e-08	1.5698e-05	196	249
ILK	Tchem	Dasatinib	ABL, SRC, Ephrins, PDGFR, KIT	RTK signaling	-0.296276	0.0881543	-5.49913	-0.607455	-0.287489	6.92642e-08	1.5698e-05	196	249
PPAT	Tclin	Navitoclax	BCL2, BCL-XL, BCL-W	Apoptosis regulation	0.0192174	0.357669	-5.45345	-0.468094	-0.220256	6.94374e-08	1.57333e-05	353	335
LDB1	Tbio	Alisertib	AURKA	Mitosis	-0.695884	0.114251	-5.93521	-1.1073	-0.551291	6.95691e-08	1.57592e-05	72	601
TNS3	Tbio	RU-SKI 43	Shh	Other	0.517061	-0.0153416	5.76175	0.37205	0.761835	6.99566e-08	1.5837e-05	59	305
ZC3H10	Tbio	RO-3306	CDK1	Cell cycle	0.324164	-0.170659	5.69243	0.381772	0.788046	7.0127e-08	1.58716e-05	72	329
SCAP	Tbio	CAY10566	Stearoyl-CoA desaturase	Other	-0.0869194	0.470757	-5.95356	-0.542888	-0.270809	7.01777e-08	1.58811e-05	319	45
CBFB	Tchem	Mirin	MRE11	Genome integrity	-0.267747	0.174444	-5.57438	-0.632704	-0.302217	7.03574e-08	1.59138e-05	145	507
NCKAP1	Tbio	Methotrexate	Antimetabolite	DNA replication	0.355998	-0.210161	5.6393	0.389906	0.809917	7.03869e-08	1.59164e-05	256	118
POT1	Tbio	Oxaliplatin	DNA alkylating agent	DNA replication	-0.0847701	0.310984	-5.46786	-0.53794	-0.253568	7.05113e-08	1.59406e-05	419	225
ME2	Tbio	NVP-ADW742	IGF1R	IGF1R signaling	-0.210371	0.105438	-6.65662	-0.903959	-0.482401	7.05286e-08	1.59425e-05	21	298
FDX2	Tdark	I-BET-762	BRD2, BRD3, BRD4	Chromatin other	0.353386	-0.00245756	5.49785	0.269538	0.569666	7.06226e-08	1.59597e-05	180	499
ATP6V0E1	Tbio	JNK-9L	JNK2, JNK3	JNK and p38 signaling	-0.30094	0.0269383	-6.0696	-0.706717	-0.356844	7.0819e-08	1.60001e-05	36	321
UBE2J2	Tbio	UNC0638	G9a and GLP methyltransferases	Chromatin histone methylation	-0.214233	0.139363	-5.4952	-0.539008	-0.254941	7.09964e-08	1.60281e-05	187	545
ITGB5	Tbio	Afatinib	ERBB2, EGFR	EGFR signaling	0.196645	-0.124816	5.43477	0.144366	0.307585	7.14476e-08	1.61138e-05	371	695
CCDC12	Tdark	KIN001-236	Angiopoietin-1 receptor	RTK signaling	0.246725	-0.0268267	5.54739	0.297248	0.624421	7.17903e-08	1.6181e-05	97	271
PDZK1	Tbio	MPS-1-IN-1	MPS1	Mitosis	-0.347989	0.100647	-6.20667	-0.938123	-0.480246	7.21239e-08	1.62542e-05	36	332
PPCDC	Tbio	Ara-G	Anti-metabolite	Other	-0.550631	0.194061	-5.89155	-0.707077	-0.350302	7.23999e-08	1.63114e-05	67	296
CRKL	Tbio	Ruxolitinib	JAK1, JAK2	Other, kinases	0.0993291	-0.460414	5.57595	0.292838	0.613031	7.24052e-08	1.63114e-05	519	162
DOHH	Tbio	PLX-4720	BRAF	ERK MAPK signaling	0.0235949	0.557833	-5.81975	-0.528511	-0.259761	7.24822e-08	1.63247e-05	1000	76
RELB	Tbio	Tamoxifen	ESR1	Hormone-related	-0.923844	-0.0745171	-6.80405	-1.16539	-0.629599	7.27144e-08	1.63648e-05	31	652
POU2AF1	Tbio	Selumetinib	MEK1, MEK2	ERK MAPK signaling	0.519063	-0.117153	6.52688	0.430942	0.816892	7.27329e-08	1.63648e-05	31	680
USP14	Tchem	Refametinib	MEK1, MEK2	ERK MAPK signaling	0.430626	-0.160447	5.89969	0.405124	0.817039	7.29661e-08	1.64112e-05	66	646
POU2F1	Tbio	Fulvestrant		Hormone-related	-0.855419	0.0148569	-6.81796	-1.10907	-0.599836	7.32341e-08	1.6455e-05	29	604
POU2F1	Tbio	Fulvestrant	ESR	Hormone-related	-0.855419	0.0148569	-6.81796	-1.10907	-0.599836	7.32341e-08	1.6455e-05	29	604
VRK1	Tbio	Dinaciclib	CDK1, CDK2, CDK5, CDK9	Cell cycle	0.158094	-0.168614	5.53446	0.311806	0.656112	7.33174e-08	1.64675e-05	211	102
RAF1	Tclin	Selumetinib	MEK1, MEK2	ERK MAPK signaling	-0.846541	-0.00541996	-5.93784	-1.15022	-0.57268	7.32995e-08	1.64675e-05	71	640
NMNAT1	Tbio	LGK974	PORCN	WNT signaling	-0.366473	0.0401986	-5.51547	-0.633292	-0.300252	7.33496e-08	1.64727e-05	192	502
SOX9	Tbio	Gefitinib	EGFR	EGFR signaling	0.262102	-0.0780637	5.52727	0.240508	0.506538	7.33683e-08	1.64749e-05	150	542
TAZ	Tbio	Methotrexate	Antimetabolite	DNA replication	-0.107105	0.357496	-5.5543	-0.706612	-0.336625	7.34797e-08	1.64978e-05	145	229
PAICS	Tchem	UNC0638	G9a and GLP methyltransferases	Chromatin histone methylation	-0.115818	0.210318	-5.4376	-0.507603	-0.238296	7.39173e-08	1.65796e-05	362	370
ADSS	Tchem	Dabrafenib	BRAF	ERK MAPK signaling	-0.0841573	0.192886	-5.46873	-0.355072	-0.167352	7.39735e-08	1.65901e-05	269	385
VPS45	Tbio	Dabrafenib	BRAF	ERK MAPK signaling	-0.0970279	0.19505	-5.45663	-0.329817	-0.155209	7.40855e-08	1.6609e-05	260	394
TUBB4B	Tclin	XMD15-27	CAMK2	Other, kinases	0.319929	-0.118546	5.66759	0.343318	0.710938	7.446e-08	1.66826e-05	74	294
CHKA	Tchem	Sorafenib	PDGFR, KIT, VEGFR, RAF	Other, kinases	-0.269551	0.159742	-5.51485	-0.563619	-0.26717	7.50332e-08	1.68068e-05	146	297
CHKA	Tchem	Sorafenib	PDGFR, KIT, VEGFR, RAF	RTK signaling	-0.269551	0.159742	-5.51485	-0.563619	-0.26717	7.50332e-08	1.68068e-05	146	297
TSC1	Tbio	ACY-1215	HDAC6	Chromatin histone acetylation	-0.532347	0.200518	-6.61444	-1.16086	-0.61705	7.52871e-08	1.68574e-05	30	338
BRAF	Tclin	(5Z)-7-Oxozeaenol	TAK1	Other, kinases	-1.04058	0.155376	-6.82382	-1.68141	-0.909699	7.53899e-08	1.68784e-05	32	324
SMPD3	Tchem	PD0325901	MEK1, MEK2	ERK MAPK signaling	0.21127	-0.0611709	6.8148	0.371097	0.686428	7.57208e-08	1.6944e-05	23	679
MRPL54	Tdark	Cediranib	VEGFR, FLT1, FLT2, FLT3, FLT4, KIT, PDGFRB	RTK signaling	0.112978	-0.0961182	5.60324	0.28105	0.586536	7.59586e-08	1.69909e-05	254	65
NPAS4	Tbio	SB216763	GSK3A, GSK3B	WNT signaling	0.536849	-0.030206	6.52406	0.475948	0.902622	7.60198e-08	1.70025e-05	26	352
TAZ	Tbio	Dabrafenib	BRAF	ERK MAPK signaling	-0.0375777	0.154843	-5.45428	-0.329643	-0.155059	7.63896e-08	1.70746e-05	258	396
HSD3B7	Tbio	BMS-536924	IGF1R, IR	IGF1R signaling	0.551114	0.0408812	7.20893	0.557565	1.00025	7.66048e-08	1.71163e-05	24	782
PPCDC	Tbio	Quizartinib	FLT3	RTK signaling	-0.59019	0.169516	-5.93276	-0.823666	-0.409776	7.70041e-08	1.71949e-05	66	302
CHMP3	Tbio	Olaparib	PARP1, PARP2	Genome integrity	-0.0951989	0.324172	-5.54632	-0.551315	-0.262327	7.70788e-08	1.72068e-05	884	165
SNAP23	Tbio	Afatinib	ERBB2, EGFR	EGFR signaling	-0.15008	0.213585	-5.4168	-0.307473	-0.14393	7.71727e-08	1.7224e-05	664	402
FOSL1	Tbio	Wnt-C59	PORCN	WNT signaling	0.273318	-0.115958	5.47678	0.272293	0.577255	7.7298e-08	1.72456e-05	187	490
TSPAN31	Tbio	VE-822	ATR	Genome integrity	0.514696	-0.0286447	6.26027	0.520375	1.01153	7.75038e-08	1.72851e-05	31	282
VPS45	Tbio	Olaparib	PARP1, PARP2	Genome integrity	-0.221237	0.0979547	-5.41825	-0.415448	-0.194505	7.76113e-08	1.73048e-05	418	631
MCL1	Tchem	XMD15-27	CAMK2	Other, kinases	-0.235706	0.248666	-5.48594	-0.657096	-0.310305	7.77382e-08	1.73287e-05	212	156
ELL	Tbio	Refametinib	MEK1, MEK2	ERK MAPK signaling	-0.120738	0.225659	-6.5005	-0.783737	-0.412344	7.7762e-08	1.7331e-05	681	31
GIGYF2	Tchem	Sunitinib	PDGFR, KIT, VEGFR, FLT3, RET, CSF1R	RTK signaling	-0.509978	0.00403586	-6.52463	-1.15067	-0.606702	7.79366e-08	1.73655e-05	22	103
PTP4A2	Tchem	THZ-2-102-1	CDK7	Cell cycle	-0.31615	0.140906	-5.75416	-0.851224	-0.415125	7.83929e-08	1.74596e-05	59	300
FOSL1	Tbio	Oxaliplatin	DNA alkylating agent	DNA replication	0.334962	-0.0548505	5.46372	0.249584	0.53004	7.89331e-08	1.75582e-05	179	465
BIRC2	Tchem	Paclitaxel	Microtubule stabiliser	Mitosis	-0.541168	-0.013081	-6.12969	-0.996032	-0.505768	7.89957e-08	1.75678e-05	42	402
CBWD5	Tdark	rTRAIL	TRAIL receptor agonist	Apoptosis regulation	0.148617	-0.189132	5.48959	0.280123	0.592961	7.91467e-08	1.7597e-05	129	233
SLC7A1	Tbio	UNC0638	G9a and GLP methyltransferases	Chromatin histone methylation	-0.157429	0.0995941	-5.52599	-0.56082	-0.266142	7.94561e-08	1.76549e-05	144	588
TRMT6	Tbio	Selumetinib	MEK1, MEK2	ERK MAPK signaling	-0.250606	0.0659903	-5.42605	-0.500667	-0.234613	7.95036e-08	1.76633e-05	349	362
CDK5RAP2	Tbio	Dinaciclib	CDK1, CDK2, CDK5, CDK9	Cell cycle	-0.23518	0.0960765	-5.81448	-0.712047	-0.349611	7.95542e-08	1.76724e-05	42	271
CCND3	Tchem	Luminespib	HSP90	Protein stability and degradation	-0.232704	0.0797336	-5.55695	-0.560202	-0.266864	7.96608e-08	1.76939e-05	115	567
ATXN7L3	Tbio	Z-LLNle-CHO	gamma-secretase	Other	-0.30056	0.117907	-5.81375	-1.01062	-0.496161	7.97246e-08	1.77015e-05	59	66
PABPC1	Tbio	Oxaliplatin	DNA alkylating agent	DNA replication	0.0526058	0.0705612	-6.67232	-1.11902	-0.597629	7.98058e-08	1.77152e-05	612	32
DPF2	Tbio	CGP-60474	CDK1,CDK2,CDK5,CDK7,CDK9, PKC	Cell cycle	-0.434332	0.0784307	-5.71409	-0.961412	-0.466657	7.99221e-08	1.77366e-05	50	75
DHX29	Tbio	Z-LLNle-CHO	gamma-secretase	Other	-0.383725	0.0340163	-5.71411	-0.973105	-0.472324	8.02756e-08	1.78063e-05	34	91
SPTLC2	Tchem	Cediranib	VEGFR, FLT1, FLT2, FLT3, FLT4, KIT, PDGFRB	RTK signaling	-0.0754669	0.0817046	-6.22732	-0.663193	-0.340011	8.08854e-08	1.79305e-05	23	296
TUBA4A	Tchem	Sepantronium bromide	BIRC5	Apoptosis regulation	-0.279916	0.0482481	-5.58696	-0.499885	-0.238983	8.12148e-08	1.79969e-05	91	579
RASGRP2	Tbio	STF-62247	Autophagy inducer	Other	0.503891	0.0103924	6.64399	0.439081	0.824227	8.12644e-08	1.80057e-05	24	343
WASHC3	Tdark	CP466722	ATM	Genome integrity	-0.186893	0.178732	-5.49459	-0.678317	-0.320607	8.13804e-08	1.80292e-05	117	251
EIF2AK4	Tchem	Irinotecan	TOP1	DNA replication	-0.395564	0.106337	-5.87603	-0.813509	-0.40212	8.16317e-08	1.80693e-05	47	284
IPO5	Tbio	Refametinib	MEK1, MEK2	ERK MAPK signaling	-0.398365	0.00631199	-5.48451	-0.580609	-0.274073	8.1657e-08	1.80704e-05	197	515
PPCDC	Tbio	Amuvatinib	KIT, PDGFRA, FLT3	RTK signaling	-0.547497	0.118793	-5.89747	-1.03738	-0.513985	8.16925e-08	1.80739e-05	66	299
CAP1	Tbio	Afatinib	ERBB2, EGFR	EGFR signaling	-0.0887533	0.297941	-5.45924	-0.328136	-0.154397	8.20262e-08	1.81398e-05	857	209
MRM3	Tbio	Sepantronium bromide	BIRC5	Apoptosis regulation	-0.226232	0.0584978	-5.54047	-0.526367	-0.250203	8.20307e-08	1.81398e-05	129	541
MRE11	Tbio	YK-4-279	RNA helicase A	Other	-0.111947	0.338356	-5.54344	-0.641344	-0.304966	8.21636e-08	1.81625e-05	477	154
CMIP	Tbio	Sphingosine Kinase 1 Inhibitor II	Sphingosine Kinase	Other, kinases	-0.449278	0.0790166	-5.54969	-0.75169	-0.357704	8.25622e-08	1.82439e-05	121	247
CBFB	Tchem	CUDC-101	HDAC1-10, EGFR, ERBB2	Other	-0.228544	0.203689	-5.63807	-0.748144	-0.359813	8.43707e-08	1.8607e-05	80	280
SCAF1	Tbio	UNC0638	G9a and GLP methyltransferases	Chromatin histone methylation	-0.456536	0.0639645	-7.23543	-0.877092	-0.489639	8.44275e-08	1.86172e-05	21	711
DPF2	Tbio	S-Trityl-L-cysteine	KIF11	Mitosis	-0.487824	0.12595	-5.69833	-1.08918	-0.527568	8.44548e-08	1.86187e-05	50	75
AASDHPPT	Tbio	Docetaxel	Microtubule stabiliser	Mitosis	-0.228752	0.109516	-5.41084	-0.479869	-0.224357	8.49984e-08	1.87294e-05	614	368
NOM1	Tbio	Mirin	MRE11	Genome integrity	0.0989917	-0.293714	6.22145	0.382349	0.746389	8.51985e-08	1.87689e-05	614	38
MDM2	Tchem	Selumetinib	MEK1, MEK2	ERK MAPK signaling	-0.451079	0.0242335	-5.51231	-0.651065	-0.308338	8.54843e-08	1.88226e-05	170	541
TMEM165	Tbio	rTRAIL	TRAIL receptor agonist	Apoptosis regulation	0.208491	-0.117386	5.74446	0.344681	0.707859	8.56898e-08	1.88587e-05	54	308
LDB1	Tbio	Apitolisib	mTOR, PI3K	PI3K/MTOR signaling	-0.426577	0.144477	-6.13661	-0.889046	-0.451569	8.62749e-08	1.89735e-05	39	323
MCL1	Tchem	Venetoclax	BCL2	Apoptosis regulation	-0.204615	0.213547	-5.48083	-0.469619	-0.221518	8.64946e-08	1.90149e-05	180	139
NDUFB9	Tclin	Dasatinib	ABL, SRC, Ephrins, PDGFR, KIT	Other, kinases	0.125812	-0.257963	5.44425	0.282382	0.601441	8.65908e-08	1.90314e-05	205	240
NDUFB9	Tclin	Dasatinib	ABL, SRC, Ephrins, PDGFR, KIT	RTK signaling	0.125812	-0.257963	5.44425	0.282382	0.601441	8.65908e-08	1.90314e-05	205	240
NMNAT1	Tbio	Nilotinib	ABL	ABL signaling	-0.185654	0.205365	-5.48846	-0.462028	-0.218142	8.69433e-08	1.90949e-05	191	502
DOCK7	Tbio	Gefitinib	EGFR	EGFR signaling	0.437306	-0.0556148	5.76373	0.314943	0.645416	8.72315e-08	1.91512e-05	72	620
BRAF	Tclin	SCH772984	ERK1, ERK2	ERK MAPK signaling	-0.99799	0.18356	-6.90586	-1.60726	-0.874759	8.74452e-08	1.91888e-05	29	302
NEUROG3	Tbio	Podophyllotoxin bromide		Unclassified	0.0669062	0.0828439	-5.81105	-0.627131	-0.30766	8.75789e-08	1.92118e-05	36	277
BIRC2	Tchem	Bleomycin	dsDNA break induction	DNA replication	-0.617332	0.0374881	-5.99403	-0.872827	-0.436814	8.77759e-08	1.92496e-05	39	312
RAB11FIP3	Tbio	Talazoparib	PARP1, PARP2	Genome integrity	0.270284	0.0172897	6.81079	0.338626	0.627017	8.78611e-08	1.92659e-05	21	655
LEMD2	Tbio	Temozolomide	DNA alkylating agent	DNA replication	0.121312	-0.219862	5.50856	0.23834	0.503564	8.79317e-08	1.92791e-05	141	531
ZNF383	Tdark	Ulixertinib	ERK1, ERK2	ERK MAPK signaling	0.409685	-0.0301238	5.90723	0.391745	0.790101	8.79985e-08	1.92914e-05	56	580
LYPLA2	Tchem	Cediranib	VEGFR, FLT1, FLT2, FLT3, FLT4, KIT, PDGFRB	RTK signaling	-0.274793	0.103584	-5.98859	-0.625629	-0.312913	8.82362e-08	1.93388e-05	28	291
SSB	Tbio	Bleomycin (50 uM)	dsDNA break induction	DNA replication	-0.376021	0.143596	-5.45963	-0.706778	-0.332457	8.84594e-08	1.9383e-05	175	192
PRPF4B	Tchem	BMS-345541	IKK-1, IKK-2	Other	0.270173	-0.112542	5.41549	0.260015	0.555913	8.86378e-08	1.94131e-05	284	397
PRPF4B	Tchem	BMS-345541	IKK1, IKK2	Other, kinases	0.270173	-0.112542	5.41549	0.260015	0.555913	8.86378e-08	1.94131e-05	284	397
NMNAT1	Tbio	THZ-2-102-1	CDK7	Cell cycle	-0.132104	0.142198	-5.525	-0.725293	-0.343976	8.86398e-08	1.94131e-05	100	259
ALAD	Tbio	AT7867	AKT	PI3K/MTOR signaling	-0.556369	0.0803308	-7.00064	-1.20508	-0.660761	8.86898e-08	1.94193e-05	23	345
COX6A1	Tbio	Refametinib	MEK1, MEK2	ERK MAPK signaling	0.132054	-0.243223	5.41824	0.242766	0.518862	8.90566e-08	1.94949e-05	261	451
NAMPT	Tchem	Ruxolitinib	JAK1, JAK2	Other, kinases	-0.382307	0.116256	-5.49009	-0.57503	-0.271515	8.93946e-08	1.95641e-05	205	476
RAD50	Tbio	Olaparib	PARP1, PARP2	Genome integrity	-0.702473	0.00658995	-6.09723	-0.955442	-0.483256	9.00762e-08	1.97013e-05	53	996
ZBTB17	Tbio	Dasatinib	ABL, SRC, Ephrins, PDGFR, KIT	Other, kinases	-0.124217	0.189828	-5.7601	-0.718087	-0.350204	9.01328e-08	1.97113e-05	384	61
ZBTB17	Tbio	Dasatinib	ABL, SRC, Ephrins, PDGFR, KIT	RTK signaling	-0.124217	0.189828	-5.7601	-0.718087	-0.350204	9.01328e-08	1.97113e-05	384	61
BRAF	Tclin	Afatinib	ERBB2, EGFR	EGFR signaling	0.333174	-0.0479783	5.61554	0.179486	0.374324	9.01885e-08	1.97211e-05	98	968
NMNAT1	Tbio	Crizotinib	MET, ALK, ROS1	RTK signaling	-0.282996	0.252326	-5.53009	-0.727006	-0.344976	9.02817e-08	1.97347e-05	139	303
COPG1	Tbio	Refametinib	MEK1, MEK2	ERK MAPK signaling	-0.121705	0.397686	-7.66082	-1.63081	-0.937284	9.03809e-08	1.97512e-05	690	22
RCL1	Tbio	BMS-536924	IGF1R, IR	IGF1R signaling	0.0333698	0.664396	-6.79903	-1.01545	-0.547781	9.08416e-08	1.9823e-05	777	29
ARHGEF7	Tbio	KIN001-236	Angiopoietin-1 receptor	RTK signaling	0.27216	-0.164974	5.45987	0.305303	0.649113	9.08671e-08	1.98262e-05	177	191
NUBP2	Tbio	Dasatinib	ABL, SRC, Ephrins, PDGFR, KIT	Other, kinases	-0.137083	0.594748	-6.32463	-0.924868	-0.478378	9.0934e-08	1.9836e-05	411	34
NUBP2	Tbio	Dasatinib	ABL, SRC, Ephrins, PDGFR, KIT	RTK signaling	-0.137083	0.594748	-6.32463	-0.924868	-0.478378	9.0934e-08	1.9836e-05	411	34
CRKL	Tbio	Vorinostat	HDAC inhibitor Class I, IIa, IIb, IV	Chromatin histone acetylation	0.267747	-0.251151	5.5242	0.314884	0.664099	9.10187e-08	1.98521e-05	532	162
KLF5	Tchem	EPZ5676	DOT1L	Chromatin histone methylation	0.385656	-0.279883	5.69607	0.385657	0.796702	9.12028e-08	1.9885e-05	71	260
HEATR3	Tbio	Nutlin-3a (-)	MDM2	p53 pathway	-0.313988	0.137035	-5.53508	-0.689309	-0.327274	9.12306e-08	1.98886e-05	161	538
CERS2	Tbio	CP466722	ATM	Genome integrity	-0.191306	0.149555	-5.55865	-0.760467	-0.362106	9.14013e-08	1.99211e-05	94	274
ERCC4	Tbio	UNC0638	G9a and GLP methyltransferases	Chromatin histone methylation	-0.137357	0.100338	-5.47314	-0.536498	-0.252751	9.15498e-08	1.99414e-05	158	574
CTU1	Tbio	Bleomycin (50 uM)	dsDNA break induction	DNA replication	-0.37064	0.149528	-5.45358	-0.707738	-0.332598	9.15761e-08	1.99447e-05	179	188
ZEB1	Tbio	Thapsigargin	SERCA	Other	-0.252928	-0.0318002	-5.99237	-0.597187	-0.298744	9.21909e-08	2.00568e-05	30	319
TUBB4B	Tclin	PFI3	Polybromo 1, SMARCA4, SMARCA2	Chromatin other	0.371453	-0.147031	5.66464	0.352393	0.730734	9.26944e-08	2.0159e-05	60	253
COMMD8	Tdark	Pictilisib	PI3K (class 1)	PI3K/MTOR signaling	-0.244315	0.154512	-5.4922	-0.528585	-0.2496	9.33136e-08	2.02839e-05	176	864
ELP2	Tbio	Selumetinib	MEK1, MEK2	ERK MAPK signaling	-0.142419	0.254287	-5.62805	-0.666981	-0.320241	9.33306e-08	2.02843e-05	616	95
AFF3	Tbio	UNC0638	G9a and GLP methyltransferases	Chromatin histone methylation	-0.376665	0.0647094	-6.85115	-0.91895	-0.497783	9.33381e-08	2.02843e-05	26	706
SYT2	Tbio	Sepantronium bromide	BIRC5	Apoptosis regulation	-0.482697	0.0272722	-6.47939	-0.746182	-0.391485	9.37224e-08	2.03482e-05	31	639
ARPC2	Tbio	Refametinib	MEK1, MEK2	ERK MAPK signaling	-0.27711	0.0335138	-5.40072	-0.499941	-0.233322	9.41798e-08	2.04327e-05	319	393
AIFM3	Tbio	Olaparib	PARP1, PARP2	Genome integrity	0.322571	-0.0424581	6.33873	0.40027	0.772988	9.49931e-08	2.05844e-05	38	1011
TROAP	Tbio	WHI-P97	JAK3	Other, kinases	0.0955373	-0.0670822	6.3777	0.454652	0.874823	9.56093e-08	2.0708e-05	27	341
CFLAR	Tbio	Z-LLNle-CHO	gamma-secretase	Other	-0.259306	0.0615812	-5.72492	-0.982553	-0.477106	9.58619e-08	2.07527e-05	55	70
RER1	Tbio	Apitolisib	mTOR, PI3K	PI3K/MTOR signaling	-0.212723	0.156364	-5.6017	-0.677698	-0.324315	9.58753e-08	2.07531e-05	72	290
LDB1	Tbio	THZ-2-102-1	CDK7	Cell cycle	-0.360641	0.119262	-6.02822	-0.974858	-0.48942	9.60449e-08	2.07823e-05	40	319
EGFR	Tclin	Sapitinib	EGFR, ERBB2, ERBB3	EGFR signaling	-0.881825	0.204141	-6.50449	-1.48741	-0.78205	9.60906e-08	2.07897e-05	37	293
PXN	Tbio	Niraparib	PARP1, PARP2	Genome integrity	0.330977	-0.148109	5.46401	0.34229	0.727565	9.61672e-08	2.08015e-05	143	170
MEF2C	Tbio	Mirin	MRE11	Genome integrity	-0.939896	0.119995	-6.99026	-1.24842	-0.683691	9.63932e-08	2.08402e-05	27	625
MORF4L1	Tbio	Dihydrorotenone		Unclassified	0.507271	-0.0942437	6.52335	0.538484	1.02245	9.64366e-08	2.08469e-05	23	289
QRSL1	Tbio	Temozolomide	DNA alkylating agent	DNA replication	-0.214277	0.0097268	-5.43069	-0.457362	-0.214253	9.6552e-08	2.08595e-05	474	198
SLC35B1	Tbio	PD0325901	MEK1, MEK2	ERK MAPK signaling	-0.0898906	0.382027	-5.92439	-0.77296	-0.383779	9.7028e-08	2.09548e-05	646	56
MCL1	Tchem	GDC0810	ESR1, ESR2	Hormone-related	-0.335728	0.295974	-5.46304	-0.73095	-0.343813	9.77364e-08	2.10926e-05	180	139
FANCM	Tbio	Topotecan		DNA replication	-0.275283	0.112222	-5.58992	-0.740364	-0.353761	9.80677e-08	2.11565e-05	72	241
LDB1	Tbio	PRIMA-1MET	TP53 activation	p53 pathway	-0.66005	0.186797	-6.31692	-1.1672	-0.603039	9.8614e-08	2.12591e-05	33	280
MRPS12	Tbio	PRIMA-1MET	TP53 activation	p53 pathway	0.135407	-0.288203	6.41212	0.561409	1.07695	9.86886e-08	2.12701e-05	285	28
PRPF4B	Tchem	XMD14-99	ALK, CDK7, LTK, others	Other, kinases	0.271208	-0.140213	5.44113	0.290439	0.619239	9.89181e-08	2.13119e-05	151	217
KLF5	Tchem	P22077	USP7, USP47	Protein stability and degradation	0.470106	-0.165625	5.71325	0.421349	0.869042	9.91046e-08	2.13394e-05	66	253
STAG1	Tbio	Docetaxel	Microtubule stabiliser	Mitosis	-0.494787	-0.0791311	-5.9976	-0.837438	-0.419009	9.93673e-08	2.13755e-05	54	928
IRF4	Tbio	KIN001-260	IKKB	Other, kinases	-1.06383	0.11832	-7.31203	-1.742	-0.977107	9.93724e-08	2.13755e-05	24	344
EP300	Tchem	AZD4547	FGFR1, FGFR2, FGFR3	RTK signaling	-0.372432	0.0759391	-5.47352	-0.705739	-0.332368	9.94236e-08	2.13783e-05	139	182
MBNL1	Tbio	Torin 2	mTOR	PI3K/MTOR signaling	-0.468997	0.152757	-5.75758	-0.812263	-0.395831	9.94389e-08	2.13783e-05	51	302
BCL2L2	Tchem	Zoledronate		Unclassified	-0.507983	-0.0693303	-5.7605	-0.572982	-0.279308	1.00209e-07	2.1513e-05	32	281
CMIP	Tbio	AICA Ribonucleotide	AMPK agonist	Metabolism	-0.332736	0.199478	-5.50395	-0.730935	-0.345539	1.00338e-07	2.15329e-05	121	249
ATIC	Tchem	KIN001-266	MAP3K8	ERK MAPK signaling	-0.134765	0.142775	-5.44107	-0.554841	-0.260215	1.00336e-07	2.15329e-05	162	205
CBFB	Tchem	KIN001-260	IKKB	Other, kinases	-0.548965	0.210437	-5.74636	-1.07287	-0.522124	1.00729e-07	2.16141e-05	82	286
SCD	Tchem	PD0325901	MEK1, MEK2	ERK MAPK signaling	-0.146205	0.12084	-5.39315	-0.473715	-0.220793	1.00752e-07	2.1616e-05	455	247
PPP6C	Tbio	SB590885	BRAF	ERK MAPK signaling	0.022514	0.3523	-6.70677	-0.719394	-0.384891	1.01053e-07	2.16683e-05	339	22
MTMR3	Tbio	Midostaurin	PKC, PPK, FLT1, c-FGR, others	Other	-0.698347	0.00688734	-6.09585	-1.02518	-0.518151	1.0156e-07	2.17666e-05	38	320
PPCDC	Tbio	Cyclopamine	SMO	Other	-0.844908	0.0965954	-5.97364	-1.37275	-0.685024	1.01874e-07	2.1821e-05	39	84
FASN	Tchem	Tanespimycin	HSP90	Protein stability and degradation	-0.719143	-0.165298	-5.67404	-0.865467	-0.417637	1.01994e-07	2.1844e-05	68	306
TMEM230	Tbio	Tubastatin A	HDAC1, HDAC6, HDAC8	Chromatin histone acetylation	0.368597	0.055137	5.7684	0.334783	0.686227	1.02017e-07	2.18463e-05	44	323
SYNCRIP	Tbio	Dabrafenib	BRAF	ERK MAPK signaling	-0.178807	0.174573	-5.47268	-0.41247	-0.194207	1.02148e-07	2.18691e-05	177	477
UBE2J2	Tbio	Quizartinib	FLT3	RTK signaling	-0.408731	0.187073	-5.6144	-0.599492	-0.287237	1.02447e-07	2.19083e-05	95	273
CEP55	Tbio	Ruxolitinib	JAK1, JAK2	Other, kinases	-0.179227	0.112003	-5.38103	-0.418295	-0.194639	1.02429e-07	2.19083e-05	341	340
GATB	Tbio	Sepantronium bromide	BIRC5	Apoptosis regulation	-0.159347	0.0444324	-5.49022	-0.523675	-0.247109	1.02427e-07	2.19083e-05	134	536
DCTN1	Tbio	Z-LLNle-CHO	gamma-secretase	Other	0.0612319	-0.390183	5.66438	0.464578	0.963886	1.0298e-07	2.20134e-05	86	39
PDCD6IP	Tbio	Fulvestrant		Hormone-related	-0.183896	0.19278	-5.38818	-0.55013	-0.25621	1.03536e-07	2.21218e-05	366	267
PDCD6IP	Tbio	Fulvestrant	ESR	Hormone-related	-0.183896	0.19278	-5.38818	-0.55013	-0.25621	1.03536e-07	2.21218e-05	366	267
TFAP4	Tbio	Sepantronium bromide	BIRC5	Apoptosis regulation	0.171578	-0.0778543	5.43162	0.243078	0.519014	1.03801e-07	2.21704e-05	219	451
RAD54L2	Tbio	Tubastatin A	HDAC1, HDAC6, HDAC8	Chromatin histone acetylation	0.406221	0.0678222	6.48931	0.506151	0.964355	1.03795e-07	2.21704e-05	27	340
MAPK1	Tchem	Afatinib	ERBB2, EGFR	EGFR signaling	0.397112	-0.0563251	5.60599	0.19998	0.41783	1.03941e-07	2.21898e-05	102	964
PPA2	Tbio	Sphingosine Kinase 1 Inhibitor II	Sphingosine Kinase	Other, kinases	-0.275649	0.298432	-5.48126	-0.698181	-0.329057	1.04101e-07	2.22161e-05	252	116
BRCA2	Tbio	Nutlin-3a (-)	MDM2	p53 pathway	-0.0240992	0.339704	-5.50798	-0.536706	-0.253801	1.0429e-07	2.22512e-05	589	110
MRE11	Tbio	Dactinomycin		Other	-0.112323	0.353727	-5.47399	-0.63028	-0.296779	1.04354e-07	2.22596e-05	478	147
MRE11	Tbio	Dactinomycin	RNA polymerase	Other	-0.112323	0.353727	-5.47399	-0.63028	-0.296779	1.04354e-07	2.22596e-05	478	147
TERF1	Tbio	Pilaralisib	PI3K	PI3K/MTOR signaling	0.0823968	-0.351256	5.70557	0.384365	0.79368	1.04627e-07	2.23073e-05	312	56
RPS10	Tbio	Afatinib	ERBB2, EGFR	EGFR signaling	-0.0404839	0.282196	-5.64574	-0.425771	-0.204746	1.04715e-07	2.23208e-05	975	91
ZNF728	Tdark	Refametinib	MEK1, MEK2	ERK MAPK signaling	0.289166	-0.188918	5.54415	0.320573	0.674891	1.04898e-07	2.23545e-05	124	588
CIZ1	Tbio	Nutlin-3a (-)	MDM2	p53 pathway	0.390451	0.0114643	6.12296	0.368193	0.726603	1.05334e-07	2.24261e-05	40	659
MDM2	Tchem	PLX-4720	BRAF	ERK MAPK signaling	-0.256638	0.165748	-5.43356	-0.538273	-0.252142	1.05358e-07	2.24285e-05	266	810
MPPE1	Tbio	Nutlin-3a (-)	MDM2	p53 pathway	0.608694	0.00644235	6.44813	0.415555	0.794795	1.05798e-07	2.25117e-05	31	668
EHBP1L1	Tdark	SB52334	ALK5	Other, kinases	0.510836	0.0475111	6.26595	0.40899	0.795775	1.05798e-07	2.25117e-05	27	338
EHBP1L1	Tdark	Afatinib	ERBB2, EGFR	EGFR signaling	-0.381012	0.0149182	-5.81552	-0.657284	-0.322316	1.06018e-07	2.25504e-05	75	991
KLF5	Tchem	Nilotinib	ABL	ABL signaling	0.447302	0.00344353	5.47685	0.207459	0.440461	1.06013e-07	2.25504e-05	147	546
NAMPT	Tchem	I-BET-762	BRD2, BRD3, BRD4	Chromatin other	-0.227564	0.228107	-5.4473	-0.655764	-0.307706	1.06275e-07	2.25918e-05	203	476
NAMPT	Tchem	XMD14-99	ALK, CDK7, LTK, others	Other, kinases	-0.396965	0.207704	-5.61433	-0.886962	-0.424894	1.06267e-07	2.25918e-05	109	259
TMEM230	Tbio	SL0101	RSK, AURKB, PIM1, PIM3	Other, kinases	0.310214	-0.014393	5.67357	0.311106	0.644881	1.06711e-07	2.26737e-05	45	324
NMNAT1	Tbio	XMD14-99	ALK, CDK7, LTK, others	Other, kinases	-0.446469	0.208313	-5.63918	-0.908131	-0.436319	1.06889e-07	2.27036e-05	101	267
POU2AF1	Tbio	Vinorelbine	Microtubule destabiliser	Mitosis	-0.517105	0.0179798	-6.77546	-0.914858	-0.49216	1.06977e-07	2.27196e-05	25	648
PYROXD1	Tbio	Dasatinib	ABL, SRC, Ephrins, PDGFR, KIT	Other, kinases	-0.1405	0.348438	-5.82399	-0.787469	-0.3865	1.07226e-07	2.27671e-05	391	54
PYROXD1	Tbio	Dasatinib	ABL, SRC, Ephrins, PDGFR, KIT	RTK signaling	-0.1405	0.348438	-5.82399	-0.787469	-0.3865	1.07226e-07	2.27671e-05	391	54
ATP2C1	Tbio	Elephantin		Unclassified	-0.359991	0.11204	-6.15725	-0.939691	-0.477767	1.07734e-07	2.28642e-05	30	283
SLAMF9	Tbio	QS11	ARFGAP1	Other	-0.369511	-0.00234462	-6.61285	-1.07207	-0.568772	1.08233e-07	2.29512e-05	24	331
HDAC1	Tclin	Vorinostat	HDAC inhibitor Class I, IIa, IIb, IV	Chromatin histone acetylation	-0.666746	0.183369	-6.69427	-1.06675	-0.569924	1.08549e-07	2.30045e-05	30	664
LIPT1	Tdark	Dabrafenib	BRAF	ERK MAPK signaling	-0.311046	0.164787	-5.60195	-0.588674	-0.281541	1.09363e-07	2.31609e-05	118	536
RAC1	Tbio	Vorinostat	HDAC inhibitor Class I, IIa, IIb, IV	Chromatin histone acetylation	0.250461	-0.17345	5.45284	0.271489	0.578256	1.09498e-07	2.3184e-05	524	170
CCND2	Tbio	Selumetinib	MEK1, MEK2	ERK MAPK signaling	0.337722	-0.120338	5.94013	0.362446	0.729216	1.10304e-07	2.33368e-05	48	663
NCKAP1	Tbio	KIN001-236	Angiopoietin-1 receptor	RTK signaling	0.238667	-0.369599	5.56419	0.409196	0.859574	1.1065e-07	2.33977e-05	251	117
FPGS	Tchem	Sepantronium bromide	BIRC5	Apoptosis regulation	0.14476	-0.107983	5.38132	0.219422	0.471725	1.11143e-07	2.34882e-05	296	374
DENND4A	Tbio	Paclitaxel	Microtubule stabiliser	Mitosis	-0.657706	-0.0320335	-6.83065	-1.02739	-0.555094	1.1178e-07	2.36006e-05	22	422
STN1	Tbio	YK-4-279	RNA helicase A	Other	-0.142702	0.170913	-5.3722	-0.504195	-0.234239	1.11821e-07	2.36009e-05	348	283
FARS2	Tchem	TL-2-105	not defined	Other	-0.0330058	0.366967	-5.71208	-0.665696	-0.322514	1.12479e-07	2.3712e-05	316	50
VPS54	Tbio	Alisertib	AURKA	Mitosis	-0.140536	0.179073	-5.36669	-0.504171	-0.23405	1.12701e-07	2.3745e-05	319	354
TUBB4B	Tclin	PCI-34051	HDAC8, HDAC6, HDAC1	Chromatin histone acetylation	0.571301	-0.04988	5.65024	0.403474	0.838888	1.12794e-07	2.37535e-05	60	253
WWTR1	Tbio	I-BET-762	BRD2, BRD3, BRD4	Chromatin other	0.30603	-0.0756264	5.36282	0.243944	0.525758	1.1288e-07	2.37688e-05	298	381
HDAC8	Tclin	Sunitinib	PDGFR, KIT, VEGFR, FLT3, RET, CSF1R	RTK signaling	-0.615141	0.0457472	-6.16591	-1.06879	-0.543741	1.13122e-07	2.38169e-05	25	100
TRIP12	Tbio	Olaparib	PARP1, PARP2	Genome integrity	0.195403	-0.0912701	5.40203	0.21714	0.4656	1.1314e-07	2.38179e-05	227	822
CEP55	Tbio	GSK429286A	ROCK1, ROCK2	Cytoskeleton	-0.210143	0.245807	-5.41434	-0.671102	-0.313476	1.13221e-07	2.38295e-05	184	183
MED12	Tbio	PD0325901	MEK1, MEK2	ERK MAPK signaling	-0.160545	0.196388	-5.38471	-0.491844	-0.228857	1.13632e-07	2.39048e-05	489	213
CHCHD2	Tbio	CCT-018159	HSP90	Protein stability and degradation	-0.0980546	-0.273336	5.58533	0.308684	0.646867	1.14224e-07	2.40125e-05	311	60
NSMCE1	Tdark	Niraparib	PARP1, PARP2	Genome integrity	0.0217915	0.718628	-6.57084	-0.969331	-0.512209	1.154e-07	2.4223e-05	291	22
FBXO47	Tbio	SNX-2112	HSP90	Protein stability and degradation	-0.433651	0.052596	-6.59994	-0.903959	-0.478887	1.15454e-07	2.42315e-05	21	343
PIAS1	Tbio	KIN001-266	MAP3K8	ERK MAPK signaling	-0.0711999	0.045353	-5.47414	-0.523195	-0.246236	1.15669e-07	2.42682e-05	79	288
PPCDC	Tbio	TAK-715	p38alpha, p38beta	JNK and p38 signaling	-0.55247	0.0755915	-5.70133	-0.869139	-0.420491	1.15713e-07	2.42735e-05	66	302
PRPF4B	Tchem	Vinorelbine	Microtubule destabiliser	Mitosis	0.189915	-0.139395	5.37045	0.251674	0.541939	1.15733e-07	2.42735e-05	281	392
MRE11	Tbio	Cytarabine	Antimetabolite	Other	-0.118406	0.315175	-5.45117	-0.599087	-0.281124	1.16462e-07	2.44005e-05	526	162
RAB13	Tbio	Bleomycin (50 uM)	dsDNA break induction	DNA replication	0.629196	-0.150944	6.80934	0.567446	1.05231	1.16564e-07	2.44162e-05	22	345
NAMPT	Tchem	LGK974	PORCN	WNT signaling	-0.35403	0.0490908	-5.40844	-0.614032	-0.286558	1.16654e-07	2.44322e-05	209	485
TAX1BP1	Tbio	Alisertib	AURKA	Mitosis	0.348781	0.0141547	6.7444	0.520067	0.969672	1.16768e-07	2.44532e-05	27	646
KLF5	Tchem	OSI-930	KIT	RTK signaling	0.425691	-0.105752	5.56116	0.345484	0.726201	1.16788e-07	2.44545e-05	77	291
ALAD	Tbio	Torin 2	mTOR	PI3K/MTOR signaling	-0.575248	0.105345	-6.80163	-1.05419	-0.568092	1.16908e-07	2.4474e-05	22	331
PPCDC	Tbio	Nilotinib	ABL	ABL signaling	-0.345526	0.194163	-5.54513	-0.56111	-0.266415	1.17058e-07	2.44968e-05	124	569
RNF25	Tbio	CAY10566	Stearoyl-CoA desaturase	Other	0.167265	-0.0340118	6.15557	0.273594	0.538435	1.17271e-07	2.45385e-05	29	335
KCNK13	Tbio	CHIR-99021	GSK3A, GSK3B	WNT signaling	0.289011	-0.0162154	6.07783	0.356004	0.706185	1.17704e-07	2.46212e-05	41	669
PRPF4B	Tchem	UNC1215	L3MBTL3	Chromatin other	0.111617	-0.296675	5.41073	0.268354	0.574882	1.17803e-07	2.46298e-05	145	211
CBFB	Tchem	XMD14-99	ALK, CDK7, LTK, others	Other, kinases	-0.562262	0.20068	-5.7198	-1.06702	-0.517278	1.18236e-07	2.47118e-05	83	285
DYNLT1	Tbio	Niraparib	PARP1, PARP2	Genome integrity	0.0809524	0.0700381	6.28934	0.404543	0.785787	1.18256e-07	2.47131e-05	21	292
MCL1	Tchem	Dactinomycin		Other	-0.1885	0.239987	-5.36162	-0.554701	-0.257266	1.19013e-07	2.48511e-05	354	271
MCL1	Tchem	Dactinomycin	RNA polymerase	Other	-0.1885	0.239987	-5.36162	-0.554701	-0.257266	1.19013e-07	2.48511e-05	354	271
LDB1	Tbio	WYE-125132	mTOR	PI3K/MTOR signaling	-0.487759	0.107918	-5.95357	-0.925702	-0.460594	1.1909e-07	2.48643e-05	40	325
CEP55	Tbio	Fludarabine		Unclassified	-0.2172	0.209885	-5.42805	-0.663796	-0.310532	1.19253e-07	2.48926e-05	158	155
UBE2T	Tbio	Flavopiridol	CDK	Cell cycle	-0.361183	0.109664	-5.86209	-0.793963	-0.391125	1.19783e-07	2.49803e-05	47	315
CCND1	Tchem	Nutlin-3a (-)	MDM2	p53 pathway	-0.00926462	0.189722	-5.39749	-0.463231	-0.215847	1.19784e-07	2.49803e-05	550	149
STT3B	Tbio	Z-LLNle-CHO	gamma-secretase	Other	-0.186657	-0.0443063	-5.62458	-0.869221	-0.416658	1.19906e-07	2.50028e-05	31	94
RCL1	Tbio	Refametinib	MEK1, MEK2	ERK MAPK signaling	-0.130979	0.512937	-6.81543	-1.18585	-0.639673	1.20344e-07	2.50883e-05	684	28
IRF4	Tbio	Quizartinib	FLT3	RTK signaling	-0.545477	0.0736419	-7.01524	-0.945453	-0.518201	1.20498e-07	2.51117e-05	24	344
NME5	Tbio	Sepantronium bromide	BIRC5	Apoptosis regulation	-0.390264	0.0208578	-6.65914	-0.837634	-0.445936	1.20619e-07	2.51311e-05	28	642
PPM1D	Tchem	PF-562271	FAK, FAK2	Cytoskeleton	-0.734617	-0.0142369	-6.46198	-1.00686	-0.526744	1.21049e-07	2.52121e-05	27	323
TMED2	Tbio	Wee1 Inhibitor	WEE1, CHEK1	Cell cycle	0.0593265	-0.292218	5.57318	0.290375	0.609578	1.21118e-07	2.52205e-05	572	84
ARHGEF7	Tbio	Quizartinib	FLT3	RTK signaling	0.250314	-0.167875	5.405	0.217776	0.466945	1.21227e-07	2.52317e-05	177	191
ZEB1	Tbio	Dactolisib	PI3K (class 1), MTORC1, MTORC2	PI3K/MTOR signaling	-0.489106	0.0427347	-5.82097	-0.741656	-0.363667	1.21316e-07	2.52443e-05	59	632
HIST1H2AH	Tbio	Axitinib	PDGFR, KIT, VEGFR	RTK signaling	0.243448	0.0242606	6.86234	0.492453	0.909488	1.2162e-07	2.52899e-05	21	375
YWHAZ	Tchem	Sepantronium bromide	BIRC5	Apoptosis regulation	-0.145855	0.100909	-5.3463	-0.446015	-0.206402	1.2353e-07	2.56549e-05	264	406
FERMT2	Tbio	LY2109761	TGFB1	Other	0.150707	-0.351639	5.42468	0.326336	0.698009	1.23694e-07	2.56797e-05	166	147
PUS1	Tbio	Dasatinib	ABL, SRC, Ephrins, PDGFR, KIT	Other, kinases	0.453684	-0.126826	6.16735	0.440416	0.865957	1.23727e-07	2.56838e-05	35	410
PUS1	Tbio	Dasatinib	ABL, SRC, Ephrins, PDGFR, KIT	RTK signaling	0.453684	-0.126826	6.16735	0.440416	0.865957	1.23727e-07	2.56838e-05	35	410
CBFB	Tchem	NG-25	TAK1, MAP4K2	Other, kinases	-0.393558	0.23239	-5.59041	-0.716348	-0.34191	1.24037e-07	2.57333e-05	82	286
ATF1	Tchem	Sepantronium bromide	BIRC5	Apoptosis regulation	-0.397005	0.0325257	-5.98869	-0.69175	-0.345407	1.24028e-07	2.57333e-05	45	625
MEF2C	Tbio	SB505124	TGFBR1, ACVR1B, ACVR1C	RTK signaling	-0.500523	0.0365049	-6.71571	-0.820424	-0.438816	1.24406e-07	2.5786e-05	25	721
CCDC144NL	Tdark	Methotrexate	Antimetabolite	DNA replication	0.397365	0.0682526	5.41204	0.28569	0.612085	1.24437e-07	2.57895e-05	124	250
BRAF	Tclin	UNC0638	G9a and GLP methyltransferases	Chromatin histone methylation	-0.171436	0.0719768	-5.65766	-0.615696	-0.296237	1.24838e-07	2.58636e-05	69	663
CAD	Tchem	UNC0638	G9a and GLP methyltransferases	Chromatin histone methylation	-0.16957	0.147295	-5.36352	-0.518092	-0.24029	1.24866e-07	2.58666e-05	227	505
FASN	Tchem	KIN001-266	MAP3K8	ERK MAPK signaling	-0.00536434	0.02578	-5.5385	-0.5576	-0.264446	1.24887e-07	2.58678e-05	65	302
NMNAT1	Tbio	AMG-319	PI3K (beta sparing)	PI3K/MTOR signaling	-0.483614	0.021776	-5.5529	-0.710287	-0.337456	1.25004e-07	2.58831e-05	89	228
PRPF4B	Tchem	Docetaxel	Microtubule stabiliser	Mitosis	0.0785734	-0.233046	5.32984	0.210134	0.455101	1.25015e-07	2.58831e-05	413	569
ZDHHC11	Tbio	Pictilisib	PI3K (class 1)	PI3K/MTOR signaling	-0.189426	0.0960772	-6.32628	-0.643995	-0.332623	1.2499e-07	2.58831e-05	33	1007
SLC30A9	Tbio	TGX221	PI3Kbeta	PI3K/MTOR signaling	0.333745	-0.183813	5.64663	0.406061	0.845074	1.25315e-07	2.59357e-05	30	94
ZFP36L1	Tbio	SB52334	ALK5	Other, kinases	0.457782	-0.0323578	5.50584	0.326909	0.692138	1.25979e-07	2.6064e-05	85	280
SPI1	Tbio	Palbociclib	CDK4, CDK6	Cell cycle	-1.04273	0.0711427	-7.31099	-1.46202	-0.819016	1.26194e-07	2.61057e-05	23	658
ITGAV	Tchem	Fulvestrant		Hormone-related	0.178498	-0.198177	5.346	0.252244	0.545172	1.26928e-07	2.62303e-05	291	342
ITGAV	Tchem	Fulvestrant	ESR	Hormone-related	0.178498	-0.198177	5.346	0.252244	0.545172	1.26928e-07	2.62303e-05	291	342
NCKAP1	Tbio	THZ-2-102-1	CDK7	Cell cycle	0.239891	-0.303605	5.43658	0.364921	0.779449	1.26982e-07	2.62386e-05	244	115
CBFB	Tchem	Belinostat	HDAC1	Chromatin histone acetylation	-0.258641	0.186951	-5.53916	-0.618057	-0.293114	1.27273e-07	2.62836e-05	80	277
TBC1D5	Tbio	UNC0638	G9a and GLP methyltransferases	Chromatin histone methylation	-0.56428	0.0680362	-6.86362	-0.789016	-0.427164	1.27398e-07	2.63033e-05	22	710
TPI1	Tbio	Lapatinib	ERBB2, EGFR	EGFR signaling	0.0606894	0.39658	-6.62641	-0.776163	-0.411921	1.27793e-07	2.63729e-05	419	23
TPI1	Tbio	Lapatinib	ERBB2, EGFR	RTK signaling	0.0606894	0.39658	-6.62641	-0.776163	-0.411921	1.27793e-07	2.63729e-05	419	23
MTF1	Tbio	Pyridostatin	G-quadruplex stabiliser	DNA replication	-0.779554	-0.00938715	-6.497	-1.10583	-0.580182	1.2834e-07	2.64827e-05	27	290
NSMCE1	Tdark	PCI-34051	HDAC8, HDAC6, HDAC1	Chromatin histone acetylation	0.0230296	0.679854	-6.77864	-1.12978	-0.607357	1.29202e-07	2.66515e-05	291	22
KCNK4	Tbio	CCT-018159	HSP90	Protein stability and degradation	-0.37859	-0.0924683	-5.69728	-0.683678	-0.33042	1.29535e-07	2.67139e-05	44	327
ATP2B1	Tbio	Ulixertinib	ERK1, ERK2	ERK MAPK signaling	-0.635259	0.0659315	-5.93132	-0.940376	-0.466573	1.2983e-07	2.67656e-05	52	584
PBX2	Tbio	Cediranib	VEGFR, FLT1, FLT2, FLT3, FLT4, KIT, PDGFRB	RTK signaling	-0.453023	0.122712	-5.82072	-0.59194	-0.290133	1.30982e-07	2.69845e-05	29	290
CMIP	Tbio	I-BET-762	BRD2, BRD3, BRD4	Chromatin other	-0.210874	0.243919	-5.38225	-0.626803	-0.291352	1.31193e-07	2.70219e-05	227	452
CYB5B	Tbio	Vinblastine	Microtubule destabiliser	Mitosis	-0.256964	0.0798021	-5.37057	-0.503239	-0.233559	1.31233e-07	2.70271e-05	182	508
CRKL	Tbio	AGI-6780	IDH2 R140Q mutant	Metabolism	0.183116	-0.270098	5.42932	0.304715	0.651577	1.31629e-07	2.70992e-05	513	164
CRKL	Tbio	AGI-6780	IDH2(R140Q)	Metabolism	0.183116	-0.270098	5.42932	0.304715	0.651577	1.31629e-07	2.70992e-05	513	164
ACSL4	Tbio	Fulvestrant		Hormone-related	-0.940051	0.0205107	-6.67398	-1.31593	-0.70113	1.32121e-07	2.71828e-05	30	603
ACSL4	Tbio	Fulvestrant	ESR	Hormone-related	-0.940051	0.0205107	-6.67398	-1.31593	-0.70113	1.32121e-07	2.71828e-05	30	603
NSMCE1	Tdark	Sphingosine Kinase 1 Inhibitor II	Sphingosine Kinase	Other, kinases	-0.143913	0.503033	-6.36157	-0.940709	-0.487352	1.32555e-07	2.72556e-05	340	28
MRE11	Tbio	Bleomycin (50 uM)	dsDNA break induction	DNA replication	-0.24693	0.355254	-5.53739	-0.817052	-0.387317	1.32976e-07	2.73266e-05	280	87
HIST1H2AJ	Tdark	Gefitinib	EGFR	EGFR signaling	-0.267444	0.0735224	-5.4122	-0.516809	-0.241143	1.33192e-07	2.73649e-05	158	534
CUL2	Tbio	THZ-2-49	CDK9	Cell cycle	0.00164277	-0.44916	6.77817	0.604584	1.12488	1.34085e-07	2.75201e-05	342	22
CUL2	Tbio	Olaparib	PARP1, PARP2	Genome integrity	-0.0628409	0.455581	-5.75398	-0.681367	-0.331398	1.35104e-07	2.7702e-05	981	68
CAD	Tchem	I-BET-762	BRD2, BRD3, BRD4	Chromatin other	-0.194099	0.222589	-5.38053	-0.614902	-0.2857	1.3634e-07	2.79415e-05	213	466
PARD3	Tbio	Quizartinib	FLT3	RTK signaling	0.601655	-0.00287582	6.5714	0.336972	0.638236	1.37096e-07	2.80804e-05	22	346
RELA	Tchem	Acetalax		Unclassified	0.166318	-0.120811	5.47127	0.345174	0.734312	1.37234e-07	2.81022e-05	72	241
PXN	Tbio	BMS-345541	IKK-1, IKK-2	Other	0.239563	-0.116667	5.32566	0.247339	0.536243	1.37922e-07	2.82144e-05	313	368
PXN	Tbio	BMS-345541	IKK1, IKK2	Other, kinases	0.239563	-0.116667	5.32566	0.247339	0.536243	1.37922e-07	2.82144e-05	313	368
MAP2K2	Tclin	UNC0638	G9a and GLP methyltransferases	Chromatin histone methylation	-0.147175	0.0553971	-6.9645	-0.928014	-0.50627	1.3813e-07	2.82506e-05	23	709
NCKAP1L	Tbio	AZD6482	PI3Kbeta	PI3K/MTOR signaling	-0.744944	0.0349814	-6.7696	-1.14991	-0.61749	1.384e-07	2.82952e-05	28	719
UBE2J2	Tbio	KIN001-260	IKKB	Other, kinases	-0.436166	0.204998	-5.56531	-0.853233	-0.405774	1.38523e-07	2.83083e-05	94	274
NUDCD2	Tdark	Gefitinib	EGFR	EGFR signaling	0.34036	-0.0204937	6.39035	0.398829	0.767948	1.38743e-07	2.8347e-05	31	661
NME6	Tbio	Vinblastine	Microtubule destabiliser	Mitosis	-0.320347	0.0329613	-5.58807	-0.621567	-0.296413	1.39213e-07	2.84333e-05	82	608
LDB1	Tbio	Wnt-C59	PORCN	WNT signaling	-0.548703	0.0558644	-5.69627	-0.845619	-0.408482	1.39495e-07	2.8478e-05	72	605
PPCDC	Tbio	CGP-082996	CDK4	Cell cycle	-0.746534	0.124365	-5.73923	-1.23258	-0.598374	1.39839e-07	2.85451e-05	38	87
VPS45	Tbio	Nilotinib	ABL	ABL signaling	-0.101074	0.22673	-5.33538	-0.391968	-0.181012	1.40322e-07	2.86273e-05	273	420
GCLC	Tchem	I-BET-762	BRD2, BRD3, BRD4	Chromatin other	-1.02697	0.1454	-6.68009	-1.56073	-0.831737	1.4036e-07	2.86319e-05	31	648
BRAP	Tbio	KIN001-260	IKKB	Other, kinases	0.260159	0.0203716	6.02547	0.378395	0.75538	1.40667e-07	2.8688e-05	32	336
PPP1R3E	Tdark	AGI-5198	IDH1 (R132H)	Metabolism	-0.707617	-0.028904	-6.52976	-1.0001	-0.526	1.4089e-07	2.87269e-05	22	297
E2F1	Tbio	Uprosertib	AKT1, AKT2, AKT3	PI3K/MTOR signaling	0.498783	-0.0236781	5.51465	0.337276	0.71373	1.41604e-07	2.88594e-05	106	522
GLIPR1L1	Tdark	Afatinib	ERBB2, EGFR	EGFR signaling	0.505616	-0.0449603	5.8197	0.270762	0.55272	1.42409e-07	2.90071e-05	62	1004
IGF1R	Tclin	Dasatinib	ABL, SRC, Ephrins, PDGFR, KIT	Other, kinases	0.239698	-0.144134	5.54195	0.310661	0.655206	1.42458e-07	2.90083e-05	73	372
IGF1R	Tclin	Dasatinib	ABL, SRC, Ephrins, PDGFR, KIT	RTK signaling	0.239698	-0.144134	5.54195	0.310661	0.655206	1.42458e-07	2.90083e-05	73	372
RIF1	Tbio	Trametinib	MEK1, MEK2	ERK MAPK signaling	0.260599	-0.0988818	5.35936	0.239969	0.518029	1.4246e-07	2.90083e-05	189	483
ADAT2	Tbio	Docetaxel	Microtubule stabiliser	Mitosis	-0.175051	0.306477	-5.45851	-0.668631	-0.313725	1.43079e-07	2.9114e-05	833	149
IRF4	Tbio	Mirin	MRE11	Genome integrity	-0.508032	0.116323	-6.06919	-0.844438	-0.424885	1.43693e-07	2.92191e-05	42	610
PAPSS1	Tbio	MK-2206	AKT1, AKT2	PI3K/MTOR signaling	-0.395548	0.0826859	-7.03787	-0.910398	-0.499403	1.43813e-07	2.92388e-05	22	659
MDM2	Tchem	Refametinib	MEK1, MEK2	ERK MAPK signaling	-0.437145	-0.00168396	-5.40249	-0.610367	-0.284323	1.44219e-07	2.9303e-05	170	542
NAMPT	Tchem	TL-2-105	not defined	Other	-0.414754	0.206719	-5.53583	-0.915529	-0.433732	1.44372e-07	2.93309e-05	109	257
EP300	Tchem	JW-7-24-1	LCK	Other, kinases	-0.165713	0.28698	-5.3669	-0.630136	-0.292154	1.45902e-07	2.96015e-05	161	207
AP2M1	Tbio	Methotrexate	Antimetabolite	DNA replication	0.116744	0.507677	-5.57165	-0.649715	-0.309141	1.46048e-07	2.96279e-05	316	58
TUBB8	Tclin	IPA-3	PAK1	Cytoskeleton	0.617925	0.067282	6.84763	0.664317	1.22955	1.46526e-07	2.97081e-05	22	333
MBNL1	Tbio	KIN001-266	MAP3K8	ERK MAPK signaling	-0.27033	0.068235	-5.52905	-0.539139	-0.255183	1.46642e-07	2.97249e-05	52	315
NOC2L	Tbio	BX795	TBK1, PDK1 (PDPK1), IKK, AURKB, AURKC	Other, kinases	0.0240264	-0.250036	6.37916	0.362728	0.699374	1.46826e-07	2.97555e-05	355	21
FAAP20	Tbio	NSC-87877	SHP-1 (PTPN6), SHP-2 (PTPN11)	Other	0.255104	-0.0794272	5.59671	0.322369	0.675498	1.47873e-07	2.99442e-05	56	301
PEX7	Tbio	Palbociclib	CDK4, CDK6	Cell cycle	-1.0595	0.073451	-7.1467	-1.46714	-0.811364	1.48267e-07	3.00062e-05	24	657
ATXN10	Tbio	XMD14-99	ALK, CDK7, LTK, others	Other, kinases	0.366261	-0.0398107	5.54047	0.288937	0.609627	1.48279e-07	3.00062e-05	62	306
WRB	Tbio	Pictilisib	PI3K (class 1)	PI3K/MTOR signaling	-0.00755742	0.325861	-5.32709	-0.454036	-0.209383	1.48381e-07	3.002e-05	745	295
EP300	Tchem	TL-2-105	not defined	Other	-0.190964	0.188604	-5.3998	-0.693686	-0.322971	1.48739e-07	3.00857e-05	161	205
FBXO42	Tbio	Sepantronium bromide	BIRC5	Apoptosis regulation	-0.252038	0.0522761	-5.45898	-0.527327	-0.247371	1.50914e-07	3.04743e-05	107	563
UBE2G2	Tbio	Masitinib	KIT, PDGFRA, PDGFRB	RTK signaling	-0.222824	0.135706	-5.41291	-0.610166	-0.28454	1.51523e-07	3.0579e-05	108	260
OXSM	Tbio	Vinblastine	Microtubule destabiliser	Mitosis	-0.291217	0.0497844	-5.43244	-0.556956	-0.260378	1.51775e-07	3.0614e-05	119	571
MCL1	Tchem	OF-1	BRPF1B, BRPF2	Chromatin histone acetylation	-0.343534	0.169313	-5.37303	-0.752124	-0.348916	1.52252e-07	3.07033e-05	174	139
SMIM7	Tdark	KRAS (G12C) Inhibitor-12	KRAS (G12C)	ERK MAPK signaling	-0.287074	0.0512068	-6.20656	-0.934802	-0.476759	1.52864e-07	3.08059e-05	26	287
SPI1	Tbio	PD173074	FGFR1, FGFR3	RTK signaling	-0.68984	0.0412487	-7.15992	-1.05973	-0.586535	1.53034e-07	3.08332e-05	23	672
PI4KB	Tchem	KIN001-236	Angiopoietin-1 receptor	RTK signaling	-0.29877	0.22877	-5.42564	-0.728821	-0.340409	1.5347e-07	3.09147e-05	128	240
ELMO2	Tbio	Gefitinib	EGFR	EGFR signaling	0.254482	-0.11403	5.33035	0.218064	0.472753	1.54573e-07	3.11121e-05	206	486
KRT6A	Tbio	Afatinib	ERBB2, EGFR	EGFR signaling	0.0978078	-0.0277827	5.45396	0.179353	0.382626	1.54755e-07	3.11382e-05	126	940
COQ5	Tbio	Afatinib	ERBB2, EGFR	EGFR signaling	0.112086	-0.0853596	5.28639	0.136739	0.298209	1.55511e-07	3.12694e-05	391	675
TFG	Tbio	PCI-34051	HDAC8, HDAC6, HDAC1	Chromatin histone acetylation	0.42302	0.0437499	6.43033	0.467611	0.897615	1.5596e-07	3.13493e-05	21	292
GLMN	Tbio	Docetaxel	Microtubule stabiliser	Mitosis	-0.244864	0.0732868	-5.28537	-0.452722	-0.207556	1.56029e-07	3.13597e-05	541	441
ZNF728	Tdark	PD0325901	MEK1, MEK2	ERK MAPK signaling	0.255679	-0.117659	5.44083	0.274422	0.586453	1.56229e-07	3.13929e-05	123	579
NCKAP1	Tbio	PHA-793887	CDK2, CDK7, CDK5	Cell cycle	0.233445	-0.373387	5.46285	0.401539	0.855706	1.56214e-07	3.13929e-05	251	117
MEF2C	Tbio	Dabrafenib	BRAF	ERK MAPK signaling	-0.719564	0.11067	-7.16533	-1.24149	-0.687333	1.56435e-07	3.14273e-05	25	629
CKS1B	Tbio	Refametinib	MEK1, MEK2	ERK MAPK signaling	0.210211	-0.170971	5.42812	0.270712	0.579496	1.57699e-07	3.16599e-05	122	590
RRAGA	Tbio	Nutlin-3a (-)	MDM2	p53 pathway	-0.164996	0.17615	-5.31057	-0.504873	-0.232237	1.58086e-07	3.17342e-05	293	406
VPS33A	Tbio	VX-702	p38	JNK and p38 signaling	0.152055	0.452444	-6.37035	-0.629879	-0.326275	1.59159e-07	3.19245e-05	352	21
ACSL4	Tbio	MIM1	MCL-1	Apoptosis regulation	-0.714284	0.0504889	-6.41368	-1.05885	-0.550696	1.59235e-07	3.19363e-05	33	645
ACSL4	Tbio	MIM1	MCL1	Apoptosis regulation	-0.714284	0.0504889	-6.41368	-1.05885	-0.550696	1.59235e-07	3.19363e-05	33	645
PBX2	Tbio	WYE-125132	mTOR	PI3K/MTOR signaling	-0.463757	0.0963466	-6.05073	-0.99165	-0.497732	1.5937e-07	3.19562e-05	35	330
RNF103	Tbio	Dinaciclib	CDK1, CDK2, CDK5, CDK9	Cell cycle	-0.110399	0.091649	-5.51577	-0.68812	-0.325018	1.59501e-07	3.19755e-05	62	251
PFAS	Tbio	I-BET-762	BRD2, BRD3, BRD4	Chromatin other	-0.180084	0.239598	-5.33625	-0.600404	-0.277115	1.59648e-07	3.1981e-05	239	440
DNAJC13	Tbio	PD0325901	MEK1, MEK2	ERK MAPK signaling	-0.346132	0.0387725	-5.3803	-0.568833	-0.264072	1.59672e-07	3.1981e-05	166	536
IRF4	Tbio	BMS-345541	IKK-1, IKK-2	Other	-0.668561	0.0940992	-6.09862	-1.05931	-0.534301	1.60265e-07	3.20679e-05	42	639
IRF4	Tbio	BMS-345541	IKK1, IKK2	Other, kinases	-0.668561	0.0940992	-6.09862	-1.05931	-0.534301	1.60265e-07	3.20679e-05	42	639
GRB2	Tchem	PD0325901	MEK1, MEK2	ERK MAPK signaling	0.0456813	-0.517795	5.49291	0.364743	0.774465	1.6075e-07	3.21507e-05	580	122
NAPRT	Tchem	Bleomycin	dsDNA break induction	DNA replication	-0.370173	0.0422867	-5.502	-0.722458	-0.340636	1.6082e-07	3.21576e-05	66	285
PRPF4B	Tchem	KIN001-266	MAP3K8	ERK MAPK signaling	0.169968	-0.0843905	5.4062	0.287687	0.617642	1.6094e-07	3.2178e-05	151	216
RUNX1	Tbio	JQ1	BRD2, BRD3, BRD4, BRDT	Chromatin other	-0.740586	0.0502467	-6.92257	-1.0408	-0.565452	1.61215e-07	3.22223e-05	25	714
MDM2	Tchem	Dabrafenib	BRAF	ERK MAPK signaling	-0.340892	0.20934	-5.44019	-0.541811	-0.253466	1.61738e-07	3.23017e-05	155	499
THAP3	Tdark	Vorinostat	HDAC inhibitor Class I, IIa, IIb, IV	Chromatin histone acetylation	-0.842011	0.180508	-7.09255	-1.11848	-0.615718	1.62784e-07	3.24818e-05	23	671
CEP55	Tbio	EPZ004777	DOT1L	Chromatin histone methylation	-0.272384	0.220191	-5.35262	-0.693239	-0.320622	1.63072e-07	3.25249e-05	168	163
MED27	Tbio	Pictilisib	PI3K (class 1)	PI3K/MTOR signaling	0.250993	-0.051372	5.27343	0.184188	0.4025	1.63515e-07	3.26024e-05	476	564
ATG13	Tbio	Dasatinib	ABL, SRC, Ephrins, PDGFR, KIT	Other, kinases	0.23255	-0.0974843	6.76789	0.504413	0.940305	1.63764e-07	3.26485e-05	22	423
ATG13	Tbio	Dasatinib	ABL, SRC, Ephrins, PDGFR, KIT	RTK signaling	0.23255	-0.0974843	6.76789	0.504413	0.940305	1.63764e-07	3.26485e-05	22	423
MCL1	Tchem	I-BRD9	BRD9	Chromatin other	-0.265094	0.286671	-5.36387	-0.754205	-0.349326	1.63954e-07	3.26828e-05	180	139
ARHGEF7	Tbio	EPZ5676	DOT1L	Chromatin histone methylation	0.112293	-0.364915	5.35107	0.29906	0.64678	1.64461e-07	3.27658e-05	158	173
MEPE	Tbio	UMI-77	MCL1	Apoptosis regulation	-0.211229	0.067226	-5.82603	-0.730806	-0.357982	1.64554e-07	3.27807e-05	28	291
TSC1	Tbio	CP466722	ATM	Genome integrity	-0.408683	0.104307	-6.45383	-1.29967	-0.678309	1.65274e-07	3.29059e-05	30	338
ILK	Tchem	Bleomycin (50 uM)	dsDNA break induction	DNA replication	-0.353556	0.141156	-5.33876	-0.69229	-0.319565	1.66022e-07	3.30365e-05	182	185
CMIP	Tbio	KIN001-266	MAP3K8	ERK MAPK signaling	-0.139064	0.0996028	-5.33845	-0.476674	-0.220026	1.66156e-07	3.30596e-05	122	245
SLC20A1	Tbio	UNC0638	G9a and GLP methyltransferases	Chromatin histone methylation	-0.259269	0.107089	-5.4422	-0.607411	-0.284186	1.66258e-07	3.30761e-05	116	616
FAM126B	Tdark	AZD6482	PI3Kbeta	PI3K/MTOR signaling	0.387286	-0.00583046	6.83788	0.42592	0.789484	1.66518e-07	3.31206e-05	22	725
ASH2L	Tbio	Ara-G	Anti-metabolite	Other	0.294007	-0.0137603	5.43291	0.199886	0.427745	1.66651e-07	3.31433e-05	83	280
MIIP	Tbio	CHIR-99021	GSK3A, GSK3B	WNT signaling	0.463263	-0.0211024	6.29332	0.425312	0.827302	1.66752e-07	3.31598e-05	33	677
EXT1	Tbio	PD173074	FGFR1, FGFR3	RTK signaling	-0.430848	0.104939	-5.50769	-0.723078	-0.341102	1.67162e-07	3.32377e-05	114	581
TSC1	Tbio	Dinaciclib	CDK1, CDK2, CDK5, CDK9	Cell cycle	-0.497109	0.0971964	-6.22339	-0.83417	-0.425936	1.6719e-07	3.32397e-05	24	289
CEP55	Tbio	CZC24832	PI3Kgamma	PI3K/MTOR signaling	-0.245965	0.201068	-5.35398	-0.699591	-0.323571	1.6758e-07	3.33061e-05	158	155
ARFRP1	Tbio	Docetaxel	Microtubule stabiliser	Mitosis	-0.183905	0.273157	-5.38792	-0.631189	-0.293233	1.67907e-07	3.33489e-05	806	176
CBFB	Tchem	PD173074	FGFR1, FGFR3	RTK signaling	-0.260324	0.0927492	-5.40063	-0.545167	-0.253689	1.67898e-07	3.33489e-05	149	546
TRMT61A	Tbio	Podophyllotoxin bromide		Unclassified	-0.165065	0.23609	-5.35324	-0.680171	-0.31454	1.69419e-07	3.36292e-05	121	192
PF4	Tbio	Dasatinib	ABL, SRC, Ephrins, PDGFR, KIT	Other, kinases	0.488624	-0.117973	6.37675	0.456424	0.880927	1.70365e-07	3.37851e-05	27	418
PF4	Tbio	Dasatinib	ABL, SRC, Ephrins, PDGFR, KIT	RTK signaling	0.488624	-0.117973	6.37675	0.456424	0.880927	1.70365e-07	3.37851e-05	27	418
ZEB2	Tbio	Piperlongumine	Induces reactive oxygen species	Other	-0.526258	0.0246543	-5.72347	-0.646011	-0.312715	1.70793e-07	3.38626e-05	54	310
ASNA1	Tbio	FR-180204	ERK1, ERK2	ERK MAPK signaling	0.000502494	0.422656	-5.71296	-0.627167	-0.303221	1.7107e-07	3.39025e-05	330	38
QRSL1	Tbio	Pemetrexed	TYMS	DNA replication	-0.0160671	0.287531	-5.35969	-0.538927	-0.249418	1.71564e-07	3.39891e-05	254	108
UBE2J2	Tbio	IC-87114	PI3Kdelta	PI3K/MTOR signaling	-0.302136	0.128936	-5.48837	-0.585361	-0.275428	1.7186e-07	3.40254e-05	93	272
PTAR1	Tdark	UNC0638	G9a and GLP methyltransferases	Chromatin histone methylation	-0.0925222	0.148449	-5.2788	-0.475089	-0.217504	1.72253e-07	3.4092e-05	302	430
SLC26A10	Tdark	Alisertib	AURKA	Mitosis	0.629653	0.00338497	6.64438	0.49213	0.927327	1.72396e-07	3.41127e-05	26	647
PPCDC	Tbio	GNF-2	BCR-ABL	ABL signaling	-0.585517	0.0540541	-5.67089	-0.809753	-0.389552	1.72993e-07	3.42234e-05	38	87
RAB6A	Tchem	BMS-536924	IGF1R, IR	IGF1R signaling	-0.0493577	0.286524	-5.29545	-0.480983	-0.220693	1.73185e-07	3.42505e-05	553	253
TRMT61A	Tbio	Vinblastine	Microtubule destabiliser	Mitosis	-0.214471	0.117513	-5.2838	-0.483711	-0.221588	1.74279e-07	3.44514e-05	263	427
MAST3	Tchem	Nutlin-3a (-)	MDM2	p53 pathway	0.384527	-0.00782347	5.5758	0.292241	0.614463	1.74576e-07	3.44987e-05	73	626
FLII	Tbio	Nutlin-3a (-)	MDM2	p53 pathway	0.186759	-0.133754	5.28306	0.226921	0.495416	1.75209e-07	3.46086e-05	364	335
MCL1	Tchem	ARRY-520	KIF11	Mitosis	-0.231743	0.290721	-5.33009	-0.715259	-0.329669	1.77736e-07	3.50616e-05	203	157
PPP4R3A	Tbio	Torin 2	mTOR	PI3K/MTOR signaling	-0.20085	0.0847754	-6.0679	-0.79912	-0.401569	1.78059e-07	3.51216e-05	27	326
REV3L	Tbio	Fludarabine		Unclassified	-0.0421732	0.351436	-5.94898	-0.734916	-0.364704	1.79143e-07	3.5316e-05	284	29
VPS45	Tbio	PD173074	FGFR1, FGFR3	RTK signaling	-0.193329	0.152336	-5.28808	-0.451273	-0.206813	1.79804e-07	3.54114e-05	272	423
CCND2	Tbio	LGK974	PORCN	WNT signaling	-0.592068	-0.0336903	-5.89096	-0.887033	-0.437424	1.80153e-07	3.54685e-05	48	646
CHCHD3	Tbio	Vinblastine	Microtubule destabiliser	Mitosis	-0.276849	0.0169473	-5.69716	-0.703265	-0.339287	1.80728e-07	3.557e-05	61	629
MED20	Tbio	S-Trityl-L-cysteine	KIF11	Mitosis	0.01677	-0.456598	5.54865	0.47256	0.997096	1.80829e-07	3.5586e-05	89	36
ITPK1	Tbio	Dinaciclib	CDK1, CDK2, CDK5, CDK9	Cell cycle	-0.250169	0.104952	-5.56007	-0.668234	-0.317141	1.81176e-07	3.5635e-05	47	266
SMARCD1	Tbio	Refametinib	MEK1, MEK2	ERK MAPK signaling	0.223474	-0.150275	5.5523	0.338489	0.713896	1.81161e-07	3.5635e-05	85	627
MTG1	Tbio	S-Trityl-L-cysteine	KIF11	Mitosis	-0.546353	0.0964079	-5.54166	-1.05089	-0.49762	1.81299e-07	3.56512e-05	42	83
PIK3CA	Tclin	Gefitinib	EGFR	EGFR signaling	-0.209643	0.124658	-5.29191	-0.496055	-0.227435	1.8266e-07	3.58954e-05	267	425
MTHFD1	Tchem	Selumetinib	MEK1, MEK2	ERK MAPK signaling	0.147333	-0.139914	5.36979	0.248856	0.537192	1.835e-07	3.60408e-05	125	586
PRPF4B	Tchem	Selisistat	SIRT1	Chromatin histone acetylation	0.234774	-0.213195	5.32148	0.297374	0.646046	1.83648e-07	3.60621e-05	152	215
SCAF8	Tbio	PRIMA-1MET	TP53 activation	p53 pathway	-0.309119	0.13281	-6.40387	-1.09331	-0.567657	1.83966e-07	3.61087e-05	25	288
MED12	Tbio	Sepantronium bromide	BIRC5	Apoptosis regulation	0.104884	-0.23416	5.29632	0.218337	0.475951	1.84279e-07	3.61584e-05	470	200
CIR1	Tdark	Docetaxel	Microtubule stabiliser	Mitosis	-0.424971	-0.0500664	-5.4023	-0.581933	-0.27072	1.84587e-07	3.6211e-05	136	846
MCL1	Tchem	AZ960	JAK2, JAK3	Other, kinases	-0.146673	0.470352	-5.33588	-0.795895	-0.367041	1.84741e-07	3.62322e-05	174	139
IKZF3	Tbio	PI-103	PI3Kalpha, DAPK3, CLK4, PIM3, HIPK2	Other, kinases	-0.388693	0.0934423	-6.83181	-1.11262	-0.599608	1.84755e-07	3.62322e-05	21	340
TSC1	Tbio	Dabrafenib	BRAF	ERK MAPK signaling	-0.630604	0.13767	-6.01454	-1.05871	-0.528964	1.84866e-07	3.62499e-05	50	604
LIG3	Tbio	Docetaxel	Microtubule stabiliser	Mitosis	-0.34219	-0.0113647	-5.27662	-0.462079	-0.211395	1.8646e-07	3.65187e-05	269	713
MCL1	Tchem	Ara-G	Anti-metabolite	Other	-0.117158	0.284613	-5.31922	-0.445812	-0.205127	1.86671e-07	3.65562e-05	206	157
NDE1	Tbio	Sabutoclax	BCL2, BCL-XL, BFL1, MCL1	Apoptosis regulation	0.320025	-0.212827	5.3474	0.363292	0.786614	1.87021e-07	3.66127e-05	192	120
ZEB2	Tbio	Dinaciclib	CDK1, CDK2, CDK5, CDK9	Cell cycle	-0.329056	0.110625	-5.68392	-0.749561	-0.360994	1.87198e-07	3.66434e-05	42	271
PARD6B	Tbio	Tubastatin A	HDAC1, HDAC6, HDAC8	Chromatin histone acetylation	0.349971	0.046396	5.58711	0.347829	0.730642	1.88538e-07	3.68616e-05	56	311
PBX2	Tbio	ARRY-520	KIF11	Mitosis	-0.532476	0.0512378	-6.11836	-1.07613	-0.543392	1.88968e-07	3.69377e-05	34	326
NCKAP1	Tbio	KIN001-260	IKKB	Other, kinases	0.236294	-0.377264	5.44587	0.388204	0.82992	1.89025e-07	3.69409e-05	251	117
GPR45	Tbio	Pemetrexed	TYMS	DNA replication	0.398167	0.0504989	6.1158	0.311271	0.616607	1.89321e-07	3.69802e-05	25	337
ITGB1	Tclin	Navitoclax	BCL2, BCL-XL, BCL-W	Apoptosis regulation	0.529772	0.121744	5.40489	0.236176	0.507582	1.8957e-07	3.70233e-05	105	583
TXNRD1	Tclin	Vinblastine	Microtubule destabiliser	Mitosis	-0.138918	0.250759	-5.30612	-0.564709	-0.259356	1.89627e-07	3.70304e-05	460	230
KDSR	Tbio	A-770041	LCK, FYN	Other, kinases	-0.574794	0.257719	-5.71669	-1.23849	-0.598688	1.90585e-07	3.72014e-05	48	77
NMNAT1	Tbio	CI-1040	MEK1, MEK2	ERK MAPK signaling	0.152832	-0.133955	5.37379	0.303187	0.654286	1.91761e-07	3.73997e-05	103	265
NME6	Tbio	Docetaxel	Microtubule stabiliser	Mitosis	-0.421697	-0.058324	-5.4334	-0.607629	-0.283751	1.9173e-07	3.73997e-05	118	864
CHKA	Tchem	VX-11e	ERK2	ERK MAPK signaling	-0.230141	0.14793	-5.2981	-0.52474	-0.240725	1.91714e-07	3.73997e-05	202	480
INS	Tbio	Afatinib	ERBB2, EGFR	EGFR signaling	-0.31133	0.048089	-5.38561	-0.568261	-0.263732	1.91799e-07	3.74018e-05	181	885
EARS2	Tbio	KIN001-260	IKKB	Other, kinases	0.0363932	0.0902492	-5.90942	-0.741699	-0.36636	1.92345e-07	3.74799e-05	335	33
WWTR1	Tbio	Vorinostat	HDAC inhibitor Class I, IIa, IIb, IV	Chromatin histone acetylation	0.347618	-0.0185029	5.2599	0.213458	0.46773	1.92421e-07	3.74906e-05	313	381
PCGF2	Tbio	AR-42	HDAC1	Chromatin histone acetylation	-0.113465	0.160385	-5.37792	-0.602655	-0.279405	1.92777e-07	3.7556e-05	79	283
WDR1	Tbio	Afatinib	ERBB2, EGFR	EGFR signaling	-0.0506769	0.137312	-5.2989	-0.321507	-0.147499	1.93859e-07	3.77585e-05	852	214
FOSL1	Tbio	OF-1	BRPF1B, BRPF2	Chromatin histone acetylation	0.28929	-0.27172	5.41007	0.374726	0.804909	1.93968e-07	3.77758e-05	87	226
SUPT7L	Tbio	UNC0638	G9a and GLP methyltransferases	Chromatin histone methylation	-0.4334	0.0776569	-6.02863	-0.878614	-0.439491	1.9573e-07	3.80779e-05	41	691
SPAG9	Tbio	CHIR-99021	GSK3A, GSK3B	WNT signaling	0.470126	-0.0192683	6.34288	0.41532	0.804799	1.97105e-07	3.83121e-05	30	680
ASNA1	Tbio	BMS-536924	IGF1R, IR	IGF1R signaling	0.00510625	0.512269	-5.55236	-0.671356	-0.318171	1.97573e-07	3.83866e-05	725	81
CTNNB1	Tchem	Bryostatin 1	PKC	Other	0.151316	-0.0494616	5.81844	0.377473	0.772031	1.98149e-07	3.8486e-05	36	319
TRAPPC13	Tdark	Elesclomol	HSP90	Protein stability and degradation	-0.312993	-0.0891846	-5.98777	-0.67744	-0.337377	1.99211e-07	3.86424e-05	22	348
CCDC92	Tbio	GSK1904529A	IGF1R, IR	IGF1R signaling	0.291779	-0.0339143	6.28604	0.386997	0.754034	1.9919e-07	3.86424e-05	29	656
CCDC92	Tbio	GSK1904529A	IGF1R, IR	RTK signaling	0.291779	-0.0339143	6.28604	0.386997	0.754034	1.9919e-07	3.86424e-05	29	656
MCL1	Tchem	I-BET-762	BRD2, BRD3, BRD4	Chromatin other	-0.0776877	0.312594	-5.25451	-0.536124	-0.24444	1.99924e-07	3.87723e-05	384	295
TUBB4B	Tclin	UNC1215	L3MBTL3	Chromatin other	0.208387	-0.213291	5.49985	0.312038	0.662763	2.00274e-07	3.88215e-05	70	286
PAX8	Tchem	Quizartinib	FLT3	RTK signaling	0.703701	-0.00730932	6.66557	0.36738	0.691586	2.01098e-07	3.89455e-05	21	347
CHMP7	Tbio	Dinaciclib	CDK1, CDK2, CDK5, CDK9	Cell cycle	0.0946256	-0.211253	5.5881	0.335027	0.703917	2.0125e-07	3.89665e-05	269	44
SHOC2	Tbio	CI-1040	MEK1, MEK2	ERK MAPK signaling	-0.777673	0.0549125	-5.92137	-1.21101	-0.598791	2.01724e-07	3.905e-05	48	320
CBFB	Tchem	5-Fluorouracil	Antimetabolite (DNA & RNA)	Other	-0.414901	0.127079	-5.38045	-0.740586	-0.343375	2.02435e-07	3.9175e-05	153	546
TADA2B	Tbio	Bleomycin (50 uM)	dsDNA break induction	DNA replication	0.289471	-0.261938	5.37922	0.349307	0.753513	2.03054e-07	3.92695e-05	105	262
GOLT1B	Tbio	Sepantronium bromide	BIRC5	Apoptosis regulation	-0.556529	0.0244892	-6.67312	-0.781868	-0.415585	2.03017e-07	3.92695e-05	24	646
CRKL	Tbio	Oxaliplatin	DNA alkylating agent	DNA replication	0.173561	-0.318927	5.36325	0.315228	0.681424	2.0308e-07	3.92703e-05	487	157
MCL1	Tchem	MK-8776	CHEK1, CHEK2, CDK2	Cell cycle	-0.231977	0.318632	-5.31768	-0.780595	-0.358916	2.04373e-07	3.94864e-05	177	139
ALAS1	Tclin	ACY-1215	HDAC6	Chromatin histone acetylation	-0.352908	0.179862	-6.36588	-1.05235	-0.544127	2.05113e-07	3.95955e-05	27	341
CRKL	Tbio	WH-4-023	SRC, LCK	Other, kinases	-0.237624	0.29814	-5.50861	-0.935105	-0.440683	2.05245e-07	3.96116e-05	80	44
PPCDC	Tbio	UNC1215	L3MBTL3	Chromatin other	-0.636158	-0.0174011	-5.62909	-0.836046	-0.399837	2.05353e-07	3.96248e-05	65	291
MAFK	Tbio	NSC-87877	SHP-1 (PTPN6), SHP-2 (PTPN11)	Other	0.164746	-0.0451806	5.94823	0.364463	0.73505	2.05798e-07	3.97023e-05	31	326
SLC5A3	Tbio	Bortezomib	Proteasome	Protein stability and degradation	-0.255742	0.0321892	-6.55847	-0.757162	-0.398421	2.06213e-07	3.97737e-05	22	420
NMNAT1	Tbio	Gallibiscoquinazole		Unclassified	-0.514847	0.080861	-5.3964	-0.823844	-0.38273	2.06582e-07	3.98321e-05	86	227
TSPAN31	Tbio	Afatinib	ERBB2, EGFR	EGFR signaling	0.154815	-0.0304956	5.46752	0.195208	0.416387	2.07227e-07	3.99352e-05	101	965
SDHA	Tbio	Dasatinib	ABL, SRC, Ephrins, PDGFR, KIT	Other, kinases	0.035108	-0.30308	5.31521	0.281735	0.612985	2.07224e-07	3.99352e-05	292	153
SDHA	Tbio	Dasatinib	ABL, SRC, Ephrins, PDGFR, KIT	RTK signaling	0.035108	-0.30308	5.31521	0.281735	0.612985	2.07224e-07	3.99352e-05	292	153
MDM2	Tchem	Trametinib	MEK1, MEK2	ERK MAPK signaling	-0.347244	0.113229	-5.34735	-0.633272	-0.292303	2.0761e-07	4.00004e-05	162	510
SLC25A22	Tbio	Uprosertib	AKT1, AKT2, AKT3	PI3K/MTOR signaling	-0.393411	0.131357	-5.51525	-0.713185	-0.336351	2.08262e-07	4.01131e-05	80	548
WDR61	Tbio	CHIR-99021	GSK3A, GSK3B	WNT signaling	-0.0366324	0.399018	-5.67691	-0.725983	-0.349145	2.08311e-07	4.01183e-05	648	62
FURIN	Tchem	Foretinib	MET, KDR, TIE2, VEGFR3/FLT4, RON, PDGFR, FGFR1, EGFR	RTK signaling	-0.268148	0.125331	-5.40791	-0.561946	-0.261436	2.08772e-07	4.01898e-05	116	568
CR1L	Tdark	Saracatinib	ABL, SRC	Other, kinases	0.259726	-0.23621	5.52466	0.431629	0.914161	2.09085e-07	4.02458e-05	31	97
CCDC12	Tdark	Pemetrexed	TYMS	DNA replication	0.272323	0.004126	5.35898	0.254128	0.549743	2.09151e-07	4.02499e-05	95	267
PPCDC	Tbio	VX-11e	ERK2	ERK MAPK signaling	-0.373804	0.125218	-5.41337	-0.723973	-0.337049	2.09248e-07	4.02644e-05	122	560
MED24	Tbio	Refametinib	MEK1, MEK2	ERK MAPK signaling	-0.293566	0.0557593	-5.25098	-0.507199	-0.231082	2.09401e-07	4.02895e-05	329	383
TSC1	Tbio	kb NB 142-70	PKD	Other, kinases	-0.490565	0.0842837	-6.35063	-1.19442	-0.616629	2.09523e-07	4.03087e-05	30	338
ARHGAP29	Tbio	Oxaliplatin	DNA alkylating agent	DNA replication	0.562004	0.0225017	6.09358	0.455294	0.904464	2.09567e-07	4.03127e-05	37	607
ATXN2L	Tbio	Vinorelbine	Microtubule destabiliser	Mitosis	-0.47988	0.0173109	-6.56877	-0.982087	-0.517195	2.09924e-07	4.03772e-05	26	647
TNFAIP8L2	Tbio	Gefitinib	EGFR	EGFR signaling	0.32771	-0.01472	7.14712	0.554878	1.00524	2.10111e-07	4.04001e-05	21	671
NOLC1	Tbio	ZSTK474	PI3K (class 1)	PI3K/MTOR signaling	0.189667	-0.264755	5.56228	0.358161	0.755076	2.10133e-07	4.04001e-05	311	56
C19orf53	Tdark	BMS-345541	IKK-1, IKK-2	Other	0.107163	-0.57497	5.70981	0.434316	0.899673	2.10762e-07	4.04864e-05	621	60
C19orf53	Tdark	BMS-345541	IKK1, IKK2	Other, kinases	0.107163	-0.57497	5.70981	0.434316	0.899673	2.10762e-07	4.04864e-05	621	60
C17orf50	Tdark	AZ6102	TNKS1, TNKS2	WNT signaling	-0.0401313	0.063934	-5.98723	-0.707966	-0.35244	2.11616e-07	4.06418e-05	21	293
PFAS	Tbio	BMS-345541	IKK-1, IKK-2	Other	-0.200883	0.18287	-5.26371	-0.569374	-0.259844	2.1194e-07	4.06998e-05	241	440
PFAS	Tbio	BMS-345541	IKK1, IKK2	Other, kinases	-0.200883	0.18287	-5.26371	-0.569374	-0.259844	2.1194e-07	4.06998e-05	241	440
ARHGEF7	Tbio	XMD15-27	CAMK2	Other, kinases	0.207973	-0.251252	5.2939	0.290201	0.633304	2.12565e-07	4.07981e-05	177	191
MCL1	Tchem	Sorafenib	PDGFR, KIT, VEGFR, RAF	Other, kinases	-0.182313	0.322537	-5.29103	-0.543497	-0.248951	2.12609e-07	4.08021e-05	267	176
MCL1	Tchem	Sorafenib	PDGFR, KIT, VEGFR, RAF	RTK signaling	-0.182313	0.322537	-5.29103	-0.543497	-0.248951	2.12609e-07	4.08021e-05	267	176
KIF18A	Tchem	ICL1100013	N-myristoyltransferase 1/2	Other	-0.133475	0.735389	-6.54143	-1.29897	-0.682361	2.13061e-07	4.08758e-05	333	27
HNF1B	Tbio	Docetaxel	Microtubule stabiliser	Mitosis	0.298596	-0.178799	5.36228	0.303045	0.655353	2.13438e-07	4.09437e-05	158	824
ZEB2	Tbio	Afatinib	ERBB2, EGFR	EGFR signaling	0.30939	-0.0669535	5.30243	0.143183	0.312116	2.13613e-07	4.09642e-05	153	913
SSB	Tbio	BX795	TBK1, PDK1 (PDPK1), IKK, AURKB, AURKC	Other, kinases	-0.21313	0.208161	-5.28538	-0.602786	-0.275888	2.13978e-07	4.10212e-05	178	198
PARL	Tchem	Telomerase Inhibitor IX	Telomerase	Genome integrity	-0.311833	0.0457891	-6.0694	-0.756828	-0.379982	2.14495e-07	4.1094e-05	23	296
CLPS	Tbio	rTRAIL	TRAIL receptor agonist	Apoptosis regulation	0.157602	-0.115559	5.4612	0.287616	0.61411	2.14711e-07	4.11311e-05	62	300
FLI1	Tbio	Paclitaxel	Microtubule stabiliser	Mitosis	-0.514823	-0.0372188	-6.67547	-1.22164	-0.64926	2.14809e-07	4.11454e-05	24	420
ERAL1	Tbio	Acetalax		Unclassified	-0.210876	0.170871	-5.306	-0.746803	-0.342744	2.15212e-07	4.11963e-05	185	128
OS9	Tbio	Ibrutinib	BTK	Other, kinases	0.27866	-0.0641369	6.52039	0.470445	0.897292	2.15204e-07	4.11963e-05	22	290
FXN	Tbio	Bleomycin (50 uM)	dsDNA break induction	DNA replication	-0.175012	0.567732	-6.07416	-1.07923	-0.542102	2.15477e-07	4.12383e-05	332	35
CCDC74B	Tdark	GSK690693	AKT1, AKT2, AKT3	PI3K/MTOR signaling	0.32549	0.0535419	5.78242	0.266481	0.547497	2.15514e-07	4.12411e-05	37	330
RAD50	Tbio	Gemcitabine	Pyrimidine antimetabolite	DNA replication	-0.522538	-0.00688752	-6.21976	-0.934356	-0.476238	2.16694e-07	4.14344e-05	33	634
STARD3	Tbio	Uprosertib	AKT1, AKT2, AKT3	PI3K/MTOR signaling	-0.360616	0.0865831	-6.16288	-0.794926	-0.402889	2.17061e-07	4.14886e-05	31	597
MITF	Tchem	Afatinib	ERBB2, EGFR	EGFR signaling	0.592305	-0.0304644	6.48687	0.355067	0.679308	2.17092e-07	4.14902e-05	30	1036
MEF2C	Tbio	Entinostat	HDAC1, HDAC3	Chromatin histone acetylation	-0.756981	0.134081	-6.70273	-1.32355	-0.705012	2.17167e-07	4.15001e-05	25	412
TUBB4B	Tclin	Picolinici-acid	Inflammatory related	Other	0.417779	-0.176641	5.5428	0.414397	0.87589	2.17425e-07	4.15406e-05	60	253
PKM	Tchem	PLX-4720	BRAF	ERK MAPK signaling	0.0380495	0.715048	-6.23935	-0.866691	-0.442581	2.18154e-07	4.16622e-05	1039	37
MTF1	Tbio	SNX-2112	HSP90	Protein stability and degradation	-0.470682	0.0706454	-6.19912	-1.11014	-0.564661	2.18226e-07	4.16694e-05	31	333
COX6A1	Tbio	Trametinib	MEK1, MEK2	ERK MAPK signaling	0.235943	-0.13361	5.25304	0.232023	0.509242	2.18532e-07	4.17182e-05	247	425
[truncated: 162,226 more rows]

## Sheet: Mutations Gene Drug Response
HugoSymbol	DevStage	DRUG_NAME	PUTATIVE_TARGET	PATHWAY_NAME	meanMutated	meanNotMutated	tStat	lowerBound	upperBound	pValue	FDR	numMutated	numNotMutated
TP53	Tchem	Nutlin-3a (-)	MDM2	p53 pathway	0.347476	-0.908027	15.6819	1.09777	1.41324	2.39545e-38	1.08637e-31	524	175
PLEKHA5	Tbio	Paclitaxel	Microtubule stabiliser	Mitosis	-0.88901	-0.0137528	-10.3227	-1.04518	-0.705334	1.76998e-14	2.00677e-08	25	419
PTEN	Tchem	Uprosertib	AKT1, AKT2, AKT3	PI3K/MTOR signaling	-0.496546	0.165751	-7.46425	-0.8376	-0.486994	6.056e-12	3.30864e-06	96	532
BRAF	Tclin	PLX-4720	BRAF	ERK MAPK signaling	-0.554778	0.176934	-6.9872	-0.938278	-0.525147	4.59248e-11	1.8934e-05	170	906
TP53	Tchem	(5Z)-7-Oxozeaenol	TAK1	Other, kinases	0.256983	-0.60863	7.02771	0.621684	1.10954	1.48849e-10	4.82176e-05	270	86
BTN2A1	Tbio	Daporinad	NAMPT	Metabolism	-0.67164	0.054752	-7.93699	-0.910529	-0.542255	3.26534e-10	8.1591e-05	29	470
CTH	Tchem	Docetaxel	Microtubule stabiliser	Mitosis	-0.860536	-0.0706164	-7.83667	-0.992653	-0.587185	4.22587e-10	8.60379e-05	39	943
NOL4	Tbio	Afatinib	ERBB2, EGFR	EGFR signaling	0.453439	-0.0442166	6.90362	0.354607	0.640704	5.03806e-10	8.66072e-05	67	999
PLEKHA5	Tbio	Docetaxel	Microtubule stabiliser	Mitosis	-0.658901	-0.0695814	-7.13264	-0.753904	-0.424735	5.1562e-10	8.66072e-05	54	928
PLEKHA5	Tbio	Vinorelbine	Microtubule destabiliser	Mitosis	-0.751233	0.0416964	-7.65568	-1.00102	-0.584841	6.06307e-10	9.82026e-05	37	636
TBX3	Tbio	Dabrafenib	BRAF	ERK MAPK signaling	0.451677	0.0500721	6.78742	0.284252	0.518958	7.54485e-10	0.000117989	47	607
GIMAP6	Tbio	Afatinib	ERBB2, EGFR	EGFR signaling	0.393341	-0.0371694	6.73747	0.303727	0.557293	1.0671e-09	0.00014579	60	1006
ZBTB38	Tbio	Trametinib	MEK1, MEK2	ERK MAPK signaling	0.545846	-0.0321842	7.16822	0.416822	0.739238	1.12514e-09	0.00014579	40	632
ANKRD9	Tdark	Vinorelbine	Microtubule destabiliser	Mitosis	-0.796092	0.0274722	-8.30788	-1.02538	-0.621745	1.54946e-09	0.000195194	24	649
PRDM10	Tbio	Wee1 Inhibitor	WEE1, CHEK1	Cell cycle	-0.643402	0.0371345	-8.13104	-0.85064	-0.510433	1.77967e-09	0.000218136	22	634
TMC6	Tbio	Trametinib	MEK1, MEK2	ERK MAPK signaling	0.539172	-0.0513848	6.6732	0.414687	0.766426	2.14819e-09	0.000256376	61	611
KBTBD11	Tdark	Daporinad	NAMPT	Metabolism	-0.732977	0.0518572	-7.87725	-0.986815	-0.582853	2.21078e-09	0.00025708	25	474
PTEN	Tchem	Linsitinib	IGF1R	IGF1R signaling	0.448502	0.00530652	6.2658	0.303694	0.582697	2.33698e-09	0.000264961	99	584
BRAF	Tclin	Dabrafenib	BRAF	ERK MAPK signaling	-0.670854	0.217481	-6.40777	-1.16314	-0.613531	3.98665e-09	0.000410908	102	552
MAP1S	Tbio	Oxaliplatin	DNA alkylating agent	DNA replication	-0.673415	0.113361	-6.86416	-1.01601	-0.55754	4.10658e-09	0.000413713	49	595
STON2	Tbio	Vinorelbine	Microtubule destabiliser	Mitosis	-0.731749	0.0417791	-7.08542	-0.992898	-0.554157	4.80965e-09	0.000439241	38	635
ZNF697	Tdark	Wee1 Inhibitor	WEE1, CHEK1	Cell cycle	-0.563089	0.0508085	-6.87119	-0.792711	-0.435084	4.66898e-09	0.000439241	39	617
PEX5L	Tbio	Nutlin-3a (-)	MDM2	p53 pathway	0.708146	0.000768118	7.26443	0.510875	0.903881	6.0468e-09	0.000517414	32	667
POU5F1B	Tbio	Wee1 Inhibitor	WEE1, CHEK1	Cell cycle	-0.511872	0.0439677	-6.8068	-0.719329	-0.392352	6.41312e-09	0.000519362	35	621
COBL	Tbio	PLX-4720	BRAF	ERK MAPK signaling	0.413534	0.0120801	6.02527	0.270092	0.532817	7.68745e-09	0.000590907	132	944
FARP2	Tbio	CHIR-99021	GSK3A, GSK3B	WNT signaling	0.474855	-0.0391293	6.36474	0.353523	0.674446	8.32932e-09	0.00061295	56	654
RAP1GDS1	Tbio	Uprosertib	AKT1, AKT2, AKT3	PI3K/MTOR signaling	-0.763681	0.0988441	-7.74064	-1.08978	-0.635273	9.80415e-09	0.000684046	25	603
BRAP	Tbio	PLX-4720	BRAF	ERK MAPK signaling	0.68147	0.0404791	7.08349	0.458344	0.823638	1.13622e-08	0.000757781	35	1041
KRAS	Tclin	Refametinib	MEK1, MEK2	ERK MAPK signaling	-0.5	-0.00827895	-5.92087	-0.655361	-0.328082	1.16525e-08	0.000765876	141	571
RARA	Tclin	Sepantronium bromide	BIRC5	Apoptosis regulation	-0.637388	0.0274933	-7.31364	-0.849391	-0.480372	1.4481e-08	0.000912124	24	646
AK7	Tbio	Vinblastine	Microtubule destabiliser	Mitosis	-0.64431	0.0259438	-6.81015	-0.868137	-0.472371	1.43363e-08	0.000912124	36	654
PPP4R4	Tdark	Afatinib	ERBB2, EGFR	EGFR signaling	0.484473	-0.0384463	6.40184	0.359948	0.68589	1.61981e-08	0.00100631	52	1014
PPFIA3	Tbio	Vinorelbine	Microtubule destabiliser	Mitosis	-0.530982	0.0508385	-6.14629	-0.76987	-0.393771	2.10048e-08	0.00123713	61	612
TP53	Tchem	Dabrafenib	BRAF	ERK MAPK signaling	0.219805	-0.356007	5.83701	0.381194	0.770431	2.33637e-08	0.00130811	494	160
PRSS56	Tbio	Vinblastine	Microtubule destabiliser	Mitosis	-0.663935	0.0115317	-7.5434	-0.85854	-0.492395	2.44263e-08	0.00135093	21	669
GHR	Tclin	Dasatinib	ABL, SRC, Ephrins, PDGFR, KIT	Other, kinases	0.690503	-0.119388	7.43621	0.587546	1.03224	2.60214e-08	0.00138835	21	424
GHR	Tclin	Dasatinib	ABL, SRC, Ephrins, PDGFR, KIT	RTK signaling	0.690503	-0.119388	7.43621	0.587546	1.03224	2.60214e-08	0.00138835	21	424
TMEM168	Tdark	Sepantronium bromide	BIRC5	Apoptosis regulation	-0.481393	0.0411096	-6.1748	-0.690897	-0.354108	2.5859e-08	0.00138835	48	622
NDRG4	Tbio	PLX-4720	BRAF	ERK MAPK signaling	0.815346	0.0344777	6.83523	0.550117	1.01162	2.88761e-08	0.00152275	37	1039
SNRNP200	Tchem	MK-1775	WEE1, PLK1	Cell cycle	-0.7822	-0.00343935	-6.86562	-1.00808	-0.54944	3.03611e-08	0.00157958	24	298
ZNF155	Tdark	Uprosertib	AKT1, AKT2, AKT3	PI3K/MTOR signaling	-0.852869	0.0978121	-7.73423	-1.20344	-0.697926	3.48621e-08	0.0017374	22	606
SNX27	Tbio	Docetaxel	Microtubule stabiliser	Mitosis	-0.960701	-0.0804753	-7.58459	-1.11834	-0.642113	3.67236e-08	0.00179395	24	958
ZNF697	Tdark	Vinblastine	Microtubule destabiliser	Mitosis	-0.582169	0.0253098	-6.41699	-0.79729	-0.417668	3.6788e-08	0.00179395	39	651
PTEN	Tchem	AZD6482	PI3Kbeta	PI3K/MTOR signaling	-0.509408	0.0937597	-5.81585	-0.808211	-0.398125	3.91983e-08	0.00180176	109	638
IL36G	Tbio	Afatinib	ERBB2, EGFR	EGFR signaling	0.56607	-0.0262741	7.26087	0.425876	0.758813	3.89135e-08	0.00180176	24	1042
ADH1A	Tclin	Docetaxel	Microtubule stabiliser	Mitosis	-0.718392	-0.0778536	-6.56839	-0.836865	-0.444211	4.16437e-08	0.00180176	37	945
PTEN	Tchem	Ipatasertib	AKT1, AKT, AKT3	PI3K/MTOR signaling	-0.641273	0.146103	-6.13655	-1.04309	-0.531665	3.94253e-08	0.00180176	48	271
ZNF320	Tdark	PLX-4720	BRAF	ERK MAPK signaling	0.573556	0.0435982	6.59266	0.368122	0.691794	3.8299e-08	0.00180176	36	1040
FBXO31	Tbio	Vinorelbine	Microtubule destabiliser	Mitosis	-0.856933	0.0256424	-7.67912	-1.11899	-0.646157	4.17673e-08	0.00180176	21	652
ZAR1	Tbio	Vorinostat	HDAC inhibitor Class I, IIa, IIb, IV	Chromatin histone acetylation	-0.653547	0.171589	-7.65759	-1.04664	-0.603632	4.0083e-08	0.00180176	21	673
NOX3	Tbio	CHIR-99021	GSK3A, GSK3B	WNT signaling	0.565025	-0.0358255	6.28368	0.409525	0.792175	4.30944e-08	0.00180961	44	666
PTEN	Tchem	AZD5363	AKT1, AKT2, AKT3, ROCK2	Other, kinases	-0.681534	0.119767	-6.07339	-1.06429	-0.538309	5.29413e-08	0.0021061	48	271
KCNA7	Tclin	BMS-345541	IKK-1, IKK-2	Other	-0.799627	0.0766585	-7.34498	-1.1207	-0.631873	5.44159e-08	0.00211476	23	658
KCNA7	Tclin	BMS-345541	IKK1, IKK2	Other, kinases	-0.799627	0.0766585	-7.34498	-1.1207	-0.631873	5.44159e-08	0.00211476	23	658
ZBTB38	Tbio	Refametinib	MEK1, MEK2	ERK MAPK signaling	0.36602	-0.135973	6.12249	0.338307	0.66568	5.59488e-08	0.00213222	43	669
MFSD1	Tdark	Trametinib	MEK1, MEK2	ERK MAPK signaling	0.704395	-0.0215436	7.33409	0.523115	0.928763	5.76762e-08	0.00216172	22	650
RAP1GAP2	Tbio	PLX-4720	BRAF	ERK MAPK signaling	0.641907	0.0336288	6.22763	0.412712	0.803845	5.96845e-08	0.00217026	49	1027
VPS13B	Tbio	Trametinib	MEK1, MEK2	ERK MAPK signaling	0.347647	-0.0774911	5.60582	0.275714	0.574563	5.89073e-08	0.00217026	126	546
ASIC3	Tchem	Uprosertib	AKT1, AKT2, AKT3	PI3K/MTOR signaling	-0.817566	0.105671	-6.99794	-1.19188	-0.654591	5.98183e-08	0.00217026	28	600
ANKRD9	Tdark	Docetaxel	Microtubule stabiliser	Mitosis	-0.738747	-0.0777561	-6.48277	-0.866551	-0.455431	6.9228e-08	0.00236058	36	946
RNF217	Tbio	Docetaxel	Microtubule stabiliser	Mitosis	-0.690614	-0.0815194	-6.53023	-0.797382	-0.420807	7.15841e-08	0.00240476	33	949
CTH	Tchem	Paclitaxel	Microtubule stabiliser	Mitosis	-0.825617	-0.021374	-6.89381	-1.04168	-0.56681	7.49048e-08	0.00248432	23	421
DHX30	Tchem	Sepantronium bromide	BIRC5	Apoptosis regulation	-0.572561	0.0335288	-6.35706	-0.797852	-0.414327	7.50481e-08	0.00248432	33	637
GPR179	Tdark	TAK-715	p38alpha, p38beta	JNK and p38 signaling	-0.669603	0.0444446	-6.08378	-0.948625	-0.479469	7.82059e-08	0.00257009	42	326
TIPARP	Tbio	5-Fluorouracil	Antimetabolite (DNA & RNA)	Other	-0.680645	0.0469626	-6.37719	-0.957342	-0.497873	8.23483e-08	0.00262035	37	662
PCDHGA4	Tdark	Dabrafenib	BRAF	ERK MAPK signaling	0.453442	0.0519199	5.92762	0.266629	0.536416	8.27841e-08	0.00262035	44	610
GPR15	Tbio	PLX-4720	BRAF	ERK MAPK signaling	0.580962	0.0489687	6.90018	0.374952	0.689035	8.21908e-08	0.00262035	25	1051
NFATC2	Tbio	Vinorelbine	Microtubule destabiliser	Mitosis	-0.534089	0.0511482	-5.86482	-0.783598	-0.386876	8.07908e-08	0.00262035	61	612
URGCP	Tbio	Vinorelbine	Microtubule destabiliser	Mitosis	-0.641125	0.0417328	-6.17478	-0.90443	-0.461286	8.09325e-08	0.00262035	43	630
ZBTB16	Tbio	YK-4-279	RNA helicase A	Other	-0.571792	0.0204798	-6.73511	-0.77079	-0.413754	8.37798e-08	0.00262035	24	607
RB1	Tchem	Palbociclib	CDK4, CDK6	Cell cycle	0.548082	-0.0369174	5.7312	0.38275	0.787248	8.58366e-08	0.00265595	82	599
GBA2	Tchem	PLX-4720	BRAF	ERK MAPK signaling	0.634497	0.0380477	6.26319	0.405114	0.787784	8.91223e-08	0.00273095	42	1034
HS6ST2	Tbio	Vinblastine	Microtubule destabiliser	Mitosis	-0.515033	0.0092085	-6.58223	-0.685484	-0.362999	9.16356e-08	0.00278911	24	666
CCDC74B	Tdark	Afatinib	ERBB2, EGFR	EGFR signaling	0.378188	-0.0346242	5.852	0.272511	0.553112	9.30268e-08	0.00279466	56	1010
ALX4	Tbio	Vinblastine	Microtubule destabiliser	Mitosis	-0.612838	0.0136737	-6.73359	-0.815567	-0.437456	9.55377e-08	0.00285049	25	665
HABP2	Tbio	Alisertib	AURKA	Mitosis	0.630305	-0.00848905	6.22043	0.432529	0.845058	9.93104e-08	0.00290571	38	635
MYLK3	Tchem	YK-4-279	RNA helicase A	Other	-0.631649	0.0250101	-6.67867	-0.856318	-0.457001	1.03417e-07	0.00300646	26	605
NTNG2	Tbio	Vinorelbine	Microtubule destabiliser	Mitosis	-0.593558	0.0305608	-6.23286	-0.825443	-0.422796	1.09746e-07	0.00313027	35	638
HPS6	Tbio	Selumetinib	MEK1, MEK2	ERK MAPK signaling	0.590208	-0.118313	6.56616	0.489774	0.927268	1.15667e-07	0.00320636	29	682
ACOT4	Tbio	Trametinib	MEK1, MEK2	ERK MAPK signaling	0.53284	-0.0304698	6.10029	0.378121	0.748498	1.22885e-07	0.00331725	39	633
ANKRD9	Tdark	YK-4-279	RNA helicase A	Other	-0.746342	0.0235761	-7.17095	-0.990557	-0.549278	1.25259e-07	0.00336131	21	610
OR4N2	Tdark	PLX-4720	BRAF	ERK MAPK signaling	0.542968	0.0328859	5.8289	0.33572	0.684445	1.35635e-07	0.00357628	60	1016
PIK3CA	Tclin	Uprosertib	AKT1, AKT2, AKT3	PI3K/MTOR signaling	-0.350703	0.153654	-5.48717	-0.685786	-0.322929	1.4423e-07	0.00370361	111	517
CHGB	Tbio	Pevonedistat	NAE	Other	-0.849257	-0.0045978	-6.42187	-1.11091	-0.578404	1.49641e-07	0.00377023	32	569
PPP6R1	Tbio	Vinorelbine	Microtubule destabiliser	Mitosis	-0.625004	0.0292097	-6.27829	-0.864432	-0.443996	1.50886e-07	0.00378058	32	641
CEP164	Tbio	Trametinib	MEK1, MEK2	ERK MAPK signaling	0.455926	-0.0422585	5.70706	0.324707	0.671662	1.52708e-07	0.00380522	60	612
FRRS1	Tdark	Sepantronium bromide	BIRC5	Apoptosis regulation	-0.500838	0.0273257	-6.14812	-0.700931	-0.355396	1.5378e-07	0.00381099	30	640
ZNF850	Tdark	PLX-4720	BRAF	ERK MAPK signaling	0.4095	0.030318	5.53509	0.24366	0.514705	1.63651e-07	0.00396919	88	988
PKD2L1	Tchem	Vorinostat	HDAC inhibitor Class I, IIa, IIb, IV	Chromatin histone acetylation	-0.591354	0.188181	-6.22556	-1.03195	-0.527122	1.62151e-07	0.00396919	37	657
HNRNPH1	Tbio	I-BET-762	BRD2, BRD3, BRD4	Chromatin other	0.824148	0.0673546	6.93348	0.533053	0.980533	1.67952e-07	0.00403007	22	657
TTC28	Tdark	WIKI4	TNKS1, TNKS2	WNT signaling	-0.549871	0.065512	-5.723	-0.829348	-0.401418	1.72606e-07	0.00411994	43	275
SLC24A4	Tbio	Afatinib	ERBB2, EGFR	EGFR signaling	0.360872	-0.0297961	5.79574	0.256255	0.525081	1.74392e-07	0.00414077	46	1020
SIK3	Tchem	Selumetinib	MEK1, MEK2	ERK MAPK signaling	0.396966	-0.134241	5.68197	0.345373	0.717042	1.75618e-07	0.00414818	60	651
OR2T10	Tdark	Dabrafenib	BRAF	ERK MAPK signaling	0.600525	0.0564728	6.42689	0.372419	0.715685	1.80742e-07	0.00416084	27	627
FOXD2	Tbio	Daporinad	NAMPT	Metabolism	-0.780935	0.0473965	-6.99155	-1.07163	-0.585032	1.79843e-07	0.00416084	21	478
ELL	Tbio	Wee1 Inhibitor	WEE1, CHEK1	Cell cycle	-0.648806	0.0416784	-6.5535	-0.904739	-0.47623	1.79772e-07	0.00416084	26	630
KRAS	Tclin	Selumetinib	MEK1, MEK2	ERK MAPK signaling	-0.47227	0.0027925	-5.38797	-0.648834	-0.301292	1.83305e-07	0.00417745	138	573
FAM110B	Tbio	Afatinib	ERBB2, EGFR	EGFR signaling	0.446431	-0.0388885	5.74793	0.317078	0.653561	1.90169e-07	0.00427049	57	1009
KPNA7	Tbio	Afatinib	ERBB2, EGFR	EGFR signaling	0.443914	-0.0377915	5.76599	0.315154	0.648258	1.90213e-07	0.00427049	55	1011
ZNF697	Tdark	Vinorelbine	Microtubule destabiliser	Mitosis	-0.661642	0.0386866	-6.05084	-0.932932	-0.467726	1.9692e-07	0.00437773	39	634
CRBN	Tclin	Luminespib	HSP90	Protein stability and degradation	-0.580924	0.0482689	-6.59875	-0.823483	-0.434902	2.02533e-07	0.0044667	23	659
LRAT	Tbio	Luminespib	HSP90	Protein stability and degradation	-0.779046	0.0526595	-7.06514	-1.07409	-0.589326	2.02892e-07	0.0044667	21	661
EXT1	Tbio	Vinorelbine	Microtubule destabiliser	Mitosis	-0.628596	0.038759	-5.97201	-0.891533	-0.443177	2.05717e-07	0.00450701	41	632
ERICH1	Tdark	Sepantronium bromide	BIRC5	Apoptosis regulation	-0.57429	0.0223781	-6.63344	-0.780137	-0.413199	2.07577e-07	0.0045259	21	649
TNPO2	Tbio	Trametinib	MEK1, MEK2	ERK MAPK signaling	0.598605	-0.0266199	6.25553	0.423173	0.827276	2.13311e-07	0.00457765	31	641
LARP1	Tbio	Wee1 Inhibitor	WEE1, CHEK1	Cell cycle	-0.505217	0.0507549	-5.84028	-0.746313	-0.365632	2.13988e-07	0.00457765	43	613
HIBCH	Tbio	Sepantronium bromide	BIRC5	Apoptosis regulation	-0.649639	0.0248163	-6.76783	-0.878501	-0.47041	2.26227e-07	0.00474984	21	649
LMOD3	Tbio	Vinorelbine	Microtubule destabiliser	Mitosis	-0.642662	0.0290433	-6.21335	-0.89018	-0.453229	2.34678e-07	0.00488208	31	642
EVC	Tbio	Luminespib	HSP90	Protein stability and degradation	-0.502143	0.077166	-5.64361	-0.783562	-0.375056	2.40014e-07	0.00490312	59	623
CATSPERG	Tdark	PLX-4720	BRAF	ERK MAPK signaling	0.471631	0.0388028	5.68182	0.281071	0.584586	2.41421e-07	0.00490974	56	1020
ELMO2	Tbio	Vorinostat	HDAC inhibitor Class I, IIa, IIb, IV	Chromatin histone acetylation	-0.621272	0.172942	-6.77996	-1.03441	-0.554023	2.58349e-07	0.00517402	23	671
ERMP1	Tbio	Oxaliplatin	DNA alkylating agent	DNA replication	-0.674595	0.103003	-5.99446	-1.03846	-0.51674	2.60749e-07	0.00518652	41	603
SLC2A4RG	Tbio	Docetaxel	Microtubule stabiliser	Mitosis	-0.825621	-0.0791844	-6.39547	-0.983609	-0.509266	2.62704e-07	0.0052026	30	952
ADH1A	Tclin	YK-4-279	RNA helicase A	Other	-0.674416	0.0233878	-6.64354	-0.912565	-0.483043	2.68504e-07	0.00529434	23	608
CASP8	Tchem	Docetaxel	Microtubule stabiliser	Mitosis	-0.648583	-0.0561367	-5.54886	-0.804507	-0.380386	2.76272e-07	0.00540054	76	906
MROH6	Tdark	Trametinib	MEK1, MEK2	ERK MAPK signaling	0.642164	-0.0245659	6.40185	0.454964	0.878495	2.7754e-07	0.00540205	27	645
SEC31A	Tbio	Luminespib	HSP90	Protein stability and degradation	-0.540423	0.0577477	-5.97744	-0.79942	-0.396922	2.78787e-07	0.00540312	35	647
GPRASP1	Tbio	Sepantronium bromide	BIRC5	Apoptosis regulation	-0.529424	0.0312941	-5.96599	-0.749686	-0.37175	2.82005e-07	0.00544223	33	637
GPR45	Tbio	PLX-4720	BRAF	ERK MAPK signaling	0.58362	0.0385328	5.86423	0.358699	0.731475	2.87696e-07	0.00548209	45	1031
KBTBD3	Tdark	Afatinib	ERBB2, EGFR	EGFR signaling	0.576482	-0.0335391	6.08816	0.40784	0.812201	2.91695e-07	0.00548256	36	1030
ARHGAP32	Tbio	Sepantronium bromide	BIRC5	Apoptosis regulation	-0.419718	0.0554485	-5.431	-0.64838	-0.301952	2.94402e-07	0.00548256	73	597
CTH	Tchem	Vinorelbine	Microtubule destabiliser	Mitosis	-0.760425	0.0298061	-6.43857	-1.04013	-0.540328	2.93129e-07	0.00548256	27	646
RFTN1	Tbio	Selumetinib	MEK1, MEK2	ERK MAPK signaling	0.434012	-0.113276	6.02081	0.364123	0.730454	3.08145e-07	0.00558989	31	680
ZBTB45	Tdark	BMS-536924	IGF1R, IR	IGF1R signaling	0.606652	0.0258068	5.84829	0.381659	0.780032	3.10877e-07	0.00561699	42	764
SIDT1	Tbio	Daporinad	NAMPT	Metabolism	-0.816235	0.0489473	-6.84684	-1.12515	-0.605214	3.16132e-07	0.00568928	21	478
DENND5A	Tbio	LCL161	XIAP, IAP1, IAP2	Apoptosis regulation	0.473135	-0.0240905	5.6735	0.322312	0.672138	3.20455e-07	0.00571779	42	635
DENND5A	Tbio	LCL161	XIAP, cIAP1, cIAP2	Apoptosis regulation	0.473135	-0.0240905	5.6735	0.322312	0.672138	3.20455e-07	0.00571779	42	635
OR4A15	Tdark	PLX-4720	BRAF	ERK MAPK signaling	0.509945	0.0272343	5.50266	0.308542	0.65688	3.20156e-07	0.00571779	76	1000
ITGB6	Tbio	UNC0638	G9a and GLP methyltransferases	Chromatin histone methylation	-0.64083	0.0764698	-6.32934	-0.947638	-0.486961	3.26939e-07	0.00575033	28	704
STARD8	Tbio	Ulixertinib	ERK1, ERK2	ERK MAPK signaling	-0.730797	0.0608822	-5.90571	-1.06107	-0.522294	3.26226e-07	0.00575033	42	594
ADCY6	Tchem	Daporinad	NAMPT	Metabolism	-0.622791	0.0575278	-6.00084	-0.908786	-0.451852	3.33536e-07	0.0058178	33	466
TCTE1	Tbio	Oxaliplatin	DNA alkylating agent	DNA replication	-0.703197	0.0827894	-6.60887	-1.02945	-0.542527	3.36961e-07	0.005855	24	620
RASGEF1A	Tdark	Refametinib	MEK1, MEK2	ERK MAPK signaling	0.701873	-0.133826	6.6766	0.579025	1.09237	3.40948e-07	0.00585697	24	688
UBN1	Tbio	Vorinostat	HDAC inhibitor Class I, IIa, IIb, IV	Chromatin histone acetylation	-0.408374	0.199144	-5.58144	-0.824244	-0.390792	3.39204e-07	0.00585697	60	634
BRAF	Tclin	Ulixertinib	ERK1, ERK2	ERK MAPK signaling	-0.445331	0.0883124	-5.35966	-0.730539	-0.336748	3.46302e-07	0.0058821	95	541
TCTE1	Tbio	Vinorelbine	Microtubule destabiliser	Mitosis	-0.747807	0.0244967	-6.62381	-1.01113	-0.533479	3.4599e-07	0.0058821	23	650
AP4E1	Tdark	VX-11e	ERK2	ERK MAPK signaling	0.62604	0.0134963	6.29789	0.414914	0.810173	3.48251e-07	0.00589313	25	657
SLC45A4	Tdark	AT7867	AKT	PI3K/MTOR signaling	-0.693037	0.089442	-6.34225	-1.0335	-0.531462	3.54802e-07	0.00594925	23	345
ARRDC5	Tbio	Afatinib	ERBB2, EGFR	EGFR signaling	0.466954	-0.0375479	5.66733	0.326728	0.682275	3.55503e-07	0.00594925	52	1014
ZFP28	Tbio	MK-1775	WEE1, PLK1	Cell cycle	-0.616599	-0.0227547	-6.00782	-0.793216	-0.394473	3.62933e-07	0.0060291	21	301
GIF	Tbio	Nutlin-3a (-)	MDM2	p53 pathway	0.634517	0.0108458	6.35918	0.423989	0.823355	3.66655e-07	0.0060488	25	674
SEC31A	Tbio	Vinorelbine	Microtubule destabiliser	Mitosis	-0.624779	0.0302203	-6.00894	-0.874887	-0.435111	3.66787e-07	0.0060488	33	640
ACIN1	Tbio	Refametinib	MEK1, MEK2	ERK MAPK signaling	0.389641	-0.139072	5.68769	0.342902	0.714524	3.70597e-07	0.00608949	45	667
FMO5	Tbio	LCL161	XIAP, IAP1, IAP2	Apoptosis regulation	0.692629	-0.0162804	6.57791	0.488253	0.929565	3.72753e-07	0.00610282	22	655
FMO5	Tbio	LCL161	XIAP, cIAP1, cIAP2	Apoptosis regulation	0.692629	-0.0162804	6.57791	0.488253	0.929565	3.72753e-07	0.00610282	22	655
KRT75	Tbio	SB52334	ALK5	Other, kinases	0.797388	0.0314193	6.2625	0.517514	1.01442	3.74355e-07	0.00610699	24	341
ACIN1	Tbio	Trametinib	MEK1, MEK2	ERK MAPK signaling	0.544269	-0.0366806	5.73008	0.378007	0.783892	3.7726e-07	0.00613232	45	627
SLC22A16	Tbio	Vorinostat	HDAC inhibitor Class I, IIa, IIb, IV	Chromatin histone acetylation	-0.578664	0.192159	-5.88812	-1.03409	-0.50756	3.7997e-07	0.00615432	41	653
ZNF444	Tdark	Dabrafenib	BRAF	ERK MAPK signaling	0.445692	0.0649619	5.97452	0.252251	0.50921	3.85235e-07	0.00619534	24	630
KDM1A	Tchem	Afatinib	ERBB2, EGFR	EGFR signaling	0.534498	-0.027164	6.29066	0.38	0.743324	4.1381e-07	0.00653134	27	1039
MMP2	Tchem	Afatinib	ERBB2, EGFR	EGFR signaling	0.404396	-0.0365139	5.52634	0.282032	0.599788	4.31898e-07	0.00663968	57	1009
GPATCH4	Tdark	Vorinostat	HDAC inhibitor Class I, IIa, IIb, IV	Chromatin histone acetylation	-0.628361	0.173185	-6.59956	-1.05077	-0.552322	4.46907e-07	0.00675592	23	671
COL12A1	Tbio	Refametinib	MEK1, MEK2	ERK MAPK signaling	0.308202	-0.177246	5.27358	0.303572	0.667325	4.55239e-07	0.0068363	105	607
DOCK7	Tbio	Fulvestrant		Hormone-related	-0.582743	0.0488182	-5.41815	-0.862981	-0.400142	4.56796e-07	0.00683704	74	559
DOCK7	Tbio	Fulvestrant	ESR	Hormone-related	-0.582743	0.0488182	-5.41815	-0.862981	-0.400142	4.56796e-07	0.00683704	74	559
ZBTB16	Tbio	Docetaxel	Microtubule stabiliser	Mitosis	-0.614595	-0.0773697	-5.68517	-0.726448	-0.348002	4.68096e-07	0.00691489	45	937
TRAPPC9	Tbio	Uprosertib	AKT1, AKT2, AKT3	PI3K/MTOR signaling	-0.429128	0.133492	-5.37605	-0.770142	-0.355098	4.67329e-07	0.00691489	77	551
FERMT3	Tbio	YK-4-279	RNA helicase A	Other	-0.490584	0.018107	-6.05198	-0.678798	-0.338585	4.6662e-07	0.00691489	25	606
RSPH10B	Tdark	PLX-4720	BRAF	ERK MAPK signaling	0.791167	0.0439686	6.55429	0.513368	0.981029	4.80319e-07	0.00704953	25	1051
CASZ1	Tbio	Oxaliplatin	DNA alkylating agent	DNA replication	-0.382919	0.122571	-5.29793	-0.694299	-0.31668	5.02532e-07	0.00723505	88	556
RNPC3	Tbio	PLX-4720	BRAF	ERK MAPK signaling	0.478385	0.0439686	5.67075	0.280998	0.587836	5.01369e-07	0.00723505	43	1033
INHA	Tbio	PLX-4720	BRAF	ERK MAPK signaling	0.629539	0.0500188	6.69447	0.401236	0.757804	5.1313e-07	0.00728389	21	1055
GMPR	Tbio	Trametinib	MEK1, MEK2	ERK MAPK signaling	0.766733	-0.0248713	6.58143	0.544571	1.03864	5.13955e-07	0.00728389	23	649
BRAF	Tclin	Refametinib	MEK1, MEK2	ERK MAPK signaling	-0.552899	-0.0212851	-5.24645	-0.731837	-0.331391	5.22626e-07	0.00736077	113	599
PCDH8	Tbio	BMS-345541	IKK-1, IKK-2	Other	-0.504147	0.0974138	-5.48197	-0.820121	-0.383	5.28876e-07	0.00738407	57	624
PCDH8	Tbio	BMS-345541	IKK1, IKK2	Other, kinases	-0.504147	0.0974138	-5.48197	-0.820121	-0.383	5.28876e-07	0.00738407	57	624
SMURF2	Tchem	Trametinib	MEK1, MEK2	ERK MAPK signaling	0.733623	-0.0248666	6.46103	0.517994	0.998986	5.39913e-07	0.00746515	24	648
KRAS	Tclin	Ibrutinib	BTK	Other, kinases	0.436047	-0.15565	5.31302	0.371051	0.812343	5.49994e-07	0.0075356	61	251
ZNF197	Tdark	Dabrafenib	BRAF	ERK MAPK signaling	0.394858	0.0544716	5.38527	0.214844	0.465929	5.55836e-07	0.00759272	47	607
SPIRE1	Tbio	Afatinib	ERBB2, EGFR	EGFR signaling	0.572648	-0.0310606	6.02147	0.400626	0.806792	5.67798e-07	0.00768666	32	1034
PTEN	Tchem	Afuresertib	AKT1, AKT2, AKT3	PI3K/MTOR signaling	-0.674501	0.0879282	-5.54062	-1.03721	-0.487646	5.7675e-07	0.00773246	48	271
STIL	Tbio	Daporinad	NAMPT	Metabolism	-0.58692	0.0522445	-5.86604	-0.858962	-0.419368	5.89938e-07	0.00782292	31	468
NSUN7	Tdark	Afatinib	ERBB2, EGFR	EGFR signaling	0.483951	-0.0283156	5.92813	0.337626	0.686907	5.94007e-07	0.00783924	32	1034
FZD6	Tbio	Mirin	MRE11	Genome integrity	-0.80027	0.115428	-6.23336	-1.21522	-0.616174	6.13876e-07	0.00801109	28	624
TSC22D4	Tbio	Vinorelbine	Microtubule destabiliser	Mitosis	-0.751279	0.0355136	-5.99145	-1.05276	-0.520823	6.16494e-07	0.00801109	32	641
HS3ST2	Tbio	Afatinib	ERBB2, EGFR	EGFR signaling	0.494167	-0.0321952	5.74677	0.342175	0.71055	6.20231e-07	0.00802676	39	1027
DCAF12L1	Tdark	CHIR-99021	GSK3A, GSK3B	WNT signaling	0.50011	-0.0404652	5.46071	0.34328	0.73787	6.24181e-07	0.00802676	55	655
CTNNA2	Tbio	PLX-4720	BRAF	ERK MAPK signaling	0.349872	0.0171044	5.12591	0.204861	0.460675	6.24779e-07	0.00802676	143	933
LRRC14	Tdark	Afatinib	ERBB2, EGFR	EGFR signaling	0.459215	-0.0323037	5.65386	0.317146	0.66589	6.4101e-07	0.00818889	42	1024
ELMO1	Tbio	BAM7	Bax activator	Other	0.598294	-0.0311609	5.79875	0.410721	0.848189	6.54602e-07	0.00830151	26	337
PSD4	Tbio	PLX-4720	BRAF	ERK MAPK signaling	0.545069	0.0387421	5.5853	0.324859	0.687794	6.52627e-07	0.00830151	48	1028
MAMDC4	Tdark	Dinaciclib	CDK1, CDK2, CDK5, CDK9	Cell cycle	-0.486938	0.0963518	-5.68912	-0.789206	-0.377373	6.57315e-07	0.00830362	24	289
INSL3	Tbio	Docetaxel	Microtubule stabiliser	Mitosis	-0.740441	-0.0880363	-6.58117	-0.856538	-0.448271	6.68351e-07	0.00841958	21	961
ZFAND4	Tdark	Trametinib	MEK1, MEK2	ERK MAPK signaling	0.783422	-0.0242183	6.58263	0.554973	1.06031	6.70322e-07	0.00842102	22	650
DNMT1	Tclin	Dactinomycin		Other	-0.556763	0.0475726	-5.47354	-0.824618	-0.384053	6.74515e-07	0.00842701	52	573
DNMT1	Tclin	Dactinomycin	RNA polymerase	Other	-0.556763	0.0475726	-5.47354	-0.824618	-0.384053	6.74515e-07	0.00842701	52	573
TCTE1	Tbio	Wee1 Inhibitor	WEE1, CHEK1	Cell cycle	-0.561289	0.0342851	-6.24547	-0.790298	-0.400851	6.92428e-07	0.00860751	22	634
ZNF629	Tdark	MK-1775	WEE1, PLK1	Cell cycle	-0.651261	-0.0139848	-5.82832	-0.857931	-0.416621	6.99595e-07	0.00864509	24	298
DHX8	Tbio	Vinorelbine	Microtubule destabiliser	Mitosis	-0.563511	0.0461118	-5.46176	-0.832307	-0.386938	7.04662e-07	0.00868404	53	620
BIRC3	Tchem	Refametinib	MEK1, MEK2	ERK MAPK signaling	0.624528	-0.130031	6.42851	0.513656	0.995463	7.08583e-07	0.00868516	23	689
ZNF552	Tdark	PLX-4720	BRAF	ERK MAPK signaling	0.711372	0.0458667	6.35955	0.451108	0.879903	7.12056e-07	0.00870419	25	1051
PSKH2	Tdark	LCL161	XIAP, IAP1, IAP2	Apoptosis regulation	0.55223	-0.0150289	5.95343	0.374225	0.760294	7.15311e-07	0.00872048	26	651
PSKH2	Tdark	LCL161	XIAP, cIAP1, cIAP2	Apoptosis regulation	0.55223	-0.0150289	5.95343	0.374225	0.760294	7.15311e-07	0.00872048	26	651
ROBO4	Tbio	Dasatinib	ABL, SRC, Ephrins, PDGFR, KIT	Other, kinases	0.578333	-0.125451	5.91604	0.463015	0.944553	7.23599e-07	0.00872768	28	417
ROBO4	Tbio	Dasatinib	ABL, SRC, Ephrins, PDGFR, KIT	RTK signaling	0.578333	-0.125451	5.91604	0.463015	0.944553	7.23599e-07	0.00872768	28	417
ZRANB3	Tbio	PLX-4720	BRAF	ERK MAPK signaling	0.456971	0.0329564	5.31176	0.265524	0.582506	7.2283e-07	0.00872768	72	1004
ZSWIM2	Tbio	Afatinib	ERBB2, EGFR	EGFR signaling	0.484458	-0.033339	5.63861	0.33348	0.702114	7.32517e-07	0.00874224	42	1024
LMOD3	Tbio	Vinblastine	Microtubule destabiliser	Mitosis	-0.62126	0.0197741	-5.89378	-0.861095	-0.420973	7.50742e-07	0.00886642	31	659
KIAA0319	Tbio	Luminespib	HSP90	Protein stability and degradation	-0.51018	0.0659061	-5.50897	-0.785162	-0.36701	7.54922e-07	0.00889262	46	636
ZNF678	Tdark	Daporinad	NAMPT	Metabolism	-0.715368	0.0461089	-6.34274	-1.00753	-0.515426	7.7068e-07	0.00905472	22	477
WSCD2	Tdark	PLX-4720	BRAF	ERK MAPK signaling	0.481388	0.0275895	5.27099	0.283	0.624596	7.7888e-07	0.0090805	80	996
AOC2	Tchem	Sepantronium bromide	BIRC5	Apoptosis regulation	-0.518731	0.0298788	-5.71904	-0.741738	-0.355481	7.78713e-07	0.0090805	32	638
CYP2A6	Tchem	Fulvestrant		Hormone-related	-0.549911	0.00293439	-5.71487	-0.747618	-0.358073	7.95022e-07	0.00915106	32	601
CYP2A6	Tchem	Fulvestrant	ESR	Hormone-related	-0.549911	0.00293439	-5.71487	-0.747618	-0.358073	7.95022e-07	0.00915106	32	601
OR5H1	Tdark	Afatinib	ERBB2, EGFR	EGFR signaling	0.54412	-0.0301778	5.89867	0.377167	0.77143	7.99227e-07	0.00915665	32	1034
KCNC3	Tclin	Docetaxel	Microtubule stabiliser	Mitosis	-0.573399	-0.0782914	-5.49345	-0.675304	-0.314911	8.01565e-07	0.00915665	47	935
CASP14	Tchem	5-Fluorouracil	Antimetabolite (DNA & RNA)	Other	-0.800335	0.0334991	-6.59158	-1.09491	-0.572762	8.07469e-07	0.00920092	21	678
CDC5L	Tbio	CHIR-99021	GSK3A, GSK3B	WNT signaling	0.534579	-0.0204793	5.90702	0.364726	0.74539	8.1126e-07	0.00922095	28	682
SLC25A13	Tbio	PLX-4720	BRAF	ERK MAPK signaling	0.488486	0.0365482	5.3732	0.284361	0.619514	8.51648e-07	0.00956549	59	1017
ORAI1	Tchem	Refametinib	MEK1, MEK2	ERK MAPK signaling	0.624442	-0.132225	6.23429	0.508395	1.00494	8.52119e-07	0.00956549	25	687
GPR179	Tdark	BAY-61-3606	SYK	Other, kinases	-0.477133	0.150722	-5.42727	-0.858805	-0.396906	8.68923e-07	0.00963831	40	314
INTS6	Tbio	Vinorelbine	Microtubule destabiliser	Mitosis	-0.673067	0.037149	-5.70857	-0.960854	-0.459578	8.65615e-07	0.00963831	37	636
FAM160B2	Tbio	Oxaliplatin	DNA alkylating agent	DNA replication	-0.970328	0.0965716	-6.30207	-1.41393	-0.719866	8.75004e-07	0.00967813	26	618
DNM3	Tbio	Afatinib	ERBB2, EGFR	EGFR signaling	0.520251	-0.03211	5.71029	0.357421	0.747301	8.94127e-07	0.00973503	37	1029
NTRK3	Tclin	PLX-4720	BRAF	ERK MAPK signaling	0.405052	0.028427	5.15444	0.232093	0.521156	9.03598e-07	0.00978024	94	982
PCDH8	Tbio	AKT inhibitor VIII	AKT1, AKT2, AKT3	PI3K/MTOR signaling	-0.60592	0.0906808	-5.38101	-0.954739	-0.438462	9.10143e-07	0.00981657	60	662
BECN1	Tbio	Docetaxel	Microtubule stabiliser	Mitosis	-0.87621	-0.0850695	-6.60654	-1.03871	-0.543574	9.13448e-07	0.00981657	21	961
OPLAH	Tbio	Sinularin		Unclassified	-0.876058	0.060362	-6.00014	-1.25381	-0.619026	9.26602e-07	0.00988764	25	288
ZNF286A	Tdark	PLX-4720	BRAF	ERK MAPK signaling	0.522633	0.0471896	5.79149	0.309525	0.641361	9.28985e-07	0.0098898	32	1044
CRHR2	Tchem	Nutlin-3a (-)	MDM2	p53 pathway	0.728535	0.0116133	6.4436	0.487801	0.946041	9.42841e-07	0.00996712	21	678
FAM13C	Tdark	PLX-4720	BRAF	ERK MAPK signaling	0.498769	0.046187	5.65055	0.291344	0.613819	9.73183e-07	0.0101625	36	1040
WNK2	Tchem	Vinorelbine	Microtubule destabiliser	Mitosis	-0.37912	0.067836	-5.07611	-0.62073	-0.273182	9.75629e-07	0.0101625	105	568
NF1	Tbio	Sepantronium bromide	BIRC5	Apoptosis regulation	-0.381054	0.0703812	-5.08487	-0.626728	-0.276142	9.9078e-07	0.0102353	99	571
SETX	Tbio	Pevonedistat	NAE	Other	-0.508788	0.00998874	-5.20643	-0.716402	-0.321151	9.94976e-07	0.0102484	69	532
ATAD5	Tbio	Dabrafenib	BRAF	ERK MAPK signaling	0.377722	0.051499	5.18321	0.201491	0.450954	1.00126e-06	0.0102734	55	599
SCNN1B	Tclin	BMS-536924	IGF1R, IR	IGF1R signaling	0.632048	0.0275755	5.63248	0.388463	0.820483	1.01973e-06	0.0103457	38	768
RECK	Tbio	Daporinad	NAMPT	Metabolism	-0.718308	0.0543437	-5.97745	-1.03566	-0.509649	1.03851e-06	0.0104198	27	472
RSPO4	Tbio	Afatinib	ERBB2, EGFR	EGFR signaling	0.584104	-0.0284531	6.0449	0.405926	0.819189	1.05897e-06	0.0105482	27	1039
HNRNPM	Tbio	MIM1	MCL-1	Apoptosis regulation	-0.664245	0.0501439	-5.71131	-0.966998	-0.461781	1.11209e-06	0.0107997	35	643
HNRNPM	Tbio	MIM1	MCL1	Apoptosis regulation	-0.664245	0.0501439	-5.71131	-0.966998	-0.461781	1.11209e-06	0.0107997	35	643
ZBED4	Tdark	Podophyllotoxin bromide		Unclassified	-0.438254	0.126086	-5.45167	-0.771599	-0.35708	1.09821e-06	0.0107997	25	288
P4HA1	Tchem	Docetaxel	Microtubule stabiliser	Mitosis	-0.730092	-0.0862526	-6.17091	-0.857491	-0.430188	1.12244e-06	0.0108537	24	958
BRAF	Tclin	PD0325901	MEK1, MEK2	ERK MAPK signaling	-0.490833	0.0283726	-5.08785	-0.720946	-0.317465	1.13467e-06	0.0109254	109	593
SNX20	Tbio	Daporinad	NAMPT	Metabolism	-0.679399	0.0429357	-6.23814	-0.959935	-0.484734	1.13781e-06	0.0109325	21	478
PCDHA9	Tbio	CD532	AURKA	Mitosis	-0.56347	0.0959183	-5.75283	-0.891286	-0.427489	1.1711e-06	0.0111344	25	342
IFNAR1	Tclin	MIM1	MCL-1	Apoptosis regulation	-0.788618	0.0439654	-6.15215	-1.10977	-0.555393	1.20633e-06	0.0113503	25	653
IFNAR1	Tclin	MIM1	MCL1	Apoptosis regulation	-0.788618	0.0439654	-6.15215	-1.10977	-0.555393	1.20633e-06	0.0113503	25	653
PLCXD3	Tdark	Gefitinib	EGFR	EGFR signaling	0.512921	-0.0310555	5.61749	0.348842	0.739111	1.21051e-06	0.0113661	34	658
ADCY6	Tchem	BAY-61-3606	SYK	Other, kinases	-0.688168	0.13314	-6.00507	-1.1003	-0.54232	1.22869e-06	0.0114279	23	331
PIK3C2G	Tchem	Docetaxel	Microtubule stabiliser	Mitosis	-0.471326	-0.0529985	-5.02815	-0.582595	-0.25406	1.27966e-06	0.0117955	115	867
TTC7A	Tbio	Oxaliplatin	DNA alkylating agent	DNA replication	-0.793451	0.0977829	-5.82239	-1.20197	-0.580494	1.31996e-06	0.0120204	32	612
NCAPD2	Tbio	Amuvatinib	KIT, PDGFRA, FLT3	RTK signaling	0.649226	-0.0516098	5.67916	0.451447	0.950225	1.32327e-06	0.0120264	26	339
SFMBT2	Tdark	Nutlin-3a (-)	MDM2	p53 pathway	0.467738	0.00182415	5.29582	0.290382	0.641445	1.35454e-06	0.0120787	47	652
SMYD5	Tbio	PLX-4720	BRAF	ERK MAPK signaling	0.713805	0.0470775	6.27334	0.448031	0.885424	1.34615e-06	0.0120787	23	1053
PCDH8	Tbio	Vinorelbine	Microtubule destabiliser	Mitosis	-0.539015	0.0478037	-5.25925	-0.809136	-0.364501	1.34837e-06	0.0120787	57	616
USP7	Tchem	YK-4-279	RNA helicase A	Other	-0.740885	0.0246432	-6.25271	-1.01733	-0.513729	1.35264e-06	0.0120787	22	609
TRIML1	Tdark	AZD6482	PI3Kbeta	PI3K/MTOR signaling	0.795925	-0.0273146	5.87464	0.538169	1.10831	1.37907e-06	0.0121678	30	717
ENPP3	Tchem	Dactinomycin		Other	-0.696654	0.0298387	-5.85342	-0.978806	-0.474179	1.37792e-06	0.0121678	28	597
ENPP3	Tchem	Dactinomycin	RNA polymerase	Other	-0.696654	0.0298387	-5.85342	-0.978806	-0.474179	1.37792e-06	0.0121678	28	597
MAP1S	Tbio	Dactinomycin		Other	-0.593887	0.0453635	-5.37361	-0.877288	-0.401212	1.37515e-06	0.0121678	47	578
MAP1S	Tbio	Dactinomycin	RNA polymerase	Other	-0.593887	0.0453635	-5.37361	-0.877288	-0.401212	1.37515e-06	0.0121678	47	578
YME1L1	Tbio	Olaparib	PARP1, PARP2	Genome integrity	0.507318	-0.051059	5.51226	0.354718	0.762037	1.37249e-06	0.0121678	41	1008
BRAF	Tclin	Trametinib	MEK1, MEK2	ERK MAPK signaling	-0.452149	0.0854171	-5.06057	-0.747699	-0.327434	1.3768e-06	0.0121678	104	568
NAGS	Tbio	Wee1 Inhibitor	WEE1, CHEK1	Cell cycle	-0.575188	0.0347674	-6.05556	-0.815994	-0.403917	1.386e-06	0.0122052	22	634
ODF1	Tbio	Afatinib	ERBB2, EGFR	EGFR signaling	0.431332	-0.0231707	5.91446	0.297951	0.611054	1.40846e-06	0.0123066	24	1042
ZNF551	Tdark	Gefitinib	EGFR	EGFR signaling	0.697231	-0.0262847	6.33134	0.487869	0.959163	1.40606e-06	0.0123066	21	671
TBC1D10A	Tbio	Docetaxel	Microtubule stabiliser	Mitosis	-0.686903	-0.0765028	-5.5022	-0.833454	-0.387345	1.43023e-06	0.0123765	41	941
KIAA0319	Tbio	Nutlin-3a (-)	MDM2	p53 pathway	-0.669713	0.0873015	-5.392	-1.03824	-0.475789	1.4362e-06	0.0123765	50	649
DDX18	Tbio	Oxaliplatin	DNA alkylating agent	DNA replication	-0.728908	0.0957556	-5.73888	-1.11587	-0.533462	1.43821e-06	0.0123765	33	611
TMTC1	Tbio	Refametinib	MEK1, MEK2	ERK MAPK signaling	0.559091	-0.144178	5.55053	0.448094	0.958444	1.43356e-06	0.0123765	39	673
IGSF22	Tdark	Afuresertib	AKT1, AKT2, AKT3	PI3K/MTOR signaling	-0.822324	0.0437983	-5.8591	-1.16687	-0.565379	1.45645e-06	0.0124718	26	293
MAP10	Tbio	Paclitaxel	Microtubule stabiliser	Mitosis	-0.736065	-0.0279484	-5.95009	-0.950921	-0.465313	1.46028e-06	0.0124718	22	422
GPR101	Tbio	PLX-4720	BRAF	ERK MAPK signaling	0.618313	0.0437065	5.70568	0.370685	0.778528	1.47704e-06	0.0125676	33	1043
BRD1	Tchem	Vinorelbine	Microtubule destabiliser	Mitosis	-0.508866	0.0423296	-5.24148	-0.760776	-0.341615	1.48509e-06	0.0125893	54	619
ZNF513	Tbio	Vorinostat	HDAC inhibitor Class I, IIa, IIb, IV	Chromatin histone acetylation	-0.578945	0.181694	-5.73148	-1.0296	-0.491673	1.48514e-06	0.0125893	32	662
ZNF382	Tbio	Alectinib	ALK	RTK signaling	0.46013	-0.0249728	5.37914	0.30448	0.665726	1.48837e-06	0.0125931	21	345
CSPP1	Tbio	Mirin	MRE11	Genome integrity	-0.392115	0.114152	-5.25568	-0.698355	-0.314178	1.49501e-06	0.0126067	49	603
FZD6	Tbio	Vinorelbine	Microtubule destabiliser	Mitosis	-0.714132	0.0313332	-5.77279	-1.00754	-0.483386	1.49553e-06	0.0126067	30	643
KIAA0319	Tbio	Vinblastine	Microtubule destabiliser	Mitosis	-0.503861	0.029633	-5.28229	-0.735102	-0.331886	1.50625e-06	0.01265	50	640
TMC6	Tbio	Refametinib	MEK1, MEK2	ERK MAPK signaling	0.38719	-0.154332	5.18357	0.333722	0.749323	1.51808e-06	0.0126789	64	648
COL12A1	Tbio	Selumetinib	MEK1, MEK2	ERK MAPK signaling	0.283003	-0.153941	4.98789	0.263999	0.609891	1.51723e-06	0.0126789	105	606
CD163	Tbio	Pictilisib	PI3K (class 1)	PI3K/MTOR signaling	0.475896	0.0410216	5.01463	0.263446	0.606303	1.55747e-06	0.012984	110	930
SETX	Tbio	Belinostat	HDAC1	Chromatin histone acetylation	-0.356089	0.14779	-5.12843	-0.698968	-0.308789	1.56975e-06	0.0129973	43	314
PFKP	Tbio	BAM7	Bax activator	Other	0.637419	-0.0361783	5.60784	0.430986	0.916209	1.57995e-06	0.0130041	27	336
EYS	Tbio	AZD6482	PI3Kbeta	PI3K/MTOR signaling	0.290018	-0.0932858	4.8869	0.229021	0.537587	1.58619e-06	0.0130259	193	554
RGPD8	Tdark	PLX-4720	BRAF	ERK MAPK signaling	0.466651	0.0468952	5.46547	0.265371	0.574141	1.58834e-06	0.0130259	37	1039
USP47	Tchem	Gefitinib	EGFR	EGFR signaling	0.548591	-0.0328986	5.57045	0.370866	0.792113	1.61265e-06	0.0132013	34	658
PLCD4	Tbio	Afatinib	ERBB2, EGFR	EGFR signaling	0.391943	-0.0270892	5.45262	0.264583	0.573481	1.62625e-06	0.0132648	36	1030
TP53	Tchem	Trametinib	MEK1, MEK2	ERK MAPK signaling	0.1089	-0.32295	4.91219	0.258679	0.605021	1.65596e-06	0.0134588	506	166
KIF21A	Tbio	Nutlin-3a (-)	MDM2	p53 pathway	0.430865	-0.0104075	5.07974	0.26901	0.613535	1.66797e-06	0.0134611	69	630
NTNG2	Tbio	Sepantronium bromide	BIRC5	Apoptosis regulation	-0.49724	0.0312862	-5.43302	-0.723956	-0.333097	1.67109e-06	0.0134611	35	635
ESPL1	Tbio	Trametinib	MEK1, MEK2	ERK MAPK signaling	0.39494	-0.0531182	5.0363	0.271936	0.624181	1.66759e-06	0.0134611	83	589
ABCA2	Tbio	Vinorelbine	Microtubule destabiliser	Mitosis	-0.397166	0.071998	-4.97194	-0.655497	-0.282832	1.66814e-06	0.0134611	106	567
ZNFX1	Tdark	CHIR-99021	GSK3A, GSK3B	WNT signaling	0.467805	-0.0408589	5.17736	0.313105	0.704223	1.67475e-06	0.0134667	59	651
ABCC8	Tclin	Dabrafenib	BRAF	ERK MAPK signaling	0.361269	0.036757	4.9628	0.19542	0.453604	1.69595e-06	0.0134699	85	569
TP53	Tchem	Piperlongumine	Induces reactive oxygen species	Other	0.0574997	-0.416421	4.93099	0.28442	0.663421	1.69594e-06	0.0134699	276	88
ATP10A	Tbio	Refametinib	MEK1, MEK2	ERK MAPK signaling	0.268772	-0.155739	5.01433	0.257034	0.591987	1.69425e-06	0.0134699	84	628
ZBTB20	Tbio	MK-1775	WEE1, PLK1	Cell cycle	-0.574768	-0.00680391	-5.32205	-0.781573	-0.354354	1.7206e-06	0.0135471	31	291
MNDA	Tbio	Talazoparib	PARP1, PARP2	Genome integrity	0.691667	-0.00151175	5.88785	0.45302	0.933338	1.71895e-06	0.0135471	26	650
ZFP36	Tbio	Trametinib	MEK1, MEK2	ERK MAPK signaling	0.561365	-0.0248189	5.63132	0.375598	0.79677	1.71228e-06	0.0135471	31	641
TNPO2	Tbio	Refametinib	MEK1, MEK2	ERK MAPK signaling	0.465649	-0.129914	5.69592	0.383564	0.807562	1.72673e-06	0.0135718	29	683
CNTRL	Tbio	Refametinib	MEK1, MEK2	ERK MAPK signaling	0.261028	-0.164876	4.9739	0.256746	0.595063	1.73629e-06	0.0136234	99	613
WDR75	Tbio	Afatinib	ERBB2, EGFR	EGFR signaling	0.488798	-0.0299708	5.54673	0.330055	0.707482	1.74879e-06	0.0136505	35	1031
SLC39A4	Tbio	Uprosertib	AKT1, AKT2, AKT3	PI3K/MTOR signaling	-0.540044	0.107838	-5.39592	-0.888885	-0.406878	1.74792e-06	0.0136505	42	586
MAGED2	Tbio	BMS-536924	IGF1R, IR	IGF1R signaling	0.864544	0.032326	6.18479	0.555156	1.10928	1.77747e-06	0.013756	23	783
NAGS	Tbio	Docetaxel	Microtubule stabiliser	Mitosis	-0.727963	-0.0802207	-5.64332	-0.880131	-0.415353	1.77681e-06	0.013756	33	949
BCL9	Tbio	KIN001-266	MAP3K8	ERK MAPK signaling	-0.504978	0.0670213	-5.37617	-0.785468	-0.35853	1.79878e-06	0.0138266	30	337
DHX8	Tbio	Vinblastine	Microtubule destabiliser	Mitosis	-0.4869	0.0307343	-5.20202	-0.716014	-0.319254	1.79763e-06	0.0138266	53	637
DENND4A	Tbio	CHIR-99021	GSK3A, GSK3B	WNT signaling	0.424556	-0.0412323	5.09055	0.28407	0.647507	1.87349e-06	0.0140966	65	645
PHLPP1	Tchem	GSK1904529A	IGF1R, IR	IGF1R signaling	-0.654658	0.0298373	-5.28205	-0.943742	-0.425247	1.88987e-06	0.0140966	50	635
PHLPP1	Tchem	GSK1904529A	IGF1R, IR	RTK signaling	-0.654658	0.0298373	-5.28205	-0.943742	-0.425247	1.88987e-06	0.0140966	50	635
NAA15	Tbio	PLX-4720	BRAF	ERK MAPK signaling	0.536459	0.0439352	5.46248	0.310992	0.674055	1.87462e-06	0.0140966	38	1038
PTH1R	Tclin	PLX-4720	BRAF	ERK MAPK signaling	0.500362	0.0474384	5.54126	0.287902	0.617946	1.88592e-06	0.0140966	33	1043
DNAJC5B	Tbio	PLX-4720	BRAF	ERK MAPK signaling	0.682526	0.0459471	5.94072	0.417372	0.855785	1.91229e-06	0.0141707	26	1050
ADH1A	Tclin	Vinblastine	Microtubule destabiliser	Mitosis	-0.505767	0.00964849	-5.69949	-0.699001	-0.33183	1.92128e-06	0.014191	25	665
VARS	Tchem	Luminespib	HSP90	Protein stability and degradation	-0.435496	0.0581758	-5.25167	-0.681559	-0.305785	1.93244e-06	0.0142245	43	639
CACNG5	Tdark	PLX-4720	BRAF	ERK MAPK signaling	0.566007	0.0463578	5.64909	0.333198	0.706102	1.93926e-06	0.014231	31	1045
PIGG	Tbio	PLX-4720	BRAF	ERK MAPK signaling	0.498997	0.0377525	5.20814	0.284493	0.637995	1.9614e-06	0.0142645	55	1021
CLK2	Tchem	Sepantronium bromide	BIRC5	Apoptosis regulation	-0.476113	0.0309202	-5.35119	-0.697137	-0.31693	1.9627e-06	0.0142645	36	634
PLEKHA5	Tbio	Vinblastine	Microtubule destabiliser	Mitosis	-0.47743	0.0190351	-5.32579	-0.683309	-0.309622	1.94852e-06	0.0142645	39	651
ALOXE3	Tbio	Dasatinib	ABL, SRC, Ephrins, PDGFR, KIT	Other, kinases	0.592335	-0.116196	5.90095	0.463114	0.953948	1.97817e-06	0.0142854	22	423
ALOXE3	Tbio	Dasatinib	ABL, SRC, Ephrins, PDGFR, KIT	RTK signaling	0.592335	-0.116196	5.90095	0.463114	0.953948	1.97817e-06	0.0142854	22	423
TIMP3	Tbio	Vinorelbine	Microtubule destabiliser	Mitosis	-0.584896	0.0187321	-5.86015	-0.813916	-0.39334	1.99619e-06	0.0143926	23	650
NSMAF	Tbio	Refametinib	MEK1, MEK2	ERK MAPK signaling	0.396197	-0.137116	5.31396	0.332169	0.734457	2.02073e-06	0.014494	42	670
ERI2	Tbio	Sepantronium bromide	BIRC5	Apoptosis regulation	-0.569473	0.0258917	-5.74499	-0.80618	-0.384549	2.02303e-06	0.014494	25	645
RSAD1	Tdark	Wee1 Inhibitor	WEE1, CHEK1	Cell cycle	-0.58713	0.0361649	-5.89772	-0.839331	-0.407258	2.01635e-06	0.014494	23	633
HS6ST2	Tbio	Vinorelbine	Microtubule destabiliser	Mitosis	-0.711466	0.0243428	-5.93691	-0.989498	-0.482119	2.03531e-06	0.014559	24	649
TMEM87B	Tdark	Oxaliplatin	DNA alkylating agent	DNA replication	-0.7478	0.0953959	-5.66914	-1.14504	-0.541348	2.04591e-06	0.0145659	32	612
DNAH3	Tdark	Uprosertib	AKT1, AKT2, AKT3	PI3K/MTOR signaling	-0.254682	0.166434	-4.85863	-0.591797	-0.250435	2.05676e-06	0.0145744	152	476
CLASP1	Tbio	Vinorelbine	Microtubule destabiliser	Mitosis	-0.441097	0.0458577	-5.05071	-0.678308	-0.295601	2.06533e-06	0.0146124	66	607
MPP2	Tbio	AZD6482	PI3Kbeta	PI3K/MTOR signaling	0.7641	-0.0315313	5.57285	0.506764	1.0845	2.08876e-06	0.0146433	35	712
NR1D1	Tchem	Afatinib	ERBB2, EGFR	EGFR signaling	0.402149	-0.0333656	5.21079	0.268594	0.602436	2.08154e-06	0.0146433	50	1016
OR5M8	Tdark	CHIR-99021	GSK3A, GSK3B	WNT signaling	0.678903	-0.025372	5.80214	0.456808	0.951742	2.08615e-06	0.0146433	27	683
MAP1S	Tbio	Teniposide		DNA replication	-0.660997	0.129781	-5.73122	-1.07144	-0.510122	2.08908e-06	0.0146433	24	289
SNTG1	Tbio	PD173074	FGFR1, FGFR3	RTK signaling	0.539247	-0.0156825	5.31566	0.345607	0.764253	2.09755e-06	0.01468	41	654
AP2A2	Tbio	Uprosertib	AKT1, AKT2, AKT3	PI3K/MTOR signaling	-0.683597	0.111344	-5.49835	-1.08677	-0.503117	2.12085e-06	0.0147539	37	591
PIK3CA	Tclin	Pictilisib	PI3K (class 1)	PI3K/MTOR signaling	-0.20699	0.146908	-4.84713	-0.497655	-0.210142	2.13523e-06	0.0148066	176	864
YTHDC2	Tbio	Oxaliplatin	DNA alkylating agent	DNA replication	-0.437781	0.109596	-5.08223	-0.761494	-0.33326	2.15729e-06	0.0148813	66	578
DOCK3	Tbio	Uprosertib	AKT1, AKT2, AKT3	PI3K/MTOR signaling	-0.377007	0.120787	-5.02724	-0.694227	-0.301362	2.16569e-06	0.0148813	71	557
CES3	Tbio	Wee1 Inhibitor	WEE1, CHEK1	Cell cycle	-0.666871	0.0401793	-5.90641	-0.952011	-0.46209	2.15561e-06	0.0148813	24	632
MGA	Tbio	MK-1775	WEE1, PLK1	Cell cycle	-0.558504	0.0234617	-5.09297	-0.809245	-0.354687	2.17324e-06	0.0148984	47	275
ANK3	Tbio	Vinorelbine	Microtubule destabiliser	Mitosis	-0.342602	0.0750563	-4.86542	-0.586845	-0.248471	2.1892e-06	0.0149234	124	549
SMPD3	Tchem	Pictilisib	PI3K (class 1)	PI3K/MTOR signaling	0.609404	0.0561642	5.17984	0.34006	0.766419	2.20428e-06	0.0149427	58	982
RIMS1	Tbio	Dasatinib	ABL, SRC, Ephrins, PDGFR, KIT	Other, kinases	0.380393	-0.150342	5.0426	0.321761	0.73971	2.22427e-06	0.0149876	58	387
RIMS1	Tbio	Dasatinib	ABL, SRC, Ephrins, PDGFR, KIT	RTK signaling	0.380393	-0.150342	5.0426	0.321761	0.73971	2.22427e-06	0.0149876	58	387
ZFP28	Tbio	Luminespib	HSP90	Protein stability and degradation	-0.437549	0.0575391	-5.22826	-0.684477	-0.305699	2.24644e-06	0.0150549	42	640
IL17RC	Tclin	PLX-4720	BRAF	ERK MAPK signaling	0.501869	0.0429911	5.30636	0.28542	0.632335	2.24738e-06	0.0150549	43	1033
NPR3	Tchem	Olaparib	PARP1, PARP2	Genome integrity	0.627918	-0.0559644	5.41942	0.429702	0.938063	2.26636e-06	0.0151259	41	1008
LRRC14	Tdark	PLX-4720	BRAF	ERK MAPK signaling	0.477727	0.0444155	5.2999	0.269339	0.597284	2.27132e-06	0.0151259	42	1034
SEMA3G	Tbio	Daporinad	NAMPT	Metabolism	-0.756448	0.0565253	-5.76027	-1.1006	-0.525343	2.27649e-06	0.0151381	27	472
PAPPA2	Tbio	AZD6482	PI3Kbeta	PI3K/MTOR signaling	0.338328	-0.0676161	4.85745	0.241218	0.57067	2.29094e-06	0.0152118	135	612
TMEM106B	Tbio	Docetaxel	Microtubule stabiliser	Mitosis	-0.694962	-0.0890302	-6.08721	-0.810926	-0.400936	2.30284e-06	0.015224	21	961
ORAI1	Tchem	BMS-536924	IGF1R, IR	IGF1R signaling	0.698691	0.0312308	5.65017	0.427545	0.907375	2.31503e-06	0.0152823	30	776
GJC2	Tbio	Vinorelbine	Microtubule destabiliser	Mitosis	-0.67136	0.0282496	-5.64595	-0.951242	-0.447978	2.32213e-06	0.0153069	29	644
TMC6	Tbio	PD0325901	MEK1, MEK2	ERK MAPK signaling	0.419799	-0.100412	5.07153	0.316223	0.724199	2.33031e-06	0.0153385	65	637
TBXA2R	Tclin	Oxaliplatin	DNA alkylating agent	DNA replication	-0.664168	0.0934991	-5.53759	-1.0345	-0.480833	2.33548e-06	0.0153503	34	610
TXNRD1	Tclin	Gemcitabine	Pyrimidine antimetabolite	DNA replication	-0.63809	0.0166841	-5.22342	-0.90555	-0.403999	2.34968e-06	0.0153768	50	617
GATA3	Tbio	Torin 2	mTOR	PI3K/MTOR signaling	-0.536117	0.108588	-5.50726	-0.881325	-0.408084	2.34749e-06	0.0153768	25	328
OR6C6	Tdark	Pictilisib	PI3K (class 1)	PI3K/MTOR signaling	0.807955	0.0641311	5.65228	0.476489	1.01116	2.35645e-06	0.0153988	32	1008
RRP1B	Tbio	Refametinib	MEK1, MEK2	ERK MAPK signaling	0.390759	-0.125977	5.55539	0.328395	0.705077	2.36508e-06	0.015433	28	684
PRKD2	Tchem	Gemcitabine	Pyrimidine antimetabolite	DNA replication	-0.57958	0.0129028	-5.18396	-0.820822	-0.364144	2.38694e-06	0.0154798	51	616
URGCP	Tbio	Obatoclax Mesylate	BCL2, BCL-XL, BCL-W, MCL1	Apoptosis regulation	-0.483745	0.111445	-5.28303	-0.821117	-0.369264	2.38932e-06	0.0154798	42	625
ADORA3	Tchem	Palbociclib	CDK4, CDK6	Cell cycle	0.837275	0.00161838	5.85673	0.543806	1.12751	2.38283e-06	0.0154798	26	655
SERPINB3	Tbio	Afatinib	ERBB2, EGFR	EGFR signaling	0.425306	-0.0322534	5.24437	0.282835	0.632284	2.40693e-06	0.0155716	45	1021
KRT3	Tbio	Fulvestrant		Hormone-related	-0.539407	0.0288496	-5.08305	-0.790788	-0.345726	2.44659e-06	0.0157001	60	573
KRT3	Tbio	Fulvestrant	ESR	Hormone-related	-0.539407	0.0288496	-5.08305	-0.790788	-0.345726	2.44659e-06	0.0157001	60	573
PHKG2	Tchem	Afatinib	ERBB2, EGFR	EGFR signaling	0.616772	-0.0274419	5.94878	0.421976	0.866451	2.45659e-06	0.0157146	24	1042
SLC23A1	Tchem	Oxaliplatin	DNA alkylating agent	DNA replication	-0.606766	0.08351	-5.67948	-0.93752	-0.443031	2.45676e-06	0.0157146	28	616
FAM189A1	Tdark	PLX-4720	BRAF	ERK MAPK signaling	0.429394	0.0430157	5.13792	0.236341	0.536416	2.48665e-06	0.0158388	51	1025
SEMA3F	Tbio	Afatinib	ERBB2, EGFR	EGFR signaling	0.345528	-0.0354539	5.03212	0.230539	0.531425	2.52106e-06	0.0159048	63	1003
DMXL2	Tbio	Belinostat	HDAC1	Chromatin histone acetylation	-0.450409	0.14738	-5.20486	-0.827563	-0.368014	2.52507e-06	0.0159048	36	321
F13B	Tbio	Docetaxel	Microtubule stabiliser	Mitosis	-0.617729	-0.0684256	-5.11275	-0.763479	-0.335128	2.52354e-06	0.0159048	60	922
NOX3	Tbio	PLX-4720	BRAF	ERK MAPK signaling	0.487073	0.0339569	5.07075	0.275276	0.630956	2.52355e-06	0.0159048	65	1011
MAP1S	Tbio	Elephantin		Unclassified	-0.69197	0.129809	-5.68609	-1.11595	-0.527604	2.53498e-06	0.0159451	24	289
MYLK	Tchem	Bleomycin	dsDNA break induction	DNA replication	-0.567063	0.0510146	-5.08694	-0.860069	-0.376087	2.54713e-06	0.0159994	49	302
PIK3CA	Tclin	Alpelisib	PI3Kalpha	PI3K/MTOR signaling	-0.498977	0.20828	-5.06464	-0.985182	-0.429333	2.58837e-06	0.0161597	57	274
PCOLCE2	Tbio	5-Fluorouracil	Antimetabolite (DNA & RNA)	Other	-0.726836	0.0357215	-5.83496	-1.03004	-0.495072	2.66981e-06	0.0164591	25	674
BNC2	Tbio	CHIR-99021	GSK3A, GSK3B	WNT signaling	0.45918	-0.0408453	5.05553	0.303195	0.696856	2.66507e-06	0.0164591	60	650
LRBA	Tbio	Dabrafenib	BRAF	ERK MAPK signaling	0.337765	0.0338588	4.8285	0.179828	0.427984	2.65301e-06	0.0164591	97	557
MGA	Tbio	Fulvestrant		Hormone-related	-0.40768	0.0392348	-4.88573	-0.627694	-0.266136	2.67216e-06	0.0164591	91	542
MGA	Tbio	Fulvestrant	ESR	Hormone-related	-0.40768	0.0392348	-4.88573	-0.627694	-0.266136	2.67216e-06	0.0164591	91	542
EYA1	Tbio	PD173074	FGFR1, FGFR3	RTK signaling	0.460314	-0.0114554	5.17578	0.289523	0.654015	2.65613e-06	0.0164591	42	653
ESM1	Tbio	PLX-4720	BRAF	ERK MAPK signaling	0.589498	0.0482507	5.75881	0.349358	0.733137	2.67477e-06	0.0164591	26	1050
MYC	Tchem	Sepantronium bromide	BIRC5	Apoptosis regulation	-0.441041	0.0230724	-5.38502	-0.6378	-0.290427	2.6646e-06	0.0164591	28	642
KRAS	Tclin	Trametinib	MEK1, MEK2	ERK MAPK signaling	-0.318826	0.0799623	-4.82621	-0.561668	-0.235909	2.65678e-06	0.0164591	131	541
PLEKHA5	Tbio	Bortezomib	Proteasome	Protein stability and degradation	-0.565884	0.0528543	-5.58574	-0.843603	-0.393873	2.7032e-06	0.0165479	25	417
FBXW7	Tbio	Dabrafenib	BRAF	ERK MAPK signaling	0.411036	0.0520361	5.04709	0.217473	0.500525	2.70322e-06	0.0165479	49	605
HTR3C	Tchem	Trametinib	MEK1, MEK2	ERK MAPK signaling	0.72198	-0.0209957	6.09911	0.491519	0.994433	2.70468e-06	0.0165479	21	651
MMS22L	Tbio	Trametinib	MEK1, MEK2	ERK MAPK signaling	0.570413	-0.028997	5.40739	0.375796	0.823024	2.71012e-06	0.0165479	35	637
OR51A7	Tdark	PD173074	FGFR1, FGFR3	RTK signaling	0.501996	-0.000290732	5.60209	0.320146	0.684427	2.73849e-06	0.0166257	24	671
KRAS	Tclin	Lapatinib	ERBB2, EGFR	EGFR signaling	0.540169	-0.0254945	4.92146	0.338112	0.793215	2.74403e-06	0.016637	81	361
KRAS	Tclin	Lapatinib	ERBB2, EGFR	RTK signaling	0.540169	-0.0254945	4.92146	0.338112	0.793215	2.74403e-06	0.016637	81	361
SLC4A3	Tbio	Fulvestrant		Hormone-related	-0.421796	0.0196157	-4.96	-0.617892	-0.26493	2.76118e-06	0.0166645	64	569
SLC4A3	Tbio	Fulvestrant	ESR	Hormone-related	-0.421796	0.0196157	-4.96	-0.617892	-0.26493	2.76118e-06	0.0166645	64	569
SNRNP200	Tchem	Fulvestrant		Hormone-related	-0.602797	0.0223943	-5.17885	-0.86669	-0.383692	2.76326e-06	0.0166645	48	585
SNRNP200	Tchem	Fulvestrant	ESR	Hormone-related	-0.602797	0.0223943	-5.17885	-0.86669	-0.383692	2.76326e-06	0.0166645	48	585
STK33	Tchem	PLX-4720	BRAF	ERK MAPK signaling	0.683665	0.0434801	5.63725	0.409121	0.871248	2.82919e-06	0.0170169	30	1046
TFE3	Tbio	Oxaliplatin	DNA alkylating agent	DNA replication	-0.716479	0.0833036	-5.89062	-1.07838	-0.521184	2.8377e-06	0.0170229	24	620
PIWIL4	Tbio	Vinorelbine	Microtubule destabiliser	Mitosis	-0.602786	0.0281005	-5.44921	-0.864906	-0.396866	2.83478e-06	0.0170229	32	641
VARS	Tchem	Daporinad	NAMPT	Metabolism	-0.596762	0.0556846	-5.39576	-0.896418	-0.408475	2.86615e-06	0.0171031	33	466
WDR1	Tbio	Vorinostat	HDAC inhibitor Class I, IIa, IIb, IV	Chromatin histone acetylation	-0.470899	0.169697	-5.71776	-0.869207	-0.411986	2.86057e-06	0.0171031	25	669
TCIRG1	Tbio	Cytarabine	Antimetabolite	Other	-0.780181	0.0246296	-5.47742	-1.10218	-0.507441	2.89587e-06	0.0172577	35	653
MYO10	Tbio	Dabrafenib	BRAF	ERK MAPK signaling	0.380709	0.0427619	4.89538	0.201312	0.474583	2.98589e-06	0.0175414	70	584
KCNQ3	Tclin	Podophyllotoxin bromide		Unclassified	-0.464565	0.134611	-5.21865	-0.829408	-0.368943	2.99313e-06	0.0175414	28	285
PCDHB6	Tdark	Sinularin		Unclassified	-0.714648	0.0765709	-5.2534	-1.09363	-0.488805	2.99175e-06	0.0175414	36	277
MEX3A	Tbio	Vinorelbine	Microtubule destabiliser	Mitosis	-0.621892	0.0210303	-5.73046	-0.872059	-0.413786	2.97446e-06	0.0175414	24	649
YTHDC2	Tbio	YK-4-279	RNA helicase A	Other	-0.451777	0.0460818	-5.00482	-0.695662	-0.300056	3.01072e-06	0.0175471	61	570
CTNNA2	Tbio	Dabrafenib	BRAF	ERK MAPK signaling	0.353487	0.037364	4.83015	0.186926	0.445319	3.03162e-06	0.0176041	86	568
HAND2	Tbio	Dabrafenib	BRAF	ERK MAPK signaling	0.492265	0.0625055	5.52321	0.271942	0.587578	3.03599e-06	0.0176068	25	629
EPB41L2	Tbio	ARRY-520	KIF11	Mitosis	-0.728695	0.0432859	-5.75376	-1.04629	-0.497669	3.04749e-06	0.0176285	22	338
BEST1	Tbio	BMS-536924	IGF1R, IR	IGF1R signaling	0.806696	0.0340253	5.94977	0.505414	1.03993	3.08034e-06	0.0176987	23	783
PBDC1	Tdark	Olaparib	PARP1, PARP2	Genome integrity	-0.880928	-0.0118365	-6.2038	-1.15969	-0.578494	3.09222e-06	0.0176987	21	1028
CYP4F12	Tbio	Vinorelbine	Microtubule destabiliser	Mitosis	-0.537971	0.0248648	-5.37034	-0.774281	-0.35139	3.09866e-06	0.0176987	32	641
PLXNA3	Tbio	Vinorelbine	Microtubule destabiliser	Mitosis	-0.44635	0.052178	-4.93514	-0.698861	-0.298195	3.08062e-06	0.0176987	73	600
SLC9A1	Tchem	Vinorelbine	Microtubule destabiliser	Mitosis	-0.524967	0.036478	-5.14302	-0.779789	-0.3431	3.09861e-06	0.0176987	46	627
KCNA7	Tclin	Oxaliplatin	DNA alkylating agent	DNA replication	-0.787897	0.0846608	-5.95981	-1.17398	-0.571134	3.10448e-06	0.0177097	23	621
UGT1A6	Tbio	PD173074	FGFR1, FGFR3	RTK signaling	0.468467	-0.00402059	5.31271	0.293413	0.651563	3.14615e-06	0.0178332	31	664
CREBBP	Tchem	Vinorelbine	Microtubule destabiliser	Mitosis	-0.342804	0.082067	-4.78211	-0.599957	-0.249785	3.15365e-06	0.0178332	133	540
LPP	Tbio	DMOG	HIF-PH	Metabolism	0.889123	0.00342298	5.90519	0.577343	1.19406	3.19016e-06	0.0179278	21	334
EXT1	Tbio	Daporinad	NAMPT	Metabolism	-0.627872	0.0578877	-5.38832	-0.942779	-0.428741	3.18753e-06	0.0179278	33	466
TMEM64	Tdark	Palbociclib	CDK4, CDK6	Cell cycle	-0.621148	0.0564067	-5.81547	-0.916377	-0.438732	3.1842e-06	0.0179278	23	658
TSPAN32	Tbio	Vinorelbine	Microtubule destabiliser	Mitosis	-0.678258	0.0198875	-5.93645	-0.940175	-0.456116	3.1959e-06	0.0179378	21	652
PCDH11X	Tbio	Dabrafenib	BRAF	ERK MAPK signaling	0.350851	0.0499476	4.86398	0.178531	0.423275	3.22008e-06	0.0179951	63	591
HID1	Tdark	Uprosertib	AKT1, AKT2, AKT3	PI3K/MTOR signaling	-0.872244	0.10012	-5.97925	-1.30753	-0.637196	3.21675e-06	0.0179951	23	605
SIPA1L2	Tbio	PLX-4720	BRAF	ERK MAPK signaling	0.33263	0.0180614	4.76477	0.184504	0.444633	3.30833e-06	0.0182526	148	928
DNPEP	Tchem	PLX-4720	BRAF	ERK MAPK signaling	0.570002	0.0512039	5.94774	0.339127	0.698469	3.32875e-06	0.0183194	21	1055
TBC1D10A	Tbio	Vinblastine	Microtubule destabiliser	Mitosis	-0.595772	0.0157911	-5.53398	-0.836036	-0.387091	3.33233e-06	0.0183194	28	662
MYO1G	Tbio	Vorinostat	HDAC inhibitor Class I, IIa, IIb, IV	Chromatin histone acetylation	-0.371788	0.18428	-5.12312	-0.773159	-0.338976	3.33255e-06	0.0183194	47	647
CA8	Tbio	PLX-4720	BRAF	ERK MAPK signaling	0.530491	0.0478733	5.48596	0.304217	0.661018	3.35339e-06	0.0184116	30	1046
SPSB3	Tdark	PLX-4720	BRAF	ERK MAPK signaling	0.585635	0.0447404	5.43986	0.339588	0.742201	3.36223e-06	0.0184156	33	1043
SSH1	Tbio	Selumetinib	MEK1, MEK2	ERK MAPK signaling	0.517591	-0.118958	5.39575	0.398093	0.875005	3.36155e-06	0.0184156	33	678
TMEM171	Tdark	PLX-4720	BRAF	ERK MAPK signaling	0.558638	0.0499837	5.74754	0.327516	0.689793	3.39328e-06	0.0185156	24	1052
ANKRD9	Tdark	Vinblastine	Microtubule destabiliser	Mitosis	-0.635968	0.0135665	-5.72939	-0.881426	-0.417644	3.38471e-06	0.0185156	24	666
VARS	Tchem	ARRY-520	KIF11	Mitosis	-0.794918	0.0500963	-5.73371	-1.14656	-0.543473	3.42608e-06	0.0186303	23	337
LARP1B	Tbio	Oxaliplatin	DNA alkylating agent	DNA replication	-0.49048	0.0800767	-5.42143	-0.783532	-0.357581	3.43318e-06	0.0186465	30	614
FRMD6	Tbio	JQ1	BRD2, BRD3, BRD4, BRDT	Chromatin other	0.59482	-0.00833781	5.26382	0.372634	0.833682	3.43965e-06	0.0186594	39	700
PIK3CA	Tclin	Taselisib	PI3K (beta sparing)	PI3K/MTOR signaling	-0.493916	0.214375	-4.99617	-0.990492	-0.42609	3.45772e-06	0.0186903	57	274
SLC22A16	Tbio	I-BET-762	BRD2, BRD3, BRD4	Chromatin other	-0.756353	0.146385	-5.30179	-1.24582	-0.559661	3.46608e-06	0.0186909	41	638
KLHDC7B	Tbio	PLX-4720	BRAF	ERK MAPK signaling	0.636083	0.0459731	5.61362	0.375813	0.804407	3.56093e-06	0.0190889	28	1048
SLC39A10	Tbio	Vinorelbine	Microtubule destabiliser	Mitosis	-0.786254	0.0258571	-5.85439	-1.09725	-0.526969	3.58908e-06	0.0190973	23	650
PEPD	Tchem	Vinorelbine	Microtubule destabiliser	Mitosis	-0.613876	0.0316754	-5.31906	-0.890363	-0.40074	3.60782e-06	0.0191367	35	638
POU5F1B	Tbio	Dactinomycin		Other	-0.543621	0.0323084	-5.21036	-0.797995	-0.353863	3.65155e-06	0.0192921	38	587
POU5F1B	Tbio	Dactinomycin	RNA polymerase	Other	-0.543621	0.0323084	-5.21036	-0.797995	-0.353863	3.65155e-06	0.0192921	38	587
NRXN2	Tbio	Uprosertib	AKT1, AKT2, AKT3	PI3K/MTOR signaling	-0.477175	0.122784	-4.99535	-0.839199	-0.36072	3.69709e-06	0.019451	61	567
SYT10	Tbio	Afatinib	ERBB2, EGFR	EGFR signaling	0.412541	-0.0396631	4.97823	0.271387	0.633022	3.70703e-06	0.0194807	63	1003
PTPN9	Tchem	Dabrafenib	BRAF	ERK MAPK signaling	0.460656	0.0618598	5.32127	0.247555	0.550036	3.72628e-06	0.0195366	28	626
IQCA1	Tdark	Tubastatin A	HDAC1, HDAC6, HDAC8	Chromatin histone acetylation	0.566454	0.0550978	5.20127	0.31384	0.708873	3.7758e-06	0.0196598	27	340
SLC38A2	Tbio	Docetaxel	Microtubule stabiliser	Mitosis	-0.726982	-0.0836443	-5.57409	-0.878473	-0.408203	3.79064e-06	0.0197144	28	954
TEX11	Tbio	Pictilisib	PI3K (class 1)	PI3K/MTOR signaling	0.739302	0.0588854	5.2377	0.419033	0.941801	3.80543e-06	0.0197461	43	997
KRT85	Tbio	Alisertib	AURKA	Mitosis	0.454666	-0.0157582	4.92964	0.280797	0.660051	3.81672e-06	0.019782	62	611
ENDOV	Tbio	PD173074	FGFR1, FGFR3	RTK signaling	0.507463	-0.000486297	5.51503	0.320687	0.695212	3.82289e-06	0.0197914	24	671
EXOC8	Tbio	PLX-4720	BRAF	ERK MAPK signaling	0.515855	0.0419502	5.15843	0.28961	0.658199	3.84232e-06	0.0198467	44	1032
DMXL2	Tbio	AR-42	HDAC1	Chromatin histone acetylation	-0.461927	0.162745	-5.13012	-0.868677	-0.380667	3.86322e-06	0.0198867	36	326
WSB2	Tbio	Afatinib	ERBB2, EGFR	EGFR signaling	0.404422	-0.0213252	5.70842	0.273047	0.578447	3.86933e-06	0.0198956	21	1045
PLXNA3	Tbio	BMS-345541	IKK-1, IKK-2	Other	-0.358596	0.0980217	-4.84434	-0.643284	-0.269952	3.91734e-06	0.0200139	76	605
PLXNA3	Tbio	BMS-345541	IKK1, IKK2	Other, kinases	-0.358596	0.0980217	-4.84434	-0.643284	-0.269952	3.91734e-06	0.0200139	76	605
ABAT	Tclin	Linsitinib	IGF1R	IGF1R signaling	0.572072	0.0520349	5.61826	0.331082	0.708992	3.93132e-06	0.0200139	23	660
ANAPC1	Tbio	PLX-4720	BRAF	ERK MAPK signaling	0.396096	0.0289104	4.82133	0.216512	0.51786	3.92584e-06	0.0200139	95	981
AKAP9	Tbio	Uprosertib	AKT1, AKT2, AKT3	PI3K/MTOR signaling	-0.310207	0.132959	-4.79384	-0.625832	-0.260499	3.91307e-06	0.0200139	97	531
SZT2	Tbio	Vinorelbine	Microtubule destabiliser	Mitosis	-0.362236	0.0624717	-4.773	-0.600371	-0.249044	3.92134e-06	0.0200139	102	571
URGCP	Tbio	5-Fluorouracil	Antimetabolite (DNA & RNA)	Other	-0.782124	0.0602694	-5.22376	-1.16685	-0.517942	3.96939e-06	0.0200357	43	656
SIRPA	Tbio	Dabrafenib	BRAF	ERK MAPK signaling	0.484682	0.0573722	5.23188	0.262932	0.591687	3.96978e-06	0.0200357	33	621
DHX8	Tbio	Gemcitabine	Pyrimidine antimetabolite	DNA replication	-0.538002	0.0103507	-5.02506	-0.766171	-0.330536	3.99244e-06	0.0200357	52	615
LATS1	Tchem	Oxaliplatin	DNA alkylating agent	DNA replication	0.562861	0.020663	5.17081	0.331654	0.752741	3.99378e-06	0.0200357	39	605
CHST3	Tbio	Uprosertib	AKT1, AKT2, AKT3	PI3K/MTOR signaling	-0.503147	0.110428	-5.09796	-0.854524	-0.372626	3.97863e-06	0.0200357	47	581
CTNNA2	Tbio	Venotoclax	BCL-2 selective	Apoptosis regulation	0.391551	0.048657	4.80651	0.201824	0.483965	3.98766e-06	0.0200357	47	316
VPS13D	Tdark	Vorinostat	HDAC inhibitor Class I, IIa, IIb, IV	Chromatin histone acetylation	-0.256324	0.202861	-4.8286	-0.647419	-0.270951	3.99039e-06	0.0200357	85	609
RSAD1	Tdark	Luminespib	HSP90	Protein stability and degradation	-0.68563	0.0530442	-5.71682	-1.00344	-0.473909	4.03713e-06	0.0201418	24	658
TP53	Tchem	PLX-4720	BRAF	ERK MAPK signaling	0.152859	-0.220193	4.68772	0.216508	0.529596	4.03425e-06	0.0201418	812	264
PPP1R12C	Tdark	Uprosertib	AKT1, AKT2, AKT3	PI3K/MTOR signaling	-0.47936	0.113607	-5.0374	-0.828073	-0.357862	4.02878e-06	0.0201418	52	576
IGSF22	Tdark	Uprosertib	AKT1, AKT2, AKT3	PI3K/MTOR signaling	-0.483132	0.113948	-5.03746	-0.83383	-0.360329	4.05461e-06	0.0202068	52	576
RASGEF1A	Tdark	Selumetinib	MEK1, MEK2	ERK MAPK signaling	0.516068	-0.109655	5.68318	0.400295	0.85115	4.15469e-06	0.0205027	23	688
ADCYAP1R1	Tchem	Talazoparib	PARP1, PARP2	Genome integrity	0.513405	-0.00555895	5.13454	0.316215	0.721713	4.16771e-06	0.0205446	40	636
KRAS	Tclin	AT7867	AKT	PI3K/MTOR signaling	0.537061	-0.0781606	4.85438	0.363929	0.866515	4.2242e-06	0.0207779	71	297
KRT3	Tbio	Luminespib	HSP90	Protein stability and degradation	-0.369991	0.0695899	-4.85835	-0.619046	-0.260115	4.29095e-06	0.0210151	66	616
OR2A5	Tdark	Olaparib	PARP1, PARP2	Genome integrity	0.491712	-0.0536706	5.10834	0.331362	0.759402	4.3135e-06	0.0211027	47	1002
KRAS	Tclin	Afatinib	ERBB2, EGFR	EGFR signaling	0.20479	-0.0660362	4.65034	0.15638	0.385273	4.34176e-06	0.0211497	209	857
B4GALT6	Tbio	CHIR-99021	GSK3A, GSK3B	WNT signaling	-0.987527	0.0330333	-5.97702	-1.37383	-0.66729	4.33412e-06	0.0211497	22	688
DGAT2	Tchem	Talazoparib	PARP1, PARP2	Genome integrity	0.647918	0.00321376	5.69156	0.412537	0.876872	4.40749e-06	0.0213552	23	653
EIF4G2	Tbio	Nutlin-3a (-)	MDM2	p53 pathway	0.499539	0.00409103	5.09637	0.30061	0.690287	4.41654e-06	0.021365	41	658
ADORA3	Tchem	Dabrafenib	BRAF	ERK MAPK signaling	0.46591	0.0622696	5.30698	0.249901	0.557379	4.4783e-06	0.0215601	27	627
COASY	Tbio	Dabrafenib	BRAF	ERK MAPK signaling	0.4544	0.0640105	5.34083	0.242441	0.538338	4.49607e-06	0.0216227	25	629
NUP153	Tbio	PLX-4720	BRAF	ERK MAPK signaling	0.459254	0.0306583	4.86527	0.253721	0.603471	4.50257e-06	0.0216264	77	999
TRIM59	Tbio	PLX-4720	BRAF	ERK MAPK signaling	0.535697	0.0458508	5.29667	0.302965	0.676727	4.51641e-06	0.0216288	34	1042
GRAMD1A	Tbio	Dactinomycin		Other	-0.537727	0.0397977	-5.04478	-0.806587	-0.348463	4.60856e-06	0.0218577	46	579
GRAMD1A	Tbio	Dactinomycin	RNA polymerase	Other	-0.537727	0.0397977	-5.04478	-0.806587	-0.348463	4.60856e-06	0.0218577	46	579
MEN1	Tchem	Dactinomycin		Other	-0.553765	0.0221724	-5.3919	-0.792693	-0.359183	4.72974e-06	0.0222049	27	598
MEN1	Tchem	Dactinomycin	RNA polymerase	Other	-0.553765	0.0221724	-5.3919	-0.792693	-0.359183	4.72974e-06	0.0222049	27	598
GATA6	Tbio	Trametinib	MEK1, MEK2	ERK MAPK signaling	0.473024	-0.0307638	5.05278	0.304163	0.703412	4.72767e-06	0.0222049	44	628
TRIP12	Tbio	AT-7519	CDK1, CDK2, CDK4, CDK6, CDK9	Cell cycle	0.724034	-0.0846929	5.12338	0.491729	1.12572	4.77731e-06	0.0223078	39	320
PRC1	Tbio	Foretinib	MET, KDR, TIE2, VEGFR3/FLT4, RON, PDGFR, FGFR1, EGFR	RTK signaling	-0.563432	0.0812199	-5.56575	-0.881263	-0.40804	4.82185e-06	0.0223824	24	660
GREB1L	Tdark	CHIR-99021	GSK3A, GSK3B	WNT signaling	0.452712	-0.0335159	4.96524	0.290823	0.681633	4.8649e-06	0.0224447	51	659
FAM135B	Tbio	Dabrafenib	BRAF	ERK MAPK signaling	0.327206	0.0248407	4.67418	0.174953	0.429779	4.86187e-06	0.0224447	117	537
CRY1	Tchem	Afatinib	ERBB2, EGFR	EGFR signaling	0.440781	-0.0265277	5.30818	0.289147	0.645471	4.92311e-06	0.0226209	31	1035
FAM71E2	Tdark	Dabrafenib	BRAF	ERK MAPK signaling	0.479533	0.0562826	5.13257	0.25752	0.588981	4.93674e-06	0.0226275	35	619
WSCD2	Tdark	Dabrafenib	BRAF	ERK MAPK signaling	0.466144	0.0496381	4.98559	0.249633	0.583378	4.93105e-06	0.0226275	46	608
RSAD1	Tdark	Docetaxel	Microtubule stabiliser	Mitosis	-0.798453	-0.0800405	-5.44799	-0.986743	-0.450082	4.97966e-06	0.0227655	30	952
LDLR	Tchem	Vinorelbine	Microtubule destabiliser	Mitosis	-0.527673	0.0339892	-5.05397	-0.784327	-0.338998	5.00923e-06	0.0228316	43	630
ANK3	Tbio	Docetaxel	Microtubule stabiliser	Mitosis	-0.370048	-0.0430481	-4.64336	-0.465554	-0.188445	5.02391e-06	0.0228755	177	805
MDH1B	Tdark	PLX-4720	BRAF	ERK MAPK signaling	0.494303	0.0441775	5.11355	0.273314	0.626936	5.02983e-06	0.0228795	41	1035
SLC9A4	Tdark	LCL161	XIAP, IAP1, IAP2	Apoptosis regulation	0.407559	-0.0343681	4.82543	0.260209	0.623645	5.0691e-06	0.022966	63	614
SLC9A4	Tdark	LCL161	XIAP, cIAP1, cIAP2	Apoptosis regulation	0.407559	-0.0343681	4.82543	0.260209	0.623645	5.0691e-06	0.022966	63	614
TIGIT	Tbio	Afatinib	ERBB2, EGFR	EGFR signaling	0.388011	-0.0253465	5.22146	0.253627	0.573087	5.08963e-06	0.0229984	32	1034
IDO1	Tchem	Vinorelbine	Microtubule destabiliser	Mitosis	-0.681405	0.0254093	-5.51974	-0.968144	-0.445485	5.08267e-06	0.0229984	26	647
NLRP13	Tdark	PD173074	FGFR1, FGFR3	RTK signaling	0.411556	-0.02434	4.82204	0.256546	0.615246	5.10349e-06	0.0230298	66	629
CTH	Tchem	Mirin	MRE11	Genome integrity	-0.506262	0.101262	-5.40914	-0.835815	-0.379234	5.12195e-06	0.0230901	27	625
SIPA1L1	Tdark	Dasatinib	ABL, SRC, Ephrins, PDGFR, KIT	Other, kinases	0.332776	-0.151974	4.78897	0.284199	0.685302	5.15407e-06	0.0231429	65	380
SIPA1L1	Tdark	Dasatinib	ABL, SRC, Ephrins, PDGFR, KIT	RTK signaling	0.332776	-0.151974	4.78897	0.284199	0.685302	5.15407e-06	0.0231429	65	380
KAT6A	Tchem	PLX-4720	BRAF	ERK MAPK signaling	0.387702	0.0311769	4.76368	0.208411	0.50464	5.15121e-06	0.0231429	91	985
BTN3A3	Tbio	Sepantronium bromide	BIRC5	Apoptosis regulation	-0.531283	0.0235513	-5.45878	-0.761828	-0.347841	5.14542e-06	0.0231429	24	646
NCAPH	Tbio	PHA-793887	CDK2, CDK7, CDK5	Cell cycle	0.65667	0.0032225	5.48576	0.41059	0.896304	5.19288e-06	0.0232185	21	347
DNAH3	Tdark	GSK1904529A	IGF1R, IR	IGF1R signaling	-0.332227	0.081292	-4.64456	-0.588781	-0.238257	5.25653e-06	0.0234175	168	517
DNAH3	Tdark	GSK1904529A	IGF1R, IR	RTK signaling	-0.332227	0.081292	-4.64456	-0.588781	-0.238257	5.25653e-06	0.0234175	168	517
HAS2	Tbio	Selumetinib	MEK1, MEK2	ERK MAPK signaling	0.483005	-0.11463	5.31697	0.369888	0.825384	5.28057e-06	0.0235015	30	681
EXT1	Tbio	Gemcitabine	Pyrimidine antimetabolite	DNA replication	-0.610809	0.00548356	-5.10185	-0.85898	-0.373604	5.33126e-06	0.0236806	41	626
CLRN2	Tdark	Afatinib	ERBB2, EGFR	EGFR signaling	0.384632	-0.0280356	5.08157	0.249643	0.575691	5.35704e-06	0.0237486	39	1027
RB1CC1	Tbio	Daporinad	NAMPT	Metabolism	-0.6211	0.0545085	-5.27694	-0.93472	-0.416496	5.45149e-06	0.0241113	31	468
ZNF492	Tdark	Refametinib	MEK1, MEK2	ERK MAPK signaling	0.456777	-0.129537	5.3465	0.363772	0.808855	5.44806e-06	0.0241113	29	683
DGKQ	Tbio	Trametinib	MEK1, MEK2	ERK MAPK signaling	0.443099	-0.0324534	4.94869	0.283683	0.667422	5.45634e-06	0.0241113	49	623
MATR3	Tbio	Afatinib	ERBB2, EGFR	EGFR signaling	0.498019	-0.0333763	5.11786	0.322587	0.740204	5.4799e-06	0.0241512	41	1025
ZFAND4	Tdark	Refametinib	MEK1, MEK2	ERK MAPK signaling	0.54186	-0.126302	5.70739	0.427371	0.908953	5.50256e-06	0.0242044	22	690
RB1	Tchem	Topotecan		DNA replication	-0.551322	0.100087	-5.04677	-0.910246	-0.392572	5.53384e-06	0.0242714	37	276
CCNL2	Tbio	Pictilisib	PI3K (class 1)	PI3K/MTOR signaling	-0.625377	0.107453	-5.47414	-1.00589	-0.459769	5.55889e-06	0.0242862	29	1011
ZFP36	Tbio	Refametinib	MEK1, MEK2	ERK MAPK signaling	0.47654	-0.133054	5.27226	0.375572	0.843615	5.57053e-06	0.0242914	32	680
BOLL	Tbio	Obatoclax Mesylate	BCL2, BCL-XL, BCL-W, MCL1	Apoptosis regulation	-0.711369	0.0994963	-5.83029	-1.09822	-0.523515	5.59344e-06	0.0243282	21	646
GEN1	Tbio	PLX-4720	BRAF	ERK MAPK signaling	0.462839	0.0392855	4.91834	0.251783	0.595323	5.60342e-06	0.0243411	56	1020
UGT2A3	Tbio	Afatinib	ERBB2, EGFR	EGFR signaling	0.397002	-0.0343861	4.93174	0.256804	0.605973	5.63394e-06	0.0243803	53	1013
ITGA7	Tbio	Dactinomycin		Other	-0.473911	0.0427588	-4.88716	-0.727262	-0.306078	5.62974e-06	0.0243803	55	570
ITGA7	Tbio	Dactinomycin	RNA polymerase	Other	-0.473911	0.0427588	-4.88716	-0.727262	-0.306078	5.62974e-06	0.0243803	55	570
GC	Tchem	UNC0638	G9a and GLP methyltransferases	Chromatin histone methylation	-0.601331	0.0710784	-5.57827	-0.919301	-0.425518	5.68287e-06	0.0245219	24	708
SNRNP200	Tchem	Vorinostat	HDAC inhibitor Class I, IIa, IIb, IV	Chromatin histone acetylation	-0.364715	0.187178	-4.9458	-0.774779	-0.329008	5.70087e-06	0.0245762	51	643
MTIF2	Tbio	Dabrafenib	BRAF	ERK MAPK signaling	0.423676	0.0623595	5.09904	0.218849	0.503784	5.73048e-06	0.0246335	30	624
SLC22A23	Tbio	YK-4-279	RNA helicase A	Other	-0.677857	0.0223663	-5.69149	-0.953271	-0.447177	5.72761e-06	0.0246335	22	609
SIAE	Tbio	PLX-4720	BRAF	ERK MAPK signaling	0.542414	0.0432363	5.13418	0.303406	0.694949	5.7511e-06	0.0246353	39	1037
PPP1R16A	Tdark	LGK974	PORCN	WNT signaling	-0.999832	-0.0318618	-5.45173	-1.33002	-0.605926	5.78575e-06	0.0247072	29	665
CNTNAP3	Tbio	CPI-613	Metabo, Mitochondria	Other	-0.684452	0.0169751	-5.30363	-0.969591	-0.433263	5.8222e-06	0.0247812	28	336
SLC27A6	Tbio	Afatinib	ERBB2, EGFR	EGFR signaling	0.379732	-0.0413809	4.8099	0.247232	0.594994	5.86798e-06	0.0248609	72	994
ATG9A	Tbio	Docetaxel	Microtubule stabiliser	Mitosis	-0.621265	-0.085061	-5.27592	-0.742072	-0.330336	5.86472e-06	0.0248609	31	951
SYPL2	Tdark	Docetaxel	Microtubule stabiliser	Mitosis	-0.61627	-0.0880012	-5.4293	-0.726531	-0.330006	5.85191e-06	0.0248609	26	956
DOK2	Tbio	Pictilisib	PI3K (class 1)	PI3K/MTOR signaling	0.76227	0.0635017	5.26829	0.430173	0.967364	5.87536e-06	0.0248609	35	1005
FHDC1	Tbio	ML323	USP1, UAF1	Protein stability and degradation	-0.658026	0.117069	-5.43632	-1.06573	-0.484458	5.90916e-06	0.0249097	22	291
CTPS2	Tbio	Sepantronium bromide	BIRC5	Apoptosis regulation	-0.494937	0.025423	-5.24555	-0.721078	-0.319641	5.91007e-06	0.0249097	28	642
VARS	Tchem	Vorinostat	HDAC inhibitor Class I, IIa, IIb, IV	Chromatin histone acetylation	-0.396004	0.183352	-5.01908	-0.810742	-0.347971	5.90732e-06	0.0249097	44	650
YTHDC2	Tbio	Vinblastine	Microtubule destabiliser	Mitosis	-0.418433	0.0364636	-4.78862	-0.643413	-0.26638	5.96213e-06	0.0250281	69	621
ACAP2	Tbio	I-BET-762	BRD2, BRD3, BRD4	Chromatin other	0.690752	0.0563723	5.11779	0.384837	0.883922	5.97718e-06	0.0250529	38	641
SDK1	Tbio	Oxaliplatin	DNA alkylating agent	DNA replication	-0.278811	0.133534	-4.6527	-0.587118	-0.237572	5.99504e-06	0.0250582	125	519
PLXNA3	Tbio	Teniposide		DNA replication	-0.509598	0.14201	-5.02808	-0.911546	-0.391671	6.02494e-06	0.0251369	35	278
TP53	Tchem	Refametinib	MEK1, MEK2	ERK MAPK signaling	-0.00861062	-0.410335	4.61972	0.230497	0.572951	6.03325e-06	0.0251484	540	172
TMEM135	Tdark	UNC0638	G9a and GLP methyltransferases	Chromatin histone methylation	0.784811	0.0219355	5.51238	0.479826	1.04592	6.11923e-06	0.0253901	26	706
CA9	Tclin	CHIR-99021	GSK3A, GSK3B	WNT signaling	0.557704	-0.0197353	5.40582	0.35984	0.795038	6.13693e-06	0.0254403	26	684
RNF152	Tbio	Dabrafenib	BRAF	ERK MAPK signaling	0.462277	0.0617873	5.18697	0.24454	0.55644	6.19523e-06	0.0255571	28	626
ZNF721	Tdark	Uprosertib	AKT1, AKT2, AKT3	PI3K/MTOR signaling	-0.521815	0.100163	-5.13844	-0.865977	-0.377978	6.19896e-06	0.0255571	36	592
GRWD1	Tbio	Oxaliplatin	DNA alkylating agent	DNA replication	-0.777605	0.0912754	-5.45926	-1.19382	-0.543941	6.22141e-06	0.0256033	28	616
RIF1	Tbio	Alisertib	AURKA	Mitosis	-0.41879	0.0903738	-4.74876	-0.721669	-0.296658	6.263e-06	0.0257045	83	590
HNF4A	Tchem	Sepantronium bromide	BIRC5	Apoptosis regulation	-0.533561	0.0271075	-5.26988	-0.776305	-0.345033	6.26034e-06	0.0257045	28	642
DNMT1	Tclin	Vinorelbine	Microtubule destabiliser	Mitosis	-0.52839	0.0440329	-4.8954	-0.805742	-0.339105	6.30965e-06	0.0258258	54	619
RUNDC1	Tdark	Docetaxel	Microtubule stabiliser	Mitosis	-0.775716	-0.080757	-5.3616	-0.958664	-0.431254	6.33748e-06	0.0258939	30	952
PYGL	Tchem	PLX-4720	BRAF	ERK MAPK signaling	0.377598	0.0372927	4.74855	0.198251	0.48236	6.33769e-06	0.0258939	76	1000
NMUR2	Tchem	Luminespib	HSP90	Protein stability and degradation	-0.512633	0.0501555	-5.27868	-0.778995	-0.346582	6.35259e-06	0.0259314	28	654
RSBN1L	Tdark	Paclitaxel	Microtubule stabiliser	Mitosis	-0.600832	-0.0349984	-5.31807	-0.781958	-0.349709	6.40001e-06	0.0259993	22	422
QSER1	Tdark	LDN-193189	BMP	Other	0.815775	0.0166361	5.18692	0.48776	1.11052	6.5074e-06	0.0262794	33	331
ASIC4	Tbio	Cisplatin	DNA crosslinker	DNA replication	0.669187	-0.0946837	5.28196	0.470453	1.05729	6.52869e-06	0.026342	32	664
EFHB	Tdark	Refametinib	MEK1, MEK2	ERK MAPK signaling	0.430478	-0.130886	5.19385	0.342839	0.779889	6.56242e-06	0.026431	32	680
DHX40	Tdark	Linsitinib	IGF1R	IGF1R signaling	0.658561	0.0415419	5.25985	0.379202	0.854837	6.57741e-06	0.026448	31	652
PKP1	Tbio	Bortezomib	Proteasome	Protein stability and degradation	-0.68505	0.0564422	-5.52203	-1.01651	-0.466475	6.60081e-06	0.0264916	23	419
RUNDC1	Tdark	Temozolomide	DNA alkylating agent	DNA replication	-0.814608	-0.125723	-5.67005	-0.939092	-0.438677	6.62642e-06	0.0265465	22	650
PDP1	Tbio	Dabrafenib	BRAF	ERK MAPK signaling	0.412422	0.0634598	5.0585	0.210248	0.487676	6.63995e-06	0.0265546	29	625
ZBTB20	Tbio	Cytarabine	Antimetabolite	Other	-0.533385	0.0367203	-4.83642	-0.804843	-0.335368	6.66551e-06	0.0265865	64	624
MOS	Tbio	Afatinib	ERBB2, EGFR	EGFR signaling	0.401703	-0.0291034	5.0221	0.258571	0.60304	6.68378e-06	0.0266126	40	1026
ALS2	Tbio	Thapsigargin	SERCA	Other	-0.552534	-0.0087382	-5.03896	-0.760631	-0.326961	6.67942e-06	0.0266126	27	322
FOXD2	Tbio	Afatinib	ERBB2, EGFR	EGFR signaling	0.314785	-0.0270474	4.89726	0.202442	0.481223	6.70751e-06	0.0266674	44	1022
XPR1	Tbio	Linsitinib	IGF1R	IGF1R signaling	0.659855	0.0499	5.59816	0.386107	0.833803	6.73387e-06	0.0267182	22	661
GNB1	Tbio	Obatoclax Mesylate	BCL2, BCL-XL, BCL-W, MCL1	Apoptosis regulation	-0.657356	0.0989111	-5.66008	-1.03141	-0.481125	6.7575e-06	0.026742	22	645
IFNAR1	Tclin	UNC0638	G9a and GLP methyltransferases	Chromatin histone methylation	-0.601376	0.072031	-5.47444	-0.924972	-0.421842	6.75757e-06	0.026742	25	707
ADCY2	Tchem	Dabrafenib	BRAF	ERK MAPK signaling	0.456366	0.0476893	4.86452	0.241122	0.576231	6.8139e-06	0.0268245	50	604
CHST3	Tbio	Dinaciclib	CDK1, CDK2, CDK5, CDK9	Cell cycle	-0.481172	0.095873	-5.12089	-0.804315	-0.349775	6.85447e-06	0.0268909	24	289
P2RY6	Tchem	VX-11e	ERK2	ERK MAPK signaling	0.846909	0.010186	5.76892	0.53681	1.13664	6.87902e-06	0.0269173	21	661
ALX4	Tbio	Vinorelbine	Microtubule destabiliser	Mitosis	-0.60829	0.0214977	-5.40731	-0.867433	-0.392142	6.89883e-06	0.0269716	25	648
HTR3C	Tchem	Refametinib	MEK1, MEK2	ERK MAPK signaling	0.640847	-0.129458	5.69242	0.491215	1.0494	6.94171e-06	0.0270692	22	690
KCNH1	Tclin	JQ12	HDAC1, HDAC2	Chromatin histone acetylation	-0.707845	0.0590259	-5.22864	-1.06405	-0.469693	6.94902e-06	0.0270744	29	329
RBM12B	Tdark	BMS-345541	IKK-1, IKK-2	Other	-0.497319	0.0939475	-4.87337	-0.833401	-0.349132	6.96311e-06	0.0270898	54	627
RBM12B	Tdark	BMS-345541	IKK1, IKK2	Other, kinases	-0.497319	0.0939475	-4.87337	-0.833401	-0.349132	6.96311e-06	0.0270898	54	627
VPS13D	Tdark	LGK974	PORCN	WNT signaling	-0.543254	-0.00392226	-4.70544	-0.766332	-0.312331	7.01227e-06	0.0272273	88	606
SWAP70	Tbio	CHIR-99021	GSK3A, GSK3B	WNT signaling	0.581884	-0.0233088	5.28316	0.372542	0.837844	7.02962e-06	0.0272684	29	681
SGSM2	Tbio	Oxaliplatin	DNA alkylating agent	DNA replication	-0.630667	0.0963994	-5.11404	-1.01382	-0.44031	7.04089e-06	0.0272684	38	606
TEX11	Tbio	AZD6482	PI3Kbeta	PI3K/MTOR signaling	0.69491	-0.022088	5.33301	0.443271	0.990725	7.28277e-06	0.0279837	29	718
SYNGAP1	Tbio	Panobinostat	HDAC	Chromatin histone acetylation	-0.646108	0.167315	-5.38189	-1.12176	-0.505084	7.33196e-06	0.0280839	25	337
CEP164	Tbio	Refametinib	MEK1, MEK2	ERK MAPK signaling	0.30656	-0.14359	4.78385	0.263004	0.637296	7.34097e-06	0.0280946	60	652
PPP1R18	Tbio	AZD7762	CHEK1, CHEK2	Cell cycle	-0.508449	0.00261238	-5.39742	-0.704382	-0.317741	7.43011e-06	0.0282424	23	672
PDZRN3	Tbio	Bleomycin	dsDNA break induction	DNA replication	-0.642068	0.036232	-4.9919	-0.951122	-0.405477	7.42359e-06	0.0282424	37	314
EXTL1	Tbio	Trametinib	MEK1, MEK2	ERK MAPK signaling	0.513307	-0.0335862	4.95669	0.325699	0.768087	7.43563e-06	0.0282424	44	628
TRIM27	Tbio	Ulixertinib	ERK1, ERK2	ERK MAPK signaling	0.642998	-0.0195244	5.33326	0.409525	0.915519	7.44778e-06	0.0282559	27	609
RNF214	Tdark	5-Fluorouracil	Antimetabolite (DNA & RNA)	Other	0.679591	-0.0206011	5.30178	0.431554	0.96883	7.4586e-06	0.0282587	29	670
BAG6	Tbio	Wee1 Inhibitor	WEE1, CHEK1	Cell cycle	-0.428981	0.0493084	-4.8573	-0.674831	-0.281747	7.47484e-06	0.0282734	48	608
SEC63	Tbio	Dactinomycin		Other	-0.79615	0.0345052	-5.36733	-1.14631	-0.515004	7.51245e-06	0.0283679	28	597
SEC63	Tbio	Dactinomycin	RNA polymerase	Other	-0.79615	0.0345052	-5.36733	-1.14631	-0.515004	7.51245e-06	0.0283679	28	597
NSMAF	Tbio	Selumetinib	MEK1, MEK2	ERK MAPK signaling	0.402208	-0.120278	4.94943	0.310889	0.734084	7.52898e-06	0.0283954	42	669
ZBTB38	Tbio	Selumetinib	MEK1, MEK2	ERK MAPK signaling	0.382885	-0.119065	4.93536	0.298203	0.705696	7.56982e-06	0.028466	42	669
POTEG	Tbio	Afatinib	ERBB2, EGFR	EGFR signaling	0.395709	-0.0264012	5.07666	0.2545	0.589719	7.61343e-06	0.0285416	34	1032
ZNF599	Tdark	BMS-345541	IKK-1, IKK-2	Other	-0.553959	0.0776705	-5.13355	-0.880254	-0.383006	7.6151e-06	0.0285416	33	648
ZNF599	Tdark	BMS-345541	IKK1, IKK2	Other, kinases	-0.553959	0.0776705	-5.13355	-0.880254	-0.383006	7.6151e-06	0.0285416	33	648
OR13D1	Tdark	PD173074	FGFR1, FGFR3	RTK signaling	0.590259	-0.00700815	5.26319	0.366737	0.827797	7.60118e-06	0.0285416	28	667
ZSCAN1	Tbio	BAM7	Bax activator	Other	0.596011	-0.0291297	5.18663	0.381045	0.869236	7.62807e-06	0.0285622	25	338
EIF2AK3	Tchem	Selumetinib	MEK1, MEK2	ERK MAPK signaling	0.349452	-0.126209	4.80538	0.278498	0.672825	7.66258e-06	0.0286486	55	656
TRAF5	Tbio	Trametinib	MEK1, MEK2	ERK MAPK signaling	0.685797	-0.0198285	5.68253	0.44921	0.96204	7.74032e-06	0.0288441	21	651
NT5DC4	Tdark	PLX-4720	BRAF	ERK MAPK signaling	0.699594	0.0436504	5.34865	0.405889	0.905998	7.75454e-06	0.0288734	29	1047
TGFBR2	Tchem	PLX-4720	BRAF	ERK MAPK signaling	0.565663	0.044873	5.15197	0.316304	0.725277	7.80747e-06	0.0289085	34	1042
MLXIPL	Tbio	ZM447439	AURKA, AURKB	Mitosis	-0.533041	0.0537589	-5.18473	-0.816051	-0.357549	7.77977e-06	0.0289085	26	375
KIRREL2	Tbio	PLX-4720	BRAF	ERK MAPK signaling	0.475908	0.0368462	4.81297	0.257239	0.620884	7.84773e-06	0.0289753	60	1016
SIDT1	Tbio	Uprosertib	AKT1, AKT2, AKT3	PI3K/MTOR signaling	-0.69092	0.0997613	-5.34638	-1.09227	-0.489093	7.88292e-06	0.0289871	28	600
FZD8	Tbio	Refametinib	MEK1, MEK2	ERK MAPK signaling	0.443342	-0.141818	4.95258	0.348139	0.822182	7.94427e-06	0.0290812	44	668
PCOLCE2	Tbio	Oxaliplatin	DNA alkylating agent	DNA replication	-0.712425	0.0818655	-5.57608	-1.08743	-0.501151	8.01423e-06	0.0292571	23	621
NCOA3	Tchem	Refametinib	MEK1, MEK2	ERK MAPK signaling	0.285576	-0.135206	4.80516	0.246265	0.595298	8.01279e-06	0.0292571	50	662
COL12A1	Tbio	Trametinib	MEK1, MEK2	ERK MAPK signaling	0.385272	-0.0600729	4.65153	0.255924	0.634765	8.02685e-06	0.0292571	94	578
KCNK16	Tbio	BMS-536924	IGF1R, IR	IGF1R signaling	0.663372	0.033408	5.26904	0.386795	0.873132	8.15149e-06	0.029483	29	777
LRRC40	Tdark	PLX-4720	BRAF	ERK MAPK signaling	0.516256	0.0442201	5.02158	0.282827	0.661245	8.15566e-06	0.029483	39	1037
JMJD1C	Tbio	Ulixertinib	ERK1, ERK2	ERK MAPK signaling	-0.42468	0.0745356	-4.67469	-0.710776	-0.287655	8.1597e-06	0.029483	84	552
TRPM4	Tchem	PLX-4720	BRAF	ERK MAPK signaling	0.360461	0.0359994	4.65683	0.186543	0.462381	8.20337e-06	0.0295498	84	992
FAT3	Tbio	Afatinib	ERBB2, EGFR	EGFR signaling	-0.200775	0.0889995	-4.49512	-0.416358	-0.163191	8.23636e-06	0.0296037	375	691
ZNF597	Tbio	Docetaxel	Microtubule stabiliser	Mitosis	-0.566062	-0.0770913	-4.86661	-0.689842	-0.288099	8.2356e-06	0.0296037	50	932
STXBP5	Tbio	Dabrafenib	BRAF	ERK MAPK signaling	0.43032	0.0548189	4.8576	0.221015	0.529988	8.26025e-06	0.0296605	42	612
SNRNP200	Tchem	ML323	USP1, UAF1	Protein stability and degradation	-0.761211	0.131002	-5.35073	-1.23255	-0.551875	8.2941e-06	0.0297241	24	289
URGCP	Tbio	Paclitaxel	Microtubule stabiliser	Mitosis	-0.678914	-0.0152	-5.06822	-0.927898	-0.399529	8.29763e-06	0.0297241	32	412
SRP68	Tbio	5-Fluorouracil	Antimetabolite (DNA & RNA)	Other	0.735473	-0.0151773	5.59864	0.474351	1.02695	8.31555e-06	0.0297648	22	677
LAMA2	Tbio	Bleomycin (50 uM)	dsDNA break induction	DNA replication	0.305538	-0.202455	4.65077	0.2918	0.724185	8.34324e-06	0.0297837	71	296
FOXD2	Tbio	Olaparib	PARP1, PARP2	Genome integrity	-0.652974	-0.00127853	-4.97835	-0.914766	-0.388624	8.34709e-06	0.0297837	45	1004
KIAA0556	Tdark	PLX-4720	BRAF	ERK MAPK signaling	0.348573	0.0322226	4.61799	0.18098	0.45172	8.34064e-06	0.0297837	99	977
PDGFRB	Tclin	PIK-93	PI3Kgamma	PI3K/MTOR signaling	0.758694	0.0216697	5.06818	0.443603	1.03045	8.4156e-06	0.0298426	33	334
SLC27A1	Tchem	Cytarabine	Antimetabolite	Other	-0.61127	0.0213893	-4.99533	-0.887406	-0.377913	8.44179e-06	0.0298435	41	647
TLL2	Tchem	Dabrafenib	BRAF	ERK MAPK signaling	0.406193	0.0576138	4.84208	0.204775	0.492383	8.43021e-06	0.0298435	40	614
LEMD3	Tbio	Daporinad	NAMPT	Metabolism	-0.709315	0.0458298	-5.53037	-1.03588	-0.474413	8.45923e-06	0.0298782	22	477
MYPN	Tbio	Dabrafenib	BRAF	ERK MAPK signaling	0.389528	0.049279	4.71219	0.196876	0.483621	8.4929e-06	0.0299587	57	597
PRPF38B	Tdark	Dactinomycin		Other	-0.78731	0.031348	-5.39934	-1.12883	-0.508488	8.49522e-06	0.0299587	26	599
PRPF38B	Tdark	Dactinomycin	RNA polymerase	Other	-0.78731	0.031348	-5.39934	-1.12883	-0.508488	8.49522e-06	0.0299587	26	599
RBM12B	Tdark	ML323	USP1, UAF1	Protein stability and degradation	-0.685803	0.133242	-5.18923	-1.1392	-0.498893	8.50807e-06	0.0299807	27	286
GNA13	Tbio	Refametinib	MEK1, MEK2	ERK MAPK signaling	0.567561	-0.133215	5.30317	0.431462	0.97009	8.55551e-06	0.030101	28	684
PDCD6IP	Tbio	Cisplatin	DNA crosslinker	DNA replication	0.643324	-0.0879309	5.34083	0.451773	1.01074	8.58464e-06	0.0301334	27	669
MYADM	Tbio	Afatinib	ERBB2, EGFR	EGFR signaling	0.353709	-0.0283494	4.88187	0.225405	0.538712	8.59196e-06	0.0301358	43	1023
TBC1D19	Tdark	Refametinib	MEK1, MEK2	ERK MAPK signaling	0.405114	-0.135255	4.97464	0.322016	0.758722	8.63061e-06	0.0302246	39	673
OR4D6	Tdark	Gefitinib	EGFR	EGFR signaling	0.575397	-0.0287746	5.25688	0.370336	0.838007	8.6709e-06	0.0303188	28	664
APBB1IP	Tbio	PLX-4720	BRAF	ERK MAPK signaling	0.485492	0.0406584	4.86255	0.261857	0.627811	8.67044e-06	0.0303188	50	1026
PRODH2	Tbio	BMS-345541	IKK-1, IKK-2	Other	-0.530246	0.0792848	-5.02563	-0.853902	-0.36516	8.69005e-06	0.030351	36	645
PRODH2	Tbio	BMS-345541	IKK1, IKK2	Other, kinases	-0.530246	0.0792848	-5.02563	-0.853902	-0.36516	8.69005e-06	0.030351	36	645
SFRP4	Tbio	Docetaxel	Microtubule stabiliser	Mitosis	-0.727904	-0.0829412	-5.27164	-0.894046	-0.395879	8.69434e-06	0.030351	29	953
UBAP2	Tbio	Ulixertinib	ERK1, ERK2	ERK MAPK signaling	-0.609894	0.0523335	-4.96257	-0.930361	-0.394095	8.70922e-06	0.0303592	42	594
LSP1	Tbio	LCL161	XIAP, IAP1, IAP2	Apoptosis regulation	0.560593	-0.010973	5.44628	0.356403	0.786728	8.72137e-06	0.0303782	21	656
LSP1	Tbio	LCL161	XIAP, cIAP1, cIAP2	Apoptosis regulation	0.560593	-0.010973	5.44628	0.356403	0.786728	8.72137e-06	0.0303782	21	656
DLL4	Tbio	Fulvestrant		Hormone-related	-0.692808	0.0117151	-5.12831	-0.98258	-0.426466	8.76336e-06	0.0304859	33	600
DLL4	Tbio	Fulvestrant	ESR	Hormone-related	-0.692808	0.0117151	-5.12831	-0.98258	-0.426466	8.76336e-06	0.0304859	33	600
KRAS	Tclin	SB505124	TGFBR1, ACVR1B, ACVR1C	RTK signaling	0.324917	-0.0605487	4.54186	0.218296	0.552636	8.76573e-06	0.0304859	153	593
OR10AG1	Tdark	Bicalutamide	AR	Hormone-related	0.510171	-0.164736	5.17579	0.41044	0.939373	8.79383e-06	0.0305602	31	671
EPB41L5	Tbio	Afatinib	ERBB2, EGFR	EGFR signaling	-0.829309	0.0188893	-5.06655	-1.18617	-0.51023	8.80402e-06	0.0305614	40	1026
NDOR1	Tbio	Wee1 Inhibitor	WEE1, CHEK1	Cell cycle	-0.708803	0.0441544	-5.37138	-1.03955	-0.466365	8.80765e-06	0.0305614	26	630
UAP1L1	Tbio	PLX-4720	BRAF	ERK MAPK signaling	0.504202	0.0446734	4.99249	0.274304	0.644754	8.83055e-06	0.0305707	39	1037
NSMAF	Tbio	Trametinib	MEK1, MEK2	ERK MAPK signaling	0.490601	-0.0311645	4.90786	0.308618	0.734914	8.89085e-06	0.0307559	43	629
HIP1	Tbio	Oxaliplatin	DNA alkylating agent	DNA replication	-0.5739	0.100631	-4.9297	-0.949157	-0.399906	8.94327e-06	0.0309137	45	599
LZTS3	Tbio	Pictilisib	PI3K (class 1)	PI3K/MTOR signaling	0.490622	0.0640487	4.79037	0.248981	0.604165	8.97863e-06	0.0309791	56	984
DNAH3	Tdark	AZD5363	AKT1, AKT2, AKT3, ROCK2	Other, kinases	-0.405044	0.134505	-4.59756	-0.771429	-0.307668	9.00626e-06	0.0310368	80	239
ANKLE2	Tbio	CCT-018159	HSP90	Protein stability and degradation	-0.659264	-0.0895469	-5.12694	-0.794733	-0.344702	9.10218e-06	0.0312486	24	347
ETV5	Tbio	Dabrafenib	BRAF	ERK MAPK signaling	0.476278	0.0637967	5.21412	0.251697	0.573265	9.1246e-06	0.0312518	24	630
OR52M1	Tdark	PLX-4720	BRAF	ERK MAPK signaling	0.493727	0.0424563	4.90113	0.266661	0.635881	9.12833e-06	0.0312518	45	1031
FANCA	Tbio	Vinorelbine	Microtubule destabiliser	Mitosis	-0.485343	0.053331	-4.7089	-0.765977	-0.31137	9.11851e-06	0.0312518	69	604
ZNF644	Tbio	CAP-232, TT-232, TLN-232	Glycolysis	Metabolism	0.655358	-0.119125	5.17867	0.470967	1.078	9.14319e-06	0.0312647	28	335
C12orf10	Tbio	CHIR-99021	GSK3A, GSK3B	WNT signaling	0.450694	-0.0218858	4.97353	0.281418	0.663741	9.22861e-06	0.031492	35	675
GPC3	Tbio	Dabrafenib	BRAF	ERK MAPK signaling	0.432486	0.0642961	5.07517	0.221585	0.514793	9.22428e-06	0.031492	26	628
RIMS2	Tbio	Alisertib	AURKA	Mitosis	0.334826	-0.0516728	4.53394	0.218546	0.554451	9.26909e-06	0.0315653	138	535
NSMAF	Tbio	PD0325901	MEK1, MEK2	ERK MAPK signaling	0.422935	-0.0840197	4.88061	0.298848	0.715061	9.26595e-06	0.0315653	44	658
RERGL	Tdark	PLX-4720	BRAF	ERK MAPK signaling	-1.0712	0.0893728	-5.49615	-1.59473	-0.726417	9.27523e-06	0.0315653	26	1050
H1FNT	Tdark	Vinblastine	Microtubule destabiliser	Mitosis	-0.502084	0.0189114	-4.96303	-0.732115	-0.309876	9.31663e-06	0.0316494	37	653
ADAD2	Tdark	Afatinib	ERBB2, EGFR	EGFR signaling	0.560311	-0.0341282	5.03423	0.356185	0.832694	9.40854e-06	0.0317227	38	1028
SNRNP200	Tchem	Cyclophosphamide	Alkylating agent	DNA replication	-0.760609	-0.059459	-5.23005	-0.973911	-0.42839	9.38128e-06	0.0317227	24	295
H1FNT	Tdark	Docetaxel	Microtubule stabiliser	Mitosis	-0.618109	-0.0737149	-4.84381	-0.769221	-0.319567	9.37929e-06	0.0317227	51	931
SLC7A9	Tbio	Flavopiridol	CDK	Cell cycle	-0.491341	0.0817794	-5.23825	-0.795813	-0.350428	9.41514e-06	0.0317227	21	341
LTBP3	Tbio	Refametinib	MEK1, MEK2	ERK MAPK signaling	0.277459	-0.136468	4.74102	0.240113	0.587741	9.40032e-06	0.0317227	53	659
ENTPD6	Tbio	Vinblastine	Microtubule destabiliser	Mitosis	-0.426332	0.0112685	-4.97237	-0.614682	-0.260518	9.37966e-06	0.0317227	32	658
MYLK	Tchem	Vinorelbine	Microtubule destabiliser	Mitosis	-0.361931	0.0601994	-4.58158	-0.604124	-0.240137	9.38122e-06	0.0317227	99	574
FRYL	Tdark	Rucaparib	PARP1, PARP2	Genome integrity	0.344632	-0.194298	4.71671	0.311698	0.766161	9.48707e-06	0.0318387	48	324
SRGAP2	Tbio	AZD7762	CHEK1, CHEK2	Cell cycle	-0.483126	0.0189291	-4.84506	-0.709405	-0.294705	9.55644e-06	0.0319143	46	649
EVC	Tbio	Epothilone B	Microtubule stabiliser	Mitosis	-0.720351	-0.0370554	-5.07495	-0.955535	-0.411057	9.62797e-06	0.0320587	29	325
CASZ1	Tbio	Torin 2	mTOR	PI3K/MTOR signaling	-0.419803	0.133458	-4.74268	-0.785588	-0.320933	9.62275e-06	0.0320587	45	308
MROH6	Tdark	Refametinib	MEK1, MEK2	ERK MAPK signaling	0.418452	-0.127111	5.1726	0.331408	0.759719	9.63546e-06	0.0320601	28	684
PCDHB6	Tdark	KRAS (G12C) Inhibitor-12	KRAS (G12C)	ERK MAPK signaling	-0.584127	0.102025	-4.8984	-0.967182	-0.405122	9.67377e-06	0.0321545	36	277
PCDHGB7	Tdark	PLX-4720	BRAF	ERK MAPK signaling	0.377174	0.0366439	4.64154	0.195119	0.485942	9.71057e-06	0.0322391	78	998
GJC2	Tbio	Sepantronium bromide	BIRC5	Apoptosis regulation	-0.503893	0.0258136	-5.11231	-0.739581	-0.319832	9.73727e-06	0.0322804	28	642
UCP3	Tbio	Alisertib	AURKA	Mitosis	0.654031	0.00441339	5.37037	0.401952	0.897284	9.76716e-06	0.0323323	24	649
AXIN2	Tchem	Dabrafenib	BRAF	ERK MAPK signaling	0.446173	0.0587947	4.92444	0.229324	0.545432	9.88558e-06	0.0326053	34	620
VWA3A	Tdark	Dabrafenib	BRAF	ERK MAPK signaling	0.442661	0.0533358	4.81572	0.227706	0.550945	9.87582e-06	0.0326053	43	611
AK7	Tbio	Vinorelbine	Microtubule destabiliser	Mitosis	-0.642132	0.0342857	-5.02354	-0.94816	-0.404675	9.88528e-06	0.0326053	36	637
KIAA0319	Tbio	VX-11e	ERK2	ERK MAPK signaling	-0.566288	0.0795083	-4.87462	-0.911398	-0.380195	9.95372e-06	0.0327111	46	636
RUNDC1	Tdark	Dactolisib	PI3K (class 1), MTORC1, MTORC2	PI3K/MTOR signaling	-0.565587	0.0158355	-5.40288	-0.802114	-0.360732	9.98527e-06	0.0327128	22	669
LRPAP1	Tbio	PD0325901	MEK1, MEK2	ERK MAPK signaling	0.632883	-0.0764971	5.42625	0.441039	0.977722	9.96559e-06	0.0327128	24	678
KRT83	Tbio	PD173074	FGFR1, FGFR3	RTK signaling	0.405721	-0.0264762	4.64634	0.247721	0.616673	1.00047e-05	0.0327128	70	625
TP53	Tchem	Ulixertinib	ERK1, ERK2	ERK MAPK signaling	0.115967	-0.30816	4.51197	0.238968	0.609287	1.00042e-05	0.0327128	475	161
SLC2A12	Tbio	Afatinib	ERBB2, EGFR	EGFR signaling	0.547318	-0.0319574	5.06701	0.348067	0.810483	1.00338e-05	0.0327269	35	1031
INTS6	Tbio	Docetaxel	Microtubule stabiliser	Mitosis	-0.6411	-0.0706172	-4.8079	-0.807659	-0.333306	1.00586e-05	0.0327269	54	928
GOLGA3	Tbio	Idelalisib	PI3Kdelta	PI3K/MTOR signaling	0.508357	0.0174108	4.77254	0.28567	0.696222	1.00513e-05	0.0327269	40	327
TTC37	Tbio	PLX-4720	BRAF	ERK MAPK signaling	0.397569	0.0350499	4.64384	0.207714	0.517324	1.00374e-05	0.0327269	78	998
HS3ST1	Tbio	Palbociclib	CDK4, CDK6	Cell cycle	-0.627046	0.0629041	-5.19843	-0.959895	-0.420005	1.00596e-05	0.0327269	29	652
TXNRD1	Tclin	AZD8055	MTORC1, MTORC2	PI3K/MTOR signaling	-0.489699	0.13413	-5.01328	-0.874921	-0.372737	1.01105e-05	0.0327413	31	385
TCIRG1	Tbio	Pevonedistat	NAE	Other	-0.690443	-0.0135294	-5.08772	-0.946263	-0.407564	1.01105e-05	0.0327413	32	569
EMB	Tbio	Trametinib	MEK1, MEK2	ERK MAPK signaling	0.530627	-0.0233324	5.08913	0.333582	0.774338	1.01109e-05	0.0327413	31	641
CASP8	Tchem	eEF2K Inhibitor, A-484954	eEF2K	Other, kinases	-0.757015	0.00822988	-5.2152	-1.06391	-0.466576	1.00999e-05	0.0327413	27	339
MLH3	Tbio	Refametinib	MEK1, MEK2	ERK MAPK signaling	0.32634	-0.142534	4.73623	0.271647	0.666101	1.01306e-05	0.03277	56	656
POR	Tbio	Fulvestrant		Hormone-related	-0.642671	0.00895761	-5.05986	-0.912059	-0.391199	1.01956e-05	0.0329096	33	600
POR	Tbio	Fulvestrant	ESR	Hormone-related	-0.642671	0.00895761	-5.05986	-0.912059	-0.391199	1.01956e-05	0.0329096	33	600
RPL22	Tbio	AZD6738	ATR	Genome integrity	-0.586712	0.0820558	-5.10038	-0.934406	-0.40313	1.02331e-05	0.0329605	24	295
NXPE2	Tdark	Ruxolitinib	JAK1, JAK2	Other, kinases	0.474203	-0.0689172	4.84379	0.318566	0.767675	1.02312e-05	0.0329605	44	637
TCTE1	Tbio	Dactinomycin		Other	-0.638235	0.0204786	-5.42916	-0.907891	-0.409536	1.02563e-05	0.0330118	22	603
TCTE1	Tbio	Dactinomycin	RNA polymerase	Other	-0.638235	0.0204786	-5.42916	-0.907891	-0.409536	1.02563e-05	0.0330118	22	603
SEL1L3	Tdark	Daporinad	NAMPT	Metabolism	-0.4931	0.0471843	-4.97587	-0.75907	-0.321499	1.02837e-05	0.0330225	32	467
PAXBP1	Tbio	PLX-4720	BRAF	ERK MAPK signaling	0.41357	0.0480819	4.88411	0.215332	0.515644	1.02888e-05	0.0330225	39	1037
MAST1	Tchem	AZD7762	CHEK1, CHEK2	Cell cycle	-0.378983	0.0278458	-4.63056	-0.580997	-0.23266	1.03135e-05	0.033055	72	623
LAS1L	Tbio	UNC0638	G9a and GLP methyltransferases	Chromatin histone methylation	0.985067	0.0213856	5.68074	0.611871	1.31549	1.03115e-05	0.033055	21	711
FAM129C	Tdark	BMS-536924	IGF1R, IR	IGF1R signaling	0.645633	0.0293108	5.03881	0.369137	0.863507	1.03922e-05	0.0331922	35	771
GPR85	Tbio	PD173074	FGFR1, FGFR3	RTK signaling	0.528283	-0.0020213	5.20769	0.323013	0.737597	1.03929e-05	0.0331922	25	670
TRIM16	Tbio	Afatinib	ERBB2, EGFR	EGFR signaling	0.570054	-0.0275128	5.32043	0.367829	0.827305	1.04963e-05	0.0333579	26	1040
CNTRL	Tbio	PLX-4720	BRAF	ERK MAPK signaling	0.311093	0.0211838	4.50051	0.163026	0.416791	1.04891e-05	0.0333579	149	927
COPE	Tbio	Docetaxel	Microtubule stabiliser	Mitosis	-0.758426	-0.0876433	-5.58724	-0.918982	-0.422583	1.05708e-05	0.0334555	21	961
ZNF226	Tdark	Gefitinib	EGFR	EGFR signaling	0.454073	-0.036211	4.82805	0.286979	0.69359	1.05625e-05	0.0334555	45	647
SCARF1	Tbio	Trametinib	MEK1, MEK2	ERK MAPK signaling	0.574951	-0.0236084	5.15467	0.362646	0.834474	1.05986e-05	0.0335019	29	643
SCARF1	Tbio	Refametinib	MEK1, MEK2	ERK MAPK signaling	0.501181	-0.13328	5.11318	0.382784	0.886139	1.0699e-05	0.0336252	31	681
PLXNA3	Tbio	ML323	USP1, UAF1	Protein stability and degradation	-0.539995	0.138455	-4.86297	-0.958286	-0.398614	1.07579e-05	0.0337625	35	278
LMOD3	Tbio	YK-4-279	RNA helicase A	Other	-0.517618	0.0227893	-5.0855	-0.755702	-0.325113	1.0765e-05	0.0337625	29	602
KRAS	Tclin	SU11274	MET	RTK signaling	0.441361	-0.0771316	4.59335	0.295008	0.741977	1.0813e-05	0.0338339	71	297
RBM12B	Tdark	CD532	AURKA	Mitosis	-0.616695	0.104024	-5.12612	-1.00611	-0.435326	1.08607e-05	0.0338751	27	340
ZHX2	Tbio	kb NB 142-70	PKD	Other, kinases	-0.649362	0.0789842	-5.35009	-1.0073	-0.44939	1.08953e-05	0.0339598	21	347
SYNGAP1	Tbio	ACY-1215	HDAC6	Chromatin histone acetylation	-0.629251	0.196897	-5.25026	-1.14728	-0.505018	1.09477e-05	0.0340401	25	343
ZC3H6	Tdark	Daporinad	NAMPT	Metabolism	-0.596602	0.0528857	-5.05595	-0.909479	-0.389496	1.09586e-05	0.0340401	31	468
URGCP	Tbio	Dactinomycin		Other	-0.72558	0.046719	-4.95095	-1.08655	-0.458047	1.10124e-05	0.0340673	40	585
URGCP	Tbio	Dactinomycin	RNA polymerase	Other	-0.72558	0.046719	-4.95095	-1.08655	-0.458047	1.10124e-05	0.0340673	40	585
ADAM11	Tbio	Cytarabine	Antimetabolite	Other	-0.590013	0.0135126	-5.02549	-0.846279	-0.360772	1.10348e-05	0.0340694	34	654
IGSF3	Tbio	CD532	AURKA	Mitosis	-0.667834	0.103547	-5.21894	-1.0727	-0.470064	1.11295e-05	0.0342445	25	342
ZNF177	Tbio	Dabrafenib	BRAF	ERK MAPK signaling	0.478188	0.0650355	5.23041	0.252038	0.574267	1.11502e-05	0.0342597	22	632
FREM3	Tdark	MK-1775	WEE1, PLK1	Cell cycle	-0.714911	0.00074751	-5.06003	-1.00205	-0.429267	1.1207e-05	0.0343838	28	294
PITPNM1	Tbio	Refametinib	MEK1, MEK2	ERK MAPK signaling	0.39331	-0.136145	4.86862	0.311133	0.747776	1.1271e-05	0.034514	41	671
CTH	Tchem	YK-4-279	RNA helicase A	Other	-0.63359	0.0250935	-5.24555	-0.915007	-0.402359	1.12699e-05	0.034514	26	605
KRAS	Tclin	C-75	FAS	Apoptosis regulation	0.463725	-0.0796469	4.59576	0.309128	0.777616	1.13054e-05	0.0345726	71	293
HNRNPM	Tbio	AZD7762	CHEK1, CHEK2	Cell cycle	-0.468893	0.00980672	-4.92018	-0.674521	-0.282878	1.14023e-05	0.0346728	35	660
TUBB1	Tclin	Dactinomycin		Other	-0.674288	0.0299694	-5.14925	-0.982348	-0.426168	1.1395e-05	0.0346728	29	596
TUBB1	Tclin	Dactinomycin	RNA polymerase	Other	-0.674288	0.0299694	-5.14925	-0.982348	-0.426168	1.1395e-05	0.0346728	29	596
SLC22A3	Tchem	PLX-4720	BRAF	ERK MAPK signaling	-0.73185	0.0903665	-5.0259	-1.15306	-0.491374	1.13894e-05	0.0346728	38	1038
IST1	Tbio	Pictilisib	PI3K (class 1)	PI3K/MTOR signaling	0.881373	0.0544168	4.96962	0.491274	1.16264	1.14243e-05	0.0346728	41	999
KIF1C	Tbio	Vinblastine	Microtubule destabiliser	Mitosis	-0.488056	0.0220222	-4.83493	-0.721581	-0.298575	1.14299e-05	0.0346728	42	648
PTPN5	Tchem	PD173074	FGFR1, FGFR3	RTK signaling	0.493877	-0.00823165	4.91724	0.296601	0.707617	1.14649e-05	0.0347559	35	660
ELMO2	Tbio	BMS-345541	IKK-1, IKK-2	Other	-0.626317	0.0716613	-5.322	-0.966623	-0.429334	1.14953e-05	0.0348015	24	657
ELMO2	Tbio	BMS-345541	IKK1, IKK2	Other, kinases	-0.626317	0.0716613	-5.322	-0.966623	-0.429334	1.14953e-05	0.0348015	24	657
TEX35	Tbio	Afatinib	ERBB2, EGFR	EGFR signaling	0.439524	-0.0287522	4.95559	0.277748	0.658804	1.15366e-05	0.0349014	36	1030
PDS5B	Tbio	MK-1775	WEE1, PLK1	Cell cycle	-0.72428	-0.015242	-5.28365	-0.983508	-0.434568	1.15622e-05	0.0349109	21	301
OR4K17	Tdark	PLX-4720	BRAF	ERK MAPK signaling	0.599713	0.0400019	4.92476	0.33087	0.788554	1.157e-05	0.034911	41	1035
PRRC2A	Tbio	Torin 2	mTOR	PI3K/MTOR signaling	-0.499615	0.128796	-4.82842	-0.889309	-0.367514	1.16151e-05	0.0350238	37	316
CDH7	Tbio	Dasatinib	ABL, SRC, Ephrins, PDGFR, KIT	Other, kinases	0.437278	-0.129573	4.83312	0.331681	0.80202	1.16416e-05	0.0350592	38	407
CDH7	Tbio	Dasatinib	ABL, SRC, Ephrins, PDGFR, KIT	RTK signaling	0.437278	-0.129573	4.83312	0.331681	0.80202	1.16416e-05	0.0350592	38	407
GRWD1	Tbio	Nutlin-3a (-)	MDM2	p53 pathway	-0.881077	0.0741485	-5.20354	-1.32947	-0.58098	1.16577e-05	0.0350592	30	669
GRIK3	Tclin	Dasatinib	ABL, SRC, Ephrins, PDGFR, KIT	Other, kinases	0.42932	-0.126101	4.84883	0.325545	0.785296	1.17335e-05	0.0351938	36	409
GRIK3	Tclin	Dasatinib	ABL, SRC, Ephrins, PDGFR, KIT	RTK signaling	0.42932	-0.126101	4.84883	0.325545	0.785296	1.17335e-05	0.0351938	36	409
ITFG1	Tbio	Sepantronium bromide	BIRC5	Apoptosis regulation	-0.593314	0.0229937	-5.40284	-0.850822	-0.381794	1.17652e-05	0.035242	21	649
DHX8	Tbio	Docetaxel	Microtubule stabiliser	Mitosis	-0.451941	-0.0717929	-4.5879	-0.544344	-0.215953	1.18662e-05	0.0353577	78	904
VPS13D	Tdark	MIM1	MCL-1	Apoptosis regulation	-0.368779	0.066559	-4.57398	-0.623803	-0.246873	1.18378e-05	0.0353577	83	595
VPS13D	Tdark	MIM1	MCL1	Apoptosis regulation	-0.368779	0.066559	-4.57398	-0.623803	-0.246873	1.18378e-05	0.0353577	83	595
ARIH1	Tbio	Uprosertib	AKT1, AKT2, AKT3	PI3K/MTOR signaling	-0.592663	0.0906207	-5.31673	-0.9466	-0.419967	1.18621e-05	0.0353577	24	604
SLC27A1	Tchem	Dactinomycin		Other	-0.48651	0.0286113	-4.85222	-0.728251	-0.301993	1.19251e-05	0.0354638	38	587
SLC27A1	Tchem	Dactinomycin	RNA polymerase	Other	-0.48651	0.0286113	-4.85222	-0.728251	-0.301993	1.19251e-05	0.0354638	38	587
PPP1R15B	Tchem	I-BET-762	BRD2, BRD3, BRD4	Chromatin other	0.743072	0.0575485	5.0128	0.408946	0.962101	1.19225e-05	0.0354638	34	645
GPR63	Tchem	PD173074	FGFR1, FGFR3	RTK signaling	0.451783	-0.00949391	4.80842	0.269087	0.653467	1.19252e-05	0.0354638	40	655
PSMD2	Tbio	BMS-345541	IKK-1, IKK-2	Other	-0.643566	0.0766764	-5.16828	-1.00406	-0.436421	1.20568e-05	0.0356493	28	653
PSMD2	Tbio	BMS-345541	IKK1, IKK2	Other, kinases	-0.643566	0.0766764	-5.16828	-1.00406	-0.436421	1.20568e-05	0.0356493	28	653
RPL10L	Tbio	LCL161	XIAP, IAP1, IAP2	Apoptosis regulation	0.820661	-0.0205807	5.48135	0.524589	1.15789	1.21055e-05	0.0356493	22	655
RPL10L	Tbio	LCL161	XIAP, cIAP1, cIAP2	Apoptosis regulation	0.820661	-0.0205807	5.48135	0.524589	1.15789	1.21055e-05	0.0356493	22	655
COIL	Tbio	Wee1 Inhibitor	WEE1, CHEK1	Cell cycle	-0.587001	0.0371462	-5.27355	-0.866267	-0.382027	1.20511e-05	0.0356493	24	632
EHMT2	Tchem	Trametinib	MEK1, MEK2	ERK MAPK signaling	0.504614	-0.0355575	4.79023	0.314391	0.765952	1.21651e-05	0.035732	47	625
CORO7	Tbio	Daporinad	NAMPT	Metabolism	-0.496303	0.0556776	-4.83069	-0.781222	-0.32274	1.22217e-05	0.0358751	39	460
KRAS	Tclin	CI-1040	MEK1, MEK2	ERK MAPK signaling	-0.480801	0.0502074	-4.57	-0.761148	-0.30087	1.22651e-05	0.035979	72	296
MYO1G	Tbio	Wee1 Inhibitor	WEE1, CHEK1	Cell cycle	-0.423913	0.0458179	-4.75967	-0.667068	-0.272394	1.23018e-05	0.0360168	44	612
CPT1A	Tchem	BMS-536924	IGF1R, IR	IGF1R signaling	0.591212	0.0353859	5.06973	0.333414	0.778238	1.2364e-05	0.0361235	30	776
CASP8	Tchem	LGK974	PORCN	WNT signaling	-0.614007	-0.0266044	-4.7194	-0.835811	-0.338994	1.23765e-05	0.0361235	54	640
MGA	Tbio	Oxaliplatin	DNA alkylating agent	DNA replication	-0.275574	0.10904	-4.51795	-0.552796	-0.216433	1.24085e-05	0.0361582	93	551
YME1L1	Tbio	PLX-4720	BRAF	ERK MAPK signaling	0.526586	0.0428987	4.87831	0.284278	0.683098	1.24273e-05	0.0361582	41	1035
TP53	Tchem	Palbociclib	CDK4, CDK6	Cell cycle	0.131653	-0.261443	4.45216	0.219269	0.566921	1.24232e-05	0.0361582	511	170
MYBPH	Tbio	LCL161	XIAP, IAP1, IAP2	Apoptosis regulation	0.565822	-0.0228052	4.94741	0.348563	0.828691	1.24755e-05	0.0362447	34	643
MYBPH	Tbio	LCL161	XIAP, cIAP1, cIAP2	Apoptosis regulation	0.565822	-0.0228052	4.94741	0.348563	0.828691	1.24755e-05	0.0362447	34	643
KRT83	Tbio	Oxaliplatin	DNA alkylating agent	DNA replication	0.509162	0.00146716	4.64072	0.290179	0.72521	1.24948e-05	0.0362543	66	578
BTRC	Tbio	Pictilisib	PI3K (class 1)	PI3K/MTOR signaling	0.800083	0.0607135	5.00053	0.440302	1.03844	1.24902e-05	0.0362543	37	1003
INTS6	Tbio	Olaparib	PARP1, PARP2	Genome integrity	-0.706261	0.0111131	-4.7441	-1.01959	-0.415162	1.2541e-05	0.0362782	59	990
LRPAP1	Tbio	Refametinib	MEK1, MEK2	ERK MAPK signaling	0.535648	-0.130934	5.19666	0.40487	0.928295	1.25419e-05	0.0362782	27	685
LRBA	Tbio	Trametinib	MEK1, MEK2	ERK MAPK signaling	0.323874	-0.0540105	4.51059	0.212417	0.543351	1.25431e-05	0.0362782	100	572
MEF2C	Tbio	Vinorelbine	Microtubule destabiliser	Mitosis	-0.627304	0.0272821	-5.07258	-0.916468	-0.392704	1.25787e-05	0.0363582	30	643
CYP2C9	Tchem	Pictilisib	PI3K (class 1)	PI3K/MTOR signaling	0.618014	0.0607629	4.79904	0.324546	0.789956	1.26153e-05	0.0364175	49	991
GPA33	Tbio	Refametinib	MEK1, MEK2	ERK MAPK signaling	-0.88893	-0.0771529	-5.33217	-1.1242	-0.499359	1.26074e-05	0.0364175	25	687
GPR35	Tchem	Linsitinib	IGF1R	IGF1R signaling	0.743045	0.0460768	5.3826	0.430649	0.963287	1.27532e-05	0.0366909	23	660
OR2T3	Tdark	Gefitinib	EGFR	EGFR signaling	0.49747	-0.0254885	5.0788	0.313879	0.732039	1.28181e-05	0.0367829	28	664
ARHGEF40	Tdark	Uprosertib	AKT1, AKT2, AKT3	PI3K/MTOR signaling	-0.399355	0.106384	-4.70246	-0.720316	-0.291162	1.28708e-05	0.0368966	52	576
ZNF560	Tdark	Afatinib	ERBB2, EGFR	EGFR signaling	0.331417	-0.0334761	4.64343	0.208564	0.521221	1.28969e-05	0.0368985	60	1006
MNDA	Tbio	Olaparib	PARP1, PARP2	Genome integrity	0.39379	-0.046005	4.84666	0.257471	0.622118	1.29123e-05	0.0368985	40	1009
OTOP1	Tbio	PD173074	FGFR1, FGFR3	RTK signaling	0.533738	-0.00222484	5.14726	0.323881	0.748045	1.28845e-05	0.0368985	25	670
TUBB1	Tclin	Nutlin-3a (-)	MDM2	p53 pathway	-0.729107	0.0709212	-5.05663	-1.12102	-0.479032	1.2975e-05	0.0370315	33	666
KATNAL2	Tbio	Selumetinib	MEK1, MEK2	ERK MAPK signaling	0.531314	-0.113916	5.16003	0.390372	0.900088	1.29853e-05	0.0370378	27	684
EVC	Tbio	Doxorubicin	Anthracycline	DNA replication	-0.681812	0.0556392	-4.99397	-1.03622	-0.438684	1.3004e-05	0.0370677	29	326
KRAS	Tclin	BIBF-1120	VEGFR, PDGFR, FGFR	RTK signaling	0.470784	-0.0350819	4.5388	0.285293	0.726439	1.30753e-05	0.0370961	71	297
LRRC37A2	Tdark	PLX-4720	BRAF	ERK MAPK signaling	0.365239	0.0385587	4.57178	0.185023	0.468337	1.30758e-05	0.0370961	75	1001
KIAA0319	Tbio	Pictilisib	PI3K (class 1)	PI3K/MTOR signaling	-0.370047	0.122541	-4.62177	-0.704418	-0.280759	1.30667e-05	0.0370961	75	965
CP	Tbio	PLX-4720	BRAF	ERK MAPK signaling	0.456804	0.0444678	4.79371	0.23991	0.584763	1.31041e-05	0.0371017	44	1032
ID4	Tbio	PLX-4720	BRAF	ERK MAPK signaling	0.512916	0.0470412	4.98821	0.276941	0.654809	1.31171e-05	0.0371017	33	1043
EOGT	Tbio	PLX-4720	BRAF	ERK MAPK signaling	-0.658631	0.0891269	-4.9382	-1.05339	-0.442128	1.31433e-05	0.0371379	40	1036
ADH1A	Tclin	Pevonedistat	NAE	Other	-0.720004	-0.0240972	-5.35855	-0.962892	-0.428922	1.31911e-05	0.0372499	22	579
KLHDC7B	Tbio	SB505124	TGFBR1, ACVR1B, ACVR1C	RTK signaling	0.725889	-0.00298697	5.43019	0.452089	1.00566	1.32971e-05	0.0374093	22	724
PCDHA10	Tdark	LGK974	PORCN	WNT signaling	-0.541448	-0.0254707	-4.62422	-0.737844	-0.29411	1.33795e-05	0.0376178	63	631
KRT8	Tbio	Refametinib	MEK1, MEK2	ERK MAPK signaling	0.554082	-0.126691	5.39748	0.420969	0.940579	1.35015e-05	0.0377968	22	690
CLSTN3	Tbio	Selumetinib	MEK1, MEK2	ERK MAPK signaling	-0.85029	-0.039221	-4.85274	-1.14719	-0.474944	1.34972e-05	0.0377968	44	667
GNA13	Tbio	Trametinib	MEK1, MEK2	ERK MAPK signaling	0.559802	-0.020219	5.1613	0.350834	0.809208	1.34803e-05	0.0377968	26	646
ANKEF1	Tdark	Sorafenib	PDGFR, KIT, VEGFR, RAF	Other, kinases	-0.421832	0.046823	-4.79783	-0.664607	-0.272702	1.36214e-05	0.0380153	27	416
ANKEF1	Tdark	Sorafenib	PDGFR, KIT, VEGFR, RAF	RTK signaling	-0.421832	0.046823	-4.79783	-0.664607	-0.272702	1.36214e-05	0.0380153	27	416
SH2B1	Tbio	KIN001-266	MAP3K8	ERK MAPK signaling	-0.455288	0.0580284	-4.85437	-0.726027	-0.300606	1.36628e-05	0.0381072	27	340
TMEM260	Tdark	Fulvestrant		Hormone-related	-0.709437	0.00195879	-5.27307	-0.987919	-0.434873	1.36836e-05	0.0381418	24	609
TMEM260	Tdark	Fulvestrant	ESR	Hormone-related	-0.709437	0.00195879	-5.27307	-0.987919	-0.434873	1.36836e-05	0.0381418	24	609
PIK3C2B	Tchem	Selumetinib	MEK1, MEK2	ERK MAPK signaling	0.372491	-0.127379	4.67665	0.286706	0.713033	1.3707e-05	0.038164	54	657
ZNF597	Tbio	YK-4-279	RNA helicase A	Other	-0.52972	0.0280046	-4.91887	-0.786514	-0.328936	1.37168e-05	0.038164	34	597
MAPKBP1	Tbio	Pevonedistat	NAE	Other	-0.540166	-0.00310338	-4.68647	-0.765726	-0.308399	1.37376e-05	0.0381983	52	549
ESYT2	Tbio	Uprosertib	AKT1, AKT2, AKT3	PI3K/MTOR signaling	-0.630119	0.104268	-4.98699	-1.03248	-0.436294	1.37612e-05	0.0382173	34	594
SIPA1L2	Tbio	Dabrafenib	BRAF	ERK MAPK signaling	0.324899	0.0396838	4.46564	0.15922	0.411211	1.37822e-05	0.0382286	90	564
RSF1	Tbio	Pevonedistat	NAE	Other	-0.614274	-0.0135903	-4.88315	-0.848498	-0.352868	1.37813e-05	0.0382286	36	565
TCOF1	Tbio	Podophyllotoxin bromide		Unclassified	-0.393731	0.120436	-4.80588	-0.728913	-0.29942	1.38107e-05	0.0382844	24	289
ADCY10	Tchem	ACY-1215	HDAC6	Chromatin histone acetylation	-0.424497	0.194608	-4.86099	-0.875429	-0.362781	1.38315e-05	0.0383065	32	336
PDGFRB	Tclin	TPCA-1	IKK2	Other, kinases	0.767912	0.04916	4.92628	0.424198	1.01331	1.38847e-05	0.0383956	33	335
SMC1A	Tchem	Oxaliplatin	DNA alkylating agent	DNA replication	-0.630267	0.0869067	-5.07972	-1.00421	-0.430133	1.39267e-05	0.0384883	30	614
KRT85	Tbio	Cisplatin	DNA crosslinker	DNA replication	0.477344	-0.112068	4.65537	0.337113	0.841711	1.40011e-05	0.038553	62	634
PNRC1	Tbio	PLX-4720	BRAF	ERK MAPK signaling	0.527036	0.0456714	4.93778	0.284428	0.678302	1.39908e-05	0.038553	35	1041
KLHL2	Tbio	PLX-4720	BRAF	ERK MAPK signaling	0.499541	0.0491915	5.05263	0.269337	0.631362	1.40221e-05	0.0385638	29	1047
HSP90AB1	Tchem	Vinblastine	Microtubule destabiliser	Mitosis	-0.482257	0.011736	-4.97715	-0.694885	-0.293102	1.40954e-05	0.0386899	29	661
MYO15A	Tbio	Nutlin-3a (-)	MDM2	p53 pathway	-0.330855	0.113195	-4.47077	-0.640116	-0.247984	1.42024e-05	0.0388242	126	573
PIK3CA	Tclin	Ipatasertib	AKT1, AKT, AKT3	PI3K/MTOR signaling	-0.458902	0.128987	-4.60128	-0.841852	-0.333924	1.42551e-05	0.0388513	55	264
PCDH8	Tbio	Ispinesib Mesylate	KSP	Mitosis	-0.707492	-0.0215891	-4.93323	-0.966796	-0.405009	1.42523e-05	0.0388513	30	335
KLHL24	Tbio	Oxaliplatin	DNA alkylating agent	DNA replication	-0.600096	0.0777052	-5.30723	-0.940125	-0.415478	1.42873e-05	0.0388924	23	621
ZNF226	Tdark	Dasatinib	ABL, SRC, Ephrins, PDGFR, KIT	Other, kinases	0.505275	-0.12205	4.97231	0.371951	0.8827	1.43564e-05	0.0389549	29	416
ZNF226	Tdark	Dasatinib	ABL, SRC, Ephrins, PDGFR, KIT	RTK signaling	0.505275	-0.12205	4.97231	0.371951	0.8827	1.43564e-05	0.0389549	29	416
DNAH3	Tdark	Fulvestrant		Hormone-related	-0.290775	0.0611644	-4.40524	-0.509106	-0.194773	1.43439e-05	0.0389549	155	478
DNAH3	Tdark	Fulvestrant	ESR	Hormone-related	-0.290775	0.0611644	-4.40524	-0.509106	-0.194773	1.43439e-05	0.0389549	155	478
DMXL2	Tbio	MK-2206	AKT1, AKT2	PI3K/MTOR signaling	-0.408679	0.119168	-4.61718	-0.755299	-0.300396	1.43675e-05	0.0389549	67	614
IFNGR2	Tbio	Alisertib	AURKA	Mitosis	0.593091	0.0011949	5.01028	0.352339	0.831452	1.44171e-05	0.0390113	30	643
ORAI1	Tchem	Dabrafenib	BRAF	ERK MAPK signaling	0.445058	0.0637756	4.97334	0.226082	0.536484	1.44284e-05	0.0390188	26	628
MGAT3	Tchem	Vinorelbine	Microtubule destabiliser	Mitosis	-0.57072	0.0293079	-4.898	-0.847164	-0.352891	1.44574e-05	0.0390739	35	638
P2RY6	Tchem	CHIR-99021	GSK3A, GSK3B	WNT signaling	0.599067	-0.0177008	5.33001	0.378807	0.854729	1.44834e-05	0.0390941	22	688
RBPMS	Tbio	Docetaxel	Microtubule stabiliser	Mitosis	-0.858208	-0.0846579	-5.45295	-1.06676	-0.480343	1.45023e-05	0.0390941	22	960
SCN2A	Tclin	LGK974	PORCN	WNT signaling	-0.444308	-0.00148372	-4.46618	-0.638555	-0.247094	1.45069e-05	0.0390941	111	583
SCARF1	Tbio	Selumetinib	MEK1, MEK2	ERK MAPK signaling	0.399844	-0.110967	4.95436	0.302255	0.719367	1.4508e-05	0.0390941	30	681
GDF7	Tbio	Uprosertib	AKT1, AKT2, AKT3	PI3K/MTOR signaling	-0.60236	0.0887177	-5.3475	-0.95705	-0.425105	1.455e-05	0.0391376	22	606
CIC	Tbio	MK-1775	WEE1, PLK1	Cell cycle	-0.537448	0.0239458	-4.6178	-0.803336	-0.319452	1.46356e-05	0.0391621	49	273
ABCF2	Tbio	PLX-4720	BRAF	ERK MAPK signaling	0.45261	0.044251	4.7524	0.236203	0.580514	1.4575e-05	0.0391621	45	1031
SDK1	Tbio	VX-11e	ERK2	ERK MAPK signaling	-0.330763	0.117442	-4.45929	-0.646566	-0.249844	1.46191e-05	0.0391621	124	558
MAN2B1	Tchem	Vinorelbine	Microtubule destabiliser	Mitosis	-0.668701	0.0313911	-4.99724	-0.984061	-0.416123	1.45965e-05	0.0391621	32	641
OGFOD3	Tdark	Vinorelbine	Microtubule destabiliser	Mitosis	-0.647457	0.0261272	-5.09066	-0.942928	-0.40424	1.462e-05	0.0391621	28	645
SLC22A16	Tbio	Entinostat	HDAC1, HDAC3	Chromatin histone acetylation	-0.546814	0.129537	-4.94555	-0.952926	-0.399775	1.47014e-05	0.0392653	30	407
ZNF416	Tdark	Refametinib	MEK1, MEK2	ERK MAPK signaling	0.383256	-0.126415	4.98973	0.302675	0.716669	1.47208e-05	0.0392799	29	683
ZNF324B	Tdark	Trametinib	MEK1, MEK2	ERK MAPK signaling	0.5626	-0.0294972	4.89601	0.348073	0.836122	1.47795e-05	0.0393324	36	636
TBC1D10A	Tbio	Vorinostat	HDAC inhibitor Class I, IIa, IIb, IV	Chromatin histone acetylation	-0.403082	0.169731	-5.04376	-0.803542	-0.342086	1.47701e-05	0.0393324	28	666
CD276	Tbio	Fulvestrant		Hormone-related	-0.575075	0.00718064	-4.87809	-0.82291	-0.341601	1.48164e-05	0.0393408	35	598
CD276	Tbio	Fulvestrant	ESR	Hormone-related	-0.575075	0.00718064	-4.87809	-0.82291	-0.341601	1.48164e-05	0.0393408	35	598
PRKD2	Tchem	Docetaxel	Microtubule stabiliser	Mitosis	-0.513048	-0.0679973	-4.56677	-0.638521	-0.251581	1.48404e-05	0.0393816	75	907
ZNRF3	Tbio	Uprosertib	AKT1, AKT2, AKT3	PI3K/MTOR signaling	-0.362466	0.101443	-4.65774	-0.662571	-0.265248	1.48612e-05	0.0393819	50	578
ZFYVE16	Tbio	Dabrafenib	BRAF	ERK MAPK signaling	0.425354	0.0557636	4.71148	0.212697	0.526484	1.48919e-05	0.0394028	41	613
FAM71A	Tdark	PD173074	FGFR1, FGFR3	RTK signaling	0.681522	-0.00671195	5.24923	0.419403	0.957065	1.49304e-05	0.0394817	24	671
GTPBP4	Tchem	Palbociclib	CDK4, CDK6	Cell cycle	-0.685628	0.0701464	-4.99141	-1.06273	-0.448815	1.50112e-05	0.039603	33	648
MLXIP	Tbio	Trametinib	MEK1, MEK2	ERK MAPK signaling	0.572789	-0.0348509	4.82299	0.354248	0.861031	1.49975e-05	0.039603	41	631
CLPTM1L	Tbio	Dabrafenib	BRAF	ERK MAPK signaling	0.46836	0.0621641	4.97088	0.240687	0.571705	1.5056e-05	0.0396305	27	627
RBM23	Tbio	LCL161	XIAP, IAP1, IAP2	Apoptosis regulation	0.516319	-0.016048	4.95848	0.31503	0.749705	1.50593e-05	0.0396305	29	648
RBM23	Tbio	LCL161	XIAP, cIAP1, cIAP2	Apoptosis regulation	0.516319	-0.016048	4.95848	0.31503	0.749705	1.50593e-05	0.0396305	29	648
HOXD10	Tbio	Olaparib	PARP1, PARP2	Genome integrity	0.688769	-0.0496488	5.13717	0.445083	1.03175	1.50653e-05	0.0396305	29	1020
OR10K1	Tdark	Pictilisib	PI3K (class 1)	PI3K/MTOR signaling	0.590091	0.0653208	4.80343	0.305229	0.744311	1.51135e-05	0.0397112	43	997
MAP1S	Tbio	Carmustine		DNA replication	-0.657812	0.0476131	-5.08733	-0.987794	-0.423056	1.51396e-05	0.0397567	24	289
MICALL1	Tbio	Afatinib	ERBB2, EGFR	EGFR signaling	0.373509	-0.0327558	4.66972	0.232569	0.57996	1.52417e-05	0.0399035	52	1014
ZNF644	Tbio	ML323	USP1, UAF1	Protein stability and degradation	-0.470168	0.112885	-4.81417	-0.82659	-0.339516	1.52431e-05	0.0399035	27	286
BOLA1	Tbio	Docetaxel	Microtubule stabiliser	Mitosis	-0.680377	-0.0868785	-5.20167	-0.827059	-0.359938	1.53137e-05	0.0400499	25	957
SLC8A1	Tchem	BAM7	Bax activator	Other	0.455776	-0.0470211	4.60811	0.285615	0.71998	1.53779e-05	0.0401037	44	319
MLXIPL	Tbio	Docetaxel	Microtubule stabiliser	Mitosis	-0.523752	-0.0681169	-4.56805	-0.653756	-0.257514	1.53648e-05	0.0401037	73	909
DNAH1	Tbio	Wee1 Inhibitor	WEE1, CHEK1	Cell cycle	-0.271455	0.084262	-4.41171	-0.514533	-0.1969	1.53718e-05	0.0401037	129	527
KRAS	Tclin	CI-1033	EGFR, ERBB2, ERBB4	RTK signaling	0.568408	-0.0239307	4.52798	0.333026	0.851651	1.54468e-05	0.040214	71	296
YTHDC2	Tbio	Dactinomycin		Other	-0.474374	0.0501654	-4.59539	-0.751608	-0.297471	1.54658e-05	0.0402404	63	562
YTHDC2	Tbio	Dactinomycin	RNA polymerase	Other	-0.474374	0.0501654	-4.59539	-0.751608	-0.297471	1.54658e-05	0.0402404	63	562
CHST10	Tbio	Oxaliplatin	DNA alkylating agent	DNA replication	-0.519697	0.0756862	-5.17876	-0.83054	-0.360227	1.55316e-05	0.0403398	24	620
DENND6B	Tbio	PLX-4720	BRAF	ERK MAPK signaling	0.49366	0.0393748	4.69352	0.260757	0.647815	1.55573e-05	0.0403398	52	1024
PRLHR	Tchem	Sepantronium bromide	BIRC5	Apoptosis regulation	-0.57625	0.0261544	-5.12182	-0.842395	-0.362414	1.56102e-05	0.0404307	25	645
PTPN5	Tchem	Linsitinib	IGF1R	IGF1R signaling	0.587273	0.0415836	4.87745	0.319941	0.771438	1.56712e-05	0.0405191	35	648
ADCY2	Tchem	Nilotinib	ABL	ABL signaling	0.510634	0.0633905	4.63316	0.254793	0.639694	1.57405e-05	0.0406289	53	640
MYO15A	Tbio	JNK-9L	JNK2, JNK3	JNK and p38 signaling	-0.388759	0.0790504	-4.47863	-0.67437	-0.261249	1.57525e-05	0.0406368	65	292
TP53	Tchem	Selumetinib	MEK1, MEK2	ERK MAPK signaling	0.00871215	-0.409057	4.40714	0.231038	0.604501	1.57852e-05	0.0406749	544	167
SHANK3	Tbio	MK-1775	WEE1, PLK1	Cell cycle	-0.555513	0.000701815	-4.70142	-0.79292	-0.319509	1.58307e-05	0.0406995	36	286
KRT83	Tbio	Palbociclib	CDK4, CDK6	Cell cycle	0.526753	-0.019409	4.59095	0.309478	0.782847	1.58618e-05	0.0407334	66	615
ZIC4	Tbio	Dabrafenib	BRAF	ERK MAPK signaling	0.35332	0.0507084	4.5133	0.169757	0.435466	1.58946e-05	0.0407502	61	593
PTGS2	Tclin	Nutlin-3a (-)	MDM2	p53 pathway	0.441525	0.0122724	4.79902	0.249415	0.60909	1.58942e-05	0.0407502	34	665
CASP8	Tchem	KRAS (G12C) Inhibitor-12	KRAS (G12C)	ERK MAPK signaling	-0.560033	0.0737265	-4.92554	-0.894043	-0.373475	1.59543e-05	0.0408321	25	288
TBC1D23	Tbio	Vinorelbine	Microtubule destabiliser	Mitosis	-0.673014	0.0250721	-5.14004	-0.975525	-0.420647	1.59459e-05	0.0408321	26	647
MAST1	Tchem	Wee1 Inhibitor	WEE1, CHEK1	Cell cycle	-0.353804	0.0561855	-4.52787	-0.589568	-0.230411	1.60423e-05	0.040988	67	589
EXT1	Tbio	Vinblastine	Microtubule destabiliser	Mitosis	-0.494871	0.0216668	-4.75739	-0.734425	-0.298651	1.60621e-05	0.0410154	41	649
TBKBP1	Tbio	Refametinib	MEK1, MEK2	ERK MAPK signaling	0.418518	-0.130323	4.92226	0.323291	0.774392	1.60805e-05	0.0410393	32	680
ABCC8	Tclin	PLX-4720	BRAF	ERK MAPK signaling	0.325828	0.0240244	4.41834	0.167121	0.436487	1.61794e-05	0.0412221	133	943
ANKS3	Tbio	Refametinib	MEK1, MEK2	ERK MAPK signaling	0.40571	-0.137712	4.76262	0.314357	0.772488	1.6214e-05	0.0412639	42	670
NPR3	Tchem	PLX-4720	BRAF	ERK MAPK signaling	0.536385	0.0415543	4.78118	0.286864	0.702798	1.62308e-05	0.0412836	43	1033
SEC63	Tbio	Oxaliplatin	DNA alkylating agent	DNA replication	-0.695174	0.0875285	-5.11053	-1.09525	-0.470154	1.62568e-05	0.0413032	28	616
ZAR1	Tbio	Wnt-C59	PORCN	WNT signaling	-1.01299	0.0253086	-5.43083	-1.43386	-0.642738	1.62749e-05	0.0413263	22	655
EHD1	Tbio	Nutlin-3a (-)	MDM2	p53 pathway	-0.918484	0.0684497	-5.28138	-1.37116	-0.602709	1.62935e-05	0.0413502	25	674
SH3PXD2A	Tbio	Dactinomycin		Other	-0.513832	0.0407729	-4.67635	-0.791689	-0.31752	1.6308e-05	0.0413568	49	576
SH3PXD2A	Tbio	Dactinomycin	RNA polymerase	Other	-0.513832	0.0407729	-4.67635	-0.791689	-0.31752	1.6308e-05	0.0413568	49	576
XYLT2	Tbio	Oxaliplatin	DNA alkylating agent	DNA replication	-0.379087	0.104567	-4.55763	-0.694495	-0.272813	1.63143e-05	0.0413568	68	576
HRH3	Tclin	SB505124	TGFBR1, ACVR1B, ACVR1C	RTK signaling	0.516163	-0.00672518	4.83095	0.304844	0.740932	1.63342e-05	0.0413841	36	710
MCM9	Tbio	AT13148	AKT1	PI3K/MTOR signaling	-0.740997	0.0133959	-5.10134	-1.05608	-0.452701	1.63566e-05	0.0413845	22	291
DOCK9	Tbio	Oxaliplatin	DNA alkylating agent	DNA replication	-0.393613	0.106282	-4.56203	-0.717672	-0.282119	1.63944e-05	0.0413845	68	576
PHLPP2	Tbio	Refametinib	MEK1, MEK2	ERK MAPK signaling	0.364664	-0.134394	4.74968	0.288216	0.7099	1.64224e-05	0.0413845	41	671
BNC1	Tbio	Tretinoin	Retinoic acid	Other	0.568604	0.086101	4.73993	0.278336	0.68667	1.64165e-05	0.0413845	33	338
CASP8	Tchem	Vinorelbine	Microtubule destabiliser	Mitosis	-0.54578	0.0445962	-4.66046	-0.843431	-0.337322	1.64124e-05	0.0413845	53	620
FRMPD2	Tbio	Olaparib	PARP1, PARP2	Genome integrity	0.373762	-0.0689016	4.50048	0.247814	0.637513	1.6448e-05	0.041395	94	955
TEAD2	Tbio	Uprosertib	AKT1, AKT2, AKT3	PI3K/MTOR signaling	-0.558347	0.106879	-4.8124	-0.94347	-0.386982	1.64422e-05	0.041395	40	588
APLP2	Tbio	Ulixertinib	ERK1, ERK2	ERK MAPK signaling	0.756136	-0.0181831	5.34405	0.475543	1.0731	1.6516e-05	0.04152	22	614
SLC39A4	Tbio	ACY-1215	HDAC6	Chromatin histone acetylation	-0.443027	0.177893	-5.06089	-0.870804	-0.371037	1.65296e-05	0.0415312	22	346
TBX3	Tbio	PLX-4720	BRAF	ERK MAPK signaling	0.423491	0.0349704	4.54688	0.218812	0.558229	1.65631e-05	0.0415691	73	1003
GPS1	Tbio	Foretinib	MET, KDR, TIE2, VEGFR3/FLT4, RON, PDGFR, FGFR1, EGFR	RTK signaling	-0.519069	0.0768978	-5.25876	-0.828825	-0.36311	1.65899e-05	0.0416134	21	663
TRIM64C	Tdark	Luminespib	HSP90	Protein stability and degradation	-0.528049	0.0525912	-4.95153	-0.818296	-0.342984	1.66358e-05	0.0416594	30	652
ID4	Tbio	Dabrafenib	BRAF	ERK MAPK signaling	0.515744	0.0644423	5.20757	0.273608	0.628995	1.67122e-05	0.0417586	21	633
ALDH3B2	Tbio	Oxaliplatin	DNA alkylating agent	DNA replication	-0.503747	0.0778831	-5.03774	-0.816612	-0.346648	1.69052e-05	0.0420785	27	617
PPFIA1	Tbio	MK-1775	WEE1, PLK1	Cell cycle	-0.717056	-0.00148209	-4.96466	-1.00795	-0.423197	1.6966e-05	0.0421142	27	295
MDN1	Tdark	YK-4-279	RNA helicase A	Other	-0.279479	0.0734635	-4.38595	-0.511422	-0.194463	1.69608e-05	0.0421142	135	496
RAD51AP2	Tdark	Niraparib	PARP1, PARP2	Genome integrity	0.65469	0.0200829	4.92898	0.373866	0.895349	1.69945e-05	0.0421158	25	288
ZNF221	Tdark	Wee1 Inhibitor	WEE1, CHEK1	Cell cycle	-0.701966	0.0391667	-5.32148	-1.0282	-0.454068	1.70622e-05	0.0421683	22	634
COPS2	Tbio	CHIR-99021	GSK3A, GSK3B	WNT signaling	0.538596	-0.019009	5.06661	0.333279	0.78193	1.70925e-05	0.0421743	26	684
DPEP1	Tclin	Fulvestrant		Hormone-related	-0.807662	0.0031669	-5.34193	-1.12397	-0.497692	1.70886e-05	0.0421743	22	611
DPEP1	Tclin	Fulvestrant	ESR	Hormone-related	-0.807662	0.0031669	-5.34193	-1.12397	-0.497692	1.70886e-05	0.0421743	22	611
CREBBP	Tchem	Vinblastine	Microtubule destabiliser	Mitosis	-0.305233	0.0630243	-4.39383	-0.533404	-0.20311	1.70768e-05	0.0421743	135	555
NMUR2	Tchem	AZD7762	CHEK1, CHEK2	Cell cycle	-0.586039	0.00880873	-5.05838	-0.834461	-0.355234	1.71208e-05	0.0422126	27	668
BPIFB2	Tbio	Dabrafenib	BRAF	ERK MAPK signaling	0.473418	0.0639057	5.02305	0.243659	0.575366	1.71433e-05	0.0422126	24	630
TNFAIP6	Tbio	Dabrafenib	BRAF	ERK MAPK signaling	0.414556	0.0672506	4.97636	0.205633	0.488977	1.71419e-05	0.0422126	22	632
NOL11	Tbio	Uprosertib	AKT1, AKT2, AKT3	PI3K/MTOR signaling	-0.665679	0.101139	-5.0218	-1.07745	-0.456187	1.71767e-05	0.0422522	30	598
PPP1R12C	Tdark	Wee1 Inhibitor	WEE1, CHEK1	Cell cycle	-0.412625	0.0503013	-4.61421	-0.663	-0.262852	1.72299e-05	0.042343	51	605
INTS6	Tbio	Cisplatin	DNA crosslinker	DNA replication	-0.639235	-0.0270172	-4.82535	-0.868029	-0.356407	1.76296e-05	0.0430314	37	659
USPL1	Tbio	Bicalutamide	AR	Hormone-related	-0.909557	-0.103947	-5.11817	-1.12738	-0.483841	1.77308e-05	0.0432185	27	675
TXNRD1	Tclin	5-Fluorouracil	Antimetabolite (DNA & RNA)	Other	-0.540682	0.0525824	-4.65435	-0.848106	-0.338422	1.78052e-05	0.0432737	52	647
CAPN14	Tdark	Refametinib	MEK1, MEK2	ERK MAPK signaling	0.51675	-0.134946	4.93895	0.384161	0.919231	1.77869e-05	0.0432737	32	680
LRRC49	Tdark	Refametinib	MEK1, MEK2	ERK MAPK signaling	0.392698	-0.133753	4.7794	0.304836	0.748067	1.77805e-05	0.0432737	38	674
BTBD9	Tbio	Wee1 Inhibitor	WEE1, CHEK1	Cell cycle	-0.551342	0.0395318	-4.99012	-0.831533	-0.350215	1.78042e-05	0.0432737	28	628
E2F1	Tbio	UNC0638	G9a and GLP methyltransferases	Chromatin histone methylation	-0.531968	0.0661925	-5.2808	-0.831403	-0.364918	1.78543e-05	0.0433464	21	711
EPN3	Tbio	CHIR-99021	GSK3A, GSK3B	WNT signaling	0.489141	-0.0186138	4.95647	0.29986	0.71565	1.78761e-05	0.0433761	28	682
PCOLCE2	Tbio	Dactinomycin		Other	-0.789988	0.0246642	-5.38226	-1.1277	-0.501608	1.79425e-05	0.0434007	21	604
PCOLCE2	Tbio	Dactinomycin	RNA polymerase	Other	-0.789988	0.0246642	-5.38226	-1.1277	-0.501608	1.79425e-05	0.0434007	21	604
ZFP37	Tbio	Vorinostat	HDAC inhibitor Class I, IIa, IIb, IV	Chromatin histone acetylation	-0.335574	0.176896	-4.72077	-0.730268	-0.294673	1.79348e-05	0.0434007	41	653
OR52E2	Tdark	Gefitinib	EGFR	EGFR signaling	0.474717	-0.0283169	4.85038	0.293615	0.712453	1.79682e-05	0.0434369	33	659
LOXL3	Tchem	ARRY-520	KIF11	Mitosis	-0.674399	0.0526581	-4.94998	-1.02508	-0.429032	1.80335e-05	0.0435313	28	332
NLRP13	Tdark	Temozolomide	DNA alkylating agent	DNA replication	0.238159	-0.189657	4.53369	0.24031	0.615322	1.80407e-05	0.0435313	65	607
HOXB3	Tbio	Navitoclax	BCL2, BCL-XL, BCL-W	Apoptosis regulation	-0.499426	0.226203	-4.81861	-1.02926	-0.421997	1.80585e-05	0.0435392	40	648
OAS2	Tbio	Dabrafenib	BRAF	ERK MAPK signaling	0.454602	0.0596067	4.80125	0.22925	0.560741	1.81127e-05	0.0436469	32	622
URGCP	Tbio	QS11	ARFGAP1	Other	-0.654287	0.0142642	-5.0531	-0.938334	-0.398769	1.82103e-05	0.043789	22	333
CCBE1	Tbio	Afatinib	ERBB2, EGFR	EGFR signaling	0.437658	-0.0242029	5.04693	0.275294	0.648428	1.83053e-05	0.0439549	26	1040
GPR179	Tdark	Epothilone B	Microtubule stabiliser	Mitosis	-0.585759	-0.0302638	-4.64121	-0.794722	-0.316269	1.83071e-05	0.0439549	40	314
SNRNP200	Tchem	Picolinici-acid	Inflammatory related	Other	-0.799653	-0.00149415	-5.07239	-1.11933	-0.476988	1.83124e-05	0.0439549	24	289
UGGT2	Tbio	Uprosertib	AKT1, AKT2, AKT3	PI3K/MTOR signaling	-0.497102	0.108896	-4.6955	-0.864679	-0.347317	1.83195e-05	0.0439549	46	582
MYH8	Tbio	Dasatinib	ABL, SRC, Ephrins, PDGFR, KIT	Other, kinases	0.370657	-0.155684	4.51996	0.295062	0.75762	1.83826e-05	0.0440217	63	382
MYH8	Tbio	Dasatinib	ABL, SRC, Ephrins, PDGFR, KIT	RTK signaling	0.370657	-0.155684	4.51996	0.295062	0.75762	1.83826e-05	0.0440217	63	382
FBXW7	Tbio	WZ4003	NUAK1, NUAK2	Other, kinases	0.865192	0.0419218	5.19858	0.498169	1.14837	1.84265e-05	0.0440518	21	292
ANO6	Tbio	Fludarabine		Unclassified	0.554892	-0.0522593	4.90046	0.356261	0.858042	1.84596e-05	0.0441078	24	289
DCLK2	Tchem	Linsitinib	IGF1R	IGF1R signaling	0.542004	0.043259	4.787	0.288915	0.708576	1.85482e-05	0.0441659	36	647
GPATCH1	Tdark	Uprosertib	AKT1, AKT2, AKT3	PI3K/MTOR signaling	-0.587045	0.101802	-4.88153	-0.974361	-0.403333	1.85492e-05	0.0441659	34	594
ABCA2	Tbio	Docetaxel	Microtubule stabiliser	Mitosis	-0.396608	-0.0454953	-4.36957	-0.50941	-0.192815	1.86135e-05	0.0442887	158	824
IRGC	Tbio	MIM1	MCL-1	Apoptosis regulation	-0.484988	0.0387574	-4.83445	-0.742463	-0.305029	1.8664e-05	0.0443857	33	645
IRGC	Tbio	MIM1	MCL1	Apoptosis regulation	-0.484988	0.0387574	-4.83445	-0.742463	-0.305029	1.8664e-05	0.0443857	33	645
MLLT6	Tdark	Daporinad	NAMPT	Metabolism	-0.57404	0.0527305	-4.86357	-0.887326	-0.366215	1.87276e-05	0.0444903	32	467
PNPLA5	Tbio	Refametinib	MEK1, MEK2	ERK MAPK signaling	0.532054	-0.125037	5.31943	0.402101	0.912082	1.87393e-05	0.0444947	21	691
ATP13A1	Tbio	Daporinad	NAMPT	Metabolism	-0.50359	0.0562954	-4.71768	-0.79813	-0.321641	1.88655e-05	0.0446421	39	460
B4GALNT4	Tbio	TAK-715	p38alpha, p38beta	JNK and p38 signaling	-0.627975	0.0116145	-4.89649	-0.904151	-0.375027	1.89341e-05	0.044677	28	340
CNTN1	Tbio	VX-702	p38	JNK and p38 signaling	0.545771	0.128715	4.62623	0.236919	0.597193	1.89441e-05	0.044677	36	337
INTS6	Tbio	YK-4-279	RNA helicase A	Other	-0.581853	0.0320018	-4.83438	-0.870256	-0.357453	1.89137e-05	0.044677	35	596
SIDT1	Tbio	Alisertib	AURKA	Mitosis	-0.72576	0.0590659	-5.09135	-1.09991	-0.469746	1.89654e-05	0.0447039	27	646
CLEC16A	Tbio	Olaparib	PARP1, PARP2	Genome integrity	-0.427993	0.00279715	-4.50183	-0.62075	-0.240831	1.90205e-05	0.0448098	78	971
CD36	Tbio	Afatinib	ERBB2, EGFR	EGFR signaling	0.336211	-0.0312055	4.58378	0.20759	0.527243	1.90864e-05	0.0448493	53	1013
HNRNPCL1	Tdark	Pictilisib	PI3K (class 1)	PI3K/MTOR signaling	0.601134	0.048778	4.54633	0.310585	0.794126	1.90766e-05	0.0448493	72	968
ACIN1	Tbio	CI-1033	EGFR, ERBB2, ERBB4	RTK signaling	-0.851732	0.156604	-5.17367	-1.40823	-0.608438	1.91075e-05	0.0448757	24	343
FAM83H	Tbio	Trametinib	MEK1, MEK2	ERK MAPK signaling	0.399834	-0.0403556	4.52166	0.246713	0.633667	1.91324e-05	0.0448938	65	607
ADSS	Tchem	Afatinib	ERBB2, EGFR	EGFR signaling	-1.04948	0.00890486	-5.42157	-1.46327	-0.653507	1.91671e-05	0.0449457	22	1044
A1CF	Tbio	Afatinib	ERBB2, EGFR	EGFR signaling	0.347442	-0.040212	4.49587	0.216523	0.558786	1.91951e-05	0.0449587	75	991
KRAS	Tclin	BAM7	Bax activator	Other	0.435543	-0.0885929	4.45344	0.291082	0.75719	1.92601e-05	0.0450212	71	292
LGALS3BP	Tbio	Fulvestrant		Hormone-related	-0.613193	0.0125508	-4.77516	-0.889653	-0.361834	1.92688e-05	0.0450212	38	595
LGALS3BP	Tbio	Fulvestrant	ESR	Hormone-related	-0.613193	0.0125508	-4.77516	-0.889653	-0.361834	1.92688e-05	0.0450212	38	595
GHR	Tclin	Rapamycin	MTORC1	PI3K/MTOR signaling	0.555637	-0.0856133	5.1339	0.385383	0.897117	1.928e-05	0.0450235	21	402
SGSM2	Tbio	5-Fluorouracil	Antimetabolite (DNA & RNA)	Other	-0.604574	0.0456576	-4.76677	-0.924848	-0.375614	1.93245e-05	0.0450585	40	659
ITGA7	Tbio	Paclitaxel	Microtubule stabiliser	Mitosis	-0.564637	-0.0147328	-4.65963	-0.7862	-0.313609	1.93366e-05	0.0450636	39	405
SETD7	Tchem	Afatinib	ERBB2, EGFR	EGFR signaling	0.505918	-0.0233648	5.29752	0.32311	0.735455	1.94098e-05	0.0450952	21	1045
HOMER2	Tbio	PLX-4720	BRAF	ERK MAPK signaling	0.626167	0.0489918	5.2441	0.350584	0.803766	1.9404e-05	0.0450952	23	1053
CYP51A1	Tchem	Pevonedistat	NAE	Other	-0.805862	-0.0194767	-5.22275	-1.09609	-0.476677	1.94528e-05	0.0451623	23	578
COPG1	Tbio	Vinblastine	Microtubule destabiliser	Mitosis	-0.578417	0.0186647	-4.87724	-0.844966	-0.349198	1.97363e-05	0.0455734	32	658
KIF24	Tbio	eEF2K Inhibitor, A-484954	eEF2K	Other, kinases	-0.619218	-0.00815275	-4.99033	-0.860355	-0.361776	1.9773e-05	0.045635	24	342
B4GALNT4	Tbio	Pevonedistat	NAE	Other	-0.564451	0.00125772	-4.58942	-0.811691	-0.319726	1.97833e-05	0.0456356	54	547
SMARCA4	Tchem	Selumetinib	MEK1, MEK2	ERK MAPK signaling	0.20626	-0.153097	4.3611	0.196969	0.521747	1.98236e-05	0.0456888	126	585
SLC15A2	Tchem	Uprosertib	AKT1, AKT2, AKT3	PI3K/MTOR signaling	0.891775	0.0316364	5.21223	0.520742	1.19954	1.98505e-05	0.0456947	24	604
SEC63	Tbio	Crizotinib	MET, ALK, ROS1	RTK signaling	-1.12537	0.144302	-5.40547	-1.75681	-0.782531	1.98869e-05	0.0457118	21	421
DACH1	Tbio	Axitinib	PDGFR, KIT, VEGFR	RTK signaling	0.616379	-0.0221654	4.73201	0.367232	0.909857	1.99254e-05	0.0457307	36	360
OR4A5	Tdark	Docetaxel	Microtubule stabiliser	Mitosis	-0.549939	-0.0784621	-4.63204	-0.675082	-0.267872	1.9962e-05	0.0457915	49	933
ABL2	Tchem	Tretinoin	Retinoic acid	Other	0.629934	0.0849503	4.79556	0.315753	0.774214	1.99796e-05	0.0458089	30	341
PDZRN4	Tdark	Talazoparib	PARP1, PARP2	Genome integrity	0.463956	-0.0152582	4.55614	0.269654	0.688775	2.00275e-05	0.0458717	57	619
RING1	Tbio	Trametinib	MEK1, MEK2	ERK MAPK signaling	0.511726	-0.02493	4.81508	0.311614	0.761699	2.00493e-05	0.0458759	34	638
DUSP12	Tbio	Afatinib	ERBB2, EGFR	EGFR signaling	0.567457	-0.0251686	5.27336	0.360822	0.824429	2.01182e-05	0.0459435	22	1044
SALL4	Tbio	Daporinad	NAMPT	Metabolism	-0.501959	0.0647815	-4.63288	-0.811485	-0.321996	2.01498e-05	0.0459436	46	453
CNDP1	Tbio	SB505124	TGFBR1, ACVR1B, ACVR1C	RTK signaling	0.61355	-0.00555922	4.95921	0.365245	0.872974	2.01749e-05	0.0459545	29	717
LRRC56	Tdark	Selumetinib	MEK1, MEK2	ERK MAPK signaling	0.518017	-0.110634	5.11357	0.376851	0.880452	2.02053e-05	0.0459775	24	687
SNRNP200	Tchem	Uprosertib	AKT1, AKT2, AKT3	PI3K/MTOR signaling	-0.42704	0.105188	-4.62528	-0.762362	-0.302093	2.01992e-05	0.0459775	48	580
PCDHGA7	Tdark	WIKI4	TNKS1, TNKS2	WNT signaling	-0.497183	0.0232113	-4.77724	-0.739966	-0.300822	2.0251e-05	0.0460124	25	293
BTLA	Tbio	PLX-4720	BRAF	ERK MAPK signaling	0.471077	0.0519813	5.06521	0.249992	0.588199	2.02794e-05	0.0460386	24	1052
NOL7	Tbio	PLX-4720	BRAF	ERK MAPK signaling	0.541936	0.0489589	5.02237	0.292764	0.693191	2.02828e-05	0.0460386	27	1049
CACNA2D4	Tbio	Thapsigargin	SERCA	Other	-0.569166	0.00332387	-4.68672	-0.817591	-0.327388	2.03185e-05	0.0460965	33	316
ZFP69B	Tbio	BMS-536924	IGF1R, IR	IGF1R signaling	0.669796	0.0282139	4.84403	0.3737	0.909464	2.03696e-05	0.0461884	35	771
TMEM87B	Tdark	AKT inhibitor VIII	AKT1, AKT2, AKT3	PI3K/MTOR signaling	-0.737679	0.0685235	-4.9279	-1.13847	-0.473935	2.04885e-05	0.0463429	32	690
FARSA	Tbio	Vinorelbine	Microtubule destabiliser	Mitosis	-0.496982	0.0236308	-4.78699	-0.739976	-0.301251	2.04867e-05	0.0463429	33	640
PLEKHA7	Tbio	Dinaciclib	CDK1, CDK2, CDK5, CDK9	Cell cycle	-0.425101	0.087668	-4.79045	-0.728733	-0.296804	2.06466e-05	0.0465131	22	291
PPP1R3A	Tbio	Talazoparib	PARP1, PARP2	Genome integrity	0.385295	-0.0252593	4.43126	0.227136	0.593973	2.06663e-05	0.0465131	83	593
ZNF106	Tbio	Vinorelbine	Microtubule destabiliser	Mitosis	-0.470368	0.0397954	-4.55993	-0.733219	-0.287109	2.06625e-05	0.0465131	55	618
PDZRN4	Tdark	Rucaparib	PARP1, PARP2	Genome integrity	0.452424	-0.175388	4.78118	0.362993	0.892631	2.0705e-05	0.0465772	30	342
KLHL9	Tbio	Docetaxel	Microtubule stabiliser	Mitosis	-0.696989	-0.0799974	-4.84097	-0.874804	-0.359179	2.07439e-05	0.0466416	35	947
KRAS	Tclin	PD0325901	MEK1, MEK2	ERK MAPK signaling	-0.354514	0.0230535	-4.35435	-0.548495	-0.206639	2.07938e-05	0.0467306	140	562
VARS	Tchem	PF-562271	FAK, FAK2	Cytoskeleton	-0.686565	-0.0264287	-5.00016	-0.929267	-0.391006	2.08337e-05	0.0467504	23	327
DCAF15	Tdark	Sepantronium bromide	BIRC5	Apoptosis regulation	-0.474437	0.0276572	-4.78351	-0.713828	-0.290361	2.08438e-05	0.0467504	32	638
GAS6	Tbio	Fulvestrant		Hormone-related	-0.632794	0.0127178	-4.77312	-0.91819	-0.372834	2.09162e-05	0.0468664	37	596
GAS6	Tbio	Fulvestrant	ESR	Hormone-related	-0.632794	0.0127178	-4.77312	-0.91819	-0.372834	2.09162e-05	0.0468664	37	596
KIAA0319	Tbio	Docetaxel	Microtubule stabiliser	Mitosis	-0.537025	-0.067051	-4.49365	-0.677781	-0.262167	2.09525e-05	0.0469131	73	909
CILP2	Tbio	Uprosertib	AKT1, AKT2, AKT3	PI3K/MTOR signaling	-0.444297	0.127312	-4.51129	-0.823618	-0.319599	2.09978e-05	0.0469796	69	559
ZNF711	Tbio	Uprosertib	AKT1, AKT2, AKT3	PI3K/MTOR signaling	-0.58414	0.106285	-4.77401	-0.98209	-0.398761	2.11767e-05	0.047194	38	590
AKAP9	Tbio	5-Fluorouracil	Antimetabolite (DNA & RNA)	Other	-0.367158	0.0801143	-4.38713	-0.64869	-0.245855	2.13172e-05	0.0472954	112	587
THSD4	Tbio	AZD6738	ATR	Genome integrity	-0.482797	0.0793182	-4.71324	-0.801919	-0.322311	2.13031e-05	0.0472954	27	292
KLF3	Tbio	Docetaxel	Microtubule stabiliser	Mitosis	-0.711759	-0.0794516	-4.83677	-0.896809	-0.367805	2.13267e-05	0.0472954	35	947
SIX4	Tbio	Wee1 Inhibitor	WEE1, CHEK1	Cell cycle	-0.505168	0.0374731	-4.90283	-0.767295	-0.317989	2.12843e-05	0.0472954	28	628
CTIF	Tbio	Afatinib	ERBB2, EGFR	EGFR signaling	0.463273	-0.0276757	4.86099	0.286356	0.695541	2.13414e-05	0.0473049	32	1034
HEPHL1	Tbio	Belinostat	HDAC1	Chromatin histone acetylation	-0.359372	0.126573	-4.6545	-0.695258	-0.276633	2.1466e-05	0.0474464	29	328
DTL	Tbio	Docetaxel	Microtubule stabiliser	Mitosis	-0.612755	-0.0819897	-4.7667	-0.755299	-0.30623	2.15203e-05	0.0474464	37	945
FGF10	Tbio	PLX-4720	BRAF	ERK MAPK signaling	0.545861	0.0488579	5.0055	0.29444	0.699567	2.15065e-05	0.0474464	27	1049
KRT3	Tbio	Sinularin		Unclassified	-0.717722	0.0573828	-4.83719	-1.09935	-0.450859	2.14545e-05	0.0474464	29	284
SEMA3G	Tbio	Uprosertib	AKT1, AKT2, AKT3	PI3K/MTOR signaling	-0.451213	0.099591	-4.69437	-0.786527	-0.315081	2.14749e-05	0.0474464	40	588
ANKRD9	Tdark	Wee1 Inhibitor	WEE1, CHEK1	Cell cycle	-0.555222	0.0350055	-5.09797	-0.827428	-0.353027	2.14441e-05	0.0474464	23	633
CCKBR	Tclin	CHIR-99021	GSK3A, GSK3B	WNT signaling	0.561808	-0.020743	4.97644	0.344046	0.821056	2.15974e-05	0.0475469	27	683
OR6F1	Tdark	PLX-4720	BRAF	ERK MAPK signaling	0.650457	0.0496025	5.32636	0.367344	0.834364	2.16079e-05	0.0475469	21	1055
TRIM11	Tbio	Dasatinib	ABL, SRC, Ephrins, PDGFR, KIT	Other, kinases	0.511238	-0.111979	5.05906	0.371249	0.875185	2.16273e-05	0.0475665	22	423
TRIM11	Tbio	Dasatinib	ABL, SRC, Ephrins, PDGFR, KIT	RTK signaling	0.511238	-0.111979	5.05906	0.371249	0.875185	2.16273e-05	0.0475665	22	423
NCOA3	Tchem	PD0325901	MEK1, MEK2	ERK MAPK signaling	0.337239	-0.0834035	4.5462	0.236179	0.605106	2.16869e-05	0.0476285	52	650
EYA1	Tbio	Crizotinib	MET, ALK, ROS1	RTK signaling	0.560474	0.0541969	4.74787	0.291425	0.721129	2.17308e-05	0.0477016	26	416
SHANK1	Tbio	T0901317	LXR, FXR	Other	0.388183	-0.0699914	4.5075	0.255939	0.660409	2.17923e-05	0.0477488	46	320
ZCCHC14	Tbio	Vinorelbine	Microtubule destabiliser	Mitosis	-0.472283	0.0286185	-4.65016	-0.71686	-0.284942	2.18109e-05	0.0477488	41	632
SLC36A2	Tchem	Tamoxifen	ESR1	Hormone-related	-0.56894	-0.0854591	-4.68158	-0.690877	-0.276084	2.1867e-05	0.0478155	39	644
HECTD2	Tbio	Luminespib	HSP90	Protein stability and degradation	-0.400615	0.0446788	-4.82624	-0.631951	-0.258636	2.18842e-05	0.0478301	27	655
EVC	Tbio	Thapsigargin	SERCA	Other	-0.599219	-0.00110872	-4.75196	-0.851802	-0.344418	2.19185e-05	0.0478819	29	320
ZNF546	Tdark	ACY-1215	HDAC6	Chromatin histone acetylation	-0.374804	0.173556	-4.88696	-0.776062	-0.320658	2.19938e-05	0.0480003	22	346
POP1	Tbio	UNC0638	G9a and GLP methyltransferases	Chromatin histone methylation	0.630851	0.00729115	4.62935	0.353762	0.893357	2.20401e-05	0.0480782	49	683
GHR	Tclin	Pictilisib	PI3K (class 1)	PI3K/MTOR signaling	0.654529	0.0565437	4.61744	0.33874	0.85723	2.20885e-05	0.0481375	53	987
GRB7	Tchem	Afatinib	ERBB2, EGFR	EGFR signaling	0.325058	-0.0250914	4.6699	0.199637	0.500663	2.21239e-05	0.0481404	37	1029
KRT83	Tbio	Quizartinib	FLT3	RTK signaling	0.474905	-0.0131541	4.56687	0.274703	0.701416	2.21008e-05	0.0481404	35	333
MYLK	Tchem	AS601245	JNK1, JNK2, JNK2	JNK and p38 signaling	-0.519338	0.0712259	-4.52117	-0.850715	-0.330413	2.22138e-05	0.048156	51	303
TNIK	Tchem	AZD6482	PI3Kbeta	PI3K/MTOR signaling	0.498299	-0.0318684	4.57846	0.298833	0.761502	2.2181e-05	0.048156	53	694
ZNF829	Tdark	Dabrafenib	BRAF	ERK MAPK signaling	0.436371	0.0664912	4.94754	0.217702	0.522057	2.2199e-05	0.048156	22	632
ERMP1	Tbio	Mirin	MRE11	Genome integrity	-0.471377	0.115724	-4.65336	-0.840161	-0.334041	2.22036e-05	0.048156	44	608
ORAI1	Tchem	PLX-4720	BRAF	ERK MAPK signaling	0.420521	0.0474608	4.66865	0.21266	0.53346	2.21812e-05	0.048156	40	1036
UBQLN3	Tbio	Vinblastine	Microtubule destabiliser	Mitosis	-0.487856	0.0251761	-4.61782	-0.735444	-0.29062	2.21612e-05	0.048156	46	644
ZNF669	Tdark	Olaparib	PARP1, PARP2	Genome integrity	0.620368	-0.0431505	5.2703	0.403417	0.923619	2.22333e-05	0.0481751	22	1027
HAL	Tbio	Oxaliplatin	DNA alkylating agent	DNA replication	-0.463392	0.0832043	-4.75814	-0.778269	-0.314923	2.22827e-05	0.0482592	35	609
BRINP3	Tbio	PD173074	FGFR1, FGFR3	RTK signaling	0.382443	-0.0238692	4.43979	0.224852	0.587773	2.23272e-05	0.0483311	70	625
SMYD1	Tbio	PLX-4720	BRAF	ERK MAPK signaling	0.442256	0.0439302	4.61283	0.225479	0.571173	2.23428e-05	0.0483311	47	1029
CDKL4	Tdark	Pevonedistat	NAE	Other	-0.662877	-0.0184772	-4.90139	-0.91145	-0.377349	2.23479e-05	0.0483311	29	572
MS4A14	Tdark	PLX-4720	BRAF	ERK MAPK signaling	0.406187	0.0380649	4.4807	0.204836	0.531409	2.24302e-05	0.048486	68	1008
CHAF1B	Tbio	Docetaxel	Microtubule stabiliser	Mitosis	-0.792238	-0.082473	-5.04271	-0.997637	-0.421894	2.2545e-05	0.0486631	27	955
[truncated: 142,394 more rows]

## Sheet: Pathways
PATHWAY_NAME
Other
EGFR signaling
Genome integrity
DNA replication
[truncated: 20 more rows]

## Sheet: Pathway inhibitors
DRUG_NAME
[truncated: 397 more rows]

[truncated: 48 more sheets: PI3K MTOR CRISPR , PI3K MTOR Mutation, RTK CRISPR, RTK Mutation, P53 CRISPR, P53 Mutation, ABL CRISPR, ABL Mutation, Apoptosis CRISPR, Apoptosis Mutation, Chromatin Acety CRISPR, Chromatin Acety Mutation, Chromatin Methy CRISPR, Chromatin Methy Mutation, Chrommatin Other CRISPR, Chrommatin Other Mutation, Cytoskeleton CRISPR, Cytoskeleton Mutation, DNA Replic CRISPR, DNA Replic Mutation …]
