# Supplementary material for: Shedding light on the dark genome: Insights into the genetic, CRISPR-based, and pharmacological dependencies of human cancers and disease aggressiveness
Source: PLoS One. 2023 Dec 20;18(12):e0296029. doi: 10.1371/journal.pone.0296029 (PMC10732413; doi:10.1371/journal.pone.0296029)
Supplement: S4 File — The spreadsheet contains the following results/datasets according to the sheet name. OS-mRNA Across Cancer Types: Overall survival analysis between patients’ tumours with high and low expression of a particular dark gene calculated using the Log-rank test. DFS-mRNA Across Cancer Types: Disease free survival analysis between patients’ tumours with high and low expression of a particular dark gene calculated using the Log-rank test. The rest of the sheets contain overall survival analysis on the association between the mRNA expression levels of specific dark genes in each cancer type. (XLSX) [file pone.0296029.s014.xlsx]

## Sheet: OS-mRNA Across Cancer Types
Gene	Shorter survival group	medianOSLowExpression	medianOSHighExpression	p-value	Hrlogrank	UpperCIHR	LowerCIHR
'RAI2'	Low Expression	68.4814412990000	174.836440150000	1.46022996629530e-70	0.404757879998670	0.440720652613428	0.371729666965977
'ZNF737'	Low Expression	67.1663872180000	154.354472830000	4.79739923044700e-70	0.428419449101263	0.465791766590229	0.394045660600304
'FAM174B'	Low Expression	68.8430811720000	146.497024690000	5.83137130334243e-69	0.405952375239744	0.442139429747519	0.372727062720682
'ZCWPW2'	Low Expression	68.0869250750000	134.267021730000	4.87777647243860e-61	0.454266047543364	0.494017641351456	0.417713103091114
'ARL6IP6'	High Expression	127.330111450000	57.0733471410000	2.24461465333381e-57	1.93611568259605	2.10966033696512	1.77684714013578
'EFCAB6'	Low Expression	70.1252589010000	129.565703390000	3.59025764301697e-57	0.454116803925404	0.494434357687585	0.417086855719133
'LINGO4'	Low Expression	77.1936745900000	169.839234640000	6.13591481534246e-52	0.378972135168930	0.416840806922311	0.344543712730277
'ZNF747'	Low Expression	66.1472203040000	127.330111450000	1.54277906847231e-51	0.518214885629808	0.562849631847055	0.477119735882298
'C11orf52'	Low Expression	69.2047210440000	129.697208800000	1.02141781550466e-50	0.493222508547924	0.536436145213653	0.453490028792556
'ZNF563'	Low Expression	72.9197488250000	140.283394150000	1.91017286742268e-50	0.480549604699152	0.523228609211855	0.441351865151947
'FAM189A2'	Low Expression	76.2402603810000	145.050465200000	9.57173180345277e-50	0.419741670611750	0.460087415627362	0.382933903566357
'THAP6'	Low Expression	68.8430811720000	122.826051220000	3.04509114864759e-48	0.525009360428908	0.570270546599197	0.483340460386244
'DCP1B'	Low Expression	72.0649636720000	131.505408160000	3.24938409723262e-48	0.524868134632894	0.570123066847804	0.483205424885143
'TMEM25'	Low Expression	71.7362001510000	129.565703390000	4.13048988398786e-47	0.514028431317601	0.558805796115307	0.472839097302979
'SP140L'	High Expression	117.927474770000	66.8705000490000	5.27722839250728e-47	1.82432597850631	1.98443801608963	1.67713239157310
'RUNDC1'	Low Expression	74.7279481870000	129.072558110000	2.87364976158707e-46	0.496500132598572	0.540708408403254	0.455906321853522
'ZNF287'	Low Expression	67.3636453300000	129.697208800000	3.20655473345540e-46	0.532441029527599	0.578351275143107	0.490175196474257
'MYH16'	High Expression	102.771476480000	40.4050366570000	6.07767657132912e-46	2.13797872335272	2.46423537572422	1.85491737783594
'ZNF626'	Low Expression	69.8951244370000	131.505408160000	1.50049644064209e-45	0.529717578251543	0.575528955245130	0.487552728931189
'TCEAL4'	Low Expression	72.9197488250000	129.565703390000	2.56015142220963e-45	0.512243597369335	0.557269565664259	0.470855613177274
'ZNF14'	Low Expression	68.4814412990000	129.072558110000	3.49307814140680e-45	0.540012643361052	0.586533568254158	0.497181526809781
'TSTD1'	Low Expression	72.9197488250000	129.072558110000	2.87226331909439e-44	0.507692711687345	0.552825349721025	0.466244700302763
'ZFP2'	Low Expression	70.1252589010000	130.782128420000	2.19601800825927e-43	0.532384184025744	0.578671842753184	0.489799050965138
'ZNF233'	Low Expression	71.8019528550000	134.267021730000	2.58597581796075e-42	0.514900926701584	0.560771910615087	0.472782176317190
'ZNF763'	Low Expression	73.4786468090000	129.072558110000	3.62659062280819e-42	0.537812199572018	0.584576740358118	0.494788694177773
'SCRN2'	Low Expression	73.4786468090000	145.050465200000	4.83430441461269e-42	0.513493010144313	0.559404690077217	0.471349411515787
'DHRS12'	Low Expression	74.7279481870000	129.697208800000	5.04169762050156e-41	0.537225389112054	0.584202230437841	0.494026047264990
'PRRT3'	Low Expression	75.5827333400000	133.741000100000	5.79726521970323e-41	0.519591492765455	0.565981589239342	0.477003712642085
'CCDC159'	Low Expression	73.1170069370000	145.050465200000	7.01928451483047e-41	0.526948549850019	0.573617986051135	0.484076128959256
'NT5DC1'	Low Expression	73.6430285700000	126.179439130000	9.23705741009741e-41	0.547889349970080	0.595380511848242	0.504186371298548
'ZNF483'	Low Expression	77.1936745900000	154.354472830000	1.91463477269303e-40	0.468914947796641	0.514076484844457	0.427720844561982
'TCEAL3'	Low Expression	74.7279481870000	133.741000100000	2.48057969893399e-40	0.518941835592186	0.565507938089869	0.476210165391154
'PTTG3P'	High Expression	110.497419210000	59.6705789530000	3.41596651399391e-40	1.80228596736015	1.99480760053133	1.62834486257128
'ZNF19'	Low Expression	72.0649636720000	134.267021730000	3.77552060984476e-40	0.543908502960097	0.591360021759191	0.500264557472506
'KANK3'	Low Expression	75.4841042840000	146.135384820000	5.32288578184834e-40	0.510138826818323	0.556592308768113	0.467562376497008
'ZNF610'	Low Expression	70.1252589010000	140.283394150000	7.81842944095324e-40	0.554387156549592	0.602355339385140	0.510238889325472
'LRRC27'	Low Expression	71.2101785190000	127.330111450000	1.91050959556162e-39	0.553798561936404	0.601802690059767	0.509623589705740
'FAM89A'	High Expression	114.146694280000	62.1691817080000	2.54897221622652e-39	1.73636643678536	1.90127710378441	1.58575959116824
'ZNF429'	Low Expression	70.0595061970000	127.330111450000	4.00359733831012e-39	0.558686505046426	0.607006733764207	0.514212764964544
'FAM72B'	High Expression	115.132984840000	64.2075155340000	4.87258695099312e-39	1.72195772411947	1.87623214483018	1.58036861900321
'C17orf107'	Low Expression	75.7471151000000	140.283394150000	7.51188428319022e-39	0.524265022834640	0.571484278683738	0.480947288350360
'ZNF253'	Low Expression	71.2101785190000	129.565703390000	1.81566073017424e-38	0.561248349222745	0.609795880149724	0.516565821054603
'ZNF415'	Low Expression	68.8430811720000	129.565703390000	3.00989948104801e-38	0.570753242861563	0.619917813612954	0.525487826101377
'TMEM154'	High Expression	110.102902980000	57.9281322940000	3.52847043363860e-38	1.77766515304002	1.96782269020754	1.60588319875482
'ZNF821'	Low Expression	72.0649636720000	154.354472830000	3.64399320109747e-38	0.544256798032313	0.592227515760215	0.500171731845569
'SPOCD1'	High Expression	103.100240000000	57.6322451260000	9.48513165093165e-38	1.85721826737498	2.08616000806330	1.65340131118392
'ZSCAN18'	Low Expression	71.8019528550000	131.505408160000	4.18369813440679e-37	0.561161689677462	0.610000394959217	0.516233177164938
'KLKP1'	Low Expression	84.6566065030000	216.753789000000	5.64856666371108e-37	0.201223950695413	0.230232377344488	0.175870478342344
'IQUB'	Low Expression	79.5936482890000	NaN	7.83134113775433e-37	0.480096882019885	0.527131636987372	0.437258931075574
'PNPLA7'	Low Expression	79.0676266560000	140.283394150000	3.19815308836510e-36	0.490357221666421	0.537966182704600	0.446961561099546
'TMED8'	Low Expression	71.4731893350000	129.072558110000	4.10467147957854e-36	0.571700124231051	0.621212790712844	0.526133777237181
'SERGEF'	Low Expression	74.7279481870000	146.135384820000	4.67665502257348e-36	0.524594211666702	0.572891252646716	0.480368805847198
'ZNF75D'	Low Expression	76.2402603810000	134.267021730000	1.05138945346939e-35	0.565182983540137	0.614522973891997	0.519804496258706
'ZNF554'	Low Expression	71.4074366310000	130.782128420000	1.43155737770902e-35	0.578387540172867	0.628305473415260	0.532435512313485
'C1orf115'	Low Expression	78.0155833910000	133.543741990000	1.43470998514697e-35	0.517250185006560	0.565676288137960	0.472969716955980
'SLC25A35'	Low Expression	78.9689976000000	140.283394150000	1.52809958170411e-35	0.482449404653484	0.530150101609612	0.439040617636056
'CCDC28A'	Low Expression	75.0895880590000	129.697208800000	1.57736801274418e-35	0.558658069662456	0.607928156233248	0.513381121764059
'ZNF433'	Low Expression	71.4731893350000	129.072558110000	2.63258382908565e-35	0.577387959018155	0.627308199291550	0.531440296166461
'ANXA2P2'	High Expression	113.522043590000	65.4896932640000	2.84849316040824e-35	1.68554640890143	1.84443961020300	1.54034140280028
'PLEKHH1'	Low Expression	78.9689976000000	139.034092780000	3.23410925554798e-35	0.528340606844771	0.577069968040978	0.483726085744386
'ZNF844'	Low Expression	72.9197488250000	117.927474770000	3.25624038172468e-35	0.569563754582918	0.619180985841192	0.523922533076287
'TMCO4'	Low Expression	78.2128415030000	122.826051220000	6.93703376215672e-35	0.568603230383450	0.618332177555917	0.522873700153276
'C15orf56'	Low Expression	79.9881645130000	168.261169740000	7.15291569803776e-35	0.518300519495072	0.567048674343466	0.473743155858516
'PCP2'	Low Expression	82.8484071410000	129.565703390000	1.01788805373299e-34	0.481555720454278	0.529637377797263	0.437839022741716
'C10orf91'	High Expression	111.089193540000	56.4815728050000	1.17349739645486e-34	1.75257529957537	1.94716883797890	1.57742878828619
'MED10'	High Expression	112.568629380000	65.5225696160000	1.27300726911996e-34	1.67018381873325	1.82251613711157	1.53058397210099
'CREG2'	High Expression	103.100240000000	48.6898773710000	1.36294780470156e-34	1.89310697223359	2.15525927872438	1.66284123849849
'OR2D3'	Low Expression	38.2351974220000	102.113949440000	1.83700558458243e-34	0.401981148998209	0.504330875259142	0.320402442279368
'ZNF446'	Low Expression	72.0649636720000	133.741000100000	2.71808724244586e-34	0.572014236049718	0.621973891000159	0.526067558426595
'CCDC157'	Low Expression	77.6210671660000	139.034092780000	3.49056458401783e-34	0.551849992433807	0.601417305143264	0.506367893881351
'TMC4'	Low Expression	77.6210671660000	122.826051220000	7.59547747499680e-34	0.578183091963342	0.628527784126263	0.531870978936923
'GKAP1'	Low Expression	72.0649636720000	130.782128420000	8.49018820665955e-34	0.571201082303227	0.621320784153774	0.525124355639819
'C9orf106'	Low Expression	78.9689976000000	129.072558110000	1.02312925574584e-33	0.517479601915265	0.566795148859211	0.472454887691528
'ZNF613'	Low Expression	79.9881645130000	212.249728770000	1.20963299416132e-33	0.497335857001182	0.546316341787980	0.452746761792990
'FRMD8'	High Expression	115.132984840000	65.8842094880000	1.69128217824238e-33	1.65406001841038	1.80441128733101	1.51623666051800
'TMEM192'	Low Expression	73.6430285700000	113.982312520000	1.97217278137581e-33	0.577019441316222	0.627416803719104	0.530670255694886
'CLUL1'	Low Expression	81.3689712990000	129.072558110000	4.09904286887960e-33	0.512396261893256	0.561925644374147	0.467232509907251
'ZC3H6'	Low Expression	71.4731893350000	126.179439130000	8.49373801604163e-33	0.592199035694332	0.643325703577206	0.545135529215193
'FRRS1'	High Expression	115.132984840000	65.2266824470000	1.11379104361418e-32	1.66051286635834	1.82014878453274	1.51487779612996
'FAM120AOS'	Low Expression	73.6430285700000	117.138442320000	1.43226172249223e-32	0.583714958014239	0.634594904001400	0.536914415891390
'CDRT1'	High Expression	107.111154950000	57.5336160700000	1.54249228875515e-32	1.75292190229525	1.95763323360209	1.56961740473342
'GAGE12J'	High Expression	103.198869050000	44.5145806620000	1.56766797104091e-32	2.01403275476776	2.35374432892391	1.72335112502721
'ZNF493'	Low Expression	75.7471151000000	127.330111450000	1.61606073403027e-32	0.582978502929655	0.633840687957441	0.536197724973000
'C11orf71'	Low Expression	75.4841042840000	117.171318670000	3.47831009916210e-32	0.587627538064607	0.638753074655410	0.540594068651887
'TCTEX1D1'	High Expression	101.818062270000	46.8159253050000	3.57840730327613e-32	1.90409699430496	2.18523787155090	1.65912618068808
'FAM174A'	Low Expression	74.7279481870000	131.505408160000	4.07414162274640e-32	0.580943446253879	0.631914989101815	0.534083371285495
'WDR25'	Low Expression	74.7279481870000	130.782128420000	4.12050557247393e-32	0.589087155437384	0.640260203154764	0.542004133618509
'ZNF140'	Low Expression	73.4786468090000	169.839234640000	4.69668557876722e-32	0.595374234286596	0.646811952341903	0.548027100564430
'FAM72D'	High Expression	114.080941580000	65.4896932640000	4.83610182192749e-32	1.63492631571373	1.78203795490477	1.49995910606523
'CHIC1'	Low Expression	73.1170069370000	134.267021730000	5.26073136241847e-32	0.589407279077232	0.640624170855909	0.542285096993888
'ZNF43'	Low Expression	71.4731893350000	127.330111450000	5.28441304264663e-32	0.597941193687797	0.649527513614065	0.550451926384794
'IGSF22'	Low Expression	78.9689976000000	145.050465200000	8.19641417109864e-32	0.557308001442458	0.608050973363155	0.510799623843851
'CYB5D1'	Low Expression	76.2402603810000	122.826051220000	2.54922781470982e-31	0.585152343177661	0.636496595102970	0.537949876496848
'PCDHGC5'	High Expression	102.311207550000	56.4815728050000	3.29936270236755e-31	1.86531631442542	2.13243232629187	1.63166019852646
'ZNF441'	Low Expression	74.7279481870000	122.826051220000	4.09094324526611e-31	0.595391354133539	0.647071898365217	0.547838448049694
'ZNF506'	Low Expression	71.4731893350000	122.826051220000	7.90529450148995e-31	0.608047333528357	0.660424410223834	0.559824188941832
'CCDC71'	Low Expression	75.4841042840000	127.330111450000	8.62775957817823e-31	0.601469833070717	0.653460402891606	0.553615733246082
'RNF149'	High Expression	115.132984840000	71.2101785190000	1.10877455871775e-30	1.61512321998191	1.75813410444560	1.48374518708704
'ZSCAN2'	Low Expression	73.6430285700000	130.782128420000	1.16454677383523e-30	0.592082835835823	0.643824913062801	0.544499098091277
'EHBP1L1'	High Expression	113.522043590000	65.8184567840000	1.19987412992557e-30	1.61900965320225	1.76674672329733	1.48362649982452
'ZNF709'	Low Expression	77.1936745900000	127.330111450000	1.89182762503438e-30	0.598545265158805	0.650531014327691	0.550713842312767
'SERHL'	Low Expression	84.2949666310000	140.283394150000	2.13432603947231e-30	0.436006920033179	0.485468625818725	0.391584593126320
'C1orf210'	Low Expression	80.4813097940000	113.982312520000	2.47791924559786e-30	0.601493025413416	0.653663775488241	0.553486170089126
'TDRD6'	Low Expression	81.3689712990000	152.809284280000	2.66258778711850e-30	0.542343326371030	0.593810249897939	0.495337161508660
'TIGD6'	Low Expression	76.2402603810000	127.198606040000	2.67121182962327e-30	0.593204981814542	0.645112285579078	0.545474265977927
'DCAKD'	Low Expression	75.5827333400000	129.072558110000	3.99400833777364e-30	0.592031867129474	0.643995041638845	0.544261537798258
'CPO'	Low Expression	79.5278955850000	140.283394150000	7.21671694001667e-30	0.554393462013001	0.606217367507226	0.506999843944751
'ABHD14B'	Low Expression	78.2128415030000	122.826051220000	8.05789447297761e-30	0.594447015865834	0.646577101825651	0.546519902536048
'LCTL'	High Expression	100.700266300000	48.8542591310000	8.30339645333108e-30	1.79072128708008	2.02964214430647	1.57992517892727
'NHSL1'	High Expression	117.927474770000	65.7527040800000	8.54499657344613e-30	1.60611397378021	1.75071029798498	1.47346028622846
'ZNF329'	Low Expression	71.7362001510000	121.083604560000	8.66565182470574e-30	0.611066700634548	0.663748968529318	0.562565865001264
'ZFP14'	Low Expression	72.0649636720000	117.138442320000	9.49949275276249e-30	0.608157989331561	0.660699087403042	0.559795142810885
'CASC1'	Low Expression	79.9881645130000	133.741000100000	1.24869878864352e-29	0.549031001278992	0.600975628055731	0.501576147672762
'ZNF32'	Low Expression	76.2402603810000	117.138442320000	1.88271837111982e-29	0.602448381946914	0.654887118913398	0.554208568818179
'DMXL1'	Low Expression	78.0155833910000	131.505408160000	2.94007776798626e-29	0.572343112643732	0.624598900236267	0.524459198482104
'ANAPC16'	Low Expression	78.2128415030000	122.826051220000	2.97383990395354e-29	0.608350953087057	0.661070621129993	0.559835621630440
'SLC26A11'	Low Expression	75.5827333400000	133.741000100000	7.52773294884585e-29	0.607614669743204	0.660397745539613	0.559050344100543
'EML5'	Low Expression	83.5716868860000	133.741000100000	7.83661480611702e-29	0.499724546215193	0.551823798234076	0.452544132545821
'KIAA0232'	Low Expression	75.0895880590000	127.330111450000	8.84745514078579e-29	0.607257896120874	0.660059418256586	0.558680237265853
'TCEAL8'	Low Expression	75.0238353550000	127.330111450000	1.45960502817739e-28	0.621439399707629	0.674965382939644	0.572158124357484
'GARNL3'	Low Expression	79.1991320640000	129.072558110000	1.88057349584640e-28	0.570785219935191	0.623499359559157	0.522527829903174
'GLB1L2'	Low Expression	81.6319821150000	129.072558110000	2.01940373283635e-28	0.582100124992170	0.634912260824895	0.533680913762272
'LRRC56'	Low Expression	80.7443206100000	122.826051220000	2.64702292689453e-28	0.582151265848648	0.634968787634271	0.533727173569958
'FAM71E1'	Low Expression	80.6785679060000	146.497024690000	2.70092615460923e-28	0.580056255059787	0.632888508025104	0.531634331746530
'DEFB132'	Low Expression	86.0374132890000	129.072558110000	2.76312852712784e-28	0.377488530203812	0.426034339157313	0.334474424567024
'C8orf74'	High Expression	100.568760890000	45.0077259430000	3.20217331109282e-28	1.94424202058633	2.27527778901665	1.66136946128557
'ZNF285'	Low Expression	72.5581089520000	122.826051220000	3.88174788349595e-28	0.617338723281591	0.670675559688754	0.568243607147109
'ABHD14A'	Low Expression	79.0676266560000	139.034092780000	6.33052382750629e-28	0.591375725782778	0.644434020020759	0.542685888981842
'CLDN20'	High Expression	103.264621760000	52.3062760960000	6.99299345680992e-28	1.77272412519893	2.01227220092461	1.56169270867946
'ZNF721'	Low Expression	76.2402603810000	126.179439130000	8.24939848726445e-28	0.617137242325191	0.670572777054719	0.567959793324063
'BSPRY'	Low Expression	80.6785679060000	118.354867340000	2.50377938069151e-27	0.604442017221923	0.657873133492837	0.555350467412400
'ZNF649'	Low Expression	78.4100996150000	130.782128420000	2.80367181297820e-27	0.605612328403892	0.659091521532878	0.556472478149589
'OR2T8'	Low Expression	83.5716868860000	129.072558110000	3.25767041334498e-27	0.530181352211656	0.583756911976221	0.481522805925133
'PLCXD1'	High Expression	108.952230660000	59.4075681360000	3.34553416927398e-27	1.58954483322556	1.74239845467519	1.45010044634427
'ZNF552'	Low Expression	85.0839990790000	129.072558110000	7.93200474741788e-27	0.528918563099883	0.582806144297290	0.480013550181347
'C20orf27'	High Expression	110.497419210000	66.6732419370000	8.20005579983056e-27	1.56652638608073	1.70786291960311	1.43688635084216
'OR6C65'	High Expression	102.113949440000	44.3173225500000	9.30795646320812e-27	2.13222094992435	2.59684939769048	1.75072385150238
'ZNF876P'	Low Expression	79.5278955850000	146.497024690000	1.07174212625423e-26	0.592008502296426	0.645845526896636	0.542659277173177
'TBC1D17'	Low Expression	76.9964164780000	129.072558110000	1.37325924320847e-26	0.618706573220891	0.672653277791250	0.569086387274744
'BEX5'	Low Expression	82.8484071410000	154.354472830000	1.44013155125002e-26	0.526854905872094	0.580971857031428	0.477778894936174
'WDR93'	Low Expression	81.3689712990000	129.006805400000	1.53005438178823e-26	0.570388820261311	0.624461998019093	0.520997926713136
'PPM1J'	Low Expression	82.8484071410000	129.072558110000	1.67639568960002e-26	0.573086672280756	0.627145127385523	0.523687930599096
'SFXN2'	Low Expression	79.9881645130000	113.982312520000	1.77983167688474e-26	0.598661574308551	0.652639743466889	0.549147801894133
'SHE'	Low Expression	82.8484071410000	174.836440150000	1.91738725817046e-26	0.545976994803783	0.600230141535359	0.496627640345531
'C16orf46'	Low Expression	78.2128415030000	122.826051220000	2.14821466705792e-26	0.605382742795656	0.659370447901136	0.555815424305674
'RIBC1'	Low Expression	81.2045895390000	129.565703390000	2.20947844886089e-26	0.582651591317856	0.636750989290545	0.533148566040667
'CCDC158'	Low Expression	83.3086760690000	129.072558110000	2.38848814340752e-26	0.537732458292155	0.592070167140469	0.488381635740012
'ACBD4'	Low Expression	78.2128415030000	145.050465200000	2.41643397762167e-26	0.592882690925539	0.647036823054579	0.543261021126548
'GGT3P'	Low Expression	82.8484071410000	NaN	2.68013033914924e-26	0.529503388996075	0.583911911440717	0.480164616382884
'ZNF442'	Low Expression	78.2128415030000	122.826051220000	2.88150860170538e-26	0.624197853428064	0.678387614219025	0.574336783363513
'TMEM150C'	Low Expression	84.4922247430000	129.565703390000	3.09219879981087e-26	0.540611490508981	0.595061600622377	0.491143746067071
'CDRT4'	Low Expression	78.0155833910000	129.006805400000	3.50203088248759e-26	0.608868484583578	0.662969657769301	0.559182199629572
'ARMCX5'	Low Expression	77.0950455340000	122.826051220000	3.95307997886998e-26	0.628888424112943	0.683270712659321	0.578834483398174
'DIP2B'	High Expression	118.848012620000	68.4814412990000	7.04658691893012e-26	1.55470103358676	1.69538896557902	1.42568776422951
'FBXO16'	Low Expression	79.4621428810000	133.543741990000	7.17310125729810e-26	0.607840606538583	0.662126711468955	0.558005282912553
'C17orf99'	High Expression	105.039944770000	59.6705789530000	7.21387995623804e-26	1.64234677192348	1.82885983841549	1.47485491375019
'FBXO36'	Low Expression	78.1799651510000	129.072558110000	7.89016058893655e-26	0.614532368538511	0.668848828791960	0.564626886861182
'ZNF793'	Low Expression	78.2128415030000	127.330111450000	8.95514691468073e-26	0.631258092048630	0.685830588344694	0.581028005383451
'FAM161B'	Low Expression	79.1991320640000	121.083604560000	1.12089283948517e-25	0.605033770861710	0.659479616342184	0.555082909026865
'ECHDC2'	Low Expression	79.5936482890000	140.283394150000	1.28094585893568e-25	0.598412246368983	0.653042072339848	0.548352444309310
'HDHD2'	Low Expression	75.0895880590000	127.198606040000	1.68922738554568e-25	0.623293977576102	0.677827951231549	0.573147480532160
'RGPD4'	Low Expression	78.4100996150000	126.179439130000	2.34122464833772e-25	0.626511670903942	0.681148598080823	0.576257331931372
'ZMAT1'	Low Expression	79.5936482890000	129.072558110000	2.38119363376792e-25	0.600715417682943	0.655431725560016	0.550566899601429
'NSUN7'	Low Expression	80.7443206100000	127.330111450000	3.14119417066803e-25	0.623655433701954	0.678385993635779	0.573340404481868
'ARHGAP23'	High Expression	107.144031300000	68.8430811720000	3.68449874598072e-25	1.55147037255398	1.69604141246590	1.41922260813969
'SPEF2'	Low Expression	81.6319821150000	118.848012620000	4.17385998467556e-25	0.618349278717809	0.673141836494470	0.568016738466345
'ZNF208'	Low Expression	83.2429233650000	167.899529870000	4.40559576490390e-25	0.532486269094405	0.587944595483228	0.482259092017060
'SYCE1L'	Low Expression	81.7306111710000	NaN	4.48970857090020e-25	0.547146522520468	0.602589673268244	0.496804592555597
'TTC39A'	Low Expression	83.2429233650000	112.371371270000	4.70147451903267e-25	0.598480103148075	0.653426403221651	0.548154210019933
'NOL9'	High Expression	113.982312520000	68.5800703550000	6.73657474479780e-25	1.53796939260190	1.67454498001468	1.41253288553617
'MRFAP1L1'	Low Expression	78.9032448960000	117.171318670000	7.38557165224481e-25	0.638999517680841	0.694155510115374	0.588226092923300
'MRPL54'	Low Expression	78.2128415030000	167.899529870000	7.43647924517581e-25	0.606853678199657	0.661870376461348	0.556410136850958
'ZNF839'	Low Expression	75.1553407630000	129.006805400000	9.20325576243824e-25	0.638748082063617	0.693919785545569	0.587962932947898
'DNAJC4'	Low Expression	78.2128415030000	129.565703390000	9.21505628139756e-25	0.623841504664524	0.678806805751662	0.573326931380939
'SPRYD3'	Low Expression	75.0895880590000	130.782128420000	1.17254138284332e-24	0.627494824562476	0.682516204449818	0.576909020306848
'C11orf45'	High Expression	113.785054410000	67.4622743860000	1.25457896049077e-24	1.53887315622506	1.68007837402578	1.40953578568815
'KTI12'	High Expression	107.242660350000	68.5800703550000	1.29810475930260e-24	1.53156047018191	1.66795689424367	1.40631780228797
'TMEM232'	Low Expression	81.6319821150000	122.826051220000	1.32281833197408e-24	0.589466203832793	0.644915491145006	0.538784399246066
'ATP6AP1L'	Low Expression	78.9032448960000	127.330111450000	1.39505882929028e-24	0.628486738282949	0.683559383612828	0.577851156266575
'ZNF676'	Low Expression	84.5908537990000	140.283394150000	1.51365660476824e-24	0.517724951251499	0.573667888572614	0.467237456527844
'KLHL5'	High Expression	112.568629380000	71.7362001510000	1.90875602381486e-24	1.53575499179777	1.67537666227762	1.40776903960535
'PIPSL'	High Expression	107.144031300000	67.8567906110000	2.04159249351511e-24	1.54727661597947	1.69407950502182	1.41319514182190
'GPR156'	High Expression	110.497419210000	61.9390472430000	2.21860979854575e-24	1.58091031814340	1.74532011525264	1.43198798442226
'ATP5EP2'	High Expression	102.771476480000	66.4759838250000	2.34883929984495e-24	1.58183486605199	1.74676262117255	1.43247944118364
'C6orf222'	High Expression	102.771476480000	46.0926455600000	2.76612560642441e-24	1.81069950277303	2.09665681490717	1.56374312955344
'GLB1L3'	Low Expression	86.5963112730000	229.213926420000	2.96512546290501e-24	0.422521331963866	0.476857033491721	0.374376937794750
'NKAIN1'	Low Expression	86.3004241050000	129.072558110000	4.19538906311102e-24	0.519646225674874	0.576014139514227	0.468794394675572
'CCDC148'	Low Expression	81.7963638750000	133.741000100000	4.50741012671276e-24	0.589378377333687	0.645271524945801	0.538326670617717
'CTRB2'	Low Expression	95.6701844360000	19.8244402800000	5.11298751479665e-24	3.91336760292705	6.82863224502980	2.24268132271811
'ZNF528'	Low Expression	73.6430285700000	122.826051220000	5.41902124959861e-24	0.643717921648817	0.699327245077935	0.592530557858780
'TMEM125'	Low Expression	83.2429233650000	115.132984840000	6.09659748744194e-24	0.621048183818709	0.676642818827533	0.570021340495193
'XKR9'	High Expression	107.374165760000	65.5225696160000	6.60737133545343e-24	1.55197984469785	1.70446215483047	1.41313870274106
'ZNF606'	Low Expression	77.0950455340000	117.171318670000	7.62935307791198e-24	0.640794942790576	0.696377865915177	0.589648492297130
'TMEM80'	Low Expression	79.9881645130000	114.672715920000	8.35441974227196e-24	0.630216459455518	0.685804942516642	0.579133746559445
'MRPL43'	Low Expression	79.5936482890000	122.826051220000	9.83114913482556e-24	0.638155864351297	0.693781022247193	0.586990554868264
'SLC25A45'	Low Expression	76.9964164780000	126.179439130000	1.03601017164249e-23	0.626272458789682	0.681898856262468	0.575183825337736
'MLLT6'	Low Expression	79.5278955850000	114.080941580000	1.11181473404608e-23	0.638074157413272	0.693764958228984	0.586853840813731
'IFT46'	Low Expression	79.1991320640000	117.138442320000	1.18217754347955e-23	0.644505330394093	0.700266238038444	0.593184560874965
'GLIPR1L2'	Low Expression	81.2045895390000	122.826051220000	1.35759215360421e-23	0.614209491477127	0.670089530754460	0.562989394858681
'DHRS7B'	Low Expression	79.5936482890000	129.006805400000	1.74508027155673e-23	0.632771670842947	0.688570795402575	0.581494292373060
'TRIM16L'	High Expression	105.039944770000	56.3171910440000	1.79093029738057e-23	1.62982502686928	1.82359211509942	1.45664679958579
'CCNYL1'	High Expression	111.089193540000	73.1170069370000	2.44597997914142e-23	1.51650987500788	1.65109384365705	1.39289611540343
'ZNF470'	Low Expression	75.4841042840000	129.697208800000	3.62208534100887e-23	0.646074183092042	0.702076688256406	0.594538826085629
'FAM57A'	High Expression	110.102902980000	68.8430811720000	5.24536098827479e-23	1.51463477204059	1.65202746294111	1.38866849621872
'LUZP6'	High Expression	113.785054410000	74.7279481870000	6.61695023827724e-23	1.51013449293415	1.64167137382883	1.38913684133427
'C8orf76'	High Expression	111.089193540000	67.8567906110000	6.93559189339306e-23	1.51455759586331	1.65288772430517	1.38780431208753
'TSGA10IP'	Low Expression	86.3004241050000	229.213926420000	7.06711609669798e-23	0.437004140852021	0.493441405256099	0.387021877547340
'R3HDML'	High Expression	103.198869050000	54.6076207380000	7.38065800248115e-23	1.65193327279687	1.86101715903000	1.46633980483863
'SLC7A5P1'	High Expression	110.102902980000	61.1500147940000	7.73012454711842e-23	1.53520428265945	1.68563550445172	1.39819799907604
'ITPRIPL1'	High Expression	105.204326530000	66.7389946410000	8.77987129771834e-23	1.52099865185392	1.66455699519153	1.38982137927650
'ZNF615'	Low Expression	83.2429233650000	115.132984840000	9.82469805617789e-23	0.601373128466604	0.658277542691982	0.549387782792603
'SNRNP35'	Low Expression	79.4621428810000	146.497024690000	1.18226098147947e-22	0.632400118783460	0.688752876367673	0.580658061780408
'LENG1'	Low Expression	76.2402603810000	139.034092780000	1.18543829107189e-22	0.638965723459846	0.695240209210789	0.587246235685974
'LRRC42'	High Expression	113.785054410000	72.9197488250000	1.40674585511733e-22	1.50522691303286	1.63880378372965	1.38253772795303
'IGFL1'	High Expression	97.9386527270000	46.0926455600000	1.49263653281796e-22	1.87205202362829	2.20890034983935	1.58657169818714
'FBXL18'	High Expression	107.111154950000	72.0649636720000	1.54299719987688e-22	1.50407429975622	1.63722215524473	1.38175475572465
'TMEM40'	High Expression	103.264621760000	64.9307952790000	1.59718215967044e-22	1.62949385471403	1.82911552877070	1.45165801765148
'EPM2AIP1'	Low Expression	75.5827333400000	114.672715920000	1.60887049742103e-22	0.648784119566639	0.705154655398318	0.596919882155632
'ALG1L'	High Expression	107.242660350000	64.8321662230000	1.65400911910090e-22	1.55152152320059	1.71257880226320	1.40561066957825
'ZNF254'	Low Expression	79.1991320640000	113.785054410000	1.66764143717284e-22	0.650404927414469	0.706804772562040	0.598505536502853
'TMEM65'	High Expression	113.982312520000	72.9197488250000	1.70135835613067e-22	1.50557723346308	1.64021686885337	1.38198969231853
'WDR78'	Low Expression	81.2045895390000	127.330111450000	1.79794349252022e-22	0.626665739902440	0.683298595328043	0.574726704039157
'FBXL16'	Low Expression	83.2429233650000	129.697208800000	2.22708603960249e-22	0.586847024966197	0.644393149686346	0.534439931397945
'RNF222'	High Expression	98.3989216560000	53.9500936980000	2.39342658483240e-22	1.80910584895363	2.10923951756462	1.55167961981727
'OR4X2'	High Expression	102.738600120000	45.5008712230000	2.41457840872083e-22	1.90586790667785	2.26650260423006	1.60261562061541
'ZNF248'	Low Expression	81.2045895390000	114.080941580000	2.74351883382627e-22	0.641631936723877	0.698192532777827	0.589653316093310
'ZMYND12'	Low Expression	81.7306111710000	113.785054410000	3.35025829709879e-22	0.634064339972550	0.690755510725948	0.582025884675615
'MORN4'	Low Expression	81.2045895390000	117.171318670000	3.70865949918283e-22	0.641394742447563	0.698012175422551	0.589369684547891
'ZNF837'	Low Expression	78.9689976000000	127.198606040000	3.98330321933972e-22	0.641430649671772	0.698106561892755	0.589355982019199
'HMSD'	High Expression	107.242660350000	63.5499884930000	4.28777493907719e-22	1.59945821638953	1.78656912381082	1.43194380328206
'KIAA1143'	Low Expression	79.5278955850000	114.080941580000	4.43725504958979e-22	0.658458401994249	0.715253386372303	0.606173246317409
'AGAP11'	Low Expression	86.1360423450000	140.283394150000	5.40402766719020e-22	0.589094164423760	0.647047527813372	0.536331443427171
'CCDC74B'	Low Expression	81.2045895390000	129.697208800000	5.74364240917394e-22	0.614824381245198	0.672157341604118	0.562381746618156
'CCDC106'	Low Expression	77.0950455340000	129.697208800000	5.84947985627784e-22	0.650009010587052	0.706723067738525	0.597846218882273
'N4BP3'	Low Expression	83.2429233650000	127.330111450000	5.97178989806431e-22	0.618809438367706	0.676074813495958	0.566394596232426
'TBC1D19'	Low Expression	77.1936745900000	121.083604560000	6.26981734711907e-22	0.656760897032886	0.713564667798900	0.604479026689984
'C17orf78'	High Expression	97.4783837990000	36.3612453560000	6.35897193189754e-22	2.02196391531210	2.46761322833165	1.65679857276028
'LONRF2'	Low Expression	85.7744024720000	130.782128420000	7.37152211016646e-22	0.581036087998024	0.639261461620248	0.528114012536235
'OCEL1'	Low Expression	81.2045895390000	118.848012620000	7.77114753975566e-22	0.633349542981368	0.690395210067085	0.581017419798915
'TMEM206'	High Expression	107.242660350000	68.9417102280000	9.04713919050328e-22	1.49879242751656	1.63616402234204	1.37295448995723
'CACNG7'	High Expression	102.311207550000	52.1090179830000	1.07484128576302e-21	1.75247812286044	2.02484234926389	1.51674996931043
'NSMCE1'	Low Expression	83.2429233650000	115.132984840000	1.12978135504116e-21	0.636631559639390	0.693710375919618	0.584249215231351
'CRYGN'	Low Expression	88.2401288750000	NaN	1.20255871546629e-21	0.307255924957020	0.357234053024359	0.264269888668079
'ISOC1'	Low Expression	85.0839990790000	113.785054410000	1.26817887975889e-21	0.629221507563456	0.686559312547845	0.576672252993200
'SEC22C'	Low Expression	79.5278955850000	117.138442320000	1.36078449996842e-21	0.645883016563336	0.702886542984856	0.593502429728467
'WDR31'	Low Expression	82.8484071410000	107.242660350000	1.39437772695510e-21	0.646663212724124	0.703662960745514	0.594280691209952
'TTLL1'	Low Expression	81.2045895390000	113.982312520000	1.62969892803804e-21	0.659125371181214	0.716164721417295	0.606628952728922
'RNASE11'	Low Expression	88.1414998190000	NaN	1.71489915364825e-21	0.323760460831878	0.375354627135068	0.279258142621354
'C16orf58'	Low Expression	79.5278955850000	121.083604560000	1.82981507809935e-21	0.656215028359463	0.713252100327651	0.603739075211969
'C6orf141'	High Expression	107.144031300000	67.1663872180000	1.99464858832788e-21	1.52684054925175	1.68142220490934	1.38647036778314
'SFTA2'	High Expression	101.818062270000	49.3474044120000	2.06550763727246e-21	1.77611294568041	2.06532579534732	1.52739931052042
'TMEM92'	High Expression	106.946773190000	65.0951770390000	2.09383474127151e-21	1.51244109514494	1.66003488719101	1.37796987517168
'ZNF155'	Low Expression	76.9964164780000	127.330111450000	2.12401259179657e-21	0.663959890252722	0.721201089247301	0.611261883040835
'DTWD2'	Low Expression	79.1991320640000	112.371371270000	2.47160658155640e-21	0.654171405752179	0.711307972090643	0.601624394628953
'TEX10'	High Expression	110.990564490000	68.5800703550000	2.58769717348904e-21	1.48797655095778	1.62145688588649	1.36548448217895
'FAM177B'	High Expression	102.113949440000	54.3446099220000	2.61289368999108e-21	1.71515448187177	1.96993339249936	1.49332708805574
'C7orf61'	High Expression	102.738600120000	64.4376499980000	3.16997847793264e-21	1.56775436066199	1.74412346428771	1.40922003843258
'C10orf55'	High Expression	105.039944770000	67.4622743860000	3.17910901207907e-21	1.52798674055557	1.68462964368156	1.38590905607675
'ZNF627'	Low Expression	81.7963638750000	113.785054410000	3.50575742016675e-21	0.658417995154673	0.715628602832669	0.605781063847255
'C11orf86'	High Expression	101.818062270000	52.2076470390000	3.56364271993418e-21	1.72130558960564	1.98038658679234	1.49611846119735
'ZNF720'	Low Expression	79.5936482890000	113.982312520000	3.80905179940360e-21	0.659133868175656	0.716395597518240	0.606449087182087
'WDR49'	High Expression	105.039944770000	58.1582667590000	4.63926805084835e-21	1.61516313813308	1.81703535509171	1.43571887881743
'ISY1'	High Expression	112.075484100000	69.2047210440000	4.76422283726494e-21	1.48379787525324	1.61579548269392	1.36258341986161
'OR1C1'	Low Expression	86.1360423450000	162.080415560000	4.82278389282682e-21	0.521929709132856	0.581913279932516	0.468129239647355
'CCDC94'	Low Expression	78.1799651510000	134.267021730000	4.90915926982661e-21	0.654640322716568	0.711966904190300	0.601929597575655
'FAM117A'	Low Expression	80.6785679060000	129.006805400000	5.30579889067894e-21	0.643733943593394	0.701267477007126	0.590920588393539
'FAM83C'	High Expression	102.738600120000	60.4267350490000	6.35595070944244e-21	1.70761334073278	1.96079246012781	1.48712491543265
'ZNF577'	Low Expression	78.9689976000000	140.283394150000	7.01822969205709e-21	0.647002838263619	0.704546862133710	0.594158735521745
'TXNDC16'	Low Expression	86.1360423450000	110.102902980000	7.25444955334677e-21	0.622610904783348	0.680875375932220	0.569332292601118
'GPR153'	High Expression	105.204326530000	65.7527040800000	7.43909132378399e-21	1.49618627441046	1.63902256969666	1.36579776820800
'C2orf15'	Low Expression	84.6566065030000	107.242660350000	7.71529861847144e-21	0.659562310528252	0.717037687781382	0.606693970041363
'DHX37'	High Expression	105.993358980000	70.1581352530000	7.85286373343355e-21	1.47938955749420	1.61082677980874	1.35867710312263
'ZNF229'	Low Expression	77.1936745900000	117.927474770000	7.92781738560443e-21	0.659844927883314	0.717277035666380	0.607011387795004
'TRAM1L1'	Low Expression	81.7963638750000	112.568629380000	8.09452667236673e-21	0.654962893869602	0.712444829640014	0.602118752918450
'TMEM26'	Low Expression	84.5908537990000	133.543741990000	9.02311404050750e-21	0.571734041105787	0.631469474231589	0.517649430571323
'LRRC29'	Low Expression	78.9032448960000	133.543741990000	9.13250985808640e-21	0.642825957781107	0.700597278988713	0.589818465458035
'C2CD4D'	Low Expression	84.2949666310000	115.132984840000	1.03974483206063e-20	0.633422779801414	0.691497544431281	0.580225369131767
'SERHL2'	Low Expression	88.5688923960000	129.565703390000	1.19914755292853e-20	0.403487538463219	0.461379808432426	0.352859381185840
'MPP4'	High Expression	102.738600120000	64.7664135190000	1.55506565680296e-20	1.58341877148308	1.77255998323064	1.41445989394129
'NLRP8'	Low Expression	88.1414998190000	129.697208800000	1.59742999469194e-20	0.433407220439786	0.492693298497396	0.381255071465792
'YRDC'	'<undefined>'	112.371371270000	71.4731893350000	1.87700456021586e-20	1.47420791119890	1.60530358954655	1.35381804388497
'PABPC5'	Low Expression	83.8675740540000	130.782128420000	1.88621928225657e-20	0.620615596556840	0.679427540378999	0.566894474832076
'KBTBD2'	High Expression	114.080941580000	75.1553407630000	1.88942842276860e-20	1.47462006201401	1.60250042190321	1.35694462077685
'FAM131A'	High Expression	107.111154950000	68.6786994120000	2.25133773528143e-20	1.48476532841567	1.62358064909381	1.35781864713387
'ZNF33B'	Low Expression	81.7963638750000	115.132984840000	2.37284684223557e-20	0.661082563375341	0.718938115633776	0.607882856807015
'RPS4Y2'	Low Expression	89.1277903800000	NaN	2.79286482494765e-20	0.289916258602292	0.339929013105030	0.247261733366611
'ZNF702P'	Low Expression	81.7963638750000	112.075484100000	3.09090886738031e-20	0.650785342247977	0.708877248246263	0.597454020047326
'NXT2'	High Expression	113.785054410000	67.8567906110000	3.26600600952624e-20	1.47504725535420	1.60905596397782	1.35219933565837
'FAM69A'	High Expression	112.075484100000	71.4731893350000	3.39581424284122e-20	1.47349204752120	1.60668625950882	1.35133962916442
'ZNF836'	Low Expression	83.2429233650000	113.982312520000	3.56509471934111e-20	0.658586730127398	0.716528918398273	0.605330043160675
'SFT2D2'	High Expression	114.080941580000	73.2156359930000	3.88786380749883e-20	1.47040298441797	1.60141778173769	1.35010673744312
'ZNF136'	Low Expression	74.7279481870000	117.171318670000	4.15834246436543e-20	0.673512262511397	0.731578392764370	0.620054900800391
'BSDC1'	Low Expression	81.3689712990000	114.080941580000	4.26172844819261e-20	0.670477641819944	0.728445864789826	0.617122410750640
'YPEL2'	Low Expression	81.7306111710000	129.072558110000	4.39509851228493e-20	0.654710518020662	0.712804210607378	0.601351473557705
'CCDC149'	Low Expression	82.8484071410000	113.982312520000	4.57144777168607e-20	0.663600399307408	0.721550885388070	0.610304136379946
'ARL10'	High Expression	107.242660350000	71.7362001510000	4.63147801388858e-20	1.48035448566422	1.61908728519719	1.35350911792213
'C2orf54'	High Expression	107.144031300000	60.1637242330000	4.74710614777705e-20	1.53212577358601	1.69840432535775	1.38212635886455
'ZSWIM5'	Low Expression	81.7306111710000	127.330111450000	4.76330486833164e-20	0.656654865277304	0.714775989922749	0.603259787921747
'TM4SF19'	High Expression	102.771476480000	65.0951770390000	4.79675473835696e-20	1.58330547681129	1.77540646897817	1.41199002972173
'HERPUD2'	High Expression	112.075484100000	75.7471151000000	4.85284405629655e-20	1.46847150353547	1.59647266016716	1.35073315722796
'IQCH'	Low Expression	83.2429233650000	114.672715920000	5.48848912085547e-20	0.645197292374454	0.703643087138119	0.591606104993418
'SECISBP2L'	Low Expression	79.5936482890000	117.171318670000	5.52728747018763e-20	0.661713608851745	0.719787302744871	0.608325401781645
'C1orf52'	High Expression	107.242660350000	75.0238353550000	5.70727254097301e-20	1.46698074863840	1.59692619339016	1.34760925444342
'KBTBD3'	Low Expression	83.2429233650000	113.522043590000	6.53120279725439e-20	0.668873435777572	0.726946766310219	0.615439388168311
'TPRXL'	High Expression	105.039944770000	64.9307952790000	7.21129720438365e-20	1.55374385250875	1.73190444472461	1.39391059741324
'TMEM87A'	Low Expression	80.7443206100000	121.083604560000	8.53248193625841e-20	0.659778012520885	0.718007969377084	0.606270465470829
'TMEM44'	High Expression	107.374165760000	66.7389946410000	8.74708171684019e-20	1.47031026106777	1.60504754799321	1.34688362753121
'WFDC10B'	High Expression	103.264621760000	57.6322451260000	8.99187194715128e-20	1.59522042473219	1.79567965444846	1.41713929718960
'CCDC122'	Low Expression	80.7443206100000	114.672715920000	1.09491185866503e-19	0.669788458448151	0.727984208248101	0.616244932221743
'CATSPERG'	Low Expression	85.4456389520000	129.006805400000	1.16645294055911e-19	0.590025871162136	0.650721784985820	0.534991353713820
'PNLIPRP1'	High Expression	95.5715553800000	19.8244402800000	1.41321947728022e-19	3.66440746832686	6.47763307329484	2.07296121005811
'TMEM205'	Low Expression	79.5936482890000	118.848012620000	1.58403970702241e-19	0.657667601709259	0.716300996670919	0.603833690513093
'HINT3'	Low Expression	81.7963638750000	112.371371270000	1.66903549628214e-19	0.670390834392370	0.728766225759975	0.616691409331748
'GFOD1'	High Expression	110.102902980000	71.2101785190000	1.85216523917129e-19	1.47524970630531	1.61519358867321	1.34743086600639
'PRR18'	High Expression	101.818062270000	57.9281322940000	1.88428459203525e-19	1.62398034584987	1.84231664933574	1.43151947557851
'OR4D10'	Low Expression	89.1606667320000	NaN	1.99586333612059e-19	0.238996686097328	0.284290626812382	0.200919096791751
'AARSD1'	Low Expression	78.9032448960000	139.034092780000	2.06367156172401e-19	0.663176697023773	0.721685044589510	0.609411729912622
'TMPRSS11F'	High Expression	102.738600120000	57.9281322940000	2.16027977168459e-19	1.70317570460570	1.96704270525851	1.47470488210773
'TTPAL'	High Expression	110.497419210000	72.9197488250000	2.23800384584430e-19	1.46120326842350	1.59348595335414	1.33990198480088
'IQCK'	Low Expression	81.7963638750000	122.826051220000	2.25095563058741e-19	0.663491745465928	0.722058492804525	0.609675394290529
'BEND4'	Low Expression	87.4510964260000	229.213926420000	2.29174875084353e-19	0.415417136982342	0.475759174245587	0.362728470706326
'MED11'	Low Expression	79.1991320640000	130.782128420000	2.34012052361289e-19	0.669640480369871	0.728103304893753	0.615871909845851
'KLHL26'	Low Expression	78.6731104320000	118.354867340000	2.35229509665582e-19	0.668445899473311	0.726928825080470	0.614668046040438
'SIRPB2'	High Expression	105.993358980000	65.8842094880000	2.68220333663543e-19	1.50868494090519	1.66728907964932	1.36516833145266
'ZNF727'	Low Expression	83.5716868860000	122.826051220000	2.82230405084627e-19	0.630081277802412	0.689915154360848	0.575436579596388
'CGB7'	High Expression	102.113949440000	66.7389946410000	3.02587831432384e-19	1.54354911580964	1.72057471612965	1.38473723377508
'ZC3HAV1L'	High Expression	117.138442320000	68.6786994120000	3.63668536801399e-19	1.45569722737958	1.58529238482004	1.33669627009604
'ZNF571'	Low Expression	83.2429233650000	112.371371270000	3.72480312715176e-19	0.674580553850739	0.733137010179602	0.620701065851376
'APCDD1L'	High Expression	100.700266300000	64.7664135190000	4.00364705090747e-19	1.60304929162128	1.81233724133708	1.41792982716153
'TEX9'	Low Expression	83.5716868860000	112.568629380000	4.30773700586909e-19	0.663687973540902	0.722475958759507	0.609683576155442
'SNX22'	Low Expression	86.1360423450000	145.050465200000	4.40431437750453e-19	0.521586939973998	0.584347273828059	0.465567220275061
'TSC22D2'	High Expression	107.242660350000	75.7471151000000	5.03445136374123e-19	1.45713398071165	1.58940817022141	1.33586795231384
'SAMD11'	Low Expression	84.2949666310000	146.497024690000	5.12562514724868e-19	0.598348881342968	0.659669391601420	0.542728506677027
'WDR53'	High Expression	107.242660350000	68.5800703550000	6.54441643914833e-19	1.46276708609922	1.59957401631795	1.33766085617004
'TIGD7'	Low Expression	77.0950455340000	115.132984840000	6.63991563674377e-19	0.680783478129257	0.739569943197063	0.626669794191833
'VMAC'	Low Expression	84.4922247430000	112.568629380000	7.18305191184855e-19	0.663625352538586	0.722641702900787	0.609428720711992
'C12orf54'	High Expression	103.198869050000	62.8595851000000	7.40193226670205e-19	1.61499249158567	1.83293438401673	1.42296460289125
'CCDC121'	Low Expression	81.2045895390000	110.990564490000	7.74696305102982e-19	0.679696323121121	0.738487850287048	0.625585229986923
'OR2B3'	High Expression	102.113949440000	46.0926455600000	9.97904493923757e-19	1.86654691374236	2.24346613133245	1.55295296529923
'ZNF564'	Low Expression	83.2429233650000	110.102902980000	1.18143689732014e-18	0.678839753761969	0.737752893072612	0.624631113770847
'ZNF414'	Low Expression	79.9881645130000	139.034092780000	1.25459746489989e-18	0.673230373709083	0.732237235434137	0.618978541586662
'ZNF197'	Low Expression	78.9689976000000	113.982312520000	1.25556064533612e-18	0.681973645587333	0.740935041998718	0.627704220900490
'PRELID2'	High Expression	113.982312520000	67.2978926260000	1.30216910181962e-18	1.45800370032121	1.59422616498438	1.33342108970541
'C16orf62'	Low Expression	76.9964164780000	114.080941580000	1.32256793820265e-18	0.689948345650559	0.749483235612799	0.635142584979541
'AMMECR1L'	High Expression	115.132984840000	77.3251799980000	1.34608999552468e-18	1.44541194468957	1.57123416222589	1.32966539302556
'CELA2B'	High Expression	95.5715553800000	19.8244402800000	1.37449341597911e-18	3.86474613972243	7.26334009365863	2.05639038402453
'LCA5L'	Low Expression	84.2949666310000	114.672715920000	1.37882249509907e-18	0.662172268022353	0.721569044617823	0.607664804648185
'CDC42SE1'	High Expression	117.171318670000	75.0895880590000	1.38873493880903e-18	1.44582188977800	1.57297914435154	1.32894383531258
'TSPAN17'	High Expression	112.568629380000	72.5581089520000	1.48371816322915e-18	1.44596124222554	1.57434785856568	1.32804443607735
'OR10J3'	High Expression	102.771476480000	53.2596903050000	1.55266911277173e-18	1.70136200551762	1.97219901440614	1.46771834519477
'CCDC87'	Low Expression	81.7306111710000	117.138442320000	1.55390881920591e-18	0.659286201446916	0.718864786925690	0.604645412216074
'SPRR2D'	High Expression	102.113949440000	60.4267350490000	1.75720554577937e-18	1.73778201949737	2.03177263740523	1.48633084809383
'SLC7A5P2'	High Expression	104.185159610000	72.9197488250000	1.83243546017972e-18	1.47274301024344	1.61823266573098	1.34033382229443
'C2orf48'	High Expression	105.039944770000	66.1472203040000	2.28630817264048e-18	1.47370946563662	1.62027840350269	1.34039902303949
'CCDC96'	Low Expression	81.7306111710000	129.072558110000	2.35759851971050e-18	0.641536311810696	0.702071198613034	0.586220941956798
'KLHL4'	High Expression	101.818062270000	63.8129993100000	2.56272702053195e-18	1.56825679082958	1.76486065478043	1.39355441763705
'C11orf53'	High Expression	102.738600120000	57.4678633660000	2.98519855443214e-18	1.61331897156526	1.83554926633788	1.41799414036173
'POTEH'	Low Expression	89.3250484930000	216.753789000000	3.49049949539500e-18	0.312439623737081	0.367721663379371	0.265468500234259
'FAM200B'	Low Expression	81.3689712990000	122.826051220000	3.53228962631635e-18	0.683378088597661	0.742618449608765	0.628863465783036
'GLB1L'	Low Expression	83.3086760690000	131.505408160000	3.61944564955266e-18	0.644150676386376	0.704884005610672	0.588650175896037
'LRRC46'	Low Expression	86.5963112730000	129.072558110000	3.91727990899328e-18	0.574209381354520	0.637643236360940	0.517086036256336
'DLEU7'	High Expression	107.111154950000	71.2101785190000	4.00997449777428e-18	1.45678564712500	1.59597372672612	1.32973643997436
'KIAA1211'	High Expression	110.102902980000	66.8705000490000	4.32551373839326e-18	1.45384243456992	1.59199523353477	1.32767848799594
'CCDC24'	Low Expression	83.2429233650000	127.330111450000	4.63711431839984e-18	0.668898328462543	0.728632949489093	0.614060857574053
'LRRC3'	High Expression	110.497419210000	70.1581352530000	4.69695858407202e-18	1.45256530582637	1.59001254130503	1.32699957571321
'ZNF524'	Low Expression	80.4813097940000	129.697208800000	4.91273293701304e-18	0.670875822601190	0.730620364043996	0.616016732492446
'OR51S1'	Low Expression	90.1469572940000	216.918170760000	5.33928089293967e-18	0.196806914049470	0.237950321289849	0.162777512582110
'ZNF799'	Low Expression	85.0839990790000	112.075484100000	5.58767323418058e-18	0.674186320338953	0.733790912803475	0.619423307922471
'RNASE12'	Low Expression	90.1469572940000	140.283394150000	5.81950047025171e-18	0.243024874359120	0.290852407248380	0.203062062012881
'RLF'	High Expression	117.927474770000	75.0895880590000	5.95014323358547e-18	1.43510698915122	1.56113571208964	1.31925242268267
'BEND6'	High Expression	103.198869050000	69.0732156360000	5.98694229553409e-18	1.47998413060690	1.63273300916911	1.34152553696635
'TYW3'	Low Expression	77.6210671660000	113.982312520000	6.05911407957597e-18	0.690397434928530	0.749930204784317	0.635590639122182
'ZNF880'	Low Expression	78.0155833910000	121.083604560000	6.89906912574249e-18	0.680909328874213	0.740419969830041	0.626181806325883
'TMEM104'	High Expression	103.198869050000	81.7306111710000	6.97583166049582e-18	1.43643692266129	1.56475859839064	1.31863856502006
'C2orf81'	Low Expression	81.3689712990000	139.034092780000	7.04346022711622e-18	0.663560478423510	0.723694408991612	0.608423255803737
'ZNF594'	Low Expression	81.2045895390000	113.785054410000	7.36876295125468e-18	0.682997395966003	0.742491594406694	0.628270335193624
'LRRC40'	High Expression	112.568629380000	76.2073840290000	7.44559613883509e-18	1.43476464976142	1.55969053692608	1.31984489965690
'PHTF1'	High Expression	106.946773190000	73.1170069370000	8.67254386859699e-18	1.43349167529926	1.56005324309163	1.31719759710251
'RCOR3'	Low Expression	83.2429233650000	111.089193540000	9.97276529642711e-18	0.682949725009280	0.742562332754666	0.628122793624588
'C1orf131'	High Expression	112.371371270000	71.7362001510000	1.00186761120130e-17	1.43218509143323	1.55818176504503	1.31637667834236
'TMC7'	High Expression	106.881020480000	66.4759838250000	1.09876349596252e-17	1.46518030915788	1.61244737558884	1.33136334918217
'TMEM50B'	Low Expression	83.8675740540000	115.132984840000	1.18697437402498e-17	0.674088032546322	0.734071795776823	0.619005767877669
'HEPN1'	High Expression	98.3989216560000	52.1090179830000	1.19478153207765e-17	1.75342896680978	2.06697298820985	1.48744717961232
'MBLAC1'	Low Expression	77.1936745900000	145.050465200000	1.61056284992801e-17	0.672017861025293	0.732234033480046	0.616753640076901
'FER1L6'	High Expression	98.2345398950000	54.6076207380000	1.63992985897331e-17	1.67755647455757	1.94472257547446	1.44709366817703
'ZNF782'	Low Expression	82.8484071410000	113.982312520000	1.65022124411963e-17	0.685263404387133	0.745026242866256	0.630294486789698
'LYPD2'	High Expression	100.568760890000	49.0515172440000	1.72738190724210e-17	1.75578509147493	2.07259731095558	1.48740002273973
'CCDC12'	Low Expression	80.6785679060000	159.647565510000	1.73939636471404e-17	0.676465238599479	0.736524145956801	0.621303757039745
'C11orf1'	Low Expression	81.6319821150000	114.672715920000	1.87547767715420e-17	0.685526028155198	0.745342625016220	0.630509942012258
'LANCL3'	High Expression	110.102902980000	66.8047473450000	1.89179696968813e-17	1.46023036426689	1.60609339181306	1.32761440125221
'USP54'	Low Expression	84.5908537990000	105.204326530000	1.93025508360703e-17	0.671013468085548	0.731398128544341	0.615614200775054
'ZNF596'	Low Expression	81.3689712990000	130.782128420000	1.95927648944840e-17	0.684834264421392	0.744686394771928	0.629792585198534
'NICN1'	Low Expression	82.8484071410000	117.171318670000	2.17477561465574e-17	0.685841207857474	0.745707284073231	0.630781236071722
'FAM13C'	Low Expression	86.0374132890000	134.267021730000	2.52729932497368e-17	0.614699004829321	0.678053337172442	0.557264223658060
'MRPL15'	High Expression	106.946773190000	71.7362001510000	2.61703327989323e-17	1.43107810699083	1.56149332382842	1.31155511013474
'CALHM3'	High Expression	101.818062270000	52.0432652790000	2.69504863639351e-17	1.65623083885585	1.91211974023131	1.43458619973524
'WDR24'	Low Expression	82.8484071410000	115.132984840000	2.69945469088493e-17	0.688038194166222	0.747950859650884	0.632924677501513
'CT62'	Low Expression	88.1086234670000	122.826051220000	2.71774400764634e-17	0.538477271812946	0.604162356240431	0.479933529893282
'FAM69C'	High Expression	102.738600120000	58.8815465040000	2.74633414842265e-17	1.60237935569093	1.82648766115595	1.40576892696854
'ARMCX6'	Low Expression	81.2045895390000	115.132984840000	2.86679360602702e-17	0.693041098228197	0.752951429288350	0.637897671948514
'C1orf112'	High Expression	115.132984840000	71.2101785190000	2.92533363684888e-17	1.42465186134720	1.55015148001553	1.30931263957489
'CASKIN2'	Low Expression	83.2429233650000	130.782128420000	3.04593919649497e-17	0.683571011478449	0.743697131131933	0.628305943607002
'HS6ST3'	Low Expression	87.4510964260000	134.267021730000	3.20718930181301e-17	0.555046676493421	0.620563077525350	0.496447217444721
'WDR7'	Low Expression	79.1991320640000	112.075484100000	3.51306369441350e-17	0.690523852354707	0.750509392678563	0.635332742431119
'DSCR9'	High Expression	104.185159610000	65.8842094880000	3.80942953523188e-17	1.43382454386310	1.56710818646241	1.31187676788616
'CLCA3P'	High Expression	102.771476480000	58.5527829830000	3.97937263515867e-17	1.60127738471496	1.82635348381235	1.40393920756636
'GTF3C3'	High Expression	114.146694280000	72.9197488250000	4.01133129998584e-17	1.42214357433376	1.54709833765700	1.30728105433930
'TMEM141'	Low Expression	84.2949666310000	122.826051220000	4.06141585920754e-17	0.659583205281083	0.720985232310721	0.603410423948011
'CCDC85A'	Low Expression	84.5908537990000	126.179439130000	4.16087199438622e-17	0.641419763839701	0.703783191579111	0.584582465689550
'CCDC138'	High Expression	107.144031300000	71.0129204060000	4.46370201345660e-17	1.42476023977762	1.55276129937560	1.30731088008665
'ZNF561'	Low Expression	81.7963638750000	112.075484100000	4.65610401899467e-17	0.692088062692756	0.752157552600045	0.636815896970074
'C1orf229'	Low Expression	80.7443206100000	117.927474770000	5.38806807752690e-17	0.680795135242814	0.741254271241338	0.625267245197944
'DNAH17'	High Expression	102.771476480000	67.8567906110000	5.47928105836099e-17	1.58893833418960	1.80811363307290	1.39633095159314
'FAM78B'	High Expression	102.311207550000	67.2978926260000	5.87948505021916e-17	1.45043825574182	1.59583463131568	1.31828893322420
'ZNF595'	Low Expression	81.7963638750000	114.672715920000	6.36880924431500e-17	0.682833315285988	0.743400269946351	0.627200924339323
'ZFP92'	High Expression	106.881020480000	66.1472203040000	7.21320039544638e-17	1.44571975106029	1.58795038946567	1.31622852481501
'ZNF766'	Low Expression	81.7963638750000	113.785054410000	8.78238036922412e-17	0.694149695442226	0.754416994109069	0.638696905617258
'C9orf152'	Low Expression	86.7606930340000	112.371371270000	1.01471515589161e-16	0.643259056037293	0.706191018004475	0.585935253528482
'OR52R1'	Low Expression	89.1606667320000	NaN	1.04231517054453e-16	0.372374686343834	0.435148188279578	0.318656749044258
'LPCAT4'	High Expression	105.039944770000	67.8567906110000	1.09647705638760e-16	1.43265381318816	1.56903353379783	1.30812815929722
'SLC7A13'	Low Expression	88.8647795640000	129.565703390000	1.24077514895547e-16	0.511634887353275	0.578841187669320	0.452231568059290
'TMEM135'	Low Expression	85.0839990790000	112.075484100000	1.25122685831078e-16	0.682075603026097	0.742932713147415	0.626203584807151
'ZNF280D'	Low Expression	83.2429233650000	113.522043590000	1.27724320020290e-16	0.695656155158241	0.756055098534531	0.640082299752448
'ZNF583'	Low Expression	78.6731104320000	117.138442320000	1.46918545187334e-16	0.699970592437954	0.760408395068215	0.644336429549791
'ASB13'	Low Expression	88.1086234670000	107.242660350000	1.55715649721058e-16	0.679317064931237	0.740418818538512	0.623257625485092
'SHISA6'	Low Expression	86.3004241050000	134.267021730000	1.55942312389999e-16	0.586096075062465	0.652012287157691	0.526843766550903
'NHLRC4'	Low Expression	84.5908537990000	129.565703390000	1.58614767576629e-16	0.625696669822163	0.689840658141474	0.567517031659588
'MRPS10'	High Expression	112.568629380000	74.7279481870000	1.60726221254714e-16	1.41339441011219	1.53873080288400	1.29826721788644
'YIPF2'	Low Expression	82.8484071410000	122.826051220000	1.62344472846643e-16	0.694283483626659	0.754800292424378	0.638618665724832
'C11orf87'	High Expression	97.9386527270000	60.5253641060000	1.87267431119195e-16	1.61981039103205	1.86194622851617	1.40916298371643
'ATP9B'	Low Expression	78.4100996150000	115.132984840000	1.91289166796028e-16	0.701039217012957	0.761576759845436	0.645313788054512
'NHSL2'	Low Expression	83.5716868860000	126.179439130000	1.91773740173512e-16	0.660604125844955	0.722912550389469	0.603666115421939
'C1orf61'	High Expression	97.9386527270000	51.8788835190000	2.05138280252175e-16	1.75906601855296	2.09190613438009	1.47918360521693
'RGL3'	Low Expression	84.6566065030000	152.809284280000	2.16106544804644e-16	0.653215388125570	0.716048368656892	0.595895978485911
'ZNF599'	Low Expression	81.7963638750000	113.785054410000	2.42124042951019e-16	0.699869838658197	0.760453118587525	0.644113067710530
'SPSB3'	Low Expression	83.3086760690000	115.132984840000	3.20271807939925e-16	0.685910914511000	0.747120665519806	0.629715927236448
'ZNF488'	High Expression	103.100240000000	61.6102837230000	3.45960180487975e-16	1.54588626722827	1.74756769669532	1.36748027313851
'C22orf39'	Low Expression	82.8484071410000	115.132984840000	3.57411241693751e-16	0.691952440036846	0.752907250915567	0.635932485297102
'CCDC77'	High Expression	112.075484100000	68.8430811720000	3.58871147909763e-16	1.41625484655231	1.54713953442563	1.29644272268406
'ASB1'	High Expression	104.185159610000	75.0895880590000	3.75432993344062e-16	1.41336284219702	1.54256866455023	1.29497932222400
'PDIK1L'	Low Expression	87.0565802020000	105.993358980000	3.94017449918513e-16	0.690758335185732	0.751850992985729	0.634629842987547
'OR13C2'	Low Expression	88.2401288750000	212.249728770000	4.06534952464931e-16	0.475751750989858	0.543876943789958	0.416159815477170
'ZNF688'	Low Expression	82.8484071410000	122.826051220000	4.29518433954819e-16	0.689654009222865	0.750836829031697	0.633456743258785
'NOL10'	High Expression	107.144031300000	72.0649636720000	4.38225258043243e-16	1.40533485666059	1.52907006777827	1.29161253036289
'CCDC160'	Low Expression	84.6566065030000	115.132984840000	4.45422152422078e-16	0.664565248131730	0.727190845834843	0.607332960190609
'NRIP2'	Low Expression	83.8675740540000	146.135384820000	4.57430328094280e-16	0.652185255317442	0.715632949732930	0.594362804859968
'ZNF814'	Low Expression	80.4813097940000	139.034092780000	4.61357893097364e-16	0.691708544853617	0.752806965769163	0.635568921090750
'ARHGEF37'	Low Expression	82.8484071410000	115.132984840000	4.83817474740975e-16	0.674579324176984	0.736669273518603	0.617722607641223
'C9orf163'	Low Expression	85.4456389520000	114.146694280000	5.02669746702938e-16	0.681178194715273	0.742963819672443	0.624530725009097
'SLC7A6OS'	High Expression	107.242660350000	75.0238353550000	5.11155533379297e-16	1.40398655990983	1.52639684977098	1.29139303497855
'ZNF682'	Low Expression	83.2429233650000	129.072558110000	5.21899533750724e-16	0.687226078988552	0.748622767879875	0.630864707707851
'ZNF280C'	High Expression	107.242660350000	68.8430811720000	5.73552529714202e-16	1.40996476066206	1.53848872004144	1.29217757687250
'ABCA11P'	Low Expression	81.2045895390000	117.171318670000	5.73650976256658e-16	0.699400055944074	0.760332102283571	0.643351026196890
'TMC3'	Low Expression	88.2401288750000	129.697208800000	5.78818694695692e-16	0.504892198241506	0.573540325019705	0.444460695656198
'METTL8'	High Expression	112.075484100000	79.5936482890000	5.84695655126300e-16	1.40377971709334	1.52702650563962	1.29048021553316
'MBLAC2'	Low Expression	86.1360423450000	106.881020480000	5.94328007324056e-16	0.703437202283467	0.764363830749575	0.647366970610241
'C11orf24'	High Expression	106.881020480000	72.9197488250000	6.02327764489269e-16	1.40570649426399	1.53207943642501	1.28975737225925
'GOLGA7B'	High Expression	103.198869050000	68.1526777790000	6.78667107603836e-16	1.43749124329566	1.58241744453962	1.30583815394735
'OR9Q1'	High Expression	104.185159610000	52.1090179830000	6.88041978319432e-16	1.60517004355342	1.84418071385565	1.39713578466745
'KLHL10'	Low Expression	84.2949666310000	140.283394150000	6.97587781475395e-16	0.668149297987747	0.730852561558023	0.610825641015527
'C2orf80'	High Expression	97.7413946150000	51.8788835190000	7.98965725081319e-16	1.73970352741038	2.06714212031079	1.46413172734785
'ID2B'	Low Expression	86.0374132890000	112.568629380000	8.01856353509443e-16	0.678418562573654	0.740686843541435	0.621385069895272
'OR2A25'	Low Expression	83.2429233650000	115.132984840000	8.23672545341212e-16	0.686261238161965	0.747979119840387	0.629635874199391
'ZNF500'	Low Expression	83.2429233650000	113.522043590000	8.44509485884635e-16	0.705875419491241	0.766878681201198	0.649724813136658
'ZNF780A'	Low Expression	83.2429233650000	111.089193540000	8.45562024551739e-16	0.702753773914669	0.763786018834178	0.646598464194368
'TMEM182'	High Expression	114.146694280000	71.4074366310000	8.64598430336240e-16	1.40416731882838	1.53021675067381	1.28850102993415
'RFPL2'	Low Expression	88.8647795640000	146.135384820000	8.77854577804636e-16	0.442358407819294	0.510509838411904	0.383304975232496
'C19orf25'	Low Expression	78.9689976000000	129.072558110000	9.13082904939879e-16	0.698776147644882	0.759945293032272	0.642530599234446
'ALG1L2'	High Expression	104.185159610000	66.1472203040000	9.28344066375946e-16	1.44907379576929	1.60114100041719	1.31144906353538
'ZNF578'	Low Expression	84.5908537990000	139.034092780000	1.00118751379985e-15	0.660844965583088	0.724304278847722	0.602945586944859
'CGRRF1'	Low Expression	81.7963638750000	113.785054410000	1.09477108395543e-15	0.702048624848029	0.763210638787146	0.645787999541327
'OR51T1'	Low Expression	90.1140809420000	NaN	1.10428271767884e-15	0.348746271354435	0.411958731484715	0.295233363170344
'SPHAR'	Low Expression	83.3086760690000	113.982312520000	1.14411993573017e-15	0.694138787773110	0.755673088472318	0.637615212241045
'ZNF704'	Low Expression	84.5908537990000	107.242660350000	1.18716003044101e-15	0.691778735898749	0.753440719031769	0.635163201766763
'OR4D6'	Low Expression	89.3250484930000	169.839234640000	1.20076922250363e-15	0.326314181745193	0.387618673688802	0.274705406204249
'VPS13D'	Low Expression	81.3689712990000	113.785054410000	1.25127578900879e-15	0.691779830287783	0.753459395217656	0.635149467417219
'WDSUB1'	Low Expression	83.2429233650000	110.990564490000	1.32353650218458e-15	0.700769726553438	0.762062624949710	0.644406632179591
'PABPC4L'	Low Expression	83.2429233650000	118.848012620000	1.34090450067388e-15	0.678730394765682	0.741271924094855	0.621465529456408
'ZNF706'	High Expression	107.374165760000	71.7362001510000	1.59547675943934e-15	1.40192928746408	1.52921818410845	1.28523565013411
'ZNF605'	Low Expression	81.7306111710000	122.826051220000	1.62531355295430e-15	0.708255486296826	0.769473143718823	0.651908176346769
'TCP11L1'	High Expression	107.111154950000	76.2402603810000	1.63609034446882e-15	1.39868546079093	1.52360849704493	1.28400505905702
'ZBTB8A'	Low Expression	83.2429233650000	108.952230660000	1.80291429241010e-15	0.707284339052904	0.768549523372989	0.650902929552300
'ZNF664'	Low Expression	84.6566065030000	107.242660350000	2.10947579179215e-15	0.706233989140153	0.767604534788918	0.649770063635656
'TMEM185B'	High Expression	126.179439130000	73.1170069370000	2.45866042545661e-15	1.39363682986340	1.51542829343455	1.28163346425971
'CWH43'	Low Expression	85.4456389520000	156.491435710000	2.69294815669057e-15	0.561634490473000	0.630938356285805	0.499943136673054
'FAM177A1'	Low Expression	80.7443206100000	115.132984840000	2.80263810265377e-15	0.698085498743493	0.759918115054772	0.641284046138085
'GPN2'	High Expression	105.204326530000	78.4100996150000	2.83179347696479e-15	1.39281187283062	1.51526204557553	1.28025704779078
'C1orf174'	High Expression	112.075484100000	68.9417102280000	2.87330854104516e-15	1.39398931759313	1.51780252209636	1.28027604993029
'SH3YL1'	Low Expression	86.3004241050000	106.881020480000	2.88156779783807e-15	0.701255490691258	0.762995817600053	0.644511086274929
'TMEM233'	Low Expression	88.1086234670000	146.135384820000	3.14935985089987e-15	0.579033352503101	0.647929483237158	0.517463137556066
'ZNF486'	Low Expression	87.4510964260000	130.157477730000	3.38186042905802e-15	0.637736394677011	0.703651493632514	0.577995943696579
'TTC21A'	Low Expression	83.8675740540000	117.171318670000	3.54204745018234e-15	0.678838976276586	0.742052498609769	0.621010449497294
'ZFP62'	Low Expression	84.4922247430000	107.242660350000	3.54959061758575e-15	0.708618297390623	0.770177821886970	0.651979162638727
'LCN10'	Low Expression	88.1086234670000	172.173455630000	3.68051682530723e-15	0.556538716988916	0.626288263306913	0.494557157868825
'ZNF250'	Low Expression	84.6566065030000	114.080941580000	3.69082584285376e-15	0.701960892026593	0.763756495732844	0.645165175926871
'NWD1'	Low Expression	87.4510964260000	134.267021730000	3.71846159143709e-15	0.577330311216201	0.646444324652372	0.515605560352370
'ATAD3C'	Low Expression	87.0565802020000	122.826051220000	3.95334379477077e-15	0.672193253353338	0.735933365243159	0.613973752507405
'C5orf34'	High Expression	112.075484100000	71.0129204060000	4.31761658041980e-15	1.39040724870486	1.51400110802480	1.27690284175098
'SIGLEC16'	High Expression	105.039944770000	68.4814412990000	4.36141657725543e-15	1.41951146277570	1.56056786996887	1.29120484390840
'FAM182A'	High Expression	103.100240000000	61.6431600750000	4.38594626685824e-15	1.51804340557785	1.71358436792571	1.34481606178980
'MAGIX'	Low Expression	85.4456389520000	129.565703390000	5.21121689064298e-15	0.679646876874415	0.743197634993614	0.621530337955281
'KIAA1210'	Low Expression	89.3250484930000	212.249728770000	5.54210781462317e-15	0.520729517097689	0.591576563010600	0.458367093849751
'KIAA0556'	Low Expression	82.8484071410000	113.982312520000	5.54600683835180e-15	0.703829682867117	0.765753879363590	0.646913108551965
'LZIC'	High Expression	115.132984840000	78.0155833910000	5.59919216371069e-15	1.38768268285575	1.50841820299398	1.27661097199409
'ZKSCAN2'	Low Expression	81.7306111710000	127.198606040000	5.69103173309197e-15	0.710473203117111	0.772271237090379	0.653620319007705
'ZNF665'	Low Expression	80.6785679060000	114.672715920000	6.00650414397411e-15	0.709326118294846	0.771078584133690	0.652519149731694
'C9orf66'	Low Expression	85.4456389520000	115.132984840000	7.20279173881286e-15	0.648584214312248	0.714550077904924	0.588708190038164
'SLC35E4'	High Expression	103.264621760000	68.6786994120000	7.54286417299011e-15	1.39810523720057	1.52930101383467	1.27816449253919
'LHFPL2'	High Expression	112.075484100000	73.1170069370000	7.65182332114931e-15	1.38673672374827	1.51106327409568	1.27263945458734
'OR6F1'	Low Expression	88.5688923960000	134.267021730000	7.77691666890093e-15	0.540876763900038	0.611808540897378	0.478168665801688
'RDH14'	Low Expression	81.7963638750000	112.075484100000	7.80233117694983e-15	0.715492871712722	0.777261344116973	0.658633101139629
'PSAPL1'	High Expression	97.7413946150000	58.5527829830000	8.55625908552018e-15	1.63118739631508	1.89880671559997	1.40128655541248
'RGPD3'	Low Expression	81.1717131870000	113.982312520000	9.08268677677241e-15	0.710862617926132	0.772749790478982	0.653931800164672
'ILDR2'	High Expression	102.311207550000	65.9170858400000	9.25477863980417e-15	1.48855313953265	1.67009781134049	1.32674292138257
'SAGE1'	High Expression	97.9386527270000	48.6898773710000	1.00461191875804e-14	1.72573586012715	2.05870134897466	1.44662277528116
'PDZRN4'	Low Expression	86.7606930340000	134.267021730000	1.03580882024321e-14	0.612569069784666	0.681033251439389	0.550987583152167
'PRR15L'	Low Expression	88.5688923960000	106.881020480000	1.06978938885844e-14	0.686738345707222	0.750381937312623	0.628492680878872
'EIF3CL'	Low Expression	82.8484071410000	115.132984840000	1.08130954342487e-14	0.711538096743185	0.773525191449672	0.654518390238950
'NLRP13'	Low Expression	88.8647795640000	225.959167570000	1.12248586660004e-14	0.503390940111444	0.575132533739375	0.440598338158199
'ARHGEF38'	Low Expression	86.3004241050000	115.132984840000	1.16531414230350e-14	0.678847472167959	0.743035884810008	0.620204084203365
'TCEANC'	Low Expression	88.1086234670000	103.198869050000	1.20595318248139e-14	0.714884751580433	0.776812032056861	0.657894299975014
'C6orf15'	High Expression	98.2345398950000	57.2377289020000	1.23412423400614e-14	1.67044472882051	1.96614848904005	1.41921406628173
'OR13G1'	Low Expression	88.5688923960000	130.157477730000	1.27924589710797e-14	0.475892940862211	0.547620976664317	0.413559927053906
'ZNF425'	Low Expression	83.2429233650000	114.080941580000	1.36460800260391e-14	0.702018214460662	0.764608097171291	0.644551862918776
'ZNF530'	High Expression	106.881020480000	78.1799651510000	1.61001598283060e-14	1.38139780174411	1.50439835383955	1.26845385186255
'ZNF419'	Low Expression	79.5278955850000	117.138442320000	2.08955937598749e-14	0.718340645957652	0.780469097607986	0.661157866744957
'TMEM156'	High Expression	102.771476480000	70.1252589010000	2.10878833849966e-14	1.43391692215550	1.58827478324365	1.29456046355202
'ZNF467'	Low Expression	85.0839990790000	113.785054410000	2.18445527834464e-14	0.699629291260277	0.762731097028558	0.641747985753137
'TDRD10'	Low Expression	88.1086234670000	NaN	2.20273365499935e-14	0.637321882301925	0.704994948614853	0.576144811333632
'RSAD1'	Low Expression	82.8484071410000	114.080941580000	2.33404642323334e-14	0.715745949166180	0.777950319827935	0.658515397051452
'PPDPF'	Low Expression	83.2429233650000	117.171318670000	2.54612712510937e-14	0.705677945379374	0.768496985981284	0.647993904568134
'TMEM170B'	High Expression	103.264621760000	72.0649636720000	2.68098504698571e-14	1.41596142640640	1.56140758377653	1.28406367555968
'DCAF12L2'	Low Expression	87.0565802020000	139.034092780000	2.95484199487379e-14	0.647501846387674	0.714782469000151	0.586554174533565
'OR52K2'	High Expression	97.7413946150000	53.9829700500000	3.01445955784955e-14	1.66540246484332	1.96296288630260	1.41294845117038
'ZNF879'	Low Expression	81.3689712990000	112.568629380000	3.26399433091674e-14	0.719724890234742	0.782012894200864	0.662398179703620
'IRF2BP1'	Low Expression	79.5936482890000	117.138442320000	3.29142806824091e-14	0.715010473525387	0.777432383482488	0.657600568374721
'ZNF568'	Low Expression	81.7963638750000	110.102902980000	3.37781439020124e-14	0.722389893372393	0.784693949330081	0.665032728354915
'TTC9C'	High Expression	112.075484100000	72.5581089520000	3.42074306051412e-14	1.37441929259932	1.49524211120359	1.26335954405983
'SRL'	Low Expression	88.8647795640000	159.647565510000	3.52315356213949e-14	0.539684275831313	0.612296771578398	0.475682922235163
'RASL10B'	High Expression	102.738600120000	66.1472203040000	3.60321240817493e-14	1.43026453004027	1.58453883605272	1.29101072144580
'C20orf141'	High Expression	102.113949440000	65.0951770390000	4.29714083951431e-14	1.50867905428920	1.70799422824838	1.33262305645214
'IGFL4'	High Expression	103.264621760000	66.4759838250000	4.30049346593795e-14	1.44126232248312	1.60240240690185	1.29632673619460
'IMP4'	High Expression	104.185159610000	75.0895880590000	4.49304004847286e-14	1.37495006973261	1.49779712240393	1.26217874636020
'UNC93A'	High Expression	98.3989216560000	65.0951770390000	4.88757854485915e-14	1.50997228817178	1.71073039353764	1.33277360340332
'ZNF549'	Low Expression	78.4100996150000	114.080941580000	5.00462090765908e-14	0.725321239368679	0.787826591933012	0.667774997272559
'WDR89'	Low Expression	81.2045895390000	122.826051220000	5.13035862371192e-14	0.722418826807836	0.784858059275396	0.664946935511159
'FAM118B'	High Expression	106.881020480000	73.1170069370000	5.17081504253909e-14	1.37388637521400	1.49680715414076	1.26106009500082
'C16orf71'	Low Expression	85.0839990790000	114.672715920000	5.47382495951908e-14	0.679327866416329	0.744732289595710	0.619667438268705
'ZNF780B'	Low Expression	83.2429233650000	126.179439130000	5.53290731075888e-14	0.714700582691941	0.777458421629886	0.657008669131593
'POM121C'	High Expression	110.102902980000	78.1799651510000	5.97391720062591e-14	1.36975053635426	1.49018682882042	1.25904785598457
'FAM149B1'	Low Expression	84.4922247430000	105.204326530000	8.01206607255857e-14	0.725084767632887	0.787711573248350	0.667437090057174
'ZMYM1'	High Expression	114.080941580000	75.0895880590000	8.13659701762965e-14	1.36937735725232	1.49084455308646	1.25780675300665
'CBLN3'	Low Expression	84.4922247430000	118.848012620000	8.36994974189822e-14	0.705555546161198	0.769230717923249	0.647151260499318
'PRSS45'	Low Expression	87.0565802020000	NaN	8.63789249023270e-14	0.651622257696605	0.719652958332573	0.590022679416813
'UBXN10'	Low Expression	88.1086234670000	106.881020480000	8.79585887001933e-14	0.703441488913318	0.767344318421838	0.644860353357772
'TMEM63B'	High Expression	107.111154950000	76.2073840290000	8.90973665659240e-14	1.37116375754853	1.49477070642047	1.25777822775029
'LGALS9B'	High Expression	103.198869050000	64.9307952790000	9.06270054104447e-14	1.47948967287371	1.66552648524360	1.31423289364252
'TMEM19'	High Expression	113.982312520000	74.7279481870000	9.35079215613949e-14	1.37199146175034	1.49642128955016	1.25790817349417
'C19orf18'	Low Expression	84.2949666310000	133.741000100000	9.53421266032142e-14	0.687807299422891	0.753024818622229	0.628238099781331
'SPRR2E'	High Expression	97.7413946150000	64.8321662230000	9.66134212981612e-14	1.69438941082271	2.02003586036833	1.42123985610069
'TMEM81'	High Expression	103.264621760000	73.1170069370000	9.71430302029977e-14	1.36939440945034	1.49238943058160	1.25653600206955
'C6orf203'	Low Expression	84.4922247430000	122.826051220000	9.99022445640048e-14	0.713239643622265	0.776466432241514	0.655161341316279
'SPRR2G'	High Expression	96.6893513500000	60.5253641060000	1.08584757784237e-13	1.80714147239187	2.22075972349644	1.47055994697929
'KPRP'	High Expression	97.4783837990000	56.9418417330000	1.20519553509769e-13	1.72841244053378	2.08083410046747	1.43567887700456
'PODNL1'	High Expression	103.527632570000	70.1252589010000	1.22002970713712e-13	1.39405019704753	1.53250856703719	1.26810119935930
'IFIT1B'	High Expression	96.6893513500000	48.0981030340000	1.26313044312380e-13	1.74088172309223	2.10311419590994	1.44103880792136
'EIF5AL1'	High Expression	105.204326530000	73.6430285700000	1.28050012590190e-13	1.36845442724490	1.49178036276928	1.25532388425453
'KIAA0355'	Low Expression	82.8484071410000	108.952230660000	1.32039628426660e-13	0.726103632866339	0.788885578196688	0.668318068213239
'WDR86'	Low Expression	85.7744024720000	139.034092780000	1.32201296176258e-13	0.632554709991787	0.702427750563099	0.569632194644978
'ANKFN1'	High Expression	101.818062270000	62.9582141570000	1.38046774152602e-13	1.51842470969251	1.72889447319206	1.33357682308275
'RSPH6A'	Low Expression	89.1277903800000	NaN	1.44917896047536e-13	0.472804568262258	0.547460387430274	0.408329378530846
'TMEM42'	Low Expression	81.3689712990000	114.080941580000	1.49514209746477e-13	0.718046430262711	0.781286752144958	0.659925020611844
'VSIG10L'	High Expression	101.818062270000	67.4622743860000	1.55443688799293e-13	1.44032755448474	1.60558450227781	1.29207990066227
'FAM167B'	Low Expression	86.7606930340000	126.179439130000	1.56058081269903e-13	0.668543107836257	0.735959640719490	0.607302170263594
'ARSJ'	High Expression	103.527632570000	79.5278955850000	1.69429523464740e-13	1.37321007068911	1.50089646547103	1.25638639414757
'PHTF2'	High Expression	113.522043590000	75.5827333400000	1.79338051279970e-13	1.36176425797006	1.48247437984744	1.25088292890132
'LCE3E'	High Expression	97.4783837990000	64.8321662230000	1.87896396425829e-13	1.79708331193159	2.20723786597258	1.46314472029048
'DCAF4L1'	High Expression	97.9386527270000	53.9172173460000	1.92090930285416e-13	1.59121237693664	1.84936757590125	1.36909333845245
'DDX55'	High Expression	105.204326530000	75.0238353550000	1.97693073294032e-13	1.36208457701840	1.48274869717342	1.25123994274156
'ATP10B'	High Expression	103.198869050000	58.5527829830000	1.98175812110482e-13	1.47431843480478	1.66065892819483	1.30888697871752
'KCTD20'	High Expression	122.826051220000	75.1553407630000	2.01310622878153e-13	1.36110082647207	1.48025014988346	1.25154215317513
'NXNL2'	Low Expression	89.3250484930000	112.371371270000	2.02727561242698e-13	0.648143921333079	0.717393425815688	0.585579024903066
'ZNF264'	Low Expression	79.5936482890000	105.993358980000	2.06957203980320e-13	0.730663115616304	0.793643441788514	0.672680652811829
'ZNF708'	Low Expression	82.8484071410000	129.072558110000	2.10603511860263e-13	0.716830336751322	0.780366029822050	0.658467580661075
'C20orf197'	High Expression	102.113949440000	64.7664135190000	2.30617337587559e-13	1.49635841550378	1.69580090111095	1.32037228319795
'RETSAT'	Low Expression	86.0374132890000	107.144031300000	2.31611124845969e-13	0.719581627282174	0.782985511764405	0.661312004554514
'TNFAIP8L1'	High Expression	105.039944770000	75.4841042840000	2.47404334213308e-13	1.36437677168609	1.48775844437802	1.25122729576897
'ATP8B3'	High Expression	103.264621760000	71.9992109680000	2.57488095243459e-13	1.39169238065314	1.53156025434104	1.26459777007032
'HES2'	High Expression	103.198869050000	67.2978926260000	2.66319376327033e-13	1.44454256375701	1.61442773007988	1.29253430155242
'SUSD3'	Low Expression	87.4510964260000	127.330111450000	2.69112127218007e-13	0.652049426574108	0.721322936482811	0.589428719359397
'LRRC70'	Low Expression	84.6566065030000	NaN	2.70841515534294e-13	0.688884107474417	0.755017819814814	0.628543196036383
'METTL2A'	High Expression	110.990564490000	76.2073840290000	2.70992978207908e-13	1.36058753117741	1.48150045054358	1.24954294095301
'ZBED4'	High Expression	110.102902980000	74.7279481870000	2.74858701310602e-13	1.35944414082839	1.47952213452433	1.24911167525507
'C18orf32'	Low Expression	86.0374132890000	112.568629380000	3.05851213663407e-13	0.720129505921626	0.783760060288101	0.661664878800150
'SYPL2'	Low Expression	86.5963112730000	133.741000100000	3.07034112237511e-13	0.672154392882867	0.739868296617511	0.610637771529354
'DALRD3'	Low Expression	83.5716868860000	112.568629380000	3.14635872268486e-13	0.724069629178539	0.787427585209463	0.665809577599805
'CNPY1'	High Expression	100.568760890000	62.8595851000000	3.24377233019041e-13	1.52914299030320	1.75019072497991	1.33601341352111
'RFX8'	High Expression	97.9386527270000	56.0870565800000	3.30340976165561e-13	1.57872340088782	1.83164889282610	1.36072343682924
'PCDHGA7'	Low Expression	87.0565802020000	140.283394150000	3.39264052158631e-13	0.650815302815431	0.720362265739239	0.587982711648676
'SNX32'	High Expression	102.771476480000	65.9170858400000	3.55013489393402e-13	1.41416800371648	1.56824854656479	1.27522588630235
'MDH1B'	Low Expression	84.6566065030000	114.080941580000	3.58512082593898e-13	0.707319023199238	0.772052537612159	0.648013154813113
'FBXL22'	Low Expression	88.2401288750000	130.782128420000	3.62802132746456e-13	0.666281991858181	0.734674963792299	0.604255915273043
'C1QTNF9B'	Low Expression	89.3250484930000	229.213926420000	4.11941460059964e-13	0.494929072273171	0.571136158858613	0.428890349143209
'TTC25'	Low Expression	84.6566065030000	121.083604560000	4.12776166603499e-13	0.689033694121411	0.755507666593108	0.628408489586237
'WFDC13'	High Expression	104.185159610000	60.1637242330000	4.37857102513460e-13	1.44020015807129	1.60954821348003	1.28866999940558
'FAM53A'	Low Expression	86.3004241050000	113.522043590000	4.51585279682070e-13	0.720626943692906	0.784428715501390	0.662014510323289
'SLC38A7'	High Expression	102.771476480000	83.2429233650000	4.62273670242071e-13	1.35479063056987	1.47375801149903	1.24542675144678
'KIAA1328'	Low Expression	81.7306111710000	112.568629380000	4.63106329913071e-13	0.727046175653091	0.790482534223419	0.668700595707766
'ACOXL'	Low Expression	88.8647795640000	126.179439130000	4.67367663582273e-13	0.628253991944093	0.699860140058688	0.563974222564798
'PPIAL4C'	High Expression	107.144031300000	78.9689976000000	4.93896477414036e-13	1.35528639253874	1.47497983527755	1.24530597766107
'SYNRG'	Low Expression	79.1991320640000	112.075484100000	4.96915134528400e-13	0.731553420338391	0.794839451913870	0.673306295403654
'LY6G5B'	High Expression	104.185159610000	69.8951244370000	5.10415910843070e-13	1.36413788710006	1.49059375387666	1.24841001794229
'TMED4'	Low Expression	83.2429233650000	112.568629380000	5.10570481180672e-13	0.725138193588680	0.788764790558614	0.666644107464098
'SNURF'	Low Expression	83.8675740540000	130.782128420000	5.20874562492739e-13	0.712177419359375	0.776838262949912	0.652898680247011
'TMEM219'	Low Expression	84.4922247430000	122.826051220000	5.22007886105378e-13	0.720849659432947	0.784801206654429	0.662109368714823
'OCLM'	High Expression	105.039944770000	76.2402603810000	5.59409786402273e-13	1.37689875091057	1.51133616156472	1.25441990900045
'TRNP1'	High Expression	97.4783837990000	70.1252589010000	5.70608672872726e-13	1.37910370804609	1.51507663648000	1.25533388328477
'FAM160B1'	Low Expression	81.6319821150000	112.075484100000	5.82788557677476e-13	0.729747424676506	0.793194053212800	0.671375814865222
'C10orf95'	Low Expression	88.2401288750000	NaN	5.83750459944971e-13	0.678548089942227	0.746328004468478	0.616923802413327
'C2orf73'	Low Expression	88.1086234670000	122.826051220000	5.97725875565335e-13	0.677150003550880	0.745121787745963	0.615378767403976
'R3HDM1'	High Expression	107.144031300000	79.9881645130000	6.02278502073657e-13	1.35323229066218	1.47202832094877	1.24402336995156
'SLC22A15'	High Expression	100.568760890000	83.2429233650000	6.29796745267104e-13	1.36573523586089	1.49392328704058	1.24854652889639
'CCDC61'	Low Expression	84.2949666310000	133.543741990000	6.44113612532807e-13	0.722933132155381	0.786839845417951	0.664216888114479
'FOXB2'	Low Expression	89.3250484930000	229.213926420000	6.56825691384889e-13	0.462671540142584	0.539213059219577	0.396995121682948
'TMEM215'	Low Expression	89.1606667320000	146.135384820000	7.00900502199612e-13	0.517580656906651	0.594397392121025	0.450691305101446
'CCDC137'	High Expression	102.738600120000	80.6785679060000	8.12633850539442e-13	1.35351926146962	1.47473058425851	1.24227056163644
'OR51F2'	Low Expression	90.4757208140000	168.261169740000	8.25900006217598e-13	0.360399383652900	0.432186887306590	0.300535993923501
'PLEKHH3'	Low Expression	81.1717131870000	113.982312520000	9.12863275173099e-13	0.726660125031642	0.790575684380828	0.667911937772983
'SLC38A11'	Low Expression	88.1086234670000	NaN	9.43213139473880e-13	0.593687025597551	0.668338711264619	0.527373737929889
'MAGEA5'	High Expression	105.204326530000	60.9856330340000	9.52443941340052e-13	1.43203033925925	1.59992779564510	1.28175215040384
'LCN12'	Low Expression	88.5688923960000	145.050465200000	9.67162678568004e-13	0.605675897991373	0.679735852413637	0.539685073407636
'TMEM56'	Low Expression	88.1086234670000	113.982312520000	1.04473297658668e-12	0.695311281227883	0.762243746903946	0.634256141511756
'ARPC5L'	High Expression	107.144031300000	77.3251799980000	1.09010477970152e-12	1.35221311116956	1.47408924703518	1.24041356498358
'ZNF20'	Low Expression	84.4922247430000	113.785054410000	1.15391326608030e-12	0.727844878217012	0.791848744205802	0.669014342225253
'RAD9B'	High Expression	110.990564490000	68.8430811720000	1.15566430664373e-12	1.35926871791952	1.48605549105884	1.24329909524315
'VMA21'	High Expression	103.198869050000	78.4100996150000	1.17811628704559e-12	1.34779771565589	1.46675577506868	1.23848749274035
'C8orf86'	Low Expression	88.1086234670000	127.330111450000	1.34588883797247e-12	0.637551245516837	0.709762857863541	0.572686477119403
'COMMD2'	High Expression	110.102902980000	76.2402603810000	1.38058220675803e-12	1.34841792044034	1.46835810417713	1.23827483431474
'GPR179'	High Expression	101.818062270000	62.9582141570000	1.38122171761235e-12	1.46275046023755	1.65015728357355	1.29662725500420
'TTC13'	High Expression	113.982312520000	74.7279481870000	1.42567757221669e-12	1.34677208121238	1.46570088752031	1.23749330724751
'ZNF75A'	Low Expression	83.5716868860000	113.982312520000	1.43389530076021e-12	0.731916109563926	0.795812532330166	0.673149981529748
'PCDHGA5'	Low Expression	88.8647795640000	133.741000100000	1.48063546905528e-12	0.594960364758838	0.670146787979571	0.528209404242882
'SAMD13'	Low Expression	86.7606930340000	113.522043590000	1.50634804408798e-12	0.701120091766027	0.767765141690283	0.640260095679496
'COMMD8'	High Expression	108.952230660000	77.0950455340000	1.71362401377296e-12	1.34749069277777	1.46805687936102	1.23682616978234
'AP3S2'	Low Expression	83.2429233650000	112.568629380000	1.85808748860080e-12	0.738099894525324	0.801912174893837	0.679365485840663
'KIAA0408'	Low Expression	88.8647795640000	121.083604560000	2.07233161146332e-12	0.631522317942515	0.704806500234631	0.565858058810070
'BTNL8'	High Expression	100.568760890000	51.4843672950000	2.13907496246807e-12	1.59682759614499	1.87421827277750	1.36049168277045
'MFSD9'	High Expression	107.144031300000	74.7279481870000	2.14409601143106e-12	1.34437858490477	1.46430541969166	1.23427377597982
'CXorf36'	Low Expression	83.8675740540000	126.179439130000	2.18519697352605e-12	0.710628416466519	0.776766406507358	0.650121763839344
'TIGD1'	High Expression	106.881020480000	73.1170069370000	2.45501392961108e-12	1.34614342625899	1.46739057145426	1.23491465688266
'RBM44'	High Expression	104.185159610000	72.9197488250000	2.83331784873224e-12	1.35906942834313	1.48919680096723	1.24031270404102
'SYDE2'	Low Expression	90.1140809420000	102.771476480000	2.95794790313355e-12	0.715674216626638	0.781577807358638	0.655327696771623
'ZNF701'	Low Expression	84.4922247430000	112.371371270000	2.96505692103903e-12	0.736745147653639	0.800852450115016	0.677769559814954
'HDDC2'	Low Expression	80.7443206100000	117.171318670000	3.09113818882972e-12	0.737800413282290	0.801902430382988	0.678822546502992
'FNDC7'	High Expression	97.9386527270000	73.4786468090000	3.15328822474279e-12	1.49555994291857	1.70699798592358	1.31031176445847
'HEATR5B'	Low Expression	84.5908537990000	110.990564490000	3.17249910857574e-12	0.735441641904343	0.799671730896893	0.676370550251069
'LRRC28'	High Expression	105.204326530000	78.9689976000000	3.25660025422115e-12	1.35150667883016	1.47766142569618	1.23612234247908
'PGPEP1L'	Low Expression	87.0565802020000	145.050465200000	3.31447349306889e-12	0.609012858543600	0.684491136216285	0.541857508808195
'DNTTIP2'	High Expression	107.111154950000	79.5936482890000	3.32956924605322e-12	1.33926323492067	1.45648014038746	1.23147989641179
'GOLGA6A'	High Expression	102.771476480000	65.7527040800000	3.34127041565215e-12	1.44317495917608	1.62275767306326	1.28346579243793
'ZNF773'	Low Expression	80.6785679060000	111.089193540000	3.50261390773987e-12	0.744222108619665	0.808327518864171	0.685200656952236
'CCDC154'	Low Expression	84.6566065030000	127.198606040000	3.59756335814848e-12	0.698074627267375	0.765969612977453	0.636197803383133
'SFI1'	Low Expression	85.7744024720000	107.242660350000	3.73583276892821e-12	0.734300674881088	0.798722224004170	0.675075094853009
'INTS7'	High Expression	113.982312520000	76.2402603810000	3.90420908858413e-12	1.33776440532004	1.45503146871035	1.22994838436551
'SLC44A5'	High Expression	106.881020480000	75.1553407630000	4.00608972453139e-12	1.35329176905741	1.48143837513119	1.23623003355529
'PGBD4'	High Expression	110.102902980000	78.2128415030000	4.01663103532206e-12	1.34220902444545	1.46318055329785	1.23123907110600
'WDR5B'	Low Expression	86.7606930340000	105.993358980000	4.05574284206629e-12	0.740063905726255	0.804228588565968	0.681018546649034
'ZNF654'	Low Expression	84.4922247430000	103.264621760000	4.26409752650351e-12	0.739462995550099	0.803694466480693	0.680364920493156
'ASB8'	Low Expression	83.2429233650000	105.204326530000	4.30973493902375e-12	0.743303958887785	0.807447470590150	0.684255998590770
'ZNF860'	Low Expression	86.5963112730000	103.264621760000	4.39025992216635e-12	0.727815702078788	0.792909934460205	0.668065404620081
'ZNF181'	Low Expression	84.6566065030000	107.242660350000	4.60091605961455e-12	0.738693076974925	0.803009858986090	0.679527724179703
'ZNF26'	High Expression	103.100240000000	78.6731104320000	5.43560537475942e-12	1.33711232618855	1.45555557201538	1.22830718882815
'CEACAM18'	High Expression	97.4783837990000	47.0131834170000	5.44127557831208e-12	1.76535568345737	2.18148041238230	1.42860814675474
'PNLIPRP3'	High Expression	97.4783837990000	65.8184567840000	5.82745460064756e-12	1.60134008316123	1.88785528627363	1.35830859525275
'NOP16'	High Expression	105.204326530000	77.6210671660000	5.85305520989977e-12	1.33778074907657	1.45730034168938	1.22806348245633
'PCDHGA2'	Low Expression	85.7744024720000	131.505408160000	5.86007619321268e-12	0.690723883091838	0.759935572228115	0.627815699263323
'C15orf39'	High Expression	107.242660350000	76.9964164780000	6.08061445581487e-12	1.33497771111494	1.45201690771425	1.22737240847915
'ZNF226'	Low Expression	81.3689712990000	114.672715920000	6.13777427483275e-12	0.740268680901295	0.804668844337875	0.681022663893822
'ZNF37A'	Low Expression	85.7744024720000	102.771476480000	6.14871239556212e-12	0.742124322086612	0.806470953227878	0.682911774104396
'ZNF497'	Low Expression	83.8675740540000	113.982312520000	6.25489208242085e-12	0.732158338912407	0.797188121347389	0.672433292574588
'CEP76'	High Expression	107.374165760000	72.0649636720000	6.40149668345222e-12	1.33729516473621	1.45688331316094	1.22752339976132
'CAPS2'	Low Expression	84.6566065030000	129.072558110000	6.46310388802433e-12	0.722725600135458	0.788725939018495	0.662248148883196
'SERF1A'	Low Expression	84.2949666310000	114.672715920000	6.46572230998330e-12	0.736860710029664	0.801516208322822	0.677420743769581
'ZGLP1'	Low Expression	83.8675740540000	146.135384820000	6.64163598406629e-12	0.713509700735938	0.780483510252369	0.652282958392896
'TOMM40L'	High Expression	110.102902980000	79.1991320640000	6.77690265222170e-12	1.33550713804138	1.45439885030432	1.22633438233693
'PSD2'	High Expression	97.9386527270000	57.9281322940000	6.77854085418776e-12	1.59845662245603	1.88421429939561	1.35603661149006
'ZNF491'	Low Expression	82.8484071410000	112.371371270000	7.33862536602103e-12	0.736950547159907	0.801704531086351	0.677426767469261
'ZNF804B'	Low Expression	90.8373606860000	146.135384820000	7.34501841122448e-12	0.535414567692254	0.615445888257683	0.465790355848566
'ZNF586'	Low Expression	84.4922247430000	113.982312520000	7.51792144463117e-12	0.733994268625220	0.799042032679609	0.674241860053303
'C9orf40'	High Expression	106.881020480000	78.4100996150000	7.62972423164766e-12	1.33989529456394	1.46230491756701	1.22773258766144
'OR1J4'	High Expression	103.198869050000	71.0129204060000	7.86534914264662e-12	1.36145464741503	1.49698830756868	1.23819187337436
'BEND7'	Low Expression	86.7606930340000	112.075484100000	8.15377478157210e-12	0.734897997708620	0.800003300554246	0.675091048576891
'RAPGEFL1'	High Expression	103.527632570000	70.1252589010000	8.25407686699835e-12	1.37745555499761	1.52274663352128	1.24602725379609
'OR2T33'	Low Expression	88.2401288750000	112.075484100000	8.99147048939691e-12	0.668906881713550	0.740835734275680	0.603961709327111
'CT45A2'	High Expression	97.4783837990000	50.3336949730000	9.81889067016518e-12	1.64436210052002	1.96721532057244	1.37449454025185
'C1orf94'	High Expression	97.9386527270000	65.7527040800000	1.11545076052412e-11	1.53440735467613	1.77843956415453	1.32386052218956
'C10orf105'	High Expression	100.568760890000	68.4814412990000	1.11581254678179e-11	1.43197969290058	1.61040367418714	1.27332411975196
'LCE1C'	High Expression	102.311207550000	62.8595851000000	1.16950656877074e-11	1.54812631244301	1.80182599500104	1.33014790880349
'SPRR2F'	High Expression	97.9386527270000	57.4678633660000	1.19503879632046e-11	1.61335063867434	1.91401726914880	1.35991473288455
'GREB1L'	Low Expression	89.1277903800000	112.075484100000	1.20581820124602e-11	0.693332152672525	0.763145717263247	0.629905223937327
'OR2G3'	High Expression	95.7030607880000	46.0597692080000	1.20699143772007e-11	1.90225789056556	2.45411310438018	1.47449808884537
'EDDM3B'	Low Expression	90.8702370380000	122.826051220000	1.23831761870966e-11	0.478878660437017	0.560260656159288	0.409318000292978
'C6orf223'	High Expression	105.993358980000	62.8595851000000	1.32237182483834e-11	1.38580696798411	1.53807397912301	1.24861416198482
'CCDC74A'	Low Expression	87.4510964260000	122.826051220000	1.39426717713600e-11	0.698508231994448	0.767969644006648	0.635329474246492
'KCNK7'	High Expression	102.771476480000	67.4622743860000	1.43742771784641e-11	1.41331399373877	1.58196600905930	1.26264182255445
'C9orf57'	High Expression	97.7413946150000	58.2240194630000	1.44425974629412e-11	1.53531822362926	1.78179163609254	1.32293922592286
'HIRIP3'	Low Expression	86.0374132890000	114.672715920000	1.61296057980750e-11	0.741258032633805	0.806337401725962	0.681431209525956
'ZNF84'	Low Expression	84.4922247430000	115.132984840000	1.69412308666664e-11	0.743600804667679	0.808528879355913	0.683886711805399
'ANKRD24'	Low Expression	86.3004241050000	115.132984840000	1.72083480035209e-11	0.708200555610084	0.776877263921712	0.645594935337139
'OR9A4'	High Expression	97.7413946150000	62.8595851000000	1.93509722865051e-11	1.42571200635027	1.60287376827216	1.26813150560349
'RWDD2A'	Low Expression	87.0565802020000	110.102902980000	2.10162030227701e-11	0.721759592016483	0.789170369122517	0.660107030180357
'ZNF768'	Low Expression	86.1360423450000	113.785054410000	2.35265460878879e-11	0.744355876386428	0.809500283950721	0.684453954737261
'OTOP3'	High Expression	96.8208567580000	60.5253641060000	2.35689234305255e-11	1.63529078764177	1.95807587500739	1.36571620858969
'CDCP2'	High Expression	104.185159610000	70.5197751260000	2.53537876095082e-11	1.33715016276341	1.46304321508235	1.22209005130282
'OR51F1'	Low Expression	91.9880330080000	NaN	2.83788687107093e-11	0.297598501206078	0.368199486248760	0.240535012208758
'KRTDAP'	High Expression	97.4783837990000	67.8567906110000	2.95061674493896e-11	1.66233470723346	2.00834700144019	1.37593587009184
'PIRT'	High Expression	97.4783837990000	62.9582141570000	2.98542872344503e-11	1.58095954656152	1.86468094983609	1.34040790628752
'KBTBD4'	Low Expression	82.8484071410000	112.075484100000	2.98612820890842e-11	0.752907969178878	0.817827203275518	0.693142032672260
'NME2P1'	High Expression	102.738600120000	71.8019528550000	3.24253716463929e-11	1.35508024312926	1.49267112593546	1.23017216144545
'ATP10D'	High Expression	103.527632570000	84.2949666310000	3.34717432845834e-11	1.32769274495929	1.44872453140906	1.21677239999729
'WDR70'	High Expression	105.993358980000	75.7471151000000	3.37323624663270e-11	1.32555377135597	1.44506145946838	1.21592946046906
'DQX1'	High Expression	105.039944770000	71.2101785190000	3.38955622706227e-11	1.35803866675577	1.49782370088881	1.23129913040460
'ECHDC3'	Low Expression	87.4510964260000	112.075484100000	3.41332990316983e-11	0.726188346470548	0.793653747624727	0.664457915215416
'SH3BGRL2'	Low Expression	88.1086234670000	NaN	3.51071780124300e-11	0.715591975947190	0.784516369234597	0.652722997404884
'DCAF15'	High Expression	103.264621760000	78.9689976000000	3.55169286014420e-11	1.32199080546859	1.43955295415149	1.21402945595260
'MSLNL'	High Expression	102.113949440000	61.6431600750000	3.61947512208928e-11	1.43864124269595	1.62696449807753	1.27211664890743
'XRRA1'	Low Expression	81.3689712990000	110.990564490000	3.75010706526514e-11	0.747542815242969	0.812833425798100	0.687496654154808
'CCDC142'	High Expression	107.242660350000	77.0950455340000	3.81646540474246e-11	1.32058865501339	1.43686429736807	1.21372240854234
'C15orf62'	High Expression	106.946773190000	69.9280007890000	3.83218659674348e-11	1.34316551111914	1.47486298069417	1.22322792956049
'LCE1F'	High Expression	97.4783837990000	63.5499884930000	4.07480209076536e-11	1.63892829114483	1.96905669215687	1.36414860690102
'TTC28'	Low Expression	83.5716868860000	110.102902980000	4.15184739323762e-11	0.749732938962719	0.814961824227556	0.689724920916940
'RNF182'	High Expression	102.738600120000	66.6732419370000	4.40508561511860e-11	1.37196908556159	1.52089844566538	1.23762318062808
'CCDC30'	Low Expression	84.6566065030000	112.371371270000	4.41947635633858e-11	0.742626232080029	0.808516032607469	0.682106103443381
'TOMM20L'	Low Expression	83.5716868860000	117.138442320000	4.96442588805624e-11	0.746222794624191	0.811848452177591	0.685901978039281
'TRIML1'	High Expression	95.5715553800000	80.6785679060000	5.02543691994360e-11	1.47641336281738	1.69079495200881	1.28921393769005
'UQCRHL'	High Expression	106.946773190000	78.9032448960000	5.29943519945242e-11	1.32130327044669	1.44037008318770	1.21207900168919
'KIAA1107'	Low Expression	88.8647795640000	107.242660350000	5.62261001106315e-11	0.730748847011594	0.798211620506089	0.668987851956109
'CCDC102A'	Low Expression	83.5716868860000	112.568629380000	5.65199941470425e-11	0.749724009489534	0.815188905878023	0.689516364062453
'TMEM101'	Low Expression	86.1360423450000	117.171318670000	5.90686699248949e-11	0.722677636652019	0.791222841904483	0.660070638582493
'C2orf74'	Low Expression	81.6319821150000	118.848012620000	6.53444784902725e-11	0.752369992900662	0.817747983003755	0.692218896264454
'SLC26A10'	High Expression	100.700266300000	76.2402603810000	7.42001765845272e-11	1.36569992136085	1.51309311404852	1.23266457159042
'NKPD1'	High Expression	104.185159610000	68.8430811720000	7.43033868736459e-11	1.35523147793803	1.49675401392423	1.22709031791985
'TTC36'	Low Expression	92.1524147680000	113.785054410000	7.77331715687034e-11	0.564741176069420	0.647807741233812	0.492326002991003
'LRRC39'	High Expression	100.568760890000	63.1225959170000	7.82781094031439e-11	1.40698903456587	1.57969194724055	1.25316720569897
'ZNF630'	Low Expression	84.4922247430000	108.952230660000	8.10140090119230e-11	0.756721810302803	0.822054003140628	0.696581849854445
'C10orf82'	Low Expression	90.1140809420000	127.330111450000	8.33005950744967e-11	0.682542244099636	0.756237443065928	0.616028628643231
'GAGE1'	Low Expression	96.2290824210000	46.9803070650000	8.45250577646456e-11	1.72362768532089	2.13387072993826	1.39225509583263
'SLC9A4'	High Expression	100.700266300000	58.9472992080000	8.67021373915892e-11	1.45927115453688	1.66551987605508	1.27856312799294
'KBTBD12'	High Expression	103.100240000000	66.9362527530000	8.99119506872043e-11	1.37938241041450	1.53599663897422	1.23873697759624
'KLHDC7A'	Low Expression	88.1414998190000	118.848012620000	9.22016653309752e-11	0.699954942388439	0.771853644215475	0.634753654459950
'C15orf40'	Low Expression	81.3689712990000	129.006805400000	9.69355544527291e-11	0.753567820983255	0.819173334161162	0.693216486841515
'ZNF404'	Low Expression	83.2429233650000	122.826051220000	9.72116550759201e-11	0.740861639961729	0.807752496085069	0.679510087838810
'ZNF600'	High Expression	107.242660350000	73.2156359930000	1.02563522209991e-10	1.31848570758642	1.43868659152035	1.20832749214170
'ZNF454'	Low Expression	84.5908537990000	115.132984840000	1.10217087234703e-10	0.740163634564059	0.807279014106180	0.678628078221071
'ZNF444'	Low Expression	83.3086760690000	129.565703390000	1.16863585240864e-10	0.744926919899052	0.811551282443079	0.683772089324755
'FAM180B'	High Expression	97.9386527270000	66.8705000490000	1.17529209073504e-10	1.40361735720142	1.57647094306556	1.24971645947753
'C6orf226'	Low Expression	84.2949666310000	114.080941580000	1.20044593501058e-10	0.746589665677513	0.813102017160426	0.685518074156352
'PRR22'	Low Expression	86.0374132890000	139.034092780000	1.20804037495001e-10	0.738227227027290	0.805680138492434	0.676421588031389
'C16orf74'	High Expression	102.311207550000	77.1936745900000	1.29412747595422e-10	1.33564565928003	1.46755010798748	1.21559687634788
'PIH1D2'	Low Expression	85.0839990790000	112.371371270000	1.31655921426189e-10	0.739559132335398	0.807000928601477	0.677753507878288
'QRICH1'	Low Expression	84.6566065030000	105.993358980000	1.32080188090015e-10	0.761881987662547	0.827505003260190	0.701463025404960
'TBC1D12'	Low Expression	87.0565802020000	105.204326530000	1.32224072112141e-10	0.749744218220057	0.816018396205270	0.688852598628185
'ZNF691'	Low Expression	86.1360423450000	111.089193540000	1.38313765085713e-10	0.757984603452207	0.823624487173348	0.697575980338326
'TRPT1'	Low Expression	83.2429233650000	114.672715920000	1.40159761698911e-10	0.750066003151908	0.816403007446325	0.689119226598716
'SERPINE3'	High Expression	102.311207550000	70.5197751260000	1.44161426162292e-10	1.36253793831219	1.51099571101195	1.22866638191625
'SAAL1'	High Expression	103.100240000000	81.2045895390000	1.48253827338545e-10	1.30950039212410	1.42540794736936	1.20301790104222
'ZFP3'	Low Expression	88.1086234670000	103.264621760000	1.49552602929867e-10	0.757338614703603	0.823046999278226	0.696876093132178
'C12orf4'	High Expression	105.204326530000	81.2045895390000	1.49660305643621e-10	1.30886198092400	1.42395486053612	1.20307162297497
'AKNAD1'	High Expression	102.113949440000	73.1170069370000	1.49727133958144e-10	1.36187957035328	1.51013278578122	1.22818071470858
'OR52N2'	High Expression	100.700266300000	63.0239668610000	1.50082215006840e-10	1.37905353357787	1.53764329652128	1.23682043343614
'TTC22'	High Expression	105.204326530000	75.5827333400000	1.51749281355122e-10	1.32149283708994	1.44580597032774	1.20786838228655
'TOMM5'	High Expression	103.100240000000	71.8019528550000	1.54516393524268e-10	1.31375424414474	1.43260131524069	1.20476659880654
'C7orf71'	High Expression	102.113949440000	73.1170069370000	1.60136080635094e-10	1.39262200647865	1.55985626735314	1.24331715268838
'CCT8L2'	Low Expression	88.8647795640000	139.034092780000	1.70479115400643e-10	0.679868606996468	0.754966900728876	0.612240513237163
'SH2D7'	High Expression	97.7413946150000	75.0238353550000	1.78730523036650e-10	1.35941723713291	1.50699064873591	1.22629508428881
'PAQR9'	High Expression	96.8208567580000	55.6925403560000	1.78936828072678e-10	1.58357922501915	1.88341863773208	1.33147411397178
'TIGD4'	Low Expression	86.7606930340000	107.374165760000	1.80841352864681e-10	0.750517567787172	0.817043557082081	0.689408312047413
'MRPS17'	High Expression	100.568760890000	79.0676266560000	1.81113600783787e-10	1.32124707805536	1.44582963152193	1.20739940807013
'C10orf25'	High Expression	106.881020480000	75.5827333400000	1.94802449084211e-10	1.31424318967079	1.43455980758220	1.20401753378768
'HPDL'	High Expression	103.527632570000	66.7389946410000	2.00471604050444e-10	1.34053588181136	1.47752445977108	1.21624819036984
'RANBP3L'	Low Expression	88.8647795640000	114.080941580000	2.02834055154959e-10	0.678901029686048	0.754499308254781	0.610877442916272
'OR51D1'	Low Expression	92.7441891050000	162.080415560000	2.22881080438816e-10	0.307036992260788	0.382522146402729	0.246447729897708
'SYNGR4'	High Expression	102.113949440000	66.6403655850000	2.27235009877689e-10	1.39552559828510	1.56630321572403	1.24336825457436
'SUSD1'	High Expression	102.311207550000	78.9689976000000	2.27273361263120e-10	1.31229176929270	1.43239880436754	1.20225574225730
'ATP1B4'	High Expression	96.8208567580000	66.8705000490000	2.33037922136875e-10	1.64418849320610	1.99506924757270	1.35501853105118
'OR5A1'	Low Expression	90.8373606860000	169.839234640000	2.34273760615671e-10	0.412437786578333	0.497468816010759	0.341940886188042
'ARHGAP28'	Low Expression	86.0374132890000	114.672715920000	2.34884217703071e-10	0.737834156368888	0.806222039627011	0.675247283684342
'C1orf216'	High Expression	106.881020480000	74.7279481870000	2.37646803209790e-10	1.30981568714114	1.42916809906332	1.20043061093054
'C9orf131'	High Expression	102.771476480000	72.9197488250000	2.39863045229664e-10	1.35217960935204	1.49684107117436	1.22149888265222
'CHSY3'	High Expression	110.102902980000	75.0895880590000	2.54000444086070e-10	1.31507158904300	1.43744186510856	1.20311876694748
'ZNF180'	Low Expression	86.1360423450000	112.075484100000	2.58191068598749e-10	0.759794120328768	0.825760437785057	0.699097557682259
'ZNF556'	High Expression	101.818062270000	76.9964164780000	2.62288343554716e-10	1.34653910489052	1.48808310505912	1.21845853557173
'FAM200A'	Low Expression	83.2429233650000	112.568629380000	2.75737899067148e-10	0.762331004336679	0.828267540779681	0.701643528884292
'NPB'	High Expression	100.568760890000	65.9170858400000	3.00542233119428e-10	1.39009147523622	1.55892045479644	1.23954644611854
'PGBD2'	Low Expression	85.7744024720000	110.497419210000	3.00595549631091e-10	0.759621478331882	0.825765029854608	0.698776007073962
'PCDHB8'	High Expression	102.738600120000	76.2402603810000	3.03120878245943e-10	1.33091243831884	1.46368965050122	1.21017998444222
'TMEM39B'	High Expression	102.738600120000	81.2045895390000	3.31368906347993e-10	1.30353678419416	1.41875915294790	1.19767202503444
'PCDHGB5'	Low Expression	88.1086234670000	113.982312520000	3.45644423525375e-10	0.720995358842034	0.792100811204057	0.656272913900395
'RPUSD4'	High Expression	107.374165760000	76.2073840290000	3.45955881864758e-10	1.30341981491471	1.41909927539411	1.19717009470002
'CCDC65'	Low Expression	87.4510964260000	129.697208800000	3.51483626683184e-10	0.698899132343726	0.772881573310546	0.631998502821788
'CTXN2'	High Expression	100.568760890000	67.3636453300000	3.56388215878251e-10	1.40444953757540	1.58320332361709	1.24587819781057
'SPRR2B'	High Expression	96.8208567580000	69.2047210440000	3.92243549381491e-10	1.64293523299922	1.99788707049103	1.35104542178493
'LRRC18'	High Expression	98.2345398950000	62.8595851000000	3.93623618032660e-10	1.44829596684961	1.65626698235831	1.26643906443525
'FAM86B1'	Low Expression	83.8675740540000	118.354867340000	4.21547217160891e-10	0.754590169556500	0.821571623347466	0.693069609282852
'ZNF772'	Low Expression	81.7963638750000	112.371371270000	4.46330082828162e-10	0.762743215822372	0.828965891108014	0.701810797674000
'GAL3ST4'	High Expression	104.185159610000	75.4841042840000	4.53885904629806e-10	1.30521862591247	1.42400976316839	1.19633706558190
'SH3TC1'	High Expression	102.311207550000	84.2949666310000	4.63637614056260e-10	1.31462943366851	1.43937251907580	1.20069719614855
'DCAF16'	Low Expression	88.2401288750000	105.204326530000	4.64231094900163e-10	0.762273797121259	0.828608915122233	0.701249203542477
'MEGF6'	High Expression	105.204326530000	71.3416839270000	4.84511059097533e-10	1.30948257341626	1.43150168465999	1.19786419286552
'ZNF770'	Low Expression	84.4922247430000	108.952230660000	4.86272598009633e-10	0.759283382395662	0.825895025496984	0.698044227152573
'RNF150'	Low Expression	88.1414998190000	107.111154950000	4.99249863067309e-10	0.745732230360076	0.814123567367853	0.683086182108444
'CCDC82'	High Expression	105.039944770000	79.5278955850000	5.03748037180187e-10	1.29856245011354	1.41189632660507	1.19432596081578
'ARL13A'	High Expression	103.100240000000	74.7279481870000	5.13344592888334e-10	1.32846305195523	1.46232560977013	1.20685438907661
'OR6S1'	High Expression	101.818062270000	55.1993950750000	5.15478633008166e-10	1.47114582289028	1.69641794662250	1.27578821982902
'CORO2B'	High Expression	97.9386527270000	64.7664135190000	5.38142615760354e-10	1.37489759413997	1.53797540327839	1.22911159069409
'INO80D'	Low Expression	83.2429233650000	106.881020480000	5.42669753834591e-10	0.762940685739815	0.829328808621252	0.701866960252878
'CSNK1A1L'	High Expression	102.311207550000	75.0238353550000	5.44864285541337e-10	1.35114986610195	1.49908159980720	1.21781626890898
'LYSMD3'	Low Expression	84.6566065030000	107.144031300000	5.93067228344430e-10	0.765176544883229	0.831487043385046	0.704154261329005
'C12orf60'	Low Expression	85.4456389520000	118.848012620000	6.39491289017336e-10	0.748291029473511	0.816613167907802	0.685685079295398
'PRPF40B'	Low Expression	83.2429233650000	129.697208800000	6.41945954923141e-10	0.762837170077947	0.829392925842795	0.701622270844915
'TTC9B'	High Expression	97.7413946150000	62.0047999470000	6.43472074242387e-10	1.55276442662373	1.83970275618346	1.31057985127445
'OR6C70'	High Expression	100.568760890000	60.5253641060000	6.84703589349865e-10	1.50278758523777	1.75251686294970	1.28864410613638
'HHIPL1'	High Expression	101.818062270000	78.2128415030000	6.88504516825064e-10	1.31034361408801	1.43423420541153	1.19715481648867
'ZNF732'	Low Expression	90.8373606860000	113.785054410000	7.14534705743475e-10	0.728861585451972	0.799983438008489	0.664062761186721
'MTX3'	Low Expression	84.4922247430000	107.374165760000	7.19943553794832e-10	0.766327371426928	0.832715390341092	0.705232120133573
'SEC22A'	High Expression	113.522043590000	76.2073840290000	7.30784655403106e-10	1.29785303272014	1.41344994229290	1.19171004514556
'CERCAM'	High Expression	104.185159610000	77.1936745900000	7.46255835489356e-10	1.30116900433247	1.41931729669843	1.19285573548201
'OR7A5'	High Expression	101.818062270000	68.1526777790000	7.58207124517900e-10	1.40220437227212	1.58392115115180	1.24133521431246
'MAP7D1'	High Expression	102.738600120000	84.6566065030000	7.70626925347545e-10	1.29783671824476	1.41376545047412	1.19141413921204
'WFDC3'	High Expression	102.113949440000	63.5499884930000	7.87899724915754e-10	1.37298178547829	1.53622040167029	1.22708888724923
'ZNF607'	Low Expression	86.1360423450000	105.993358980000	7.91205439660339e-10	0.764232842476166	0.830858233256342	0.702950051093740
'DZIP1L'	High Expression	103.198869050000	79.5278955850000	8.05533411861595e-10	1.30092231656873	1.41996253148745	1.19186164157002
'IQCF6'	Low Expression	90.1469572940000	162.080415560000	8.13533678230991e-10	0.607505735762836	0.692580907690092	0.532881017779788
'NXPH3'	Low Expression	88.8647795640000	114.080941580000	8.68994208692649e-10	0.714925575446980	0.788295038895496	0.648384872679573
'KIAA2026'	Low Expression	85.4456389520000	107.374165760000	8.73126969051998e-10	0.765491086020869	0.832117373752771	0.704199457024565
'ZDHHC1'	Low Expression	82.8484071410000	117.927474770000	9.46415767753479e-10	0.762992472816928	0.829935563254543	0.701449051408756
'KRBA2'	Low Expression	84.6566065030000	112.371371270000	9.94476222400854e-10	0.759341751926445	0.826746107080268	0.697432853061794
'DDX60L'	High Expression	102.738600120000	83.2429233650000	1.02021092123122e-09	1.30168071338983	1.42179878110839	1.19171060077164
'AADACL2'	High Expression	98.3989216560000	61.6102837230000	1.04236238433931e-09	1.55322087201119	1.84460340599664	1.30786654161453
'TMEM41A'	High Expression	112.075484100000	75.7471151000000	1.04901164632899e-09	1.29684595369592	1.41392830376147	1.18945877463755
'ISG20L2'	High Expression	114.672715920000	78.0155833910000	1.05769304448770e-09	1.29181715246296	1.40441845499721	1.18824382395405
'VWC2L'	High Expression	97.9386527270000	63.5499884930000	1.09960980502933e-09	1.53039773002271	1.80464500003331	1.29782711392847
'DNAH6'	Low Expression	89.3250484930000	113.522043590000	1.17958930917273e-09	0.721805772687000	0.794814358139334	0.655503474677974
'DEFB129'	Low Expression	92.7441891050000	NaN	1.21703343443280e-09	0.321038003058064	0.401808035371328	0.256504077406671
'KCNQ1DN'	High Expression	100.568760890000	62.9582141570000	1.22590428158685e-09	1.43316445911129	1.63805597264432	1.25390121043547
'MALL'	High Expression	102.738600120000	73.6430285700000	1.24728088981498e-09	1.31493281834032	1.44495158755198	1.19661332022740
'ZNF625'	Low Expression	85.7744024720000	112.075484100000	1.26967857562521e-09	0.767008208327471	0.833874351434769	0.705503881525414
'ZCCHC18'	High Expression	97.4783837990000	73.4786468090000	1.29701980204803e-09	1.36607462967028	1.52742716097365	1.22176686490190
'SP9'	High Expression	97.7413946150000	64.2075155340000	1.30231027641007e-09	1.39897938490538	1.58142843405878	1.23757944225600
'RBM33'	High Expression	105.039944770000	80.6785679060000	1.31256597519274e-09	1.29423880460933	1.41057215731423	1.18749974942503
'ASB6'	High Expression	103.100240000000	80.4813097940000	1.31260773395307e-09	1.29107658944478	1.40465456788667	1.18668233309505
'ZNF629'	Low Expression	86.7606930340000	105.993358980000	1.31394150842315e-09	0.768772955153384	0.835488345481546	0.707384920174595
'SS18L2'	Low Expression	84.2949666310000	113.982312520000	1.32995591472362e-09	0.759864506829071	0.827568675254200	0.697699279834670
'TMEM174'	Low Expression	92.1524147680000	NaN	1.35855225806417e-09	0.506665544485458	0.597710084408602	0.429489112974804
'ZNF474'	High Expression	102.738600120000	71.7362001510000	1.45930227552171e-09	1.35176596688901	1.50484547879761	1.21425837734475
'TMEM167B'	Low Expression	86.1360423450000	104.185159610000	1.49656844337412e-09	0.772100703521515	0.838747441781560	0.710749704478592
'PCDHA10'	Low Expression	88.2401288750000	139.034092780000	1.52345205375173e-09	0.701392894437356	0.777605314950350	0.632649986964947
'PPIL6'	Low Expression	87.0565802020000	110.102902980000	1.69024149883311e-09	0.747555882454283	0.817368200538021	0.683706311334542
'TMEM88B'	High Expression	102.771476480000	64.8321662230000	1.85041096801571e-09	1.38112476738244	1.55403734212504	1.22745160066026
'RNF122'	High Expression	102.738600120000	82.8484071410000	1.96020139169972e-09	1.29008861479318	1.40557509137411	1.18409087087045
'LILRA3'	High Expression	98.3989216560000	78.6731104320000	1.96256050308693e-09	1.34291663400235	1.49207286279274	1.20867092408926
'FAM98C'	Low Expression	88.1086234670000	114.146694280000	2.01550791154405e-09	0.765022280264517	0.832725944247104	0.702823171710200
'OR2C1'	Low Expression	86.5963112730000	114.080941580000	2.22469883760737e-09	0.755031246451527	0.824100973876956	0.691750405822555
'C16orf87'	High Expression	103.100240000000	83.5716868860000	2.26520457116066e-09	1.28599836036257	1.39870567513840	1.18237296970398
'C8orf33'	High Expression	106.881020480000	76.2402603810000	2.30265477992196e-09	1.29085093473671	1.40780912465246	1.18360941588725
'CNFN'	High Expression	97.4783837990000	64.8321662230000	2.33480923899670e-09	1.51640027228776	1.78634473131136	1.28724861751983
'WDR47'	High Expression	104.185159610000	79.9881645130000	2.36277928253116e-09	1.29009507638786	1.40660564776012	1.18323519372363
'CD164L2'	Low Expression	88.2401288750000	113.785054410000	2.56427460468096e-09	0.729389939104260	0.802526525502664	0.662918503451696
'FADS6'	High Expression	98.2345398950000	73.1170069370000	2.57810786126059e-09	1.39506747556813	1.57906024485126	1.23251362177847
'POTEC'	Low Expression	92.1524147680000	140.283394150000	2.59478026609347e-09	0.516039404453680	0.608438516117379	0.437672270730367
'OR10K2'	High Expression	100.568760890000	54.2459808660000	2.61073133134705e-09	1.51201706045961	1.77958369647144	1.28468000446058
'ZNF358'	Low Expression	83.8675740540000	117.171318670000	2.65993396808504e-09	0.764146375305842	0.832190422018092	0.701665949815944
'ANKRD13B'	High Expression	103.527632570000	77.6210671660000	2.66617956230655e-09	1.29533408848822	1.41604764116055	1.18491098182576
'SAMD1'	High Expression	105.204326530000	78.9032448960000	2.74595448981493e-09	1.28490655250150	1.39823013593306	1.18076760486897
'FIZ1'	Low Expression	84.4922247430000	115.132984840000	2.80870546275407e-09	0.771175119324664	0.838423154869900	0.709320897462204
'OR2A4'	Low Expression	87.4510964260000	108.952230660000	2.91778538872391e-09	0.762112116606168	0.830639023936607	0.699238612129376
'C9orf116'	Low Expression	88.1414998190000	113.785054410000	2.91812244218167e-09	0.743969005412533	0.815139673477467	0.679012320248468
'TBC1D13'	Low Expression	81.2045895390000	114.146694280000	2.92957718154328e-09	0.774905662823247	0.841905767786524	0.713237525209346
'TANC2'	High Expression	103.264621760000	80.6785679060000	2.96299425968765e-09	1.29170613687121	1.41069554169448	1.18275325519678
'KIF12'	Low Expression	88.5688923960000	112.075484100000	3.06589950276842e-09	0.735587314099487	0.808148665672900	0.669541038236526
'LEKR1'	Low Expression	86.5963112730000	112.075484100000	3.15864031146537e-09	0.765290523025938	0.833431486482346	0.702720732456657
'TAF1D'	High Expression	102.311207550000	83.2429233650000	3.36126271630292e-09	1.28563753581948	1.40078684974110	1.17995387650410
'CAPSL'	Low Expression	90.8373606860000	121.083604560000	3.53655620233902e-09	0.654170851836041	0.737981063726803	0.579878704787894
'SNAPC2'	Low Expression	82.8484071410000	121.083604560000	3.58023975599098e-09	0.772577057915491	0.840042632089113	0.710529784581264
'SPATA24'	Low Expression	83.3086760690000	117.138442320000	3.59341589729621e-09	0.767519060459909	0.835518865485239	0.705053509267133
'RNF175'	High Expression	97.4783837990000	78.9689976000000	3.71395769949541e-09	1.34125826337266	1.49275045713931	1.20514029686715
'PWWP2B'	Low Expression	84.2949666310000	129.565703390000	3.76110014267760e-09	0.768023287426061	0.836073119386026	0.705512181113897
'LRRC49'	Low Expression	86.1360423450000	114.080941580000	3.93609492975906e-09	0.762948007983221	0.831757557288242	0.699830927636339
'POGK'	High Expression	117.138442320000	76.2073840290000	4.05743793158869e-09	1.28036030112296	1.39267953942439	1.17709957982812
'NXPH2'	High Expression	97.4783837990000	67.1663872180000	4.07481493391675e-09	1.39278319388676	1.57798777910154	1.22931562009807
'MIER3'	Low Expression	85.7744024720000	103.264621760000	4.32484023884403e-09	0.774973527404876	0.842320333901041	0.713011361600247
'ZNF680'	Low Expression	88.2401288750000	105.204326530000	4.38326146252487e-09	0.767733887007305	0.835976858400571	0.705061767364041
'DTWD1'	Low Expression	87.0565802020000	113.785054410000	4.83533190480283e-09	0.773541362999673	0.841142944183502	0.711372834319174
'ZSCAN10'	Low Expression	92.1524147680000	NaN	4.86402885447345e-09	0.300895639544229	0.382829266281909	0.236497556145720
'DEPDC7'	High Expression	102.113949440000	81.3689712990000	4.97462049193463e-09	1.30269264139072	1.43119850297274	1.18572519074655
'RABGGTA'	Low Expression	83.2429233650000	121.083604560000	4.99134588773847e-09	0.773533427973918	0.841191754850013	0.711316962800913
'DNAH3'	High Expression	102.738600120000	65.4568169120000	4.99985613998060e-09	1.32924343108798	1.47457157359560	1.19823827525860
'TSPYL6'	High Expression	95.7030607880000	42.0817306110000	5.75102003641712e-09	1.65532841084601	2.05323742261343	1.33453253753102
'TMPRSS11B'	High Expression	97.4783837990000	56.3171910440000	6.28527306952698e-09	1.63526570164220	2.01557507154726	1.32671511605598
'TCEAL6'	Low Expression	88.2401288750000	115.132984840000	6.32472465400573e-09	0.700203760019485	0.779375143355119	0.629074855319101
'NRN1L'	Low Expression	86.0374132890000	139.034092780000	6.36891164970607e-09	0.739567727282917	0.812720899396900	0.672999086948921
'METTL9'	Low Expression	88.1086234670000	105.204326530000	6.43296793828523e-09	0.768125845768121	0.836857746778859	0.705038959378724
'THSD7B'	Low Expression	88.5688923960000	133.741000100000	6.53306290679180e-09	0.718793972671798	0.795301302412576	0.649646584988587
'LRRC37A3'	Low Expression	86.1360423450000	110.497419210000	6.59339490114901e-09	0.769799155503689	0.838302718956529	0.706893496124903
'PPP4R1L'	High Expression	102.771476480000	80.6785679060000	6.79932323695236e-09	1.27653829649911	1.38891447569433	1.17325440186965
'ATXN7L3B'	Low Expression	85.7744024720000	107.242660350000	6.89715536750185e-09	0.778341662390035	0.845868154382889	0.716205877089747
'FBXL8'	Low Expression	88.2401288750000	110.497419210000	7.02135525946514e-09	0.758902190407079	0.829278883727930	0.694498010145420
'QSER1'	High Expression	113.522043590000	80.6785679060000	7.22286824764472e-09	1.27547871733461	1.38725267948845	1.17271062613729
'MEIS3P1'	Low Expression	83.5716868860000	110.102902980000	7.37755691161476e-09	0.776626675810653	0.844410003590606	0.714284519387491
'LIPT1'	Low Expression	86.7606930340000	107.374165760000	7.79210519435547e-09	0.778143786385539	0.845830041713360	0.715874020109139
'TTC38'	Low Expression	89.1277903800000	106.881020480000	7.89537903015561e-09	0.748043106212895	0.820402490401259	0.682065809525946
'CST9L'	Low Expression	93.0071999210000	122.826051220000	8.24774587011173e-09	0.483910909204723	0.579781949487888	0.403892822558859
'SLC16A5'	High Expression	107.111154950000	76.2402603810000	8.37264593239441e-09	1.28143280083070	1.39883755505661	1.17388185433608
'VHLL'	High Expression	103.198869050000	75.0238353550000	8.38873447300642e-09	1.30046055404877	1.43026354177317	1.18243778383680
'ZNF347'	Low Expression	84.6566065030000	106.946773190000	8.86974213771049e-09	0.780715594681961	0.848283450663623	0.718529684037541
'C19orf44'	Low Expression	83.8675740540000	113.522043590000	8.93141809626178e-09	0.778598439639127	0.846373976918980	0.716250199959200
'TSPYL4'	Low Expression	86.1360423450000	113.982312520000	9.03941926153189e-09	0.759878671974493	0.830394020781799	0.695351341256160
'CCDC18'	High Expression	103.100240000000	79.5936482890000	9.15347584706780e-09	1.27969996257658	1.39658007607005	1.17260157314198
'FAM181B'	High Expression	97.4783837990000	67.4622743860000	9.19862477870022e-09	1.44690151550180	1.67606473894799	1.24907108115373
'OR2W5'	Low Expression	92.1524147680000	212.249728770000	9.48634648384238e-09	0.468581542348603	0.564756572622365	0.388784606454884
'RABEPK'	High Expression	107.144031300000	79.5936482890000	9.66328529293976e-09	1.27726658848130	1.39247479892705	1.17159027891040
'OR2T5'	Low Expression	90.8373606860000	145.050465200000	9.69696775164393e-09	0.623338887663625	0.712840964173468	0.545074411266821
'SLC12A9'	High Expression	102.771476480000	81.3689712990000	9.71794563844151e-09	1.27516863956530	1.38875153272833	1.17087543812556
'KCTD14'	Low Expression	88.5688923960000	113.785054410000	9.78264299396549e-09	0.769239339098224	0.838437281001185	0.705752444726317
'TMEM95'	High Expression	97.7413946150000	67.3636453300000	9.95499560468339e-09	1.40697623740992	1.60777242757391	1.23125766973334
'OR10G2'	Low Expression	88.8647795640000	129.697208800000	9.97904854778299e-09	0.683398131285986	0.765865386387560	0.609810828568820
'KHNYN'	High Expression	105.204326530000	83.8675740540000	1.03697698705723e-08	1.27168274772764	1.38210879016554	1.17007939054814
'SLFNL1'	High Expression	102.738600120000	71.4731893350000	1.04839142618851e-08	1.30270988849647	1.43525774332205	1.18240299450222
'OR51A7'	Low Expression	92.1524147680000	140.283394150000	1.06774916942128e-08	0.440711649482210	0.536615091059023	0.361947998156406
'CEACAM20'	Low Expression	91.9880330080000	NaN	1.07251705668603e-08	0.457867674539556	0.554324277440774	0.378195247655664
'KRT27'	Low Expression	90.8373606860000	162.080415560000	1.07335506862305e-08	0.545764479979047	0.641074872765891	0.464624149628108
'TADA1'	High Expression	113.982312520000	76.2073840290000	1.07618581501817e-08	1.27323727327399	1.38587242626288	1.16975640999346
'ZNF785'	Low Expression	86.1360423450000	107.242660350000	1.11479139893999e-08	0.779015749425177	0.847014034055863	0.716476366922211
'FABP12'	High Expression	97.4783837990000	71.2101785190000	1.16603132636934e-08	1.44700662589883	1.67792498978743	1.24786756746521
'SPRR4'	High Expression	96.2290824210000	68.8430811720000	1.17542444188910e-08	1.57153759105135	1.90258898081011	1.29808930094606
'GAGE2D'	High Expression	95.7030607880000	53.9172173460000	1.25586881594596e-08	1.58494667160552	1.93023715172391	1.30142348031684
'OR56A5'	High Expression	101.818062270000	68.6786994120000	1.26973660250426e-08	1.38295403627331	1.56872602247807	1.21918157730526
'ZNF541'	Low Expression	91.9880330080000	107.242660350000	1.29006277924254e-08	0.726894178651404	0.803478498747885	0.657609566131144
'FAM122C'	High Expression	102.311207550000	78.1799651510000	1.29987757207986e-08	1.27884884572250	1.39688434577678	1.17078724172853
'HIST1H2AC'	Low Expression	86.3004241050000	112.568629380000	1.30130275727332e-08	0.767885434206703	0.837682934907826	0.703903607791292
'OR51L1'	Low Expression	93.8291087220000	NaN	1.32051940854550e-08	0.255859554349311	0.332435774599252	0.196922583409515
'C1QTNF7'	Low Expression	89.3250484930000	107.242660350000	1.36136857192994e-08	0.743793571385949	0.817780838971205	0.676500170303630
'CCDC60'	Low Expression	90.8702370380000	110.102902980000	1.39237856780235e-08	0.675333742633923	0.759760624408811	0.600288629454607
'CIR1'	Low Expression	86.7606930340000	107.242660350000	1.41541317156977e-08	0.783530045931030	0.851328578634903	0.721130886808823
'CAPN14'	High Expression	96.8208567580000	60.5253641060000	1.43756977373711e-08	1.46883186709641	1.71801891449448	1.25578771898023
'C6orf118'	High Expression	97.4783837990000	64.2075155340000	1.44263702522341e-08	1.38551141851460	1.57402036607290	1.21957881372509
'MIR17HG'	High Expression	102.738600120000	77.6210671660000	1.52341149437116e-08	1.29580167769688	1.42573200781920	1.17771220587971
'RFPL1'	Low Expression	87.0565802020000	134.267021730000	1.65510598388836e-08	0.711625354366785	0.791125080241471	0.640114512389221
'ZNF48'	Low Expression	89.1606667320000	108.952230660000	1.65877479532642e-08	0.780248345307029	0.848571419425023	0.717426331382761
'ZNF559'	Low Expression	83.3086760690000	114.080941580000	1.65925515762051e-08	0.781737018735796	0.849906927282435	0.719034928231440
'ZBTB44'	Low Expression	88.5688923960000	102.311207550000	1.68628935074817e-08	0.779911049072502	0.848353820040592	0.716990046012013
'GPR82'	High Expression	102.113949440000	83.2429233650000	1.69447954374531e-08	1.28649272239176	1.41085834045637	1.17308979740064
'GOLGA6L6'	High Expression	97.4783837990000	71.0129204060000	1.70306453474780e-08	1.40914818145812	1.61543261487585	1.22920546423369
'DDX19A'	High Expression	101.818062270000	86.7606930340000	1.76706970990477e-08	1.26671221504532	1.37627021642538	1.16587557922498
'OR51G2'	Low Expression	93.0400762730000	115.132984840000	1.86534727732115e-08	0.353373912923826	0.444995357698224	0.280616685488614
'BEND5'	Low Expression	85.0839990790000	117.171318670000	1.92898518174632e-08	0.768998298554482	0.839272974865579	0.704607917673511
'ASPHD2'	High Expression	95.6701844360000	88.8647795640000	2.08684124745600e-08	1.27275143832841	1.38922317091149	1.16604463392602
'C4orf46'	High Expression	107.111154950000	78.9032448960000	2.14625416214133e-08	1.26822476302776	1.38129607080074	1.16440934246952
'FAM160A1'	Low Expression	85.0839990790000	107.242660350000	2.18615281382107e-08	0.774254450242178	0.843883659227076	0.710370377676088
'THUMPD3'	Low Expression	84.2949666310000	107.374165760000	2.31615491544028e-08	0.788309261656310	0.856296641629545	0.725719875334935
'TBC1D8B'	Low Expression	88.8647795640000	97.7413946150000	2.34065947186698e-08	0.784310550360968	0.852640557660011	0.721456461202978
'C12orf74'	High Expression	103.198869050000	70.1581352530000	2.43109283029105e-08	1.29850880919880	1.43304402602008	1.17660385651212
'LYPD5'	High Expression	103.198869050000	71.4731893350000	2.53344830499177e-08	1.33157470632506	1.48729087230879	1.19216168910674
'OR2L3'	Low Expression	90.1469572940000	113.522043590000	2.53921322705276e-08	0.669179197424233	0.755847699050528	0.592448450696952
'GPATCH4'	High Expression	102.738600120000	82.8484071410000	2.56941738557283e-08	1.26409883971455	1.37537006165122	1.16182976576445
'FAM169A'	Low Expression	85.4456389520000	127.330111450000	2.62999905479915e-08	0.763110705752120	0.834948554092691	0.697453689067472
'GPR157'	High Expression	104.185159610000	78.9689976000000	2.67470805191374e-08	1.27756485325919	1.39870626440918	1.16691545309737
'ABHD15'	High Expression	105.993358980000	80.4813097940000	2.72068445396808e-08	1.26461886861552	1.37628955164205	1.16200902706144
'ZNF614'	Low Expression	88.1414998190000	107.242660350000	2.72317556088966e-08	0.778246732164795	0.847600241278295	0.714567960966779
'KCTD2'	Low Expression	86.1360423450000	112.568629380000	2.80707986587163e-08	0.780578523450421	0.849610301220324	0.717155654065019
'SLC22A18AS'	High Expression	103.198869050000	71.4731893350000	2.82633257529934e-08	1.28701765090931	1.41445158796308	1.17106477722400
'MFSD6L'	Low Expression	88.1414998190000	129.697208800000	2.88475115742411e-08	0.757847952239384	0.830774090798462	0.691323339370673
'BTBD8'	Low Expression	86.5963112730000	107.242660350000	3.03224887965317e-08	0.773125177806017	0.843502809497809	0.708619501710312
'MRPL20'	Low Expression	87.4510964260000	117.171318670000	3.41221643303086e-08	0.780552907831756	0.849866895503945	0.716892074685808
'ATP13A5'	High Expression	102.113949440000	63.5499884930000	3.47136907350864e-08	1.37919214996479	1.56935917581972	1.21206860470991
'CC2D2B'	Low Expression	88.2401288750000	133.543741990000	3.50994075055176e-08	0.725333184414549	0.804294118612779	0.654124177011719
'OR1J1'	High Expression	103.264621760000	77.6210671660000	3.52104431825188e-08	1.27913275292778	1.40256464267928	1.16656341520705
'CLEC18B'	High Expression	97.4783837990000	68.6786994120000	3.56053247285236e-08	1.40800539971064	1.61917889038229	1.22437317914035
'RBMXL3'	Low Expression	93.0400762730000	NaN	3.63590589929298e-08	0.178366046641474	0.240284026490574	0.132403502052004
'ANP32C'	High Expression	103.527632570000	81.7306111710000	3.64788946542971e-08	1.26476747336377	1.37852457735170	1.16039770923203
'MAP1LC3B2'	High Expression	97.4783837990000	85.7744024720000	3.67188660704577e-08	1.26120486686583	1.37189297163285	1.15944738335736
'FAM153A'	Low Expression	88.5688923960000	126.179439130000	3.79411048962333e-08	0.733144623016167	0.811108600825407	0.662674563813700
'KLC4'	Low Expression	89.1277903800000	110.102902980000	3.82829151506488e-08	0.771799379569896	0.842903035244954	0.706693720863596
'OR1F1'	High Expression	103.100240000000	72.0649636720000	3.99932478782224e-08	1.30820381175932	1.45127069697388	1.17924052119990
'DUSP27'	High Expression	98.2345398950000	59.9993424730000	4.00448336372072e-08	1.49052429597613	1.76680829544207	1.25744410563753
'KLHDC4'	Low Expression	84.4922247430000	117.138442320000	4.07381267740462e-08	0.783358642373886	0.852537864646431	0.719792971114960
'SEC61A2'	High Expression	102.771476480000	79.1991320640000	4.15438766681579e-08	1.27600601704753	1.39823019731494	1.16446587884323
'C2orf83'	High Expression	97.9386527270000	71.0129204060000	4.15637474345527e-08	1.35415165385841	1.52810629514248	1.19999944210457
'ZNF717'	Low Expression	90.1140809420000	102.113949440000	4.23150140741899e-08	0.786205502343185	0.855012640762145	0.722935618078953
'ZNF778'	Low Expression	84.5908537990000	112.075484100000	4.27246109860743e-08	0.785371693217501	0.854368239525364	0.721947127681134
'C17orf98'	Low Expression	84.6566065030000	114.146694280000	4.30856929636388e-08	0.763286900402760	0.836038977061127	0.696865706398586
'FSCN3'	High Expression	103.527632570000	80.7443206100000	4.32734615181260e-08	1.26639534138446	1.38229742359112	1.16021135054554
'THUMPD2'	High Expression	107.242660350000	81.7963638750000	4.59020699462524e-08	1.25892077021171	1.36936960470061	1.15738037431972
'TSPAN11'	High Expression	100.568760890000	73.4786468090000	4.60112356698282e-08	1.31459342052703	1.46270187994964	1.18148194446325
'R3HCC1'	Low Expression	82.8484071410000	133.543741990000	4.63580839106504e-08	0.787772229679394	0.856532816044164	0.724531593220411
'ZFP30'	Low Expression	88.8647795640000	102.311207550000	4.65017893697915e-08	0.787529678751421	0.856289298386380	0.724291423568002
'LYG1'	Low Expression	91.9880330080000	NaN	4.75571492653893e-08	0.601719308681071	0.697855721406933	0.518826621797513
'FAM170A'	Low Expression	87.4510964260000	129.697208800000	4.84336652617252e-08	0.746048044121321	0.822131308808836	0.677005823976798
'FAM162B'	Low Expression	88.2401288750000	229.213926420000	4.85743328605165e-08	0.665340432726009	0.754340892971543	0.586840638688180
'SRRD'	High Expression	102.311207550000	84.6566065030000	5.19319128135194e-08	1.25799517920797	1.36962606313427	1.15546273067333
'C7orf33'	High Expression	96.2290824210000	78.9032448960000	5.20209340910999e-08	1.34450945833489	1.51338211043220	1.19448067417403
'GLOD5'	Low Expression	90.8373606860000	106.881020480000	5.31740810158851e-08	0.767351831600870	0.839926572149693	0.701047987985631
'C1orf162'	High Expression	102.738600120000	82.8484071410000	5.39406473345454e-08	1.26775173531937	1.38588275109607	1.15969006839444
'THNSL1'	Low Expression	91.9880330080000	97.4783837990000	5.64959635329216e-08	0.790014449589217	0.858742324514272	0.726787084720407
'C1orf21'	Low Expression	90.8702370380000	98.2345398950000	5.86046944252902e-08	0.784192089859801	0.853905369235055	0.720170238945297
'TMEM128'	Low Expression	86.0374132890000	105.204326530000	6.13383969242362e-08	0.792946206333026	0.861497216081977	0.729849933813491
'CCDC150'	High Expression	103.100240000000	81.7306111710000	6.20025035126950e-08	1.26755056058504	1.38633776160405	1.15894154234135
'ZNF527'	Low Expression	86.0374132890000	103.198869050000	6.29988634226470e-08	0.792434278415157	0.861029215652360	0.729304040086005
'FCGR2C'	High Expression	102.738600120000	78.6731104320000	6.72458732892783e-08	1.27362516744959	1.39709700863298	1.16106545009942
'ZNF100'	Low Expression	88.1086234670000	110.102902980000	6.82108227496516e-08	0.786028202683012	0.855614871962841	0.722100977506057
'ZSCAN22'	High Expression	107.111154950000	80.7443206100000	7.10994920357156e-08	1.25460048427617	1.36478814595505	1.15330894381746
'SNHG12'	High Expression	103.527632570000	77.6210671660000	7.16459760514167e-08	1.25842712717916	1.37162177657515	1.15457399515385
'TM9SF1'	Low Expression	84.6566065030000	107.242660350000	7.27218268513819e-08	0.794518602197280	0.863120324488267	0.731369417829183
'ZDHHC22'	High Expression	97.7413946150000	63.5499884930000	7.46191122233857e-08	1.47029059912378	1.73636784948779	1.24498645060115
'ARID3C'	High Expression	101.818062270000	65.8513331360000	7.55299051037498e-08	1.34583273370177	1.51810182852866	1.19311215694842
'TRIM60'	Low Expression	93.0071999210000	229.213926420000	7.61549510712438e-08	0.320457757954152	0.413085745333707	0.248600141237124
'SEL1L2'	Low Expression	90.1469572940000	146.135384820000	7.73730622171719e-08	0.710280692109847	0.793784685697804	0.635561091910643
'C11orf68'	Low Expression	81.1717131870000	127.198606040000	7.89381505018838e-08	0.791688928960139	0.860640826337277	0.728261245641195
'ZMYM5'	Low Expression	85.4456389520000	110.497419210000	7.91315866629436e-08	0.793435467636331	0.862219390294685	0.730138811988585
'GNRHR2'	Low Expression	86.5963112730000	110.102902980000	7.93711965121567e-08	0.783195480972934	0.853488985803255	0.718691361715855
'FAM19A5'	High Expression	98.3989216560000	75.0238353550000	8.01997817630069e-08	1.29790875782726	1.43821922364916	1.17128676626258
'MRPS18A'	High Expression	102.311207550000	80.7443206100000	8.57029746955535e-08	1.25637591104501	1.36903066863759	1.15299128501265
'SPATA21'	High Expression	96.6893513500000	65.8184567840000	8.75990188709085e-08	1.50452004750299	1.80102899168484	1.25682628307990
'FER1L4'	High Expression	101.818062270000	71.4731893350000	8.89008785043483e-08	1.29253936579533	1.43008812665290	1.16822032222640
'RTBDN'	Low Expression	90.4757208140000	146.135384820000	9.45519478111762e-08	0.646210016587685	0.739602015526198	0.564610935032619
'C3orf36'	Low Expression	86.3004241050000	127.330111450000	9.53016609843532e-08	0.763660530044184	0.838028484790267	0.695892103588000
'ZNF784'	Low Expression	84.6566065030000	118.354867340000	9.75727763852812e-08	0.789776519363898	0.859356867612993	0.725829948006485
'C12orf71'	High Expression	97.4783837990000	79.4621428810000	9.86203262985366e-08	1.28324426228839	1.41508907891505	1.16368351733632
'FAM173A'	Low Expression	86.7606930340000	113.522043590000	9.90164142506803e-08	0.780365468698049	0.851564830830763	0.715119087459532
'EFCAB7'	Low Expression	86.0374132890000	105.204326530000	1.00167735300372e-07	0.795121334808627	0.864008769825296	0.731726296245451
'ZNF8'	High Expression	103.264621760000	82.8484071410000	1.01121440366355e-07	1.25444353648478	1.36681357096027	1.15131179530423
'DCAF12L1'	Low Expression	90.8373606860000	152.349015350000	1.04053337857245e-07	0.714072140420015	0.797697185275865	0.639213765744559
'FBXO27'	High Expression	102.738600120000	81.6319821150000	1.09634440570211e-07	1.27004659758766	1.39374439526618	1.15732724416512
'RFTN2'	High Expression	96.8208567580000	73.4786468090000	1.11395895797919e-07	1.33938004490164	1.51091322855858	1.18732093330875
'CFC1B'	Low Expression	90.1140809420000	NaN	1.17935248907635e-07	0.577988422020492	0.678972384462602	0.492023863760159
'NAP1L6'	Low Expression	88.5688923960000	154.354472830000	1.18268498561526e-07	0.731596896938295	0.812440603697495	0.658797722779784
'SLC10A6'	High Expression	97.9386527270000	76.2402603810000	1.22704242279589e-07	1.34327709005037	1.51717720929426	1.18930954775779
'ZNF428'	Low Expression	84.4922247430000	117.171318670000	1.23836539495929e-07	0.787495810824241	0.857841950776151	0.722918308558627
'SLC35F1'	High Expression	96.8208567580000	68.0869250750000	1.24586895922729e-07	1.35614567070709	1.53981244776713	1.19438642208958
'FAM24B'	High Expression	100.700266300000	81.7963638750000	1.34399670123461e-07	1.26293039742174	1.38304744216405	1.15324546368139
'CYP4Z2P'	Low Expression	93.0071999210000	112.371371270000	1.34643543089235e-07	0.639404359463043	0.734782337684751	0.556406862185290
'UBFD1'	Low Expression	86.0374132890000	112.075484100000	1.45573213057528e-07	0.797934624991752	0.867057990894549	0.734321893630022
'C5orf58'	High Expression	97.4783837990000	79.5936482890000	1.48875783743951e-07	1.30696643131872	1.45797526540827	1.17159823840747
'GK3P'	High Expression	103.527632570000	79.1991320640000	1.49994380116818e-07	1.25884398832600	1.37669740764409	1.15107951692620
'SAP130'	High Expression	110.102902980000	84.4922247430000	1.50390489231620e-07	1.24637587526241	1.35458813803680	1.14680822813608
'IFI27L2'	High Expression	102.113949440000	84.5908537990000	1.52752430553078e-07	1.25540319192288	1.37100333541599	1.14955021156965
'R3HDM2'	Low Expression	87.0565802020000	107.374165760000	1.52797879399116e-07	0.796994090121907	0.866226632624651	0.733294908936941
'DHRS1'	Low Expression	88.1086234670000	114.672715920000	1.54505034410120e-07	0.782410912519179	0.854153303031936	0.716694337955638
'ZNF835'	Low Expression	89.1606667320000	105.993358980000	1.55934277579647e-07	0.781565157476870	0.853441784235548	0.715741959984998
'PCDHGA11'	Low Expression	89.1606667320000	138.803958310000	1.57088487973700e-07	0.701027261701233	0.788019145682358	0.623638682309913
'FBRSL1'	Low Expression	84.6566065030000	112.568629380000	1.57621919315027e-07	0.793198083507178	0.863038628166420	0.729009315627223
'TMEM71'	High Expression	97.7413946150000	77.6210671660000	1.60101365336273e-07	1.28529083243312	1.42136039698897	1.16224746899955
'OR11L1'	Low Expression	92.1524147680000	169.839234640000	1.60442677938691e-07	0.507651862679304	0.613216396299796	0.420260148353526
'ZSCAN23'	Low Expression	85.7744024720000	113.522043590000	1.62487622673347e-07	0.782870428208205	0.854606975403796	0.717155517099908
'TCEAL5'	High Expression	97.7413946150000	68.6786994120000	1.62745072805332e-07	1.35277997050226	1.53555851662423	1.19175767564703
'ZNF718'	Low Expression	88.1086234670000	107.144031300000	1.64131071718468e-07	0.795263859942767	0.864814785740310	0.731306422322180
'C9orf78'	Low Expression	86.1360423450000	108.952230660000	1.64497256758877e-07	0.797931752354331	0.867113154545437	0.734269890933699
'ZNF565'	High Expression	110.497419210000	75.7471151000000	1.67231058837325e-07	1.24810534066957	1.35865619198149	1.14654976777901
'ZNF284'	High Expression	105.039944770000	78.9032448960000	1.67241209371374e-07	1.24750358771521	1.35771712871028	1.14623670015906
'DIRC1'	High Expression	102.771476480000	71.7362001510000	1.67823448990777e-07	1.28434812428435	1.42000684230484	1.16164940562915
'TMEM138'	High Expression	102.771476480000	84.5908537990000	1.68843129857513e-07	1.24692819698311	1.35649266888361	1.14621329263148
'OR4M1'	High Expression	96.8208567580000	55.0021369630000	1.70571156880290e-07	1.53592107404262	1.86868681681892	1.26241247300286
'HSP90AB4P'	High Expression	102.311207550000	76.2402603810000	1.71403052695896e-07	1.26673352177794	1.39076639337013	1.15376228735842
'C3orf14'	Low Expression	88.2401288750000	107.374165760000	1.71840988453716e-07	0.787210481270838	0.858294346837661	0.722013775467491
'INTS8'	High Expression	105.993358980000	81.2045895390000	1.72104806474569e-07	1.24962867307417	1.36176780153732	1.14672400008742
'ZNF790'	Low Expression	86.1360423450000	105.204326530000	1.74571491434767e-07	0.800648670736526	0.869692250200970	0.737086358771203
'GXYLT1'	Low Expression	86.3004241050000	107.144031300000	1.75136345493383e-07	0.797179685648494	0.866557229372591	0.733356585889597
'LRCH3'	High Expression	110.102902980000	82.8484071410000	1.82123489833675e-07	1.24505906950170	1.35344171376196	1.14535562986281
'TRIM61'	Low Expression	86.3004241050000	162.080415560000	1.84767876454966e-07	0.754925174435897	0.832481874780584	0.684593906801010
'SLC22A25'	High Expression	96.2290824210000	55.6925403560000	1.84973243907205e-07	1.61917906823370	2.03441872534192	1.28869284496264
'LCE2D'	High Expression	95.7030607880000	65.8184567840000	1.96651278826801e-07	1.65025909605577	2.09860838113683	1.29769570568451
'FAM153B'	Low Expression	90.1140809420000	126.179439130000	2.02255231306586e-07	0.740787566647338	0.821448432808470	0.668047070250160
'PCDHGA8'	Low Expression	88.5688923960000	216.753789000000	2.02849224319672e-07	0.756083203669356	0.833601510897732	0.685773482170487
'NECAP2'	High Expression	102.738600120000	84.4922247430000	2.05680905270648e-07	1.24428321075751	1.35280134013007	1.14447011741145
'ZNF510'	Low Expression	84.5908537990000	107.144031300000	2.10999820699775e-07	0.797578794733060	0.867156754472886	0.733583553984450
'FBXO24'	Low Expression	83.8675740540000	129.565703390000	2.11434536933478e-07	0.786255418911022	0.857848052524431	0.720637625681782
'TMEM144'	Low Expression	88.2401288750000	105.204326530000	2.13696190310578e-07	0.777913137413440	0.851184245855357	0.710949306577339
'C17orf50'	Low Expression	89.3250484930000	114.672715920000	2.14177855394183e-07	0.767937072759446	0.843248614475280	0.699351694856101
'CPNE2'	High Expression	106.881020480000	77.6210671660000	2.16060394058620e-07	1.24841944268306	1.36136459530042	1.14484474640326
'ZNF823'	Low Expression	88.8647795640000	102.311207550000	2.30858368216694e-07	0.795291195804545	0.865395146554012	0.730866227575668
'RSRC2'	Low Expression	86.7606930340000	105.993358980000	2.37852801057347e-07	0.801796644964946	0.871059925786276	0.738040909523807
'C2orf66'	High Expression	100.700266300000	75.0238353550000	2.46653654208817e-07	1.27504911040749	1.40730901319923	1.15521908742354
'PHYHIP'	Low Expression	88.5688923960000	145.050465200000	2.63055433631227e-07	0.704530920573402	0.792429423618158	0.626382366996994
'PLBD1'	High Expression	104.185159610000	77.6210671660000	2.65762629981123e-07	1.25477110125002	1.37329684119970	1.14647501494051
'CCDC83'	Low Expression	93.0071999210000	107.242660350000	2.68131109108444e-07	0.689877665240392	0.780300653871409	0.609933095193800
'DCST2'	Low Expression	89.1606667320000	112.371371270000	2.71630956959582e-07	0.775038914878980	0.849449337962028	0.707146727570513
'C11orf95'	Low Expression	85.7744024720000	121.083604560000	2.79334491528174e-07	0.794320690585165	0.864976798465377	0.729436165930813
'MAGEB6'	High Expression	98.2345398950000	69.0732156360000	2.86022259539952e-07	1.34614873114182	1.52866371104103	1.18542514829547
'SATL1'	Low Expression	88.1086234670000	105.039944770000	3.11207773055517e-07	0.801463634314499	0.871110528406871	0.737385137915110
'VSIG10'	Low Expression	90.1140809420000	106.881020480000	3.12532311487949e-07	0.792550406149736	0.863762923853727	0.727208970125328
'MUM1L1'	Low Expression	89.3250484930000	107.242660350000	3.13422126881300e-07	0.771885561106697	0.847248644066311	0.703226052490876
'ZNF555'	Low Expression	85.7744024720000	107.374165760000	3.13973647503527e-07	0.802970695776555	0.872533011978873	0.738954205083414
'C17orf64'	High Expression	97.4783837990000	67.1663872180000	3.19419472338872e-07	1.29676002478669	1.44485005840762	1.16384849216677
'THAP10'	Low Expression	88.1414998190000	110.102902980000	3.25642562618857e-07	0.798414859588667	0.868576928433313	0.733920355404575
'DHRS4L1'	Low Expression	86.7606930340000	110.102902980000	3.29902026065734e-07	0.785697346384354	0.858380009633560	0.719169031416455
'OR52B2'	High Expression	97.4783837990000	64.9965479830000	3.50517692455575e-07	1.40302754115477	1.63041410153338	1.20735356704009
'C17orf51'	High Expression	97.4783837990000	83.5716868860000	3.58906250180409e-07	1.25055725289518	1.36821846464908	1.14301442582114
'MAGEF1'	Low Expression	88.1414998190000	103.527632570000	3.73585045337038e-07	0.801018416521064	0.870988031558626	0.736669713426165
'MAMDC4'	Low Expression	88.2401288750000	113.982312520000	3.76104389096969e-07	0.776300563759290	0.851331298813444	0.707882543650086
'RRP15'	High Expression	102.738600120000	83.8675740540000	3.76954617606859e-07	1.23732110324331	1.34571468038334	1.13765832746592
'DCTN6'	Low Expression	86.0374132890000	129.565703390000	3.77668974172907e-07	0.801955523867330	0.871850367741457	0.737664037382206
'FAM76A'	Low Expression	88.1086234670000	102.771476480000	3.85009208160895e-07	0.804985070321079	0.874509854651498	0.740987605792124
'WDR87'	Low Expression	92.7441891050000	112.371371270000	3.91700409721879e-07	0.683669258270531	0.776339317526896	0.602061037167533
'FASTKD5'	High Expression	106.946773190000	80.4813097940000	3.95070081241874e-07	1.23798345694399	1.34628137511948	1.13839726820181
'LCE2C'	High Expression	95.5715553800000	68.0869250750000	3.98631017959972e-07	1.64699255299540	2.10559768120164	1.28827291834509
'RPRD2'	Low Expression	90.1140809420000	97.9386527270000	3.99852739318460e-07	0.804253327578247	0.873918701510028	0.740141404232508
'PPP1R2P1'	High Expression	105.993358980000	85.4456389520000	4.00121315923721e-07	1.24712663008986	1.36267275742626	1.14137809169745
'OR5M11'	High Expression	102.738600120000	67.2978926260000	4.01171481291107e-07	1.31337875172377	1.47473900993572	1.16967391101608
'ZNF672'	Low Expression	88.1086234670000	111.089193540000	4.09732982720702e-07	0.801581847013434	0.871651165531141	0.737145182465213
'RRN3P2'	High Expression	102.738600120000	81.7963638750000	4.29225207491389e-07	1.26569799082044	1.39453551658696	1.14876343048450
'ZC3H18'	High Expression	102.738600120000	86.1360423450000	4.31234655784914e-07	1.23650343203805	1.34380460193914	1.13777013059458
'SIRPD'	High Expression	101.818062270000	78.1799651510000	4.43602465231181e-07	1.27839870201139	1.41605221429592	1.15412639788641
'C19orf73'	Low Expression	85.4456389520000	110.102902980000	4.44624540917894e-07	0.795900027288368	0.867161320334383	0.730494820955989
'C5orf46'	High Expression	100.568760890000	72.5581089520000	4.47150372557936e-07	1.31273461319203	1.47433691636815	1.16884556409094
'SLC25A30'	Low Expression	86.0374132890000	107.374165760000	4.59276985755819e-07	0.787600800570340	0.860616464258835	0.720779867479362
'WASH2P'	Low Expression	84.4922247430000	117.171318670000	4.71689305102779e-07	0.798009713666940	0.868926618959201	0.732880647470063
'TMEM222'	Low Expression	86.0374132890000	114.080941580000	4.73762007651322e-07	0.802688997480879	0.872816999708459	0.738195551750335
'MRPS26'	Low Expression	85.7744024720000	117.927474770000	4.74273957248616e-07	0.798058451130411	0.868980232712909	0.732924947478163
'ZBTB39'	High Expression	110.497419210000	78.2128415030000	4.81844106745989e-07	1.23952458544314	1.35062834881668	1.13756030610795
'C19orf48'	Low Expression	88.1414998190000	118.354867340000	4.92940912739782e-07	0.784496965244548	0.858301369226828	0.717038921925874
'SLC22A24'	Low Expression	93.0071999210000	NaN	4.93796044524454e-07	0.640644316115585	0.740525079042842	0.554235300581172
'ZNF320'	Low Expression	85.4456389520000	112.075484100000	5.15752131170519e-07	0.801333115485226	0.871834649299444	0.736532738735769
'ZNF623'	High Expression	105.204326530000	78.6731104320000	5.16361964822908e-07	1.23644277943758	1.34568029167678	1.13607277767171
'DMRTB1'	Low Expression	93.0071999210000	229.213926420000	5.39810181933614e-07	0.573735224628426	0.681097980259574	0.483296262094302
'MUC2'	High Expression	97.4783837990000	58.5527829830000	5.43445448247251e-07	1.50625921629722	1.82834399591753	1.24091354348322
'SPATA5L1'	High Expression	102.771476480000	84.2949666310000	5.54476612473222e-07	1.23582799237416	1.34485101878691	1.13564313474155
'ZNF501'	Low Expression	88.8647795640000	103.264621760000	5.58197777606678e-07	0.802626160114751	0.873058643678556	0.737875694336218
'KIAA1324L'	Low Expression	86.0374132890000	110.102902980000	5.67131239484161e-07	0.802407637010958	0.872914412147776	0.737595813487967
'HUS1B'	High Expression	100.700266300000	83.2429233650000	5.78995802451034e-07	1.26167991124202	1.38969138013311	1.14546022317503
'TMCC3'	Low Expression	86.1360423450000	110.102902980000	5.80417552792171e-07	0.795961896635284	0.867888333965919	0.729996378681727
'VWC2'	High Expression	97.4783837990000	75.0238353550000	5.81533638145835e-07	1.33947704994672	1.52249086129711	1.17846275005249
'THAP3'	Low Expression	86.1360423450000	113.522043590000	5.84842292204630e-07	0.796819725365681	0.868428510559408	0.731115649718648
'ZNF616'	Low Expression	86.5963112730000	103.100240000000	6.03341843186329e-07	0.806047514029409	0.876111005951164	0.741587071112775
'TMEM105'	High Expression	102.771476480000	77.1936745900000	6.14081281675469e-07	1.25880894560454	1.38570676207702	1.14353195416243
'KLHL8'	Low Expression	88.2401288750000	102.311207550000	6.17122917967358e-07	0.805792488030172	0.875897293017954	0.741298710410041
'PSG8'	Low Expression	91.9880330080000	NaN	6.18702164453834e-07	0.509906288221021	0.621079316612811	0.418633201609946
'DNHD1'	High Expression	100.568760890000	81.1717131870000	6.24759756770550e-07	1.24642703588272	1.36434029126482	1.13870444618998
'CPN2'	High Expression	96.2290824210000	55.3966531870000	6.38911211848759e-07	1.52573713356562	1.86832605154625	1.24596763975670
'SPATA2L'	Low Expression	84.2949666310000	117.138442320000	6.45665675521581e-07	0.799422922153149	0.870723981849902	0.733960499291779
'TMEM54'	High Expression	103.264621760000	78.1799651510000	6.88597914437627e-07	1.24363479720799	1.36046454868084	1.13683778847911
'SEC11C'	Low Expression	89.1277903800000	113.522043590000	6.93458319751917e-07	0.779437440280266	0.855202449437532	0.710384685766770
'ZBTB3'	Low Expression	89.3250484930000	105.993358980000	6.96034606985265e-07	0.806071955671078	0.876312045209821	0.741461904205393
'OR2C3'	Low Expression	92.1524147680000	117.927474770000	7.01081741857339e-07	0.680294854757089	0.775722462872997	0.596606533340443
'OPALIN'	High Expression	96.8208567580000	62.0047999470000	7.02114592252197e-07	1.53836887420093	1.89457593819847	1.24913377468553
'C9orf170'	High Expression	97.7413946150000	75.1553407630000	7.22075177496967e-07	1.25361646674878	1.37763902616302	1.14075909280879
'PRRG4'	High Expression	105.039944770000	79.5278955850000	7.23066029362266e-07	1.24170558309922	1.35728758744821	1.13596614995833
'TIMM13'	Low Expression	86.0374132890000	127.198606040000	7.29472440429725e-07	0.797514518511189	0.869440390981539	0.731538830992311
'C6orf47'	Low Expression	80.6785679060000	113.522043590000	7.55994249370760e-07	0.809584661442506	0.879502399632364	0.745225168591863
'SH2D4B'	High Expression	105.039944770000	77.0950455340000	7.77797802780789e-07	1.25573370743622	1.38145106331040	1.14145711409627
'KLRG2'	Low Expression	90.4757208140000	110.497419210000	7.92712299138551e-07	0.758272178343023	0.839028908590769	0.685288302419524
'LIX1L'	High Expression	100.568760890000	84.6566065030000	8.00199340530560e-07	1.23100594356600	1.33909040956591	1.13164549777192
'PCDHGB2'	High Expression	97.9386527270000	75.0238353550000	8.03674134959982e-07	1.29502203336565	1.44847795001630	1.15782367752552
'NEURL4'	Low Expression	83.5716868860000	117.138442320000	8.32931264794437e-07	0.805495259770412	0.876150742885669	0.740537651518341
'FAM53B'	Low Expression	88.1086234670000	111.089193540000	8.59167523910224e-07	0.792767802690311	0.866165926878382	0.725589369749786
'UTP14C'	Low Expression	87.0565802020000	100.700266300000	8.64554381509509e-07	0.807945001694714	0.878270077709387	0.743251013931810
'LRRC66'	High Expression	101.818062270000	69.8951244370000	8.97416871049261e-07	1.28452559248811	1.43152855524724	1.15261829162182
'FAM71D'	High Expression	102.771476480000	81.7963638750000	9.07563916292876e-07	1.23194585777384	1.34160081567544	1.13125348371381
'PCDHA13'	Low Expression	90.4757208140000	117.138442320000	9.12591012045182e-07	0.763830718212299	0.843789224182282	0.691449178733145
'TRANK1'	Low Expression	88.2401288750000	113.785054410000	9.14158561335728e-07	0.803962401002756	0.875091817671588	0.738614542124180
'IGFL3'	High Expression	95.7030607880000	72.0649636720000	9.21318136829547e-07	1.41692726507824	1.66592205001478	1.20514814874098
'MFSD3'	Low Expression	88.1414998190000	113.522043590000	9.98002255372039e-07	0.795882227241141	0.868909777605875	0.728992279708968
'KNDC1'	Low Expression	86.7606930340000	133.741000100000	1.02496007327794e-06	0.769556872505534	0.848590116844747	0.697884371105453
'C10orf67'	Low Expression	88.5688923960000	131.505408160000	1.02971253889981e-06	0.785256432338195	0.860703066839703	0.716423222229962
'PLEKHJ1'	Low Expression	86.5963112730000	133.741000100000	1.03350217845488e-06	0.795976427038639	0.869070900263688	0.729029670892170
'TIGD5'	High Expression	97.7413946150000	84.5908537990000	1.03384785794905e-06	1.23096220915996	1.34067387670362	1.13022860123569
'LRRIQ1'	Low Expression	90.8702370380000	102.311207550000	1.03806727165394e-06	0.780040776841995	0.856835748822184	0.710128649945644
'SLC38A10'	Low Expression	85.4456389520000	115.132984840000	1.04091341088954e-06	0.805218305108903	0.876406169533807	0.739812819012159
'ZNF791'	Low Expression	85.7744024720000	103.264621760000	1.09259187092323e-06	0.812666706922079	0.882797883046211	0.748106887457280
'C5orf22'	High Expression	114.080941580000	77.0950455340000	1.09659218003359e-06	1.23050384529697	1.34027491782068	1.12972323301600
'MFSD1'	High Expression	110.102902980000	83.2429233650000	1.10099255583912e-06	1.22807766075310	1.33551760557268	1.12928106267389
'OR51G1'	Low Expression	93.0071999210000	146.497024690000	1.13930059798167e-06	0.408664923046235	0.520848613682248	0.320644069968227
'FAM9C'	Low Expression	90.8702370380000	357.365946670000	1.13934950074622e-06	0.528308047850644	0.642349124566000	0.434513542168112
'GPBP1L1'	Low Expression	92.1524147680000	95.7030607880000	1.14721458538162e-06	0.813780995241325	0.883898161272811	0.749226027648183
'KIAA1671'	Low Expression	90.1469572940000	97.4783837990000	1.14834781236418e-06	0.808976056982394	0.879761293586535	0.743886171785085
'TEPP'	Low Expression	90.8373606860000	NaN	1.15559363251961e-06	0.718173796288243	0.808426989543113	0.637996514646992
'LINGO3'	High Expression	96.6893513500000	89.1606667320000	1.18735464204813e-06	1.28152689257580	1.42820114491314	1.14991588001763
'ZNF804A'	High Expression	97.9386527270000	75.5827333400000	1.24825693334005e-06	1.31686975130692	1.48945191671900	1.16428460861440
'RAD51AP2'	High Expression	102.311207550000	75.7471151000000	1.26618066622572e-06	1.25230492697189	1.37888524133270	1.13734456146788
'C5orf60'	Low Expression	88.1414998190000	114.080941580000	1.28167327481713e-06	0.781049055665118	0.858068609061951	0.710942715900388
'AGBL1'	High Expression	96.6893513500000	86.0374132890000	1.28538906671908e-06	1.32341198997545	1.50113032620964	1.16673367037565
'LRRC57'	High Expression	105.039944770000	83.3086760690000	1.28998019207047e-06	1.22665667896621	1.33413680517752	1.12783531809708
'VWA5B2'	Low Expression	92.1524147680000	133.741000100000	1.29574929569967e-06	0.582214745647617	0.692600515745970	0.489422116130575
'THAP5'	Low Expression	86.3004241050000	102.738600120000	1.33303707422013e-06	0.812850030067905	0.883197234180660	0.748106024125344
'TM6SF1'	Low Expression	86.5963112730000	107.242660350000	1.34509424678351e-06	0.802887685683480	0.875100087776972	0.736634180279575
'INO80E'	Low Expression	86.7606930340000	114.672715920000	1.37309292068374e-06	0.807830181181722	0.879038660558396	0.742390102857986
'N4BP2L1'	Low Expression	87.0565802020000	110.497419210000	1.38581327987465e-06	0.808414458872836	0.879531808277045	0.743047529565642
'ZNF517'	Low Expression	89.1277903800000	110.102902980000	1.39021994277925e-06	0.807312383241292	0.878658008270828	0.741759908860747
'ZNF460'	High Expression	102.113949440000	86.1360423450000	1.41126737492876e-06	1.23932696297236	1.35742788727390	1.13150122783676
'CR1L'	Low Expression	88.1414998190000	176.546010450000	1.41421259064692e-06	0.726162144920574	0.815772528959252	0.646395216799447
'C11orf49'	Low Expression	86.3004241050000	115.132984840000	1.49811385784148e-06	0.809084477203153	0.880238129932506	0.743682497940977
'SH2D5'	High Expression	95.6701844360000	90.4757208140000	1.50924600048292e-06	1.27055866486083	1.41106120070734	1.14404628236091
'RWDD2B'	Low Expression	88.5688923960000	102.771476480000	1.56805852068555e-06	0.814953824352827	0.885284573607628	0.750210447156916
'NBPF3'	Low Expression	88.1086234670000	103.198869050000	1.57800768007571e-06	0.810916204232247	0.881813826609563	0.745718733867836
'C1orf53'	High Expression	100.700266300000	80.7443206100000	1.58184661670872e-06	1.23434386373738	1.34962899129502	1.12890637632508
'C10orf111'	Low Expression	90.4757208140000	106.881020480000	1.59023350249126e-06	0.802444729990921	0.875169889551862	0.735762910010450
'TMEM229B'	Low Expression	88.1086234670000	107.144031300000	1.60114367354627e-06	0.802947553636088	0.875774875516235	0.736176375818202
'BHLHE23'	Low Expression	90.1469572940000	229.213926420000	1.64081436320068e-06	0.632865299710005	0.738888858758101	0.542055118073119
'SERF2'	Low Expression	88.1086234670000	113.522043590000	1.65765158934420e-06	0.804779199040756	0.877033679889204	0.738477408633270
'GUCA1C'	High Expression	96.2290824210000	67.8567906110000	1.67153138274835e-06	1.45301215906789	1.74125129112455	1.21248687375596
'SYT15'	Low Expression	90.4757208140000	103.198869050000	1.79520522552167e-06	0.788285080212362	0.864613224836759	0.718695192064326
'PRR23A'	Low Expression	92.1524147680000	229.213926420000	1.84215710236542e-06	0.506282117228784	0.623158450689308	0.411326496402527
'C17orf58'	Low Expression	88.5688923960000	111.089193540000	1.84619259212000e-06	0.798714311778334	0.872611454025278	0.731075152516917
'RASGEF1A'	High Expression	98.2345398950000	86.0374132890000	1.84727484855877e-06	1.23330359145529	1.34882973439570	1.12767216640428
'IFFO2'	High Expression	97.4783837990000	86.7606930340000	1.89449102067353e-06	1.24890233609558	1.37602289690952	1.13352550208877
'ZNF776'	Low Expression	85.0839990790000	107.242660350000	1.93534051597614e-06	0.813641624977064	0.884489585469883	0.748468613730057
'WDR44'	High Expression	103.100240000000	88.5688923960000	1.97456535261027e-06	1.22173254270838	1.32817567481109	1.12382001434034
'FAM171B'	High Expression	102.311207550000	75.7471151000000	1.99869680248551e-06	1.28034934711514	1.42985257679481	1.14647794972881
'KIR3DX1'	High Expression	97.4783837990000	73.4786468090000	2.02667603243521e-06	1.29914737551147	1.46262870926332	1.15393872184310
'C2CD2'	Low Expression	88.2401288750000	103.100240000000	2.02984472054343e-06	0.806177325841355	0.878707136849511	0.739634234713203
'OR1J2'	High Expression	102.771476480000	78.1799651510000	2.07677959009062e-06	1.23991960108704	1.36093957846783	1.12966118517229
'NPY6R'	Low Expression	90.1140809420000	131.505408160000	2.08040787661355e-06	0.721028588915608	0.812936919459925	0.639511152204795
'C20orf173'	High Expression	102.771476480000	72.5581089520000	2.09186298950474e-06	1.27954237833424	1.42891837843805	1.14578181837293
'ZNF227'	Low Expression	86.1360423450000	112.371371270000	2.10658431744297e-06	0.814902782253199	0.885707241343950	0.749758513339426
'TMEM213'	Low Expression	92.1524147680000	NaN	2.10862130214031e-06	0.514289331013584	0.631456647094085	0.418862509740896
'LUZP2'	Low Expression	90.1469572940000	115.132984840000	2.13559945050958e-06	0.701519506364572	0.797387783810426	0.617177272842436
'TCP11L2'	High Expression	105.039944770000	83.2429233650000	2.14435370161247e-06	1.22323432210206	1.33245686342345	1.12296483874463
'PRSS53'	High Expression	98.3989216560000	81.7963638750000	2.17381515141310e-06	1.23236791430687	1.34829412987095	1.12640902497916
'PKHD1L1'	Low Expression	93.0400762730000	105.993358980000	2.21409491681370e-06	0.634829308950673	0.741789099891506	0.543292226269884
'ZNF34'	Low Expression	86.7606930340000	108.952230660000	2.27076755105697e-06	0.812467311905434	0.883821898563907	0.746873475286618
'MAGEB4'	Low Expression	93.0071999210000	140.283394150000	2.31402479421179e-06	0.539212391394692	0.655757356652136	0.443380467003771
'RABL2B'	Low Expression	84.6566065030000	110.102902980000	2.34346253644496e-06	0.814972672794665	0.885915261594561	0.749711045960107
'PUSL1'	High Expression	97.9386527270000	86.1360423450000	2.37569595917207e-06	1.22374222765195	1.33369196633832	1.12285675968349
'MDS2'	Low Expression	88.2401288750000	159.647565510000	2.38219880847244e-06	0.771737695233008	0.852841595993116	0.698346648476985
'ORMDL2'	High Expression	102.771476480000	84.4922247430000	2.42504062058865e-06	1.22052572758381	1.32826516488195	1.12152534831130
'LENG8'	High Expression	102.738600120000	79.1991320640000	2.44230003584569e-06	1.22792647329556	1.34156615342166	1.12391283871796
'MTMR11'	High Expression	100.568760890000	80.4813097940000	2.54639345217270e-06	1.23509456636401	1.35403441483297	1.12660252291304
'FAM189A1'	Low Expression	89.1606667320000	115.132984840000	2.56304337092471e-06	0.777346289680273	0.857340831863727	0.704815671459508
'MRPS14'	High Expression	107.111154950000	78.9032448960000	2.63285372526559e-06	1.22038929872457	1.32842876114784	1.12113655169176
'BHLHB9'	Low Expression	88.8647795640000	103.527632570000	2.64092291181018e-06	0.810474415963375	0.882567043891182	0.744270685697804
'LGALS9C'	High Expression	102.311207550000	80.4813097940000	2.64407295836829e-06	1.25931114802843	1.39600769185268	1.13599987794052
'OR5A2'	Low Expression	93.2044580330000	NaN	2.72528981004518e-06	0.294104911473516	0.396904324320631	0.217930855505040
'OR2T4'	Low Expression	90.8373606860000	115.132984840000	2.72850048817609e-06	0.676248120121640	0.777684707158384	0.588042320697088
'ZNF547'	Low Expression	88.2401288750000	112.075484100000	2.80823318725935e-06	0.812882305120317	0.884631928611683	0.746952060632411
'MYOZ3'	High Expression	97.4783837990000	80.6785679060000	2.82447128788846e-06	1.25890158894015	1.39553969878911	1.13564179651154
'FAM71C'	Low Expression	92.7441891050000	112.371371270000	2.83967258285149e-06	0.761721413321743	0.845767733124269	0.686027012841388
'RBMXL1'	High Expression	107.111154950000	83.8675740540000	2.88829011189123e-06	1.21732234722559	1.32332342502404	1.11981218576849
'CCDC57'	Low Expression	88.1086234670000	112.568629380000	2.94063715985275e-06	0.805983833860274	0.879439049139229	0.738663971175633
'LRRC2'	Low Expression	88.5688923960000	146.135384820000	2.94235764494459e-06	0.771286461999060	0.853151007087437	0.697277271574574
'MEGF9'	Low Expression	88.8647795640000	102.771476480000	3.03039767430930e-06	0.802895060975110	0.877127840620190	0.734944724229048
'CPSF4L'	High Expression	103.264621760000	75.4841042840000	3.17928319127389e-06	1.24235092265749	1.36802333679310	1.12822330841666
'BTBD17'	High Expression	97.4783837990000	67.4622743860000	3.19544137700396e-06	1.36766608187111	1.58947802327301	1.17680803642001
'SLC35F5'	Low Expression	89.1277903800000	97.9386527270000	3.24487106520227e-06	0.816129476822607	0.887662131955559	0.750361313117375
'ZNF679'	High Expression	96.6893513500000	67.1663872180000	3.26390880596508e-06	1.39162834901422	1.63413749829061	1.18510802414475
'C2orf70'	High Expression	101.818062270000	72.9197488250000	3.29094177890846e-06	1.25020795057773	1.38174773690066	1.13119050456613
'ZFR2'	Low Expression	89.1606667320000	146.135384820000	3.40044274353307e-06	0.742789491902617	0.831918017899742	0.663209856511895
'RASA2'	High Expression	107.111154950000	82.8484071410000	3.49358051707047e-06	1.21638406969461	1.32319101515142	1.11819849746902
'PCDHB6'	High Expression	100.700266300000	81.2045895390000	3.50198875163410e-06	1.24538976984205	1.37403731180626	1.12878716283792
'PCDHB1'	High Expression	98.3989216560000	81.2045895390000	3.50412640922134e-06	1.24823664447862	1.37879666189088	1.13003952191361
'YIPF7'	High Expression	96.6893513500000	79.5936482890000	3.62093296839868e-06	1.26963762992729	1.41594270370244	1.13844981658675
'OR2G6'	Low Expression	93.2044580330000	NaN	3.62584823964348e-06	0.624174068491242	0.734957811680817	0.530089294358170
'FBXO30'	High Expression	107.242660350000	81.1717131870000	3.63657608906217e-06	1.21694906026080	1.32451274968929	1.11812061878382
'ZNF705D'	Low Expression	91.9880330080000	229.213926420000	3.67301975686628e-06	0.581077489543287	0.697020927888023	0.484420245281605
'FGD2'	High Expression	102.311207550000	80.4813097940000	3.77113165285382e-06	1.22783359332753	1.34425133893873	1.12149810770790
'ZCCHC10'	High Expression	107.144031300000	81.3689712990000	3.77461897036528e-06	1.21567408284071	1.32239356954660	1.11756704639551
'C5orf49'	Low Expression	89.1606667320000	114.672715920000	3.82865882347134e-06	0.785153333178890	0.864549111738132	0.713048857759564
'TMEM184C'	Low Expression	85.7744024720000	104.185159610000	3.92800715090435e-06	0.820259160910068	0.891301214199205	0.754879585417588
'TMEM164'	High Expression	103.527632570000	78.1799651510000	3.95188667078261e-06	1.21588326157075	1.32385423828363	1.11671818770971
'ZNF257'	Low Expression	88.5688923960000	110.497419210000	3.97218908648717e-06	0.804909993868030	0.879425958605491	0.736707953510921
'PPIAL4D'	High Expression	97.4783837990000	85.4456389520000	3.98030940910592e-06	1.21911789274323	1.32925882594830	1.11810311686017
'C15orf61'	Low Expression	88.5688923960000	110.497419210000	4.03824123753499e-06	0.812295807649056	0.885023875445540	0.745544269969059
'TRIM52'	Low Expression	87.4510964260000	112.075484100000	4.07403023030416e-06	0.815522407669134	0.887579391411766	0.749315276859464
'ZNF518A'	Low Expression	88.8647795640000	100.700266300000	4.22328269269980e-06	0.814274695816563	0.886711470367822	0.747755388764866
'TATDN3'	Low Expression	88.1086234670000	103.527632570000	4.32896101582583e-06	0.821295762673874	0.892498926328826	0.755773155448641
'ABHD1'	Low Expression	90.1140809420000	105.993358980000	4.33749840221776e-06	0.799060885231928	0.875259037862057	0.729496378429013
'STAG3L1'	High Expression	103.100240000000	78.9032448960000	4.40085770312962e-06	1.22308399216061	1.33702502084894	1.11885299717853
'ZBTB45'	Low Expression	86.3004241050000	107.374165760000	4.52527652352291e-06	0.819437636484960	0.890892116929987	0.753714200998848
'ZNF25'	Low Expression	88.5688923960000	102.771476480000	4.52713021310255e-06	0.808908150667109	0.882754948085775	0.741239001417755
'ANKRD36BP1'	High Expression	113.785054410000	80.4813097940000	4.56698514586726e-06	1.21484322260342	1.32261394602850	1.11585399499006
'UGT1A5'	High Expression	95.7030607880000	80.7443206100000	4.57787971810903e-06	1.47416691131240	1.79830954750776	1.20845050587653
'ZNF251'	Low Expression	90.4757208140000	102.311207550000	4.60433350593636e-06	0.818006591050505	0.889786094532983	0.752017577160804
'TMEM220'	Low Expression	88.1414998190000	117.171318670000	4.65168293920212e-06	0.789594199738827	0.868525034670593	0.717836533632744
'FAM180A'	High Expression	100.568760890000	82.8484071410000	4.75560728397526e-06	1.26164355674743	1.40414347316676	1.13360528656836
'TMEM151A'	High Expression	97.4783837990000	73.4786468090000	4.97886030177532e-06	1.31217710010795	1.49356244921157	1.15282005312643
'ISM2'	Low Expression	89.1606667320000	NaN	5.05150897794756e-06	0.756473534137602	0.843836325766515	0.678155455479849
'DDX51'	Low Expression	84.4922247430000	114.146694280000	5.31005245016770e-06	0.819637077103054	0.891428408404768	0.753627472299484
'RNF130'	High Expression	102.113949440000	84.6566065030000	5.57976558958328e-06	1.21234487073757	1.31947725431074	1.11391089221275
'TMEM9B'	Low Expression	86.7606930340000	106.881020480000	5.75299437592453e-06	0.819010534622551	0.891129127120823	0.752728460341046
'ZNF697'	Low Expression	86.3004241050000	113.982312520000	5.96652187673208e-06	0.804239640953714	0.880409349645113	0.734659849241811
'PRRC1'	Low Expression	86.5963112730000	102.771476480000	6.54740390624601e-06	0.824671824770481	0.895984791380938	0.759034779510147
'ZNF764'	Low Expression	89.3250484930000	103.264621760000	6.56051481465102e-06	0.821645543241488	0.893479758673954	0.755586673536447
'MPPED1'	High Expression	97.4783837990000	70.1252589010000	6.58462766553848e-06	1.30713883914508	1.48727954282106	1.14881694772771
'GOLGA6L1'	High Expression	96.2290824210000	84.4922247430000	6.81904818561195e-06	1.32459280621977	1.51909289189028	1.15499592661901
'SAMD10'	Low Expression	90.1140809420000	106.881020480000	6.87952916858703e-06	0.816830645145456	0.889938300947389	0.749728719551072
'ZNF827'	Low Expression	87.0565802020000	103.100240000000	6.96230638446270e-06	0.822148670849175	0.894042801642725	0.756035880762203
'TBC1D28'	High Expression	96.6893513500000	65.2266824470000	6.97188707475541e-06	1.35818435009086	1.58099627092247	1.16677361152498
'C3orf62'	Low Expression	89.3250484930000	105.993358980000	7.11282654880509e-06	0.818679820731405	0.891392496994072	0.751898463508452
'CYS1'	Low Expression	90.1469572940000	NaN	7.26341360180506e-06	0.734306202088029	0.828393769243273	0.650904942123724
'OR13C5'	Low Expression	90.4757208140000	145.050465200000	7.27870342793385e-06	0.717993098151472	0.815701793372681	0.631988421726589
'CLRN3'	High Expression	101.818062270000	67.2978926260000	7.32121231587090e-06	1.26786513826083	1.41892203832895	1.13288959181314
'C7orf69'	High Expression	97.4783837990000	83.2429233650000	7.35571064973079e-06	1.22946271276739	1.35180762283849	1.11819058906576
'NHLRC3'	Low Expression	90.1140809420000	102.113949440000	7.44088334045655e-06	0.823487706965291	0.895248488213550	0.757479082568631
'FAM169B'	High Expression	100.568760890000	70.5197751260000	7.65186695721738e-06	1.31350710729151	1.50046240005310	1.14984615465489
'SNRNP25'	Low Expression	84.6566065030000	114.672715920000	7.76583092402129e-06	0.822144265766101	0.894322625312814	0.755791226343692
'LRRC43'	Low Expression	90.1140809420000	112.568629380000	8.03627701185223e-06	0.799620733771311	0.877635779757871	0.728540623142520
'LRRN4CL'	High Expression	96.8208567580000	74.7279481870000	8.31092991155520e-06	1.29439726687696	1.46714948256035	1.14198607872911
'STK11IP'	High Expression	102.113949440000	84.6566065030000	8.33645639838196e-06	1.20835554338425	1.31562372107920	1.10983337852081
'RBM43'	Low Expression	89.3250484930000	103.100240000000	8.49026222327672e-06	0.823524770434465	0.895574415173604	0.757271574565552
'EPPK1'	High Expression	103.100240000000	79.4621428810000	8.55847867140853e-06	1.22288196313973	1.34155225919031	1.11470893923660
'LRFN3'	High Expression	101.818062270000	86.5963112730000	8.69612620619032e-06	1.20695680138704	1.31310304735786	1.10939101340569
'ZNF584'	High Expression	102.738600120000	84.5908537990000	8.78324164380462e-06	1.20592470806225	1.31125919405761	1.10905182446418
'TMEM132B'	High Expression	97.9386527270000	68.4814412990000	8.83498398416270e-06	1.32212305926788	1.51742327333995	1.15195899164006
'C22orf23'	High Expression	105.039944770000	81.2045895390000	8.90414603336787e-06	1.21120124773878	1.32115918737075	1.11039492935252
'NCF1B'	High Expression	97.7413946150000	78.6731104320000	9.21840257822781e-06	1.23634174688015	1.36546978967532	1.11942492366829
'LRRC23'	Low Expression	88.1086234670000	111.089193540000	9.26531394411750e-06	0.814435447226479	0.888955914002177	0.746161971871837
'TMEM136'	Low Expression	88.1086234670000	110.990564490000	9.27620603065255e-06	0.817725046414471	0.891381413842336	0.750155030326693
'RNFT1'	High Expression	103.198869050000	79.4621428810000	9.38215443969904e-06	1.20902262347774	1.31777989572818	1.10924116297378
'HSPA7'	High Expression	97.9386527270000	81.2045895390000	9.59244779114401e-06	1.23881727118767	1.37045175652446	1.11982652733786
'FAM157A'	High Expression	102.113949440000	79.4621428810000	9.63641379192877e-06	1.22775439909854	1.35098555626707	1.11576386402744
'MRPL17'	Low Expression	86.3004241050000	117.138442320000	9.63752744076318e-06	0.826188397422625	0.898060710458846	0.760068066764675
'TMEM61'	Low Expression	88.8647795640000	122.826051220000	9.65131385982386e-06	0.795295833305499	0.875115996813304	0.722756142929957
'THEG'	Low Expression	90.4757208140000	153.861327550000	9.71230478819735e-06	0.760856896293184	0.849723508926787	0.681284218401889
'KIAA1191'	Low Expression	86.7606930340000	103.527632570000	9.75228645007293e-06	0.826633961502232	0.898410363760658	0.760591967626628
'NSMCE4A'	Low Expression	90.4757208140000	102.311207550000	9.80564947844025e-06	0.822526326048583	0.895257078673973	0.755704225254565
'ZNF121'	High Expression	103.264621760000	79.4621428810000	9.82435682027504e-06	1.21426622365672	1.32735419264296	1.11081312741229
'ZNF684'	High Expression	103.100240000000	79.0676266560000	9.97148499638838e-06	1.20962550644829	1.31922073101604	1.10913498510849
'RFNG'	Low Expression	84.5908537990000	129.006805400000	1.00781299803733e-05	0.821146437465994	0.894160851852449	0.754094154721908
'C1orf74'	High Expression	103.264621760000	82.8484071410000	1.02085738255062e-05	1.21721318470593	1.33290279554985	1.11156488077644
'OR2L8'	Low Expression	93.0400762730000	113.982312520000	1.03122904032944e-05	0.617377323125021	0.734912997825702	0.518639295041308
'C14orf93'	Low Expression	89.3250484930000	102.738600120000	1.03323538271204e-05	0.825082374373165	0.897268160957217	0.758703979616323
'TMEM214'	Low Expression	86.3004241050000	110.102902980000	1.04855148412870e-05	0.828366362490426	0.899960998696793	0.762467297470970
'COL28A1'	High Expression	97.4783837990000	79.9881645130000	1.04886186674326e-05	1.24769407334764	1.38643876530097	1.12283393946280
'SLITRK4'	Low Expression	94.5195121150000	102.771476480000	1.08259372906302e-05	0.797218675837705	0.877000256827967	0.724694904198981
'ZNF678'	High Expression	90.1140809420000	98.2345398950000	1.12110291615163e-05	0.821031442614404	0.894382440561426	0.753696180951792
'ST8SIA5'	High Expression	95.5715553800000	71.8019528550000	1.12842690523128e-05	1.30130225924040	1.48216750246814	1.14250755537704
'ZNF862'	Low Expression	85.0839990790000	113.982312520000	1.13807179660909e-05	0.822421415014919	0.895453480672140	0.755345753268438
'DPH3'	High Expression	100.568760890000	86.5963112730000	1.16285851936675e-05	1.20277234129582	1.30793751952132	1.10606300637028
'RBMY1E'	High Expression	95.7030607880000	49.8405496930000	1.18363264644929e-05	1.78493991896523	2.52638699096934	1.26109361934815
'CRYGA'	High Expression	97.4783837990000	67.4622743860000	1.18869917373719e-05	1.37245186765458	1.61471234693516	1.16653850613318
'ZXDB'	High Expression	89.3250484930000	97.7413946150000	1.20778008048656e-05	0.825065324519455	0.897625311218611	0.758370760289985
'CNOT10'	Low Expression	89.3250484930000	102.771476480000	1.21370592072638e-05	0.828289820410662	0.900291405811662	0.762046624200974
'DHRS13'	Low Expression	88.5688923960000	113.982312520000	1.23572580396233e-05	0.815939644627826	0.890906237856868	0.747281223753585
'ZNF449'	Low Expression	86.5963112730000	105.204326530000	1.24305556776851e-05	0.827752899565218	0.899861692494019	0.761422414637546
'HSP90AB2P'	High Expression	102.311207550000	83.8675740540000	1.24892464035555e-05	1.20615575122000	1.31476567244371	1.10651785842345
'ZDHHC18'	High Expression	100.700266300000	86.7606930340000	1.28022517015542e-05	1.20232505426223	1.30770533427866	1.10543675108894
'MRPL34'	Low Expression	90.4757208140000	110.102902980000	1.30061939628517e-05	0.822219933479797	0.895691560174487	0.754775024205681
'RPL22L1'	High Expression	103.198869050000	76.2073840290000	1.32324538013724e-05	1.21675186201449	1.33406978649737	1.10975086063734
'RALGPS2'	High Expression	105.993358980000	81.6319821150000	1.32650354432867e-05	1.20707510833017	1.31683140570117	1.10646686496247
'C3orf79'	High Expression	96.8208567580000	69.0732156360000	1.32751040251894e-05	1.33511411467920	1.54590854890651	1.15306283833961
'ANKAR'	Low Expression	86.7606930340000	110.990564490000	1.33208417269178e-05	0.823755576536099	0.896939119377676	0.756543264993432
'MRPL14'	High Expression	100.568760890000	82.8484071410000	1.39135032441671e-05	1.20730832857571	1.31771565802555	1.10615168862175
'SPATA9'	Low Expression	88.2401288750000	110.497419210000	1.39699496772432e-05	0.816774404019661	0.891919333668515	0.747960495841893
'KCTD4'	High Expression	97.7413946150000	73.2156359930000	1.40760667962083e-05	1.29081038212043	1.46552645051341	1.13692348712381
'SPINK8'	High Expression	97.7413946150000	68.9417102280000	1.40913189805306e-05	1.28857182342938	1.46141312761966	1.13617245716178
'CCDC27'	Low Expression	88.8647795640000	110.990564490000	1.41374389730166e-05	0.808271692707277	0.885794553231427	0.737533468509827
'DCAF5'	Low Expression	83.2429233650000	110.990564490000	1.42599345010241e-05	0.830928866626362	0.902711151183234	0.764854605471494
'CAPN12'	High Expression	102.113949440000	81.3689712990000	1.44403042372360e-05	1.22233429856233	1.34473912129333	1.11107136974261
'DEFB123'	Low Expression	92.7441891050000	229.213926420000	1.45376222488499e-05	0.467052528225330	0.597349135196001	0.365176830883161
'DCAF10'	Low Expression	89.1277903800000	107.374165760000	1.45898636697251e-05	0.809901665134004	0.887119049186572	0.739405503453326
'LCE2A'	High Expression	95.5715553800000	68.0869250750000	1.46697360253000e-05	1.39515043908932	1.66179316864391	1.17129182164077
'PCMTD2'	Low Expression	89.3250484930000	105.039944770000	1.47132030983456e-05	0.827323165638604	0.899891384233751	0.760606927007192
'CCDC140'	High Expression	97.4783837990000	66.6732419370000	1.48216635431851e-05	1.29741528055635	1.48113133734164	1.13648693251086
'CACNG5'	High Expression	96.2290824210000	78.4100996150000	1.49090454960801e-05	1.32781825692590	1.53413341526839	1.14924901959540
'PCDHGB6'	Low Expression	90.8373606860000	121.083604560000	1.49344941515958e-05	0.769165885761846	0.857703612780409	0.689767596876465
'DBNDD2'	High Expression	104.185159610000	77.1936745900000	1.49785302670683e-05	1.21275579062456	1.32818032679461	1.10736213902741
'BAGE'	High Expression	95.5715553800000	66.7389946410000	1.50084686746587e-05	1.36455592285211	1.60360353420381	1.16114290526010
'GUSBP1'	High Expression	103.100240000000	80.4813097940000	1.50311183674155e-05	1.20357373678853	1.31165287055785	1.10440023607087
'DBNDD1'	Low Expression	88.5688923960000	107.374165760000	1.50699969681730e-05	0.821999544289553	0.896052880719334	0.754066267015187
'OR56A3'	High Expression	95.7030607880000	71.3416839270000	1.51839644873900e-05	1.36356149674750	1.60120117882673	1.16119072356333
'C5orf24'	Low Expression	89.3250484930000	97.7413946150000	1.58414813897252e-05	0.831799965484066	0.903681768532538	0.765635876114703
'TMEM63C'	Low Expression	93.2044580330000	97.4783837990000	1.59908587632354e-05	0.801965784790651	0.881685476952411	0.729454138450779
'SLC22A14'	High Expression	98.3989216560000	81.7963638750000	1.60474787665001e-05	1.21753665148122	1.33692890919613	1.10880652479229
'C1QL1'	High Expression	97.4783837990000	75.5827333400000	1.61215905022250e-05	1.29271799318930	1.47032340670146	1.13656614748749
'PLCXD2'	High Expression	102.738600120000	81.7963638750000	1.61406741973444e-05	1.20676151799756	1.31820077903522	1.10474321095880
'NUDT7'	Low Expression	93.0071999210000	104.185159610000	1.62159174773954e-05	0.812523323638465	0.889377025292171	0.742310777861185
'FAM135A'	High Expression	103.198869050000	83.2429233650000	1.62608666462121e-05	1.20493198550117	1.31522842262539	1.10388512345686
'PCDHB14'	High Expression	103.100240000000	85.7744024720000	1.62838723569261e-05	1.20447427259888	1.31395540622656	1.10411530442947
'C12orf56'	High Expression	102.311207550000	81.3689712990000	1.66221301712076e-05	1.21258049885145	1.32844460705195	1.10682181130442
'ZNF468'	Low Expression	92.1524147680000	97.4783837990000	1.67022471662667e-05	0.830856969010440	0.902989127666854	0.764486837994245
'TMEM72'	Low Expression	92.7441891050000	NaN	1.67896618803503e-05	0.693750475676943	0.800973317268714	0.600881093196915
'ZNF490'	Low Expression	88.5688923960000	102.771476480000	1.69127894297085e-05	0.826035230547261	0.899391893467998	0.758661721392917
'ZSCAN20'	High Expression	110.990564490000	78.6731104320000	1.71682119977696e-05	1.19796839564070	1.30208479499358	1.10217727944594
'TCP10L2'	High Expression	98.2345398950000	62.7938323960000	1.73571520811355e-05	1.29477685170572	1.47517253050057	1.13644137282309
'MRPS9'	Low Expression	86.1360423450000	113.785054410000	1.77302451535117e-05	0.828604385740431	0.901364612707706	0.761717531827403
'MFAP3'	High Expression	105.993358980000	89.1277903800000	1.79931224224922e-05	1.19799660756549	1.30254966339203	1.10183581637951
'AADACL4'	Low Expression	90.4757208140000	113.982312520000	1.82837619401715e-05	0.749640641329576	0.844226377343718	0.665652135747260
'OR10T2'	Low Expression	93.2044580330000	NaN	1.83054189870143e-05	0.426214912340480	0.556302108134036	0.326547659707293
'ANKRD9'	High Expression	102.113949440000	83.5716868860000	1.84332699318489e-05	1.20785226669335	1.32100788876206	1.10438939128777
'ZNF624'	Low Expression	86.1360423450000	103.198869050000	1.86884392170978e-05	0.832400279791498	0.904544985597697	0.766009691976926
'PPP1R3E'	Low Expression	88.2401288750000	105.204326530000	1.87430797369299e-05	0.823288418915679	0.897639156566093	0.755096093750642
'AADACL3'	High Expression	96.2290824210000	66.1472203040000	1.92870034551121e-05	1.45766103206505	1.79129645757245	1.18616640780970
'C19orf53'	Low Expression	88.1086234670000	114.672715920000	1.99051228817326e-05	0.825509737855236	0.899419206576283	0.757673754697636
'TMEM200C'	High Expression	97.4783837990000	76.2402603810000	2.00534922570398e-05	1.24482888338197	1.38666369488623	1.11750163692657
'OR52E2'	High Expression	96.2290824210000	66.1472203040000	2.00573901836453e-05	1.39896124787692	1.67389327264900	1.16918599592923
'KRT39'	High Expression	100.700266300000	62.8924614520000	2.04319526106673e-05	1.30498404339838	1.49539126248612	1.13882125450776
'TMEM8A'	Low Expression	85.4456389520000	110.497419210000	2.06227563495305e-05	0.828682259777742	0.901823565870246	0.761472990570696
'SVOPL'	Low Expression	88.1086234670000	118.354867340000	2.09640350809097e-05	0.800015713527463	0.881388845921082	0.726155254690122
'EIF4E1B'	Low Expression	92.1524147680000	122.826051220000	2.13255252325166e-05	0.707005246446241	0.812569820730845	0.615155037450108
'FAM181A'	High Expression	97.4783837990000	71.7362001510000	2.19975601320055e-05	1.26351955063397	1.42085398173397	1.12360712315137
'ANKRD10'	High Expression	102.738600120000	80.6785679060000	2.23623585230305e-05	1.19910507970051	1.30684011269764	1.10025165143996
'PCDHGC4'	High Expression	95.7030607880000	78.2128415030000	2.23963359668396e-05	1.33009294047797	1.54313268393175	1.14646475233855
'PCDHB12'	High Expression	103.100240000000	84.6566065030000	2.29253533161658e-05	1.20137781923300	1.31107949718689	1.10085518661673
'SSX6'	High Expression	95.7030607880000	66.7389946410000	2.30360372828209e-05	1.33575648148850	1.55417190689103	1.14803605053429
'ZNF480'	Low Expression	88.1414998190000	107.144031300000	2.31453164962344e-05	0.834369430384488	0.906573547587928	0.767916015432397
'C3orf20'	High Expression	97.9386527270000	82.8484071410000	2.35031636682280e-05	1.21893179439051	1.34233135071171	1.10687627059317
'OR51A4'	Low Expression	93.9934904820000	169.839234640000	2.35063452509753e-05	0.391034149782978	0.520548130068375	0.293743647252007
'C5orf52'	High Expression	97.4783837990000	61.8404181870000	2.37974379791426e-05	1.32584808733307	1.53619732245210	1.14430166293926
'LRRC37A'	Low Expression	86.5963112730000	112.371371270000	2.41090845153256e-05	0.822623168725258	0.897911001907526	0.753648052296921
'TBCEL'	Low Expression	87.0565802020000	102.311207550000	2.46279343143856e-05	0.835611033637045	0.907749559164438	0.769205330354211
'ZNF534'	Low Expression	89.1277903800000	117.171318670000	2.50253165112488e-05	0.797589527157219	0.880338129197001	0.722618994602834
'TMEM198'	High Expression	97.4783837990000	83.2429233650000	2.51031477075309e-05	1.21255990286403	1.33177545632530	1.10401607947525
'ICA1L'	Low Expression	86.7606930340000	114.080941580000	2.53927104458082e-05	0.814842641138245	0.892594544704999	0.743863531046552
'TTC16'	Low Expression	90.1140809420000	105.993358980000	2.61486946420070e-05	0.809641436487994	0.889020416637668	0.737350057895811
'SPEF1'	Low Expression	90.1469572940000	112.075484100000	2.63336259106933e-05	0.799200702068183	0.881688370550570	0.724430290248046
'CGB2'	High Expression	96.2290824210000	81.7963638750000	2.64391558328683e-05	1.28601877189778	1.46336671756104	1.13016393076775
'FNDC8'	High Expression	100.700266300000	83.2429233650000	2.64866935441182e-05	1.19636301936319	1.30302598571225	1.09843125907995
'CCDC9'	Low Expression	83.2429233650000	111.089193540000	2.69237976089111e-05	0.835402031454615	0.907733791781199	0.768833947218216
'LYRM2'	Low Expression	86.7606930340000	102.311207550000	2.69359569418653e-05	0.834695245608398	0.907173447679630	0.768007655893508
'KRT84'	High Expression	95.5715553800000	72.0649636720000	2.76651281120854e-05	1.42387157877724	1.72935487330966	1.17235062863038
'ZBTB49'	Low Expression	86.3004241050000	112.371371270000	2.82409158824743e-05	0.836338754584414	0.908695686381029	0.769743405743993
'TRAPPC2L'	Low Expression	86.1360423450000	118.848012620000	2.82422665412762e-05	0.828534964989888	0.902690178959940	0.760471537423539
'GRAMD1C'	Low Expression	89.1277903800000	104.185159610000	2.87891011350735e-05	0.828477459357193	0.902775391921841	0.760294206958594
'ZSWIM4'	High Expression	103.100240000000	83.2429233650000	2.94774611382386e-05	1.19581754516797	1.30290484561003	1.09753187744269
'SFXN5'	High Expression	97.4783837990000	80.7443206100000	2.99398195346204e-05	1.24026112455655	1.38216857036925	1.11292333660528
'OR10R2'	Low Expression	93.8291087220000	NaN	3.05065334286513e-05	0.254825579961582	0.363091488663169	0.178842187796355
'SLC45A1'	Low Expression	88.1086234670000	117.138442320000	3.10329764956564e-05	0.815700718561551	0.893927512869287	0.744319480811328
'LCE6A'	High Expression	95.6701844360000	68.0869250750000	3.14103612153501e-05	1.51406641873521	1.92158429595088	1.19297244735615
'ECT2L'	Low Expression	89.3250484930000	112.371371270000	3.15232857431672e-05	0.801185234003701	0.883868883529878	0.726236426179005
'SPDYE7P'	High Expression	101.818062270000	78.9032448960000	3.16332768731231e-05	1.22234007609873	1.35088760620714	1.10602484971496
'JRKL'	High Expression	103.100240000000	84.2949666310000	3.17409061860680e-05	1.19152800628782	1.29502252311952	1.09630447688916
'COL20A1'	High Expression	96.8208567580000	65.7527040800000	3.17683080552972e-05	1.36484559964389	1.61454818388126	1.15376148538921
'NKAIN3'	High Expression	97.7413946150000	74.7279481870000	3.18494415678214e-05	1.27145085233356	1.43881207934659	1.12355692109137
'RANBP6'	Low Expression	86.3004241050000	103.198869050000	3.23864296421542e-05	0.834374137441228	0.907408955359485	0.767217688473208
'IQCA1'	Low Expression	90.4757208140000	105.993358980000	3.28048785755558e-05	0.815071643953245	0.893700944237062	0.743360280707529
'B3GNTL1'	High Expression	100.700266300000	83.5716868860000	3.35993153987017e-05	1.20088709452347	1.31325952052088	1.09813010395769
'FAM185A'	Low Expression	86.3004241050000	105.039944770000	3.37601812094282e-05	0.835032352433594	0.908042900360485	0.767892166035293
'DPM3'	Low Expression	90.4757208140000	110.497419210000	3.40376008462380e-05	0.823261844173868	0.899577444058540	0.753420473744619
'TSSC4'	Low Expression	86.0374132890000	121.083604560000	3.42137049130571e-05	0.831253050851827	0.905244065615726	0.763309764511386
'ZNF560'	Low Expression	90.4757208140000	111.089193540000	3.45949762858240e-05	0.777555538253447	0.867742240586739	0.696742173873893
'KRT76'	High Expression	95.3414209160000	56.9418417330000	3.46157826147870e-05	1.57824921866299	2.06760457855915	1.20471323290750
'CCDC14'	High Expression	102.771476480000	78.9032448960000	3.49733978389760e-05	1.19483660415022	1.30266577774197	1.09593307432385
'TWISTNB'	High Expression	101.818062270000	86.3004241050000	3.62656904406057e-05	1.19225873697655	1.29816077243980	1.09499603290690
'TP53TG5'	High Expression	98.3989216560000	75.0238353550000	3.63289211745236e-05	1.24016055580672	1.38377882432590	1.11144799814960
'LRRIQ4'	High Expression	100.700266300000	67.2978926260000	3.84229279604799e-05	1.23429843863682	1.37390694192025	1.10887614665662
'FAM131B'	High Expression	96.8208567580000	75.1553407630000	4.00552526165307e-05	1.27286273779859	1.44393981312644	1.12205476609727
'ZNF511'	Low Expression	88.8647795640000	111.089193540000	4.03725289909582e-05	0.831380801292680	0.905911479634498	0.762981872176882
'GAGE2A'	High Expression	95.5715553800000	68.5800703550000	4.08867404158621e-05	1.49178118221507	1.88398263932081	1.18122696524064
'TMED7'	Low Expression	87.4510964260000	103.527632570000	4.09499217016900e-05	0.837923104568729	0.910831279604599	0.770850919255751
'ZNF99'	Low Expression	92.1524147680000	130.157477730000	4.14503604322303e-05	0.765355568138815	0.859803446005921	0.681282621513307
'OR7G2'	High Expression	96.6893513500000	52.5364105600000	4.17190973222043e-05	1.50730018434783	1.91420704497842	1.18689033753954
'LRRC10B'	Low Expression	91.9880330080000	110.102902980000	4.24541478798357e-05	0.800315039587124	0.884503647450335	0.724139651018572
'TFAP2D'	High Expression	96.6893513500000	56.3171910440000	4.26698847416349e-05	1.45797587736607	1.80896486956303	1.17508841368204
'CCDC58'	High Expression	103.100240000000	82.8484071410000	4.26797341459593e-05	1.19148763871539	1.29813320045630	1.09360333185576
'ZNF345'	Low Expression	89.3250484930000	103.198869050000	4.27700117173900e-05	0.837549713764831	0.910578907809924	0.770377522487025
'PRLH'	Low Expression	92.7441891050000	122.826051220000	4.31003176491307e-05	0.693518360286511	0.806341129818760	0.596481685316731
'NTN5'	Low Expression	89.1606667320000	110.102902980000	4.45076372146991e-05	0.819828871330117	0.898287144788016	0.748223307175374
'MS4A6E'	High Expression	97.4783837990000	85.7744024720000	4.58972166415151e-05	1.24453823245939	1.39381536994907	1.11124862406255
'OR1L8'	Low Expression	88.1086234670000	126.179439130000	4.61150885794238e-05	0.807734757676326	0.889984894550652	0.733085968934161
'C21orf62'	High Expression	96.2290824210000	90.4757208140000	4.62366320618902e-05	1.27394476458941	1.44767798080186	1.12106095744154
'ARL9'	High Expression	96.6893513500000	88.1086234670000	4.79879651189290e-05	1.20535189914499	1.32418185667209	1.09718555155541
'WFDC10A'	High Expression	100.568760890000	67.3636453300000	4.80359301332448e-05	1.23673867787883	1.38023210653240	1.10816329378407
'SPDYE6'	High Expression	98.2345398950000	86.1360423450000	4.92121629006086e-05	1.20003008469556	1.31489385203693	1.09520034787871
'MTHFSD'	Low Expression	86.7606930340000	113.785054410000	5.00992979786028e-05	0.840363396595862	0.913207119228372	0.773330193631054
'EID3'	High Expression	97.4783837990000	88.1086234670000	5.05246291683159e-05	1.19724191651791	1.31015453914240	1.09406040573333
'MRPS31'	Low Expression	86.7606930340000	110.990564490000	5.05928511792757e-05	0.839233586946831	0.912356481888197	0.771971293503621
'CPXCR1'	High Expression	97.4783837990000	73.6430285700000	5.12815037941543e-05	1.26344639493999	1.42933955020617	1.11680726434570
'HHIPL2'	High Expression	97.7413946150000	73.1170069370000	5.45149970903757e-05	1.28106412091578	1.46264692747838	1.12202422270632
'C9orf139'	High Expression	97.4783837990000	84.6566065030000	5.49025677735562e-05	1.31193029441159	1.52077485977614	1.13176587995954
'ZSCAN5A'	High Expression	97.4783837990000	88.5688923960000	5.66350962633804e-05	1.18686886943989	1.29202299341455	1.09027294438679
'ZNF562'	High Expression	110.102902980000	82.8484071410000	5.76160477001420e-05	1.18611302444428	1.29086063882570	1.08986521429315
'SPANXN5'	High Expression	95.5715553800000	84.5908537990000	5.81440346012784e-05	1.44647302731662	1.79176028847369	1.16772552233358
'KCTD18'	Low Expression	88.8647795640000	95.7030607880000	5.86847397118250e-05	0.843324104965632	0.916049782416522	0.776372157569825
'SPRYD4'	Low Expression	93.2044580330000	102.113949440000	5.95644868055895e-05	0.833948074960226	0.909124390172345	0.764988157008993
'IER5L'	High Expression	100.568760890000	79.5936482890000	6.04008578891291e-05	1.19615422003782	1.30970804560483	1.09244569651669
'PCDHGA6'	Low Expression	88.8647795640000	113.785054410000	6.06562347802116e-05	0.812212821460605	0.894248307963735	0.737703008739436
'SLC16A6'	Low Expression	93.2044580330000	102.771476480000	6.07272435551145e-05	0.770132978527404	0.865239170629017	0.685480760405602
'ENTHD1'	High Expression	95.7030607880000	69.0732156360000	6.18162649378926e-05	1.31848053934751	1.53655328656088	1.13135740090666
'FBXO33'	Low Expression	88.2401288750000	107.144031300000	6.35893290003637e-05	0.839091920622816	0.912925704191039	0.771229518483523
'NBPF1'	Low Expression	89.3250484930000	102.311207550000	6.39539692800122e-05	0.836947876686358	0.911415716048789	0.768564482656239
'C19orf57'	High Expression	104.185159610000	78.2128415030000	6.42653505129599e-05	1.19456871725636	1.30789079782210	1.09106541817080
'FAM86B2'	Low Expression	87.4510964260000	108.952230660000	6.42844406593381e-05	0.835343275512446	0.910301717274239	0.766557257557762
'C3P1'	High Expression	95.6701844360000	70.0595061970000	6.50946371107924e-05	1.48337683697300	1.87423001631195	1.17403244069151
'SMTNL2'	Low Expression	90.1469572940000	133.741000100000	6.61156182290556e-05	0.778976271319278	0.871871686945150	0.695978594516121
'FAM104B'	Low Expression	88.8647795640000	105.039944770000	6.66799911775874e-05	0.840033204016919	0.913770673937240	0.772246039381427
'LY6G5C'	Low Expression	89.1277903800000	113.982312520000	6.74563640270988e-05	0.834145330276268	0.909654707570542	0.764903898403391
'LENG9'	Low Expression	89.3250484930000	113.522043590000	6.78557556841604e-05	0.826759714350769	0.904675823914004	0.755554207601263
'TMEM186'	Low Expression	93.2044580330000	97.4783837990000	6.83472509094465e-05	0.838556831497343	0.912769970820487	0.770377622106452
'TMEM134'	Low Expression	88.1086234670000	108.952230660000	6.91013750939450e-05	0.837787687144636	0.912378144798434	0.769295289165681
'OR52I1'	Low Expression	92.7441891050000	117.138442320000	6.91201218674969e-05	0.771572456649668	0.866922871651868	0.686709366343111
'ZNF550'	Low Expression	89.3250484930000	102.311207550000	6.95281453286220e-05	0.840281302348139	0.914099121561915	0.772424620504419
'AP4E1'	High Expression	102.738600120000	88.1086234670000	7.01998461540977e-05	1.18358742662127	1.28792006775945	1.08770662987883
'ANKRD16'	Low Expression	93.8291087220000	97.4783837990000	7.06160024420434e-05	0.840838487462964	0.914530924005028	0.773084149962674
'ZNF98'	Low Expression	90.4757208140000	112.075484100000	7.11031197982268e-05	0.806007206576699	0.890898072837988	0.729205323100652
'ZNF761'	Low Expression	93.0071999210000	107.242660350000	7.12442000976447e-05	0.795691952695093	0.883770205870189	0.716391749097644
'GOLGA6C'	High Expression	97.4783837990000	79.5278955850000	7.24821322154166e-05	1.26780398885228	1.44136816749377	1.11513976123432
'RNF113B'	Low Expression	90.8702370380000	113.982312520000	7.26475624104892e-05	0.781404885825629	0.874041549094657	0.698586464481723
'GPR19'	High Expression	97.9386527270000	79.9881645130000	7.30076924379359e-05	1.20034937552013	1.31958783525720	1.09188534845104
'MYPOP'	High Expression	96.8208567580000	88.2401288750000	7.32305713574473e-05	1.18297776953644	1.28716980202227	1.08721972891125
'ZNF83'	Low Expression	88.1414998190000	110.102902980000	7.42279176312646e-05	0.837441045932057	0.912378321354724	0.768658668227075
'CLDN25'	Low Expression	92.1524147680000	112.075484100000	7.42290253873642e-05	0.771744733971660	0.867431142340232	0.686613502031012
'TRAPPC5'	Low Expression	88.8647795640000	117.138442320000	7.43554824879286e-05	0.830949819722945	0.907857151670402	0.760557541048345
'KIAA1257'	Low Expression	92.1524147680000	110.102902980000	7.51277342693074e-05	0.823741124241275	0.903001902819569	0.751437441767897
'FAM47C'	Low Expression	90.1469572940000	121.083604560000	7.51689467006497e-05	0.792653909939129	0.881967853134007	0.712384491916764
'C22orf46'	Low Expression	86.5963112730000	107.374165760000	7.92196734850469e-05	0.842654113124212	0.916292037808945	0.774934109504080
'NIPAL1'	High Expression	102.738600120000	83.2429233650000	7.93594057087805e-05	1.20110474795678	1.32124136767740	1.09189180028501
'FITM1'	Low Expression	90.1469572940000	159.647565510000	8.06729784066819e-05	0.780474301504657	0.874012937597776	0.696946359836965
'TTC32'	Low Expression	88.2401288750000	102.311207550000	8.09039407891006e-05	0.839856837482684	0.914338822535438	0.771442150416924
'PAGE2'	High Expression	95.7030607880000	68.6786994120000	8.17919985567221e-05	1.41406302030815	1.73152549392398	1.15480495806711
'MFSD5'	Low Expression	102.771476480000	84.6566065030000	8.19721051442807e-05	1.18162084054180	1.28556234651018	1.08608331178410
'MRPL23'	Low Expression	88.5688923960000	117.138442320000	8.22231046460865e-05	0.832928649240480	0.909560304863566	0.762753311700027
'IQCF3'	Low Expression	93.0071999210000	139.034092780000	8.23531909316751e-05	0.708849016506607	0.822444683845937	0.610943128542985
'MTMR10'	Low Expression	86.1360423450000	105.039944770000	8.32878539007780e-05	0.838205722724597	0.913242000216262	0.769334780312214
'RNF215'	Low Expression	85.0839990790000	112.568629380000	8.39706187098293e-05	0.843790568144371	0.917267362124926	0.776199560006184
'PCDHA3'	Low Expression	90.4757208140000	114.080941580000	8.45841823051590e-05	0.809758606749818	0.894137843391217	0.733342186612396
'C12orf73'	Low Expression	87.4510964260000	111.089193540000	8.64834681559465e-05	0.841293174437658	0.915543415115588	0.773064601492476
'PXT1'	High Expression	103.264621760000	81.7963638750000	8.76598138054328e-05	1.18786579882443	1.29790718606216	1.08715412871534
'MYADML2'	High Expression	97.4783837990000	71.2101785190000	8.84818446250279e-05	1.24593715482808	1.40357600406623	1.10600308731684
'FAM122B'	High Expression	100.700266300000	83.8675740540000	8.86336993067858e-05	1.18272361620660	1.28858441717890	1.08555957505313
'TMEM69'	Low Expression	88.1086234670000	105.993358980000	8.91528190831898e-05	0.845441090206631	0.918719252547450	0.778007683008537
'PSMG4'	Low Expression	88.8647795640000	113.522043590000	8.94722696511158e-05	0.840878213012111	0.915390741474522	0.772430981746084
'GOLGA8F'	High Expression	96.6893513500000	64.7664135190000	9.06006378206939e-05	1.43059102531903	1.76868881271515	1.15712309989771
'MYO1H'	Low Expression	89.1606667320000	140.283394150000	9.06041153732776e-05	0.797942789627160	0.886543911842455	0.718196455937224
'ZNF695'	High Expression	102.738600120000	81.6319821150000	9.07037119387479e-05	1.18826859363111	1.29897133364426	1.08700031635706
'SSX7'	Low Expression	92.1524147680000	138.803958310000	9.12855249569947e-05	0.692364254671526	0.810731286043559	0.591278848366909
'PPIAL4G'	High Expression	103.198869050000	83.3086760690000	9.24063537502390e-05	1.18117533577694	1.28594834690809	1.08493873583827
'FBXL6'	High Expression	101.818062270000	81.7306111710000	9.24817390664169e-05	1.18479149893945	1.29279386086426	1.08581185172149
'ZNF707'	High Expression	98.3989216560000	85.0839990790000	9.60326263553108e-05	1.18081112808241	1.28578552523677	1.08440707476973
'ASPHD1'	High Expression	102.113949440000	78.9032448960000	9.63199919031683e-05	1.19806968369550	1.31728702465411	1.08964177140296
'LPAL2'	High Expression	98.2345398950000	79.1991320640000	9.64260438128675e-05	1.20999040814501	1.33875847243282	1.09360785978249
'SLC35E1'	Low Expression	89.1277903800000	102.311207550000	9.67627675856224e-05	0.843003528844285	0.917172683691013	0.774832223288641
'PSKH2'	Low Expression	91.9880330080000	229.213926420000	9.72238969822676e-05	0.709574299076711	0.824538378787132	0.610639478844916
'ZNF302'	Low Expression	92.1524147680000	97.9386527270000	0.000101970089759743	0.844625398324079	0.918474958009856	0.776713678770165
'ZNF681'	Low Expression	90.4757208140000	102.771476480000	0.000103702400541856	0.841556313549951	0.916372890057662	0.772848080251719
'TMEM91'	High Expression	97.9386527270000	88.1086234670000	0.000104139413239769	1.20165042919533	1.32446189493466	1.09022672491198
'MRPS25'	Low Expression	89.1606667320000	107.144031300000	0.000104844837604935	0.843823471499649	0.917998502012574	0.775641844178048
'ZNF18'	Low Expression	86.1360423450000	108.952230660000	0.000105255410833145	0.844141998389647	0.918275981398029	0.775992978015614
'ZNF200'	High Expression	105.204326530000	82.8484071410000	0.000106102927203260	1.17835563169262	1.28217734078894	1.08294067487367
'NEURL1B'	High Expression	104.185159610000	78.6731104320000	0.000108976184913482	1.18356634900051	1.29210750133722	1.08414299974009
'OR56B4'	High Expression	104.185159610000	81.2045895390000	0.000110784084924837	1.18958960963305	1.30323249720159	1.08585647026574
'C3orf67'	High Expression	102.113949440000	84.2949666310000	0.000111494559055046	1.18083968478519	1.28754836954324	1.08297474032625
'RNF166'	High Expression	97.4783837990000	88.1086234670000	0.000111822062306462	1.17843939468289	1.28275826595719	1.08260413812599
'MORN3'	Low Expression	89.3250484930000	110.497419210000	0.000113862769178666	0.826439769747819	0.906653539362199	0.753322700864653
'LCE2B'	High Expression	95.5715553800000	72.0649636720000	0.000117026869525736	1.52959499704496	1.99587949426231	1.17224554974935
'ZNF830'	Low Expression	89.3250484930000	102.771476480000	0.000118752559329994	0.847784691285153	0.921309524866075	0.780127485257401
'ZNF430'	Low Expression	89.3250484930000	101.818062270000	0.000119098248574168	0.844947150279672	0.919245729374999	0.776653797729523
'FAM43B'	High Expression	95.6701844360000	87.4510964260000	0.000121234918610080	1.22393404447501	1.36638381289325	1.09633510810771
'FAM66E'	Low Expression	86.5963112730000	115.132984840000	0.000124584501237136	0.834287511504785	0.912193123246781	0.763035407870034
'NOTO'	Low Expression	90.4757208140000	159.647565510000	0.000126788989698287	0.754668894996787	0.858776886517747	0.663181729756419
'MS4A7'	High Expression	102.311207550000	82.8484071410000	0.000126885767859091	1.18926245262760	1.30381274370673	1.08477631320649
'IQCC'	Low Expression	90.8373606860000	105.039944770000	0.000127431148015599	0.846308356961136	0.920445717696387	0.778142394811501
'C3orf49'	High Expression	97.4783837990000	88.5688923960000	0.000127483298916992	1.18860366709665	1.30270230077490	1.08449848948238
'TAF6L'	Low Expression	86.1360423450000	110.102902980000	0.000134348361809422	0.847191067578408	0.921247799576671	0.779087565055193
'HHLA1'	Low Expression	93.0071999210000	NaN	0.000134401459152544	0.638509403926177	0.771943368203574	0.528140114540949
'SLC35A5'	Low Expression	89.3250484930000	98.2345398950000	0.000135110601299909	0.849042367008243	0.922750342957221	0.781222078622820
'OR6B3'	Low Expression	92.1524147680000	129.072558110000	0.000137163929730378	0.751818410719493	0.857280199861398	0.659330429873651
'OR1L6'	High Expression	96.2290824210000	56.0870565800000	0.000139657997022158	1.42259676130150	1.76228129969938	1.14838734633952
'OBP2B'	Low Expression	92.7441891050000	114.146694280000	0.000142734023482401	0.694251604477522	0.815626773646517	0.590938534502425
'GPR25'	High Expression	97.7413946150000	82.8484071410000	0.000143055382923253	1.20681433101289	1.33687267572041	1.08940877915189
'ZNF169'	High Expression	106.946773190000	77.0950455340000	0.000144071756130296	1.17842243991689	1.28525485450410	1.08047010445681
'PRR23C'	Low Expression	92.7441891050000	210.967551040000	0.000150785877099476	0.666302576100162	0.794898527997864	0.558510435333081
'TMEM132E'	High Expression	97.4783837990000	75.5827333400000	0.000152197506146836	1.25208383084015	1.42115609026942	1.10312577920568
'ZNF383'	High Expression	107.111154950000	81.6319821150000	0.000154261199235066	1.17372006418145	1.27672819624923	1.07902276546352
'ZNF438'	Low Expression	88.5688923960000	106.881020480000	0.000154370607915333	0.847793989775112	0.922182020823973	0.779406486863182
'ZNF620'	High Expression	94.9469046910000	94.5195121150000	0.000155362329228100	0.849586606226201	0.923483904755906	0.781602578844879
'OR52H1'	High Expression	96.6893513500000	76.2073840290000	0.000155940222660507	1.26854543156948	1.45265750742450	1.10776800707061
'DNAJC16'	Low Expression	90.1140809420000	96.6893513500000	0.000157785696471533	0.849626147776362	0.923597475067144	0.781579216565985
'VSTM2B'	High Expression	97.4783837990000	69.8951244370000	0.000159276303728626	1.29554110637503	1.50492943886942	1.11528601604629
'OR4N5'	Low Expression	93.9934904820000	113.982312520000	0.000162924855869971	0.447335098155072	0.598261635016027	0.334483574291116
'RASL11A'	High Expression	95.5715553800000	90.4757208140000	0.000164053642243877	0.828838918033127	0.909966142884916	0.754944518999766
'PAN3'	Low Expression	93.0071999210000	101.818062270000	0.000167131119820097	0.842765561559845	0.919129201342256	0.772746411183604
'ZNF30'	Low Expression	90.1140809420000	98.2345398950000	0.000170912239657728	0.845167960165002	0.920766314089088	0.775776513496950
'ANKRD40'	High Expression	102.311207550000	86.1360423450000	0.000171745290729147	1.17320021735087	1.27722612032273	1.07764688498881
'FAM149A'	Low Expression	88.5688923960000	107.111154950000	0.000173924134499715	0.839612130563495	0.917186496032578	0.768598897649199
'WFDC6'	Low Expression	93.9934904820000	110.102902980000	0.000175667225914030	0.739243481220544	0.850167159955958	0.642792323988825
'MAK16'	High Expression	96.6893513500000	88.1086234670000	0.000177076765283442	1.17246825613316	1.27635296767071	1.07703891200933
'NIPAL2'	High Expression	102.771476480000	83.8675740540000	0.000178725123577247	1.17425969159834	1.27950179366435	1.07767400572659
'C6orf136'	Low Expression	90.8702370380000	106.881020480000	0.000178986763680263	0.847259869344585	0.922352943533706	0.778280474122616
'SLC38A6'	High Expression	103.198869050000	86.0374132890000	0.000181848147043322	1.17300171557072	1.27721868485364	1.07728851844155
'GLTPD2'	High Expression	96.6893513500000	76.2073840290000	0.000183721680793011	1.30475820693885	1.52546777117638	1.11598160953704
'ZDBF2'	Low Expression	86.0374132890000	113.522043590000	0.000188381312525272	0.844219394631872	0.920585795509309	0.774187902691138
'KCTD3'	Low Expression	90.8702370380000	95.7030607880000	0.000188524912072645	0.846455835889105	0.922040223181426	0.777067490221349
'CGB1'	Low Expression	94.5195121150000	NaN	0.000188854473303227	1.54481070793074	2.04959427423920	1.16434757519183
'GAL3ST2'	High Expression	101.818062270000	61.6102837230000	0.000190706954862858	1.24519342554134	1.41131494746462	1.09862555469764
'C2orf72'	High Expression	96.6893513500000	83.5716868860000	0.000193366948025988	1.20578313200955	1.33849773385732	1.08622743592463
'FAM184A'	Low Expression	90.8373606860000	104.185159610000	0.000195728447336450	0.839026115724817	0.917358131892107	0.767382768402895
'ZNF585A'	Low Expression	92.1524147680000	97.4783837990000	0.000197241173596989	0.852785872665040	0.926638478646884	0.784819281063122
'LRRC61'	Low Expression	88.1414998190000	114.146694280000	0.000198304336951382	0.846635211812142	0.922361934446221	0.777125719428725
'CSRNP3'	Low Expression	89.1277903800000	114.080941580000	0.000198670790578830	0.827693323837885	0.910197211917527	0.752667915651537
'NPEPL1'	High Expression	98.2345398950000	88.1086234670000	0.000200292799498067	1.17315378527768	1.27850539289109	1.07648337782849
'TMEM131'	High Expression	97.4783837990000	91.9880330080000	0.000212097762255906	1.16925332324240	1.27122980711298	1.07545726686371
'SPACA4'	High Expression	102.738600120000	76.2073840290000	0.000213470616526838	1.19193843900560	1.31394128379475	1.08126387373718
'XG'	High Expression	102.311207550000	83.2429233650000	0.000219452720097388	1.19372981913883	1.31723382940059	1.08180556048252
'KLHL35'	Low Expression	93.0071999210000	101.818062270000	0.000219872542516458	0.834808519460983	0.915247313872592	0.761439289251661
'SASH3'	High Expression	97.9386527270000	86.1360423450000	0.000221759563000354	1.18510801360763	1.30157388059235	1.07906360511617
'GRXCR1'	Low Expression	93.2044580330000	NaN	0.000228670761827643	0.627173051088856	0.767299960166268	0.512636591205959
'INSL6'	High Expression	96.2290824210000	65.5225696160000	0.000230993307181951	1.34204538773030	1.60454220499536	1.12249202116399
'CTXN1'	Low Expression	90.4757208140000	112.371371270000	0.000235148709083741	0.838292437402235	0.917719028392087	0.765740045552965
'TTTY10'	Low Expression	88.1086234670000	117.171318670000	0.000240178476625908	0.825911992534040	0.910020591241866	0.749577126030383
'PMCHL1'	High Expression	97.4783837990000	66.9362527530000	0.000242873525513023	1.30726695753699	1.53509978023231	1.11324808997719
'BET1'	Low Expression	88.8647795640000	105.039944770000	0.000243641382246609	0.850557569454877	0.925872016398894	0.781369526396080
'EID2B'	Low Expression	90.1140809420000	105.204326530000	0.000247047049287002	0.847097113588030	0.923592966718458	0.776936968672166
'ZNF487'	Low Expression	89.1277903800000	105.993358980000	0.000250634034884564	0.853805728846504	0.928243825623981	0.785337001429635
'ANKRD31'	Low Expression	88.2401288750000	111.089193540000	0.000250885239457550	0.842769354664333	0.920946538436736	0.771228464973625
'ZNF334'	Low Expression	86.7606930340000	112.568629380000	0.000255285355418064	0.849342772658513	0.925199337845197	0.779705643918167
'CXorf38'	High Expression	103.527632570000	83.3086760690000	0.000258184289899548	1.16732994891168	1.26979476479564	1.07313342864936
'ZNF789'	High Expression	100.700266300000	83.2429233650000	0.000258253254952548	1.17289023016974	1.28049758325302	1.07432572307776
'ZNF416'	Low Expression	88.8647795640000	103.527632570000	0.000265171448613041	0.855762897989646	0.929865401580310	0.787565744817518
'CXorf21'	High Expression	101.818062270000	78.9032448960000	0.000271113763050584	1.19317479862806	1.31837040507642	1.07986806636378
'SLC35A4'	Low Expression	91.9880330080000	102.113949440000	0.000274406636404002	0.856069353104040	0.930178600548753	0.787864542241272
'LCE1E'	High Expression	97.9386527270000	71.8019528550000	0.000274506968834670	1.24579565556531	1.41715351062692	1.09515786665822
'RIMKLA'	Low Expression	93.8291087220000	96.6893513500000	0.000275904180793867	0.844087603199959	0.922280455963640	0.772524102911209
'OR11H12'	High Expression	97.9386527270000	68.6786994120000	0.000276916910381880	1.24954336454616	1.42428369502887	1.09624130735393
'ZNF432'	Low Expression	88.8647795640000	102.311207550000	0.000277536929337695	0.851041721372773	0.926695207764880	0.781564429651063
'ZNF775'	Low Expression	89.1606667320000	113.522043590000	0.000279211250633465	0.847503010096327	0.924519997742007	0.776901910046916
'ARGFX'	Low Expression	93.0400762730000	229.213926420000	0.000288059921054135	0.531132547180746	0.687134296958876	0.410548249335299
'DNAJC5G'	Low Expression	90.8373606860000	134.267021730000	0.000296773165617091	0.789592705057310	0.888177863440239	0.701950212387464
'MRPL53'	Low Expression	88.5688923960000	110.497419210000	0.000299386457070179	0.850760025216695	0.926843524833120	0.780922130989729
'SEZ6'	High Expression	96.8208567580000	78.4100996150000	0.000299754062376278	1.27847521970767	1.48173972563786	1.10309446330256
'IGLON5'	High Expression	95.7030607880000	78.4100996150000	0.000300373922606947	1.22255948241799	1.37449728886487	1.08741697794435
'FAM53C'	Low Expression	88.1414998190000	105.204326530000	0.000300486297222569	0.856729136781927	0.930964123359228	0.788413640648841
'OR14A16'	Low Expression	94.2236249470000	129.072558110000	0.000301688706507462	0.580782300810976	0.731430136136857	0.461162405362223
'TSNAXIP1'	Low Expression	88.8647795640000	114.672715920000	0.000308344890017962	0.833291356076116	0.916056178210906	0.758004258502261
'ZNF525'	Low Expression	89.3250484930000	102.771476480000	0.000309497551937805	0.854234177491489	0.929286217322096	0.785243573392672
'ANKRD26P1'	Low Expression	93.0071999210000	NaN	0.000310616872014554	0.626884366308882	0.770509009458278	0.510031685416350
'CACNG6'	High Expression	97.4783837990000	79.9881645130000	0.000313748434279985	1.22069493942730	1.37126438528417	1.08665852561657
'TMEM130'	Low Expression	91.9880330080000	117.138442320000	0.000314981274713560	0.771731565045104	0.876861655198335	0.679205898622920
'RBM41'	High Expression	103.264621760000	86.1360423450000	0.000315090490870938	1.16493835217754	1.26728241286574	1.07085946320782
'AGAP6'	High Expression	97.4783837990000	86.7606930340000	0.000321299598805716	1.17024597270723	1.27782353888157	1.07172515998270
'ZNF235'	Low Expression	87.0565802020000	110.990564490000	0.000323703776876030	0.854317619822122	0.929541928086711	0.785180929967102
'ODF3L1'	High Expression	95.7030607880000	89.1277903800000	0.000327478496007559	1.17557611481852	1.28804145525264	1.07293068565153
'TMED5'	High Expression	102.113949440000	83.5716868860000	0.000329301374345420	1.16592464502189	1.26982201211925	1.07052820387065
'ZNF354C'	Low Expression	88.2401288750000	102.771476480000	0.000329621520582007	0.852364892938678	0.928305691093511	0.782636493220830
'GOLGA6B'	High Expression	97.9386527270000	79.4621428810000	0.000330114096420410	1.20693099670486	1.34605302860930	1.08218799694093
'BTNL3'	High Expression	97.7413946150000	56.2514383400000	0.000332146930011163	1.31500942261364	1.55727161504622	1.11043556233531
'LYPD6B'	High Expression	103.100240000000	78.9032448960000	0.000332279097981078	1.18155342291082	1.29909993589139	1.07464287590342
'BTBD19'	High Expression	100.568760890000	86.0374132890000	0.000335198435423263	1.16999605452024	1.27803688493458	1.07108862328572
'VWDE'	Low Expression	88.1414998190000	117.138442320000	0.000340768798368937	0.835562350465180	0.917969987983919	0.760552578683135
'VWA5B1'	Low Expression	90.4757208140000	NaN	0.000342536274929702	0.761064079113480	0.870452150806832	0.665422599025075
'CALHM2'	High Expression	102.113949440000	80.4813097940000	0.000343390515809247	1.16677440122017	1.27187062823313	1.07036240410228
'ZNF808'	Low Expression	92.1524147680000	103.264621760000	0.000343747029900422	0.852289910720812	0.928466233907758	0.782363499487970
'ACBD7'	Low Expression	90.8373606860000	110.102902980000	0.000344844365635129	0.827898935717867	0.913312780480715	0.750473071669942
'TMEM60'	Low Expression	86.3004241050000	105.993358980000	0.000346799433743906	0.856939475101373	0.931706526902892	0.788172286855251
'DOCK11'	Low Expression	89.1606667320000	108.952230660000	0.000347551807695678	0.846825566340710	0.925033024954166	0.775230203098745
'OTOS'	Low Expression	91.9880330080000	NaN	0.000357230816848110	0.725447202775937	0.846339851374585	0.621823069256024
'GPATCH8'	High Expression	107.111154950000	86.0374132890000	0.000362267098117936	1.16195991516156	1.26218957489953	1.06968942803203
'TMEM51'	High Expression	97.4783837990000	86.5963112730000	0.000362566006348678	1.16508750324254	1.26928598221767	1.06944290666495
'C22orf42'	Low Expression	93.0400762730000	NaN	0.000373999108814381	0.620940159430340	0.767711665012120	0.502228504743756
'SAMD5'	Low Expression	90.1469572940000	108.952230660000	0.000385165098054976	0.838761702250715	0.920652736474368	0.764154784198704
'TMEM167A'	High Expression	102.311207550000	83.2429233650000	0.000388635942010578	1.16160335422537	1.26306745197693	1.06829001921925
'KRT82'	High Expression	96.6893513500000	81.7963638750000	0.000390813610907244	1.24456823031529	1.41969857657580	1.09104151082977
'ZNF566'	Low Expression	93.9934904820000	96.8208567580000	0.000392683296040681	0.857792268221069	0.932651315110464	0.788941765800970
'ZNF260'	Low Expression	93.0400762730000	97.4783837990000	0.000395253006799985	0.857555111232338	0.932523194546392	0.788613916631241
'SPDYE2'	High Expression	97.7413946150000	88.1414998190000	0.000403534560261072	1.17207876101821	1.28358498357751	1.07025918782652
'FAM98B'	Low Expression	84.5908537990000	103.264621760000	0.000404295886114327	0.861166588731807	0.935367386545504	0.792851989726606
'PLGLA'	High Expression	95.6701844360000	80.7443206100000	0.000404721885023512	1.41649107210668	1.77895247558414	1.12788114629037
'RPL7L1'	High Expression	103.100240000000	85.0839990790000	0.000410451230687622	1.16064744734035	1.26196011995236	1.06746835792918
'POM121L1P'	Low Expression	94.9797810430000	96.6893513500000	0.000411147322892651	1.17463109904543	1.28859459997132	1.07074654734343
'MORN2'	Low Expression	88.8647795640000	111.089193540000	0.000413973788122743	0.854299227130215	0.930596668409505	0.784257234364099
'TSEN34'	Low Expression	92.1524147680000	100.700266300000	0.000428249043774819	0.858953267413186	0.933820407474793	0.790088447086870
'C6orf48'	Low Expression	90.4757208140000	105.204326530000	0.000448274722371473	0.853982161944565	0.930768335795393	0.783530664798882
'LRP5L'	Low Expression	88.2401288750000	117.171318670000	0.000449473184666196	0.845429432083087	0.925559103123582	0.772236934648674
'CCDC153'	Low Expression	90.8702370380000	110.102902980000	0.000453533498787779	0.831949943461819	0.917429308024959	0.754434921984521
'ABHD8'	Low Expression	89.3250484930000	110.102902980000	0.000461038692073877	0.857384164140257	0.933150019176314	0.787770015337258
'OR4C6'	High Expression	97.9386527270000	73.2156359930000	0.000462441274791340	1.21655575089619	1.36835908214551	1.08159321215453
'C6orf62'	Low Expression	88.8647795640000	100.700266300000	0.000463311309437412	0.861370378562520	0.935861679028409	0.792808323806168
'KIAA1522'	Low Expression	90.8373606860000	102.771476480000	0.000465480384984262	0.862184635162367	0.936570769215131	0.793706540439032
'RERGL'	Low Expression	89.3250484930000	113.785054410000	0.000472516543286892	0.821855860474837	0.911601948720886	0.740945163999034
'OR4K1'	High Expression	96.6893513500000	53.2596903050000	0.000474933348297420	1.41757558627833	1.78615577630858	1.12505335171012
'PKDREJ'	High Expression	105.039944770000	79.5936482890000	0.000483312772820141	1.16668298294176	1.27540057689006	1.06723268543982
'FAM78A'	High Expression	97.4783837990000	85.0839990790000	0.000486452304399692	1.17425897472556	1.28982222848578	1.06904975683532
'PRR23B'	Low Expression	93.0071999210000	162.080415560000	0.000492853645034771	0.682604209416295	0.819025631946136	0.568905890778629
'PCP4L1'	High Expression	100.700266300000	73.4786468090000	0.000497026823663105	1.20743559413868	1.35205350366923	1.07828625866990
'FAM136A'	High Expression	102.771476480000	81.7963638750000	0.000505616945182210	1.16044267972506	1.26381264434910	1.06552756767283
'C2CD4C'	Low Expression	89.3250484930000	133.741000100000	0.000507024417775800	0.829124001361834	0.916419598593508	0.750143941366302
'ZCCHC24'	High Expression	97.4783837990000	84.6566065030000	0.000508783928489900	1.17398707195113	1.29007695701208	1.06834374307446
'TBL3'	Low Expression	87.4510964260000	110.102902980000	0.000509064235593804	0.859099371445876	0.934712510087060	0.789602922881556
'GLT1D1'	Low Expression	89.3250484930000	134.267021730000	0.000510462584399420	0.810105597230208	0.904930879795781	0.725216801985821
'PSMA8'	Low Expression	89.3250484930000	159.647565510000	0.000514323580282768	0.800927378779980	0.899426892623833	0.713214905336010
'SH2D6'	High Expression	95.7030607880000	88.1414998190000	0.000514431588861807	1.20480237307604	1.34763786285421	1.07710594825183
'DHRS7C'	High Expression	96.2290824210000	78.0155833910000	0.000524942249375440	1.32443516099501	1.58593589525728	1.10605258442386
'XKR5'	High Expression	97.4783837990000	85.4456389520000	0.000525277551442747	1.17597337386198	1.29355004096011	1.06908378666656
'C2orf88'	High Expression	97.7413946150000	79.9881645130000	0.000538103080228415	1.19191533033115	1.32370147993645	1.07324965349939
'FBXO48'	High Expression	106.881020480000	83.3086760690000	0.000545494712792289	1.15820325999901	1.26029854084598	1.06437859602050
'CYHR1'	Low Expression	86.7606930340000	110.990564490000	0.000550424449217500	0.857063402936124	0.933725112672364	0.786695855860737
'GAGE2B'	High Expression	95.3414209160000	60.5253641060000	0.000550775192396787	1.39537801214593	1.74435275049241	1.11621906534139
'GAGE13'	High Expression	94.9797810430000	65.2266824470000	0.000552814002226038	1.37885101300410	1.70725999723387	1.11361486776639
'QRICH2'	Low Expression	88.8647795640000	107.242660350000	0.000556367653410475	0.853943657160401	0.931832327080980	0.782565434157885
'TMEM106C'	High Expression	103.264621760000	79.4621428810000	0.000556983587086133	1.15979598081552	1.26364178212399	1.06448420441977
'MRGPRX3'	High Expression	95.5715553800000	74.7279481870000	0.000561080219808604	1.27932664804206	1.49582219720329	1.09416525269554
'MFAP3L'	Low Expression	88.1414998190000	105.204326530000	0.000573531418415372	0.852421087370062	0.931241582468771	0.780271976544309
'SPATC1'	High Expression	100.700266300000	86.0374132890000	0.000575065471564037	1.16619055696410	1.27630355222864	1.06557755228171
'MANSC1'	Low Expression	93.0400762730000	100.700266300000	0.000577379235300021	0.856820520024794	0.933899547394180	0.786103179495056
'OR13D1'	High Expression	95.6701844360000	86.0374132890000	0.000581796224790557	1.26346349053359	1.46328824581593	1.09092654606898
'TMPPE'	High Expression	97.4783837990000	89.1277903800000	0.000593796640927482	1.15884743253031	1.26259645161507	1.06362359102489
'RFESD'	Low Expression	86.5963112730000	113.785054410000	0.000597395591588059	0.860457912248353	0.936234080025141	0.790814855544365
'CD200R1L'	High Expression	98.2345398950000	84.6566065030000	0.000607481977768726	1.17956248015811	1.30191233455103	1.06871070168989
'ZNF17'	Low Expression	88.2401288750000	102.771476480000	0.000620050933083654	0.864041183840260	0.938876922185747	0.795170431534345
'SPINT3'	Low Expression	94.2236249470000	129.072558110000	0.000622949550210062	0.654359753920587	0.800159752904991	0.535126499422738
'ZMYND15'	High Expression	102.311207550000	82.8484071410000	0.000629744880464449	1.16113135398098	1.26768640093859	1.06353276346538
'ASB16'	Low Expression	90.1469572940000	108.952230660000	0.000634114815413938	0.850196670475417	0.930331505072959	0.776964312770207
'TMEM229A'	High Expression	95.3414209160000	79.9881645130000	0.000637563195008270	1.23637979716377	1.41127673063621	1.08315751946510
'SLC25A41'	Low Expression	90.8373606860000	103.527632570000	0.000643981007585067	0.846135405816830	0.928012262924717	0.771482396924847
'LRRC58'	High Expression	108.952230660000	86.1360423450000	0.000653104412465378	1.15456570065459	1.25509298809070	1.06209019552875
'IQCF1'	Low Expression	90.4757208140000	118.848012620000	0.000656111091004012	0.829224270913642	0.918198032552485	0.748872102852122
'NKAIN4'	High Expression	95.7030607880000	81.7963638750000	0.000657686847586746	1.23034109985663	1.39998918626472	1.08125065311055
'UBL4B'	High Expression	96.8208567580000	80.6785679060000	0.000659335159849729	1.18337805559644	1.31004550409445	1.06895800038274
'CDC14C'	High Expression	102.738600120000	86.1360423450000	0.000685152535742904	1.15734833911455	1.26129985713072	1.06196410827976
'DMRTC2'	Low Expression	93.8291087220000	104.185159610000	0.000687698698516130	0.745927784609939	0.866570018396882	0.642081133711993
'TMSB4Y'	Low Expression	89.1277903800000	113.982312520000	0.000688049631022785	0.847086256825682	0.929030562251109	0.772369775181838
'PPP4R4'	'<undefined>'	101.818062270000	85.4456389520000	0.000691051352648853	1.18364375045649	1.31112102063793	1.06856080098010
'C1orf158'	High Expression	96.8208567580000	66.4759838250000	0.000712659742237594	1.27195647882737	1.48413387690091	1.09011276490049
'RSPH3'	Low Expression	87.4510964260000	102.771476480000	0.000723699703894846	0.863822136755696	0.939451221974468	0.794281455487272
'MEGF11'	High Expression	97.4783837990000	78.2128415030000	0.000744804474616007	1.23562148038848	1.41238338260045	1.08098159579474
'SSPO'	Low Expression	90.4757208140000	110.102902980000	0.000751268466637031	0.837962339986493	0.924234176951267	0.759743472754809
'C17orf100'	Low Expression	86.3004241050000	108.952230660000	0.000753803702947931	0.861350179290816	0.937941190513933	0.791013486632134
'TMEM179B'	Low Expression	91.9880330080000	103.100240000000	0.000758953560107868	0.865510495561414	0.940651567996908	0.796371837791299
'OR2T2'	Low Expression	94.5195121150000	96.6893513500000	0.000765497447594464	0.738853292426631	0.863013078300241	0.632556100777599
'C1orf105'	High Expression	95.7030607880000	80.7443206100000	0.000768799708781176	1.25696631569691	1.45530879289684	1.08565572235133
'ZNF574'	Low Expression	90.4757208140000	105.039944770000	0.000781281937401137	0.865166558094790	0.940551805766297	0.795823439662367
'ADNP2'	High Expression	103.527632570000	89.1277903800000	0.000785651994633249	1.15236822602516	1.25279912932693	1.05998838701766
'ASCL4'	Low Expression	92.7441891050000	129.072558110000	0.000790097907085386	0.760208565085216	0.877354811032885	0.658703930452672
'OR1Q1'	High Expression	102.113949440000	77.0950455340000	0.000800498229914408	1.17143349389275	1.28981762658462	1.06391508561365
'OR52N4'	Low Expression	88.1414998190000	118.848012620000	0.000831838427330239	0.846655564035511	0.929910333953709	0.770854584510911
'HIGD1B'	Low Expression	88.1086234670000	121.083604560000	0.000836528007991411	0.850657266875384	0.932308051495354	0.776157391891306
'CBWD3'	High Expression	102.113949440000	87.0565802020000	0.000854859142231888	1.15596117608394	1.26113603008330	1.05955758041827
'TSTD2'	Low Expression	89.1277903800000	97.9386527270000	0.000855579384756644	0.866966639582144	0.942164477255442	0.797770635906252
'CXorf66'	High Expression	95.6701844360000	80.7443206100000	0.000860176720606592	1.42285972496356	1.81944958603194	1.11271552257664
'STAG3L2'	High Expression	96.6893513500000	89.1277903800000	0.000860853817174851	1.15570036090591	1.26068479043574	1.05945858499364
'ZNF311'	Low Expression	93.8291087220000	95.6701844360000	0.000861051529886298	0.865906090828989	0.941450326506987	0.796423706088306
'LRRC20'	High Expression	103.198869050000	81.7306111710000	0.000866362624729967	1.15819742815379	1.26580815431790	1.05973506175184
'TRMT2B'	High Expression	105.993358980000	81.7963638750000	0.000878900806253196	1.15136765436326	1.25226252912585	1.05860188633075
'KIAA1841'	High Expression	105.039944770000	82.8484071410000	0.000906928445360701	1.15309461232337	1.25652622958628	1.05817702301922
'OR1L4'	High Expression	95.7030607880000	67.1663872180000	0.000908112993533052	1.29296948379694	1.53263599011802	1.09078091393468
'OR2S2'	Low Expression	91.9880330080000	121.083604560000	0.000941137566890875	0.777852798389628	0.890133857191478	0.679734818616635
'FAM32A'	High Expression	96.8208567580000	87.0565802020000	0.000942530350528611	1.15116617702637	1.25281728124373	1.05776284137295
'C6orf163'	Low Expression	87.4510964260000	NaN	0.000951271194663614	0.848388365693064	0.931753014127196	0.772482415543966
'ANKRD29'	Low Expression	90.1469572940000	107.111154950000	0.000952812170947190	0.855923382553935	0.936152183785858	0.782570237501203
'FBXL21'	Low Expression	93.9934904820000	112.568629380000	0.000964337067974242	0.818901534672662	0.914996740521459	0.732898483449312
'PCDHB7'	High Expression	96.8208567580000	90.4757208140000	0.000981684667227692	1.16844011136986	1.28665413776153	1.06108724465243
'LONRF3'	High Expression	102.311207550000	82.8484071410000	0.000991009088836499	1.15617911075770	1.26356635618553	1.05791843032910
'OR4B1'	High Expression	95.6701844360000	51.8788835190000	0.00100192291932295	1.58687994477736	2.24467018718570	1.12185209814446
'ZNF117'	High Expression	103.264621760000	81.1717131870000	0.00100316054971879	1.15928385412836	1.26945543764942	1.05867367580164
'OR2AE1'	High Expression	102.738600120000	83.2429233650000	0.00101158163122537	1.15657115513941	1.26428720439500	1.05803240928996
'PWWP2A'	Low Expression	89.3250484930000	104.185159610000	0.00101295847758607	0.867800710841760	0.943422355056631	0.798240649801284
'PIGS'	High Expression	103.198869050000	86.7606930340000	0.00102651710055434	1.14919860265486	1.24985185121423	1.05665117594607
'OR2AK2'	Low Expression	93.2044580330000	127.198606040000	0.00103122033541842	0.743559883094001	0.869345260578529	0.635974364637168
'CCDC15'	High Expression	100.700266300000	85.4456389520000	0.00106129348322122	1.15034012700381	1.25267032167474	1.05636924967296
'ZNF362'	Low Expression	90.8702370380000	103.264621760000	0.00109247480747374	0.869109822343880	0.944737762428122	0.799536033526637
'C1orf109'	High Expression	106.881020480000	82.8484071410000	0.00111231578582017	1.14788042908286	1.24834143065843	1.05550408494932
'ATXN7L1'	Low Expression	86.3004241050000	104.185159610000	0.00111438049467235	0.866994094926356	0.943472289209471	0.796715249863881
'MSMP'	High Expression	94.9797810430000	69.8951244370000	0.00114925443604104	1.33407769010447	1.62725544458172	1.09372089622473
'MCCD1'	Low Expression	92.7441891050000	129.565703390000	0.00115586440678179	0.730939552861894	0.862415509827349	0.619507214155858
'C11orf16'	Low Expression	92.7441891050000	110.102902980000	0.00116289062634064	0.795704270972221	0.902991667118583	0.701164041594957
'NPVF'	High Expression	95.3414209160000	53.3254430090000	0.00119793342434496	1.69949692719920	2.58836437511280	1.11587450102873
'ANKIB1'	High Expression	102.738600120000	89.1606667320000	0.00122713194244897	1.14878296687400	1.25148076451363	1.05451265604767
'CLIP4'	High Expression	100.700266300000	91.9880330080000	0.00123008084368941	1.15003306621499	1.25389403809082	1.05477497556461
'ZNF189'	Low Expression	92.7441891050000	97.7413946150000	0.00123891910198865	0.866114368423943	0.943506627774815	0.795070301688908
'PRR12'	Low Expression	87.0565802020000	104.185159610000	0.00125876267328841	0.871722649571939	0.947100202089983	0.802344225140946
'ZNF222'	Low Expression	88.2401288750000	107.242660350000	0.00126343387911328	0.870604862786728	0.946311960507322	0.800954504159026
'C1orf141'	High Expression	97.4783837990000	71.4731893350000	0.00126941969448874	1.24547757901332	1.44161287996646	1.07602701209286
'ZNF221'	Low Expression	88.8647795640000	103.198869050000	0.00127305840203646	0.865005420713989	0.943002434814994	0.793459645744583
'PMS2CL'	High Expression	95.5715553800000	93.2044580330000	0.00130752424675423	1.14619584463654	1.24702382661619	1.05352029866742
'ANKRD44'	High Expression	102.311207550000	85.0839990790000	0.00133586794955719	1.15113420474827	1.25741826763642	1.05383386852829
'RNF165'	Low Expression	93.0071999210000	96.8208567580000	0.00135472320195908	0.853059292573957	0.936791505111576	0.776811224990887
'YJEFN3'	High Expression	97.4783837990000	86.1360423450000	0.00136064843031637	1.15690319911636	1.26847684326432	1.05514343382205
'LONRF1'	Low Expression	88.1086234670000	107.144031300000	0.00136355149917196	0.867098657427462	0.944805818751167	0.795782653737576
'DUSP21'	Low Expression	93.0071999210000	162.080415560000	0.00136460062894215	0.693359972293571	0.839253713208479	0.572828029966094
'TSPAN10'	High Expression	95.7030607880000	74.7279481870000	0.00138844474992082	1.24067349004261	1.43491715205091	1.07272444732746
'ARHGEF33'	Low Expression	91.9880330080000	101.818062270000	0.00139550550572834	0.851046211572928	0.935866480716386	0.773913447224022
'CHTF8'	Low Expression	90.4757208140000	100.568760890000	0.00139968290208113	0.872906946642331	0.948338058626940	0.803475649389899
'C14orf178'	Low Expression	90.1469572940000	114.672715920000	0.00141006681339025	0.862543600205754	0.942219145343359	0.789605545517529
'ELFN2'	Low Expression	91.9880330080000	113.982312520000	0.00141787466486779	0.837006770218209	0.928480569218454	0.754544959385449
'PHLDB3'	Low Expression	89.1606667320000	108.952230660000	0.00143300346826037	0.863724329633735	0.943065700726746	0.791058053565458
'ZNF544'	Low Expression	85.4456389520000	106.946773190000	0.00145087783059057	0.872984679966818	0.948521676080024	0.803463189799018
'TMEM200B'	Low Expression	90.1140809420000	107.242660350000	0.00146843101587281	0.860755390580102	0.941492707263977	0.786941669007501
'DPRX'	Low Expression	93.9934904820000	229.213926420000	0.00147172316846681	0.396013291460752	0.576530584958291	0.272017705747431
'AQP12B'	High Expression	96.6893513500000	68.6786994120000	0.00149769904489215	1.24685542076246	1.44794799945022	1.07369079613012
'OXNAD1'	Low Expression	89.3250484930000	105.993358980000	0.00151980116661059	0.868967873371164	0.946362966199980	0.797902276315025
'ZNF813'	Low Expression	92.1524147680000	97.4783837990000	0.00154385154789831	0.866986496228695	0.945262187161352	0.795192693468656
'MS4A14'	High Expression	98.2345398950000	82.8484071410000	0.00154863379093583	1.17000225018014	1.29527375583820	1.05684629157080
'SERP2'	Low Expression	90.4757208140000	107.144031300000	0.00156376229084841	0.852140470760737	0.937267851719102	0.774744786750623
'ZBTB8B'	High Expression	97.9386527270000	79.9881645130000	0.00156534400012953	1.16695930849152	1.28971943513361	1.05588393147997
'KDELC2'	High Expression	102.311207550000	88.1086234670000	0.00157666967372836	1.14347503525558	1.24385564468490	1.05119525874242
'CT45A3'	High Expression	95.6701844360000	65.5225696160000	0.00159222421771718	1.30113510702832	1.56441777600196	1.08216142306188
'PTPDC1'	High Expression	100.568760890000	88.1086234670000	0.00159527520177151	1.14332066073113	1.24366855560295	1.05106953726986
'OR11H4'	High Expression	97.7413946150000	72.0649636720000	0.00160257716834005	1.20283022958171	1.36003084424125	1.06379981551283
'SLC10A5'	Low Expression	92.1524147680000	94.2236249470000	0.00161140338320404	0.851758073538515	0.937477383116935	0.773876606415740
'CSRNP2'	Low Expression	88.5688923960000	107.111154950000	0.00162652850095228	0.872727100548741	0.948988161276458	0.802594408562203
'ZNF570'	Low Expression	88.2401288750000	102.771476480000	0.00164514962529837	0.874144616373227	0.949880693792524	0.804447143023206
'C12orf43'	High Expression	97.4783837990000	90.4757208140000	0.00166277651588500	1.14179383677430	1.24099280150122	1.05052435769063
'EML6'	Low Expression	88.5688923960000	114.672715920000	0.00168537989616972	0.850805005456873	0.937133326820200	0.772429212144915
'FAM192A'	High Expression	97.4783837990000	90.1140809420000	0.00171436390831155	1.14411015462811	1.24635909343442	1.05024952505152
'OR13A1'	Low Expression	91.9880330080000	113.982312520000	0.00173168589746941	0.844424703667577	0.933974724731426	0.763460788908522
'ZNF662'	Low Expression	90.4757208140000	103.527632570000	0.00173814096166488	0.871468143672615	0.948519841480694	0.800675633996899
'SRRM5'	High Expression	100.568760890000	81.7963638750000	0.00174023177557012	1.14576642914912	1.25002448739324	1.05020399472554
'FAM171A1'	Low Expression	93.9934904820000	95.5715553800000	0.00174280783227456	0.868922023658457	0.947182016145597	0.797128186904521
'OR2T10'	Low Expression	93.8291087220000	115.132984840000	0.00175080861090865	0.759036893070291	0.885372212384952	0.650728582829412
'HMGXB3'	Low Expression	87.4510964260000	112.568629380000	0.00182635212244743	0.872105189538498	0.949202516124727	0.801269959465677
'TMSB15B'	High Expression	97.4783837990000	85.7744024720000	0.00183160508136499	1.14805174530097	1.25498421283569	1.05023058968246
'FAM76B'	High Expression	102.113949440000	86.1360423450000	0.00183707021669084	1.14127433098646	1.24137244931936	1.04924762852820
'ZNF256'	Low Expression	88.8647795640000	103.527632570000	0.00184570230172103	0.874996814999592	0.951053734061881	0.805022259877499
'TBC1D2B'	High Expression	97.9386527270000	88.1414998190000	0.00184972009147050	1.14138055305327	1.24170415482455	1.04916260594478
'OR52L1'	High Expression	97.9386527270000	75.0895880590000	0.00186324252151109	1.23958915105195	1.43727340712500	1.06909461748084
'CCDC70'	High Expression	95.7030607880000	77.0950455340000	0.00186450860135981	1.22792466405615	1.41336212196172	1.06681717103371
'CT45A6'	High Expression	95.5715553800000	65.2266824470000	0.00187213518133354	1.33236002471535	1.63869016323725	1.08329400840034
'LEPROTL1'	Low Expression	88.8647795640000	103.264621760000	0.00188811663218813	0.874436036854071	0.950798176510638	0.804206824791380
'FAM178B'	High Expression	97.7413946150000	80.6785679060000	0.00189320478800090	1.17622643419807	1.31074372776647	1.05551420556009
'JRK'	High Expression	97.9386527270000	85.0839990790000	0.00190895272775342	1.14267160883923	1.24506327012227	1.04870044517417
'YIF1A'	High Expression	95.7030607880000	90.8373606860000	0.00190919541267677	1.14384504047510	1.24730159065228	1.04896962083986
'LRRC36'	High Expression	97.4783837990000	84.6566065030000	0.00194887158981829	1.16399339173894	1.28687507871008	1.05284548471480
'ADAM18'	Low Expression	92.1524147680000	229.213926420000	0.00195725777241284	0.749624107624464	0.880959730363107	0.637868319474898
'CCDC113'	Low Expression	90.8702370380000	98.2345398950000	0.00197070807195947	0.869535915088819	0.948227043243265	0.797375178251878
'OR2M7'	Low Expression	93.8291087220000	204.655291450000	0.00199433529457123	0.498034992266174	0.686810061183861	0.361146214273595
'RNF214'	High Expression	97.4783837990000	88.1414998190000	0.00200574256047749	1.13946060729223	1.23880434430574	1.04808356665751
'OR5C1'	High Expression	98.2345398950000	73.2156359930000	0.00202185156931234	1.20011302662542	1.35854693705447	1.06015569826299
'POU5F2'	High Expression	97.4783837990000	85.4456389520000	0.00202265374906551	1.15627376435315	1.27223854346841	1.05087919635458
'C11orf88'	High Expression	97.4783837990000	75.7471151000000	0.00203297162485359	1.22808857523092	1.41535083596525	1.06560261264419
'LRCH2'	Low Expression	89.1277903800000	112.568629380000	0.00209665512390730	0.861591921231745	0.944444022619540	0.786008086188983
'GTF3C6'	Low Expression	88.1086234670000	114.672715920000	0.00210744530124157	0.872701361691960	0.950373107566601	0.801377543867032
'ZCCHC13'	Low Expression	93.0400762730000	216.918170760000	0.00210821011533000	0.619420059618123	0.792062330920514	0.484407849331018
'PRPS1L1'	High Expression	96.6893513500000	88.5688923960000	0.00212090883253120	1.14913388486947	1.25891327517898	1.04892744511529
'MYCNOS'	Low Expression	91.9880330080000	114.672715920000	0.00215065396264098	0.846898823181468	0.937030100813029	0.765437114649608
'ZNF211'	Low Expression	85.4456389520000	110.102902980000	0.00218852939246943	0.876196084045008	0.952618662380503	0.805904406467693
'PCDHB9'	High Expression	97.9386527270000	88.1086234670000	0.00219558348403461	1.14771505466190	1.25664653389820	1.04822622047218
'C1orf198'	High Expression	103.100240000000	86.0374132890000	0.00219774151593452	1.14183570618683	1.24508221138124	1.04715075679766
'MOSPD1'	High Expression	97.9386527270000	89.1277903800000	0.00222648656218832	1.14144111401293	1.24476821435258	1.04669110420428
'OR52B6'	High Expression	97.4783837990000	79.5278955850000	0.00226963842591158	1.18052671198512	1.32137637749843	1.05469065547304
'SHROOM1'	Low Expression	93.0071999210000	112.075484100000	0.00229807534417736	0.850362739899735	0.939498076753213	0.769684161471394
'C9orf64'	Low Expression	89.3250484930000	102.311207550000	0.00234405320887413	0.878773399379212	0.954676965370889	0.808904703337513
'SLC35C2'	Low Expression	88.8647795640000	113.785054410000	0.00236264936858009	0.876350336290185	0.953152061191047	0.805737031042297
'CCDC117'	Low Expression	92.1524147680000	100.700266300000	0.00237686204911677	0.870755777469246	0.950131421933299	0.798011313480483
'LCE4A'	High Expression	95.5715553800000	59.4075681360000	0.00243259844559301	1.55068078162169	2.20803211214958	1.08902894720580
'C1orf226'	High Expression	103.527632570000	81.1717131870000	0.00244874553474576	1.14160245575360	1.24605539244052	1.04590548292568
'PCDHB4'	Low Expression	89.3250484930000	112.371371270000	0.00245871197290847	0.860542142484908	0.945139658643559	0.783516776827786
'OCM2'	High Expression	95.7030607880000	67.8567906110000	0.00245987595543137	1.30134314469052	1.57730864808256	1.07366049269539
'ZCCHC9'	High Expression	97.7413946150000	86.5963112730000	0.00247194719652384	1.13762010552754	1.23806457189620	1.04532472205254
'SCML1'	High Expression	100.700266300000	83.5716868860000	0.00249715136285702	1.14508430647592	1.25324595772029	1.04625756888344
'EIF1AD'	High Expression	98.2345398950000	88.1414998190000	0.00252240200102688	1.13574674913531	1.23449278558947	1.04489932483120
'ZNF324'	Low Expression	86.1360423450000	107.242660350000	0.00257555590328228	0.879150794663861	0.955393668054615	0.808992298778681
'PRAMEF18'	'<undefined>'	92.1524147680000	210.967551040000	0.00260686947999341	0.771858833882199	0.898204674254304	0.663285414247703
'C19orf24'	Low Expression	89.1606667320000	107.144031300000	0.00260967915021157	0.873428804894375	0.952204090527025	0.801170552414849
'NCF1C'	High Expression	96.8208567580000	86.0374132890000	0.00262072521946875	1.14920187581696	1.26193592487506	1.04653883398397
'FAM124A'	Low Expression	90.8373606860000	105.039944770000	0.00263368259693113	0.866652353151306	0.948827374115197	0.791594258042040
'ZNF829'	Low Expression	90.1140809420000	100.700266300000	0.00264011440313583	0.876611840684841	0.954050635695142	0.805458631311489
'GXYLT2'	Low Expression	92.7441891050000	103.198869050000	0.00265198550612806	0.872625045510223	0.951927094065597	0.799929400895114
'TMEM86A'	Low Expression	89.1606667320000	105.204326530000	0.00268320297777044	0.872999380414556	0.952234914925534	0.800357040325284
'ZNF543'	Low Expression	85.7744024720000	102.771476480000	0.00268926081557387	0.879789633631091	0.955980969307220	0.809670719706537
'CCDC51'	High Expression	106.946773190000	81.1717131870000	0.00269191971532057	1.13677699341224	1.23768025702874	1.04409998092210
'SPATS2'	Low Expression	88.2401288750000	107.374165760000	0.00271914071424421	0.878794670803407	0.955462249481097	0.808279001971963
'UEVLD'	High Expression	103.198869050000	88.5688923960000	0.00279199459882816	1.13533887025594	1.23505975934421	1.04366962048740
'BANF2'	High Expression	95.6701844360000	84.2949666310000	0.00284875390502382	1.19801981164557	1.36044795322883	1.05498447455408
'LRRC47'	Low Expression	86.3004241050000	110.990564490000	0.00291983300431620	0.879832068109742	0.956430729908593	0.809368042940494
'TTC9'	Low Expression	89.1277903800000	103.527632570000	0.00300714367322924	0.874913137552119	0.953990587474124	0.802390514447352
'RHBDL3'	High Expression	96.8208567580000	82.8484071410000	0.00304961171224973	1.18045444923792	1.32609840722736	1.05080641009072
'EEF1DP3'	High Expression	105.039944770000	83.2429233650000	0.00308636063675935	1.13824311052413	1.24240469193266	1.04281429961460
'PRSS42'	High Expression	97.4783837990000	81.1717131870000	0.00312272299904824	1.15820520192680	1.28211042501030	1.04627437980587
'ZNF280A'	High Expression	95.5715553800000	80.6785679060000	0.00312553889764835	1.15865597978504	1.28447322601120	1.04516283586587
'ZNF883'	High Expression	100.700266300000	87.4510964260000	0.00313033107067388	1.13997568998839	1.24609148177704	1.04289660331459
'C5orf38'	Low Expression	93.0400762730000	98.2345398950000	0.00313907147872722	0.868017852621146	0.950886549455716	0.792371069819318
'FAM182B'	High Expression	96.6893513500000	79.9881645130000	0.00314854720030133	1.17362468538182	1.31306019157094	1.04899601022073
'TMEM187'	Low Expression	90.4757208140000	101.818062270000	0.00315616448541735	0.878640752834435	0.956279202154368	0.807305618277831
'OR4C11'	High Expression	94.9469046910000	72.5581089520000	0.00318602488119352	0.344787758392991	0.534416388539402	0.222445645169241
'CENPBD1'	Low Expression	87.4510964260000	103.198869050000	0.00319151721680327	0.882008393543156	0.958271925174244	0.811814252138426
'LYZL2'	Low Expression	93.2044580330000	100.700266300000	0.00319582772176662	0.789924910283225	0.910891834760742	0.685022458292052
'GTF3C5'	High Expression	96.2290824210000	87.0565802020000	0.00325006678784604	1.13719133745609	1.24106907280646	1.04200818981076
'NOMO3'	High Expression	105.039944770000	81.2045895390000	0.00325501568734453	1.13340490267188	1.23329586198256	1.04160462464831
'FITM2'	Low Expression	92.1524147680000	102.771476480000	0.00325720463043257	0.877774487320408	0.956098688086116	0.805866653925591
'ZMYND19'	High Expression	95.3414209160000	92.7441891050000	0.00331311090623835	1.13379359383999	1.23437685074799	1.04140636844707
'ZNF461'	High Expression	94.9797810430000	94.5195121150000	0.00338806040791043	0.882316274092462	0.958800492949275	0.811933257495299
'C3orf30'	High Expression	97.7413946150000	80.6785679060000	0.00341241266719038	1.18326602115533	1.33373616391582	1.04977169750728
'PGBD5'	High Expression	97.4783837990000	88.8647795640000	0.00344881364841862	1.14134927823443	1.25017200397515	1.04199915754324
'CMC1'	Low Expression	93.8291087220000	102.738600120000	0.00347156794291214	0.879491625600551	0.957425539183156	0.807901489823876
'OR5B12'	Low Expression	92.1524147680000	115.132984840000	0.00349733562537227	0.825935320921177	0.931011685344084	0.732718144233657
'GOLGA8B'	Low Expression	91.9880330080000	113.982312520000	0.00350319852133000	0.867888428257887	0.951667429464845	0.791484819783644
'GTSF1L'	Low Expression	90.1140809420000	107.111154950000	0.00352828965178040	0.861791157331422	0.948853108342023	0.782717569584989
'DEFB125'	High Expression	94.9469046910000	88.2401288750000	0.00357123037413823	1.30129975216463	1.58950902937603	1.06534849043825
'ZNF546'	High Expression	93.0071999210000	97.4783837990000	0.00358824055843065	0.881814990388741	0.958864298447134	0.810956960785382
'WDR17'	Low Expression	90.1469572940000	111.089193540000	0.00358873116556709	0.865131697200138	0.950503605662481	0.787427684694300
'TNRC18'	High Expression	97.4783837990000	88.5688923960000	0.00362270387708561	1.13213371879940	1.23228899672047	1.04011864153106
'CTAGE6'	Low Expression	93.0071999210000	97.9386527270000	0.00365990955864408	0.878108953428629	0.957059829263848	0.805670983688260
'ZNF575'	Low Expression	89.3250484930000	103.527632570000	0.00370886675761128	0.880435970404211	0.958320640113078	0.808881146387641
'SPIN2A'	High Expression	97.9386527270000	86.3004241050000	0.00371406149133558	1.14282570105273	1.25414646589595	1.04138600913223
'ZNF714'	Low Expression	92.7441891050000	97.9386527270000	0.00371432833569642	0.878401986579696	0.957267854243648	0.806033595097373
'PPIL4'	Low Expression	88.8647795640000	103.198869050000	0.00380033820246579	0.884177838095832	0.960606698197563	0.813829896092435
'OR4K5'	High Expression	95.6701844360000	49.0515172440000	0.00380980387234017	1.50219013183808	2.10561188488673	1.07169569491345
'SPANXN3'	High Expression	95.6701844360000	71.4731893350000	0.00389397621086417	1.20736190884899	1.38602189708847	1.05173142069517
'SEC31B'	Low Expression	90.4757208140000	114.080941580000	0.00391315059938619	0.863982605506464	0.950723153347803	0.785155952065742
'PCDHGA12'	Low Expression	92.1524147680000	107.374165760000	0.00405952647553106	0.841445333816407	0.940495897142445	0.752826516258760
'C6orf132'	Low Expression	90.8702370380000	100.700266300000	0.00406550525277042	0.882340108344545	0.960029275508986	0.810937839766092
'KLHL13'	High Expression	95.7030607880000	92.1524147680000	0.00410123682104094	1.13666172229895	1.24333053083184	1.03914432960576
'MRPL32'	Low Expression	88.1414998190000	110.990564490000	0.00411489051348673	0.883030100724648	0.960403814395331	0.811889902037412
'FAM104A'	High Expression	102.113949440000	90.8373606860000	0.00417756830050948	1.12897639286555	1.22766868816481	1.03821797194571
'GTPBP8'	High Expression	97.9386527270000	88.1086234670000	0.00426530276608967	1.12950203632602	1.22929277907607	1.03781204264740
'SLC25A44'	High Expression	105.993358980000	84.6566065030000	0.00427243264360036	1.12944443119562	1.22933416059038	1.03767125656557
'SFMBT2'	Low Expression	89.1606667320000	103.198869050000	0.00435894989779450	0.877855460556057	0.958217564730543	0.804233023890344
'FAM171A2'	Low Expression	89.1606667320000	117.138442320000	0.00440093366609868	0.871246767350409	0.955196287486573	0.794675334863263
'FAM117B'	Low Expression	93.0400762730000	95.7030607880000	0.00449323339518378	0.880189710797263	0.959618983981673	0.807334931806815
'ZNF557'	Low Expression	93.0071999210000	96.2290824210000	0.00449806570511545	0.884269228445933	0.961720806813617	0.813055164073106
'IQCF5'	Low Expression	94.2236249470000	176.546010450000	0.00457964790628693	0.693676272570566	0.859579467006996	0.559793235642142
'TDRD12'	Low Expression	93.0071999210000	228.589275730000	0.00458415534431143	0.754737445304223	0.897074586416536	0.634984671252130
'C12orf49'	Low Expression	90.8373606860000	102.113949440000	0.00459599949835524	0.876900832947567	0.958186060281908	0.802511226888338
'IQCE'	Low Expression	89.1277903800000	100.568760890000	0.00461873160459875	0.883906540306886	0.961685676039983	0.812418019174912
'TMEM99'	Low Expression	90.4757208140000	97.9386527270000	0.00463111374661104	0.883111357346272	0.961278151992964	0.811300733151047
'ZNF114'	High Expression	94.9797810430000	94.9469046910000	0.00467821617458206	1.14190020324104	1.25572032316782	1.03839688671477
'C5orf51'	High Expression	114.146694280000	86.3004241050000	0.00488255361286127	1.12614976706320	1.22411392804565	1.03602554370185
'ANKRD30B'	High Expression	95.3414209160000	94.2236249470000	0.00492014799697348	0.816579872350752	0.930668475239038	0.716477140538263
'OR2T6'	Low Expression	93.9934904820000	152.349015350000	0.00500582867626625	0.590597148989201	0.788434024747549	0.442402257444251
'HHLA3'	Low Expression	90.4757208140000	103.198869050000	0.00503598771134874	0.884526855790169	0.962591789355603	0.812792886107832
'PTH2'	Low Expression	93.0400762730000	229.213926420000	0.00505189626361261	0.692974633815639	0.861564197685421	0.557374417834453
'UNC13C'	Low Expression	90.8373606860000	138.803958310000	0.00506872005433033	0.809027873768503	0.927190522460884	0.705924062723579
'YPEL4'	Low Expression	90.4757208140000	117.138442320000	0.00507492319208355	0.852449434636761	0.948033653101577	0.766502366487905
'TMEM47'	Low Expression	91.9880330080000	102.311207550000	0.00509036034279683	0.874435893521255	0.958011093800696	0.798151646495849
'HIST1H2BO'	High Expression	97.4783837990000	88.1086234670000	0.00514962208727178	1.13843881280352	1.25021297372593	1.03665771971233
'KIAA0087'	Low Expression	93.9934904820000	98.2345398950000	0.00527459163520467	0.841692219908700	0.943477658130503	0.750887725797999
'DHRSX'	Low Expression	89.1606667320000	106.946773190000	0.00528658086019847	0.885539056962671	0.963461364378166	0.813918907804319
'MRO'	High Expression	96.2290824210000	85.7744024720000	0.00529186816150552	1.19231363478726	1.36119261088074	1.04438695327605
'TGM7'	Low Expression	93.0400762730000	153.861327550000	0.00532215014925770	0.793459378576326	0.919963177253942	0.684351070800460
'MDN1'	Low Expression	90.1469572940000	98.2345398950000	0.00532677225231010	0.885235819250577	0.963420884205741	0.813395753124334
'TMCC2'	High Expression	101.818062270000	85.0839990790000	0.00533659055308282	1.13746310041831	1.24978204716088	1.03523835036068
'C16orf86'	Low Expression	89.3250484930000	105.039944770000	0.00534089589570587	0.880339529741681	0.961027603116478	0.806426043448279
'TTC17'	Low Expression	92.1524147680000	97.9386527270000	0.00534163202516571	0.887186528347974	0.964452211592237	0.816110872702225
'ZNF276'	High Expression	97.4783837990000	89.1277903800000	0.00541939656426253	1.12771690415790	1.22914782548061	1.03465619802583
'ACTL9'	High Expression	95.3414209160000	70.5197751260000	0.00543864893851918	1.25962607413573	1.50881171027610	1.05159433469154
'OR13J1'	Low Expression	92.7441891050000	107.242660350000	0.00548759495705074	0.872990317302735	0.957996318612041	0.795527163620512
'JAKMIP3'	Low Expression	90.8702370380000	105.204326530000	0.00562719425639325	0.867198153443828	0.955651099204499	0.786932216121962
'C4orf51'	Low Expression	92.7441891050000	NaN	0.00563045470721780	0.789722747330473	0.919033284715004	0.678606561942521
'SLC2A7'	Low Expression	89.1277903800000	129.697208800000	0.00563538602601046	0.867955729530338	0.955996435208631	0.788022968161104
'NUDCD2'	High Expression	101.818062270000	84.6566065030000	0.00577231537822749	1.12521987501170	1.22519866284687	1.03339956654816
'GJA10'	Low Expression	93.0071999210000	229.213926420000	0.00584357770635196	0.707112943547661	0.873637127585091	0.572329974476660
'FAM9B'	High Expression	95.5715553800000	81.2045895390000	0.00586023590567229	1.24970441303916	1.48886020917069	1.04896424147131
'ADAM21'	High Expression	97.4783837990000	84.4922247430000	0.00591158133344878	1.13296349845627	1.24125311907918	1.03412129976077
'OR14C36'	Low Expression	93.9934904820000	340.138738210000	0.00592616706187921	0.665814185883217	0.847005071863943	0.523383560322459
'HDHD3'	Low Expression	94.5195121150000	94.9469046910000	0.00595596199120924	0.881052680096053	0.962467324013601	0.806524861402430
'RALGAPA2'	Low Expression	90.8702370380000	104.185159610000	0.00598390474872853	0.880332929205704	0.962442857839093	0.805228133734525
'OR3A2'	Low Expression	90.4757208140000	126.179439130000	0.00599058705392438	0.847401607404199	0.947662438825533	0.757748175733515
'ANKRD13D'	Low Expression	94.5195121150000	95.3414209160000	0.00607451948294480	1.12701273284996	1.22941474803612	1.03314011974796
'NCKAP5L'	Low Expression	94.2236249470000	94.9797810430000	0.00609130106790819	1.12347493793866	1.22217515896337	1.03274553317451
'SPATA3'	Low Expression	95.3414209160000	93.2044580330000	0.00609191032270655	1.19336750892853	1.36656921229674	1.04211773436107
'OR1N1'	Low Expression	90.1469572940000	NaN	0.00611646715173643	0.826356218450202	0.938149662815307	0.727884501628556
'OR2T3'	High Expression	94.9469046910000	93.9934904820000	0.00616112137298951	0.779225015288206	0.914956852139951	0.663628697933431
'ZNF831'	Low Expression	90.4757208140000	106.881020480000	0.00617603894840325	0.876420417057525	0.960666451252443	0.799562373010819
'C21orf58'	High Expression	97.4783837990000	85.4456389520000	0.00618138434438403	1.13246168383906	1.24084238779444	1.03354743356499
'MBD3L2'	Low Expression	93.0400762730000	229.213926420000	0.00618170160888289	0.723506411040669	0.884424595636225	0.591866767839478
'ZSCAN29'	High Expression	98.3989216560000	89.1277903800000	0.00619173370006750	1.12319707210750	1.22169519785744	1.03264027312488
'RNF133'	High Expression	95.5715553800000	93.0400762730000	0.00627873661005353	0.883564128514720	0.963888640933658	0.809933363714896
'GFOD2'	Low Expression	88.2401288750000	113.785054410000	0.00631076685356601	0.888431323370032	0.966309267551136	0.816829810962418
'OVCH1'	High Expression	97.4783837990000	75.4841042840000	0.00632237589530815	1.16346906139951	1.30461618905581	1.03759271745167
'ASB12'	Low Expression	90.8373606860000	107.374165760000	0.00640353404113382	0.879181256289154	0.962160813931952	0.803358097958085
'PM20D1'	Low Expression	93.0071999210000	126.179439130000	0.00643088576980544	0.825521431388020	0.938501121090398	0.726142588821995
'ACCSL'	High Expression	96.6893513500000	69.0732156360000	0.00647942749746165	1.24782458385138	1.48952466803309	1.04534434741518
'OR12D2'	High Expression	96.8208567580000	80.7443206100000	0.00655606433628821	1.21231355941902	1.40928541036772	1.04287190908173
'VSTM2L'	Low Expression	92.7441891050000	113.982312520000	0.00675489698460394	0.859502058149001	0.954332038265285	0.774095134964979
'ZNFX1'	High Expression	102.113949440000	86.7606930340000	0.00681333275281537	1.12181522601441	1.22028416788522	1.03129208297337
'C12orf76'	High Expression	97.4783837990000	86.1360423450000	0.00690591068830234	1.13140833982370	1.24054030276067	1.03187685927974
'GRAPL'	High Expression	95.7030607880000	90.8702370380000	0.00690772618490298	1.13266383506644	1.24303998051775	1.03208857589043
'PCDHGB7'	Low Expression	90.8373606860000	105.204326530000	0.00691827052095523	0.858217246987714	0.953943635902705	0.772096815059934
'RAB41'	High Expression	96.8208567580000	79.9881645130000	0.00694343272081425	1.14760246147813	1.27368424586103	1.03400149124115
'DYDC2'	High Expression	97.7413946150000	78.9032448960000	0.00695591042929019	1.15320324079791	1.28519792077285	1.03476491293037
'ZZEF1'	Low Expression	92.1524147680000	96.6893513500000	0.00697411779742968	0.890545059143167	0.968082099489774	0.819218228270406
'OR4E2'	Low Expression	93.9934904820000	NaN	0.00698407557281968	0.705908678294588	0.876258831631134	0.568675651649668
'PAGE2B'	High Expression	94.9797810430000	71.8019528550000	0.00702043831875738	1.30169780885560	1.61732996993800	1.04766325800815
'PPP1R12C'	Low Expression	88.1414998190000	111.089193540000	0.00703418074141507	0.889051882498904	0.967427951065934	0.817025442467266
'SPTY2D1'	Low Expression	88.1086234670000	100.568760890000	0.00706101522935217	0.891006163940789	0.968414353522025	0.819785437187269
'ANKRD33'	High Expression	95.3414209160000	83.5716868860000	0.00713626947870726	1.19288672822431	1.36946782118837	1.03907424793588
'OR2A5'	Low Expression	93.9934904820000	105.993358980000	0.00718329366651859	0.782115276851604	0.919117204418941	0.665534605753982
'FAM166B'	Low Expression	94.2236249470000	106.881020480000	0.00720910872230741	0.769637974149711	0.912770723504312	0.648950055035888
'CDKN2AIPNL'	Low Expression	90.4757208140000	105.039944770000	0.00737679383654049	0.889602948275160	0.968016594925837	0.817541155521708
'LRRC24'	Low Expression	90.4757208140000	114.080941580000	0.00743429763412826	0.873099485747963	0.961060255182479	0.793189300985730
'SURF2'	Low Expression	86.7606930340000	113.522043590000	0.00748828800313804	0.886519683545136	0.966760226156161	0.812939059809870
'ANKRD7'	Low Expression	89.1277903800000	112.568629380000	0.00755263912921291	0.879461500557040	0.964066722551267	0.802281121077602
'C17orf102'	High Expression	97.4783837990000	78.2128415030000	0.00760037141687154	1.18137504063960	1.34616192175487	1.03676011339470
'OR2T12'	Low Expression	93.9934904820000	138.803958310000	0.00772577217144780	0.629487392248473	0.828791053972308	0.478111310565645
'KIAA0753'	Low Expression	91.9880330080000	97.7413946150000	0.00775899779939223	0.891630190942422	0.969474628156661	0.820036310709465
'CCDC17'	High Expression	96.6893513500000	86.0374132890000	0.00782539941504407	1.16702093464732	1.31636008290215	1.03462409685233
'ZNF619'	High Expression	95.3414209160000	94.2236249470000	0.00787288609695317	0.891184770884099	0.969313066346186	0.819353750021663
'TMEM133'	Low Expression	90.1140809420000	103.198869050000	0.00796536236490802	0.889513409726465	0.968676215210806	0.816819999973893
'CCDC152'	High Expression	94.9797810430000	93.2044580330000	0.00798204723252188	1.13563030832610	1.25148892117409	1.03049749412000
'INE1'	High Expression	97.7413946150000	86.1360423450000	0.00805289539986677	1.12145679411721	1.22235339943719	1.02888848810067
'ZNF749'	High Expression	100.568760890000	88.1086234670000	0.00811688133450025	1.12358376973924	1.22697660630760	1.02890346982293
'C8orf31'	Low Expression	94.9469046910000	95.6701844360000	0.00833536188580506	1.12748415332779	1.23543216725169	1.02896828308528
'TIMM17B'	Low Expression	90.8702370380000	107.111154950000	0.00855482016081234	0.890487619599808	0.969688820315997	0.817755329387136
'ITPRIPL2'	High Expression	97.9386527270000	88.1414998190000	0.00860359448324324	1.11854610937492	1.21718110664565	1.02790405796368
'ZNF157'	High Expression	100.700266300000	86.3004241050000	0.00863421028403083	1.12643664613825	1.23406301929345	1.02819669492215
'FAM74A4'	Low Expression	93.0400762730000	NaN	0.00868862401832402	0.706746182105529	0.882021120957327	0.566301819823323
'TMCO5A'	High Expression	95.3414209160000	90.1140809420000	0.00881065718061196	1.21417546277382	1.42178738447396	1.03687940299699
'C7orf65'	High Expression	97.9386527270000	81.7306111710000	0.00882322430380046	1.13827762636768	1.25869117685559	1.02938352036918
'PRAMEF10'	'<undefined>'	95.5715553800000	83.2429233650000	0.00888983266417592	1.41763073697513	1.93429264851302	1.03897251946937
'RGPD5'	Low Expression	87.0565802020000	105.204326530000	0.00890249983032766	0.891020245241904	0.970255182023884	0.818255951774343
'VWA3B'	High Expression	96.6893513500000	83.2429233650000	0.00895444767390400	1.15743622419237	1.29903462780812	1.03127244216200
'PCDHB10'	High Expression	96.2290824210000	90.8702370380000	0.00901076108291972	1.12578516113756	1.23323711249520	1.02769549845384
'WIPF3'	High Expression	95.6701844360000	88.2401288750000	0.00902179261887683	1.12645957545475	1.23500441285527	1.02745477014131
'COX7B2'	High Expression	95.5715553800000	81.2045895390000	0.00904422955868906	1.24618543075946	1.49566331436118	1.03832066543696
'OR6Q1'	High Expression	95.3414209160000	53.4569484170000	0.00925846441045443	1.55203491773651	2.34726175498753	1.02622231234120
'LRRC17'	High Expression	96.2290824210000	88.5688923960000	0.00926008820869274	1.13815361574648	1.25926756676265	1.02868817336971
'KIAA1614'	Low Expression	88.1414998190000	114.672715920000	0.00933960243831145	0.887544905725925	0.969381559264295	0.812617025929280
'PACRGL'	Low Expression	89.3250484930000	98.2345398950000	0.00934274490985279	0.894752657201930	0.972414853148500	0.823292975192406
'SLC37A3'	Low Expression	88.8647795640000	102.311207550000	0.00937372577086661	0.894665908805556	0.972433019986926	0.823117964864699
'FAM118A'	Low Expression	92.1524147680000	98.2345398950000	0.00941857334781767	0.888770593007829	0.969841410553122	0.814476633396159
'LDLRAD1'	High Expression	97.7413946150000	78.4100996150000	0.00944721388983036	1.15609611850305	1.29747003608060	1.03012647541002
'PFN3'	Low Expression	91.9880330080000	113.785054410000	0.00946074722525613	0.824358677998934	0.943702096034290	0.720107789150716
'TMEM177'	High Expression	102.771476480000	81.7963638750000	0.00946921204297600	1.11736561427432	1.21640407483233	1.02639077079277
'CWF19L2'	Low Expression	88.8647795640000	100.700266300000	0.00953629678761738	0.895259251410693	0.972857006281447	0.823850907236581
'LRTM1'	High Expression	94.9797810430000	81.7963638750000	0.00967480885834557	1.26797235211103	1.54985224904356	1.03735945585145
'RNF44'	High Expression	97.7413946150000	88.1086234670000	0.00968559474274588	1.11789658345074	1.21794346650288	1.02606796264453
'RNASE10'	Low Expression	94.5195121150000	96.8208567580000	0.00970928163993671	1.18077674933629	1.35078598619511	1.03216478851727
'ATRNL1'	Low Expression	92.7441891050000	105.204326530000	0.00971734568504867	0.870211814112076	0.962930516867655	0.786420814539735
'SPDYE5'	High Expression	98.2345398950000	88.1086234670000	0.00985973209361278	1.12365897818580	1.23028872859820	1.02627088252380
'HIST1H2BL'	Low Expression	87.4510964260000	110.102902980000	0.00996451234578167	0.888632026479186	0.970367850273102	0.813780957666992
'NUDT8'	Low Expression	93.0071999210000	100.568760890000	0.00999581828895606	0.884006948680935	0.968702792824059	0.806716250954498
'C4orf45'	Low Expression	93.8291087220000	129.565703390000	0.0101361364277262	0.845457757427139	0.953631610318132	0.749554452536729
[truncated: 1,348 more rows]

## Sheet: DFS-mRNA Across Cancer Types
Gene	Shorter survival group	medianDFSLowExpression	medianDFSHighExpression	p-value	Hrlogrank	UpperCIHR	LowerCIHR
'SLC22A25'	High Expression	NaN	33.9283953050000	2.21404918595603e-50	3.83929532541801	5.34546981540333	2.75751039755229
'CPN2'	High Expression	NaN	40.4050366570000	1.38050781551343e-46	3.56170366506303	4.85349438612311	2.61373187821003
'PAQR9'	High Expression	NaN	47.0789361210000	6.74848077145339e-44	3.24274323541986	4.27124415803449	2.46190180233109
'C3P1'	High Expression	NaN	33.9283953050000	1.79085266309153e-43	3.67246833928429	5.16320422107690	2.61214221354826
'OR2D3'	Low Expression	22.8161883160000	NaN	4.02880271054203e-40	0.246610149551787	0.374123638477016	0.162557399766364
'PLGLA'	High Expression	NaN	40.4050366570000	1.23070641559635e-39	3.45149599089690	4.79203747519245	2.48596231495434
'UGT1A5'	High Expression	NaN	44.1200644380000	1.71941354949225e-35	3.18300637746274	4.33721533017929	2.33595263958214
'SLC22A10'	High Expression	NaN	48.4268665550000	1.05665014432270e-29	2.91480335200169	3.93494415296829	2.15913574642002
'GLTPD2'	High Expression	NaN	67.2321399220000	5.48047641259873e-29	2.61032876567828	3.34998816848836	2.03398218806312
'FAM174B'	Low Expression	NaN	NaN	5.49749017903304e-29	0.428266648151695	0.491441540113779	0.373212899089938
'OR6C65'	High Expression	NaN	29.3257060200000	9.10256034345596e-28	3.18777309969423	4.58540801908700	2.21613808255116
'GAGE12J'	High Expression	NaN	52.0103889270000	2.20377109781550e-27	2.77894538372154	3.71864382739548	2.07670801618988
'ARID3C'	High Expression	NaN	100.075615610000	6.67139244627623e-26	2.24796905573043	2.74024087230229	1.84413163331727
'OR4X2'	High Expression	NaN	40.5036657130000	7.18645816730903e-26	2.91565993522684	4.04951779954877	2.09928027945308
'OR10K2'	High Expression	NaN	38.4324555350000	1.06769301023319e-25	2.92999761759769	4.08654006240649	2.10077129014432
'TMEM25'	Low Expression	158.201006020000	NaN	4.68421310558343e-25	0.473003126026832	0.542714066991679	0.412246467963001
'PLA2G12B'	High Expression	NaN	123.812341780000	4.83385679535240e-23	2.23541448472110	2.76969631279752	1.80419705056170
'IQUB'	Low Expression	NaN	158.201006020000	2.88657706088812e-22	0.404464880099211	0.469010107028548	0.348802375006626
'EFCAB6'	Low Expression	NaN	NaN	3.94774895500253e-22	0.476357893304991	0.547000905545104	0.414838147823245
'C8orf76'	High Expression	NaN	NaN	4.58211454638316e-22	1.94285756670193	2.24663060308184	1.68015850906372
'C16orf46'	Low Expression	NaN	158.201006020000	5.50356926123264e-22	0.474179167951063	0.544679084016499	0.412804328120578
'RIPPLY1'	High Expression	NaN	49.8405496930000	9.29845301776471e-22	2.68133331677771	3.68487564560619	1.95109660328292
'OR2B3'	High Expression	NaN	45.8953874480000	9.60376034165422e-22	2.66983957040587	3.66084379235439	1.94710392904276
'VPS13D'	Low Expression	NaN	NaN	9.81980928254046e-22	0.463673226346007	0.533383670302684	0.403073571240214
'RUNDC1'	Low Expression	NaN	NaN	1.31232356024121e-21	0.489686846573672	0.561968782991414	0.426702007237528
'DEPDC7'	High Expression	NaN	123.812341780000	2.36231851815232e-21	1.96575178010187	2.31493855812363	1.66923655377955
'TMED8'	Low Expression	158.201006020000	NaN	3.27254769346885e-21	0.480346799092998	0.551864349726238	0.418097395697600
'ZNF737'	Low Expression	158.201006020000	NaN	3.58830810872723e-21	0.500614300885485	0.574359032408841	0.436338011783315
'PIPSL'	High Expression	NaN	NaN	5.97193336262617e-21	1.92078814766723	2.23724371021322	1.64909486229700
'FAM189A2'	Low Expression	NaN	NaN	1.55035344229383e-20	0.401420845134027	0.467448455803283	0.344719707397918
'LRRC3'	High Expression	158.201006020000	142.124469870000	1.73714442284471e-20	1.91303543014682	2.23411981096019	1.63809681962587
'OR10J3'	High Expression	NaN	55.0350133150000	1.75155181716544e-20	2.40100710834668	3.14491630259748	1.83306472403412
'CYB5D1'	Low Expression	NaN	158.201006020000	2.54733990329860e-20	0.499990448872871	0.573886269410630	0.435609740621309
'TCEAL3'	Low Expression	NaN	NaN	3.14050339113476e-20	0.481405093485727	0.553664394931399	0.418576426722755
'SPRYD3'	Low Expression	NaN	NaN	4.50360205948208e-20	0.496770988671849	0.570465138529194	0.432596838121033
'TMEM232'	Low Expression	NaN	158.201006020000	7.10047441010202e-20	0.447175443561312	0.517303743490836	0.386554089044202
'ZFP2'	Low Expression	NaN	NaN	2.34100960082254e-19	0.515288428019982	0.591259596984442	0.449078823253825
'SLC17A2'	High Expression	NaN	106.124864390000	2.72759593561979e-19	2.23551079922170	2.85245060410849	1.75200528494297
'WDR93'	Low Expression	NaN	NaN	4.65583792417156e-19	0.476308013661665	0.549284015261969	0.413027354837771
'RAI2'	Low Expression	NaN	NaN	6.75120268224282e-19	0.517003395367391	0.593339106127307	0.450488612769879
'ZNF415'	Low Expression	158.201006020000	NaN	9.51214561219084e-19	0.536552995432339	0.616017395935313	0.467339264778891
'ZNF429'	Low Expression	NaN	NaN	1.31645975517899e-18	0.533063315226266	0.611641512912762	0.464580137287945
'FAM161B'	Low Expression	NaN	158.201006020000	3.29028097597261e-18	0.500043863325135	0.575455340925446	0.434514805001212
'LRRC20'	High Expression	NaN	NaN	4.49295287958730e-18	1.82081761314023	2.10906992827742	1.57196152477955
'ZNF287'	Low Expression	158.201006020000	NaN	4.79173205552234e-18	0.536791858776280	0.615869780515993	0.467867573250757
'ZNF14'	Low Expression	158.201006020000	NaN	4.95644082590509e-18	0.543523487490871	0.623965544560434	0.473452074444835
'HEATR5B'	Low Expression	NaN	NaN	6.50892402331920e-18	0.517311335939534	0.594261876256091	0.450325065403019
'LPAL2'	High Expression	NaN	142.124469870000	6.60326657532975e-18	1.89930941915052	2.26131710911121	1.59525448913785
'FBXL16'	Low Expression	NaN	NaN	8.17692876155450e-18	0.431897299340758	0.503656745498683	0.370361915818574
'PLEKHH1'	Low Expression	NaN	NaN	8.24011363178175e-18	0.453512947160981	0.526644409083700	0.390536744898683
'SPATA21'	High Expression	NaN	69.0074629320000	1.14040610539680e-17	2.38767323314495	3.20494462257382	1.77880872827641
'FBXO36'	Low Expression	NaN	NaN	1.18447364001853e-17	0.525782213617170	0.603659104205634	0.457952069686670
'PLCXD1'	High Expression	NaN	142.124469870000	1.28916048313410e-17	1.83530187484360	2.15082770603430	1.56606359605391
'TMEM87A'	Low Expression	158.201006020000	NaN	1.67103458898943e-17	0.529438714309673	0.607745223167551	0.461221810595131
'IQCH'	Low Expression	NaN	NaN	1.74504843261389e-17	0.520492194698499	0.598059064228131	0.452985567724328
'THAP6'	Low Expression	NaN	NaN	2.17312951593207e-17	0.548997430557740	0.630133193568915	0.478308684314752
'ZCWPW2'	Low Expression	NaN	NaN	2.21603932081111e-17	0.537498507910928	0.616729808158411	0.468446055606034
'CT62'	Low Expression	NaN	NaN	2.61854936399942e-17	0.365252694436501	0.432696708017133	0.308321113429505
'WDR7'	Low Expression	NaN	158.201006020000	3.37482487990233e-17	0.525173840095555	0.603345992719105	0.457130014368252
'MRPL15'	High Expression	NaN	NaN	7.75235497754873e-17	1.78370279235852	2.06766854551638	1.53873581835285
'ZDHHC19'	Low Expression	NaN	122.398658640000	9.22934431654093e-17	2.02404045017924	2.51273875229624	1.63038825274533
'TMEM229B'	Low Expression	NaN	NaN	1.02289100608942e-16	0.458794846821079	0.533861810321847	0.394283141067308
'ZNF253'	Low Expression	158.201006020000	NaN	1.03093063810584e-16	0.550363981099405	0.631424147029289	0.479710054036841
'DMXL1'	Low Expression	NaN	NaN	1.70320636706981e-16	0.488686474857258	0.565664494601357	0.422183950005054
'KIAA0556'	Low Expression	NaN	NaN	1.86093739463375e-16	0.539732632326591	0.619688539105697	0.470093112934760
'ZC3H6'	Low Expression	NaN	NaN	1.86878213982555e-16	0.547881260785400	0.628647521266960	0.477491544569899
'SP140L'	High Expression	NaN	158.201006020000	2.17175191082773e-16	1.76425113777620	2.03683303033085	1.52814787996591
'PRRT3'	Low Expression	NaN	NaN	2.22338357031966e-16	0.537885813177959	0.617749289514450	0.468347196717168
'PRAMEF10'	High Expression	NaN	42.0488542590000	2.98996922913553e-16	2.96348802998765	4.64798350467914	1.88947772620943
'ZNF552'	Low Expression	NaN	NaN	3.57997516084816e-16	0.492187428615690	0.569819542377415	0.425131900314633
'TEX9'	Low Expression	NaN	NaN	3.89098892012764e-16	0.538990769051949	0.619160419128137	0.469201583544845
'TMEM88B'	High Expression	NaN	103.527632570000	4.58048916117307e-16	1.97258253473736	2.43345501782708	1.59899477403341
'CXorf66'	High Expression	NaN	53.5884538250000	6.56953524654568e-16	2.60962981795610	3.77619551405976	1.80344681873847
'TMCO4'	Low Expression	NaN	NaN	9.55195821615600e-16	0.557718615703633	0.639902543796823	0.486089729315311
'PRAMEF11'	High Expression	NaN	82.0264983400000	1.14943643501404e-15	2.36216012487940	3.22623288134400	1.72950951180120
'ZNF493'	Low Expression	158.201006020000	NaN	1.17378311291881e-15	0.553337405382420	0.635091007131542	0.482107730635732
'SECISBP2L'	Low Expression	NaN	158.201006020000	1.35585335020471e-15	0.528228743662455	0.608409914403144	0.458614494974071
'C16orf62'	Low Expression	NaN	NaN	1.53529216390784e-15	0.565052496064899	0.648286412943583	0.492505036253102
'FAM72B'	High Expression	158.201006020000	NaN	1.79887724822520e-15	1.73519019027996	2.00580777355216	1.50108352163363
'PRAMEF4'	High Expression	NaN	72.0978400240000	1.93995843961007e-15	2.61652534797553	3.81870970330459	1.79280579790446
'FAM120AOS'	Low Expression	158.201006020000	NaN	2.12190396862537e-15	0.564794244319852	0.647979470018161	0.492288032532716
'GOLGA6A'	High Expression	NaN	103.527632570000	2.14556279909150e-15	1.93008704549273	2.37033588586295	1.57160680281506
'ZNF441'	Low Expression	NaN	NaN	2.57387819705809e-15	0.552916700468572	0.634912919111297	0.481509933811036
'MORN4'	Low Expression	NaN	NaN	5.38737960076360e-15	0.548811704956479	0.630880717200473	0.477418756486620
'NKAIN1'	Low Expression	NaN	NaN	5.89075436489066e-15	0.436916881690914	0.514114105104586	0.371311270418612
'GOLT1A'	High Expression	NaN	NaN	7.75505211103194e-15	1.76893666402937	2.08853095337503	1.49824780728805
'ZNF433'	Low Expression	NaN	NaN	8.66584970584284e-15	0.577631665138791	0.662869870474290	0.503354210883468
'KIAA2026'	Low Expression	158.201006020000	NaN	1.13688837774515e-14	0.563510838666178	0.646925399467313	0.490851751308156
'DCAKD'	Low Expression	158.201006020000	NaN	1.23756369220816e-14	0.559101803953126	0.642234873884888	0.486729761796879
'RSPH3'	Low Expression	NaN	158.201006020000	1.52798063715687e-14	0.569821619580883	0.653897423098655	0.496555983663500
'FBXO16'	Low Expression	NaN	158.201006020000	1.57707669147901e-14	0.566185613449087	0.649944646227666	0.493220693081038
'LRRC27'	Low Expression	NaN	NaN	1.59041706468918e-14	0.573983485243009	0.658540871476988	0.500283362204686
'ARHGEF37'	Low Expression	NaN	NaN	1.61320698174301e-14	0.527373098067650	0.609266651584865	0.456487128980390
'OR9Q1'	High Expression	NaN	63.0239668610000	2.01078837802789e-14	2.12573869225821	2.77688707639383	1.62727718608993
'MRPL2'	Low Expression	158.201006020000	NaN	2.12084027421590e-14	1.70200039727252	1.97052974456240	1.47006426079557
'IQCK'	Low Expression	NaN	158.201006020000	3.38745061816580e-14	0.558358897457945	0.642036338481462	0.485587247456794
'ZNF626'	Low Expression	158.201006020000	NaN	3.83302240444873e-14	0.584539960785150	0.670720034187998	0.509433069445086
'TMEM177'	High Expression	NaN	NaN	5.01228836939841e-14	1.68489866053972	1.94216321010899	1.46171211642364
'RASL10B'	High Expression	NaN	100.075615610000	5.96519781208659e-14	1.80837534605622	2.17978302722295	1.50025087423047
'CCDC148'	Low Expression	NaN	158.201006020000	6.04129096479037e-14	0.540468385994804	0.623873281961736	0.468213793899486
'TMEM50B'	Low Expression	NaN	158.201006020000	6.51029539945289e-14	0.571080628928528	0.655819016823187	0.497291289778702
'ACSM2B'	High Expression	NaN	106.124864390000	6.84657504838531e-14	1.94044837521026	2.42777978614721	1.55093963560492
'ZNF43'	Low Expression	158.201006020000	NaN	7.34749728936241e-14	0.588423063524368	0.675172706848031	0.512819458155815
'TPPP2'	High Expression	NaN	142.124469870000	7.67759158893096e-14	1.89745189941104	2.34746212851726	1.53370896460538
'C1orf105'	High Expression	NaN	122.398658640000	7.80959810443906e-14	1.99818349003057	2.54103129170185	1.57130582093565
'TTC39A'	Low Expression	NaN	NaN	9.10621354860157e-14	0.559973908633105	0.644343202613043	0.486651798417668
'CRIP3'	High Expression	NaN	NaN	9.52046280899809e-14	1.76602416091286	2.10706554913112	1.48018239784428
'TMEM82'	High Expression	NaN	103.790643390000	9.70466663217981e-14	1.92650514059352	2.40538747952175	1.54296224135630
'CCDC38'	High Expression	NaN	106.124864390000	9.71340642764111e-14	1.89803057945856	2.35116763912857	1.53222595471543
'KLHL8'	Low Expression	NaN	NaN	1.08655736947816e-13	0.572994184134994	0.658131580585682	0.498870354709840
'ZNF483'	Low Expression	158.201006020000	NaN	1.22216163982377e-13	0.512664022711828	0.595976734662120	0.440997751920765
'CCDC150'	High Expression	NaN	NaN	1.35374774584960e-13	1.68249756000245	1.95551841693419	1.44759467100915
'SPEF2'	Low Expression	NaN	158.201006020000	1.37010362713678e-13	0.580032848632561	0.665780277743258	0.505329035328593
'TMEM9B'	Low Expression	NaN	NaN	1.50835829910689e-13	0.574693737610630	0.660101045928877	0.500336871280251
'ZFP14'	Low Expression	158.201006020000	NaN	1.73239919755313e-13	0.588401919815968	0.675073041988770	0.512858309706991
'ZNF721'	Low Expression	158.201006020000	NaN	1.80963442194962e-13	0.583815487628352	0.669993554076369	0.508722093699247
'BSPRY'	Low Expression	158.201006020000	NaN	1.82966209713687e-13	0.589377373313221	0.676184853983931	0.513714091830052
'DDTL'	High Expression	NaN	NaN	2.19004595594698e-13	1.67750314555693	1.95137829464820	1.44206626212407
'CASC1'	Low Expression	NaN	158.201006020000	2.28637963485819e-13	0.550387879406172	0.635201095479505	0.476899079603361
'ZCCHC9'	High Expression	158.201006020000	NaN	2.43184863746265e-13	1.66238751792119	1.91921350754615	1.43992955910025
'IGSF22'	Low Expression	NaN	NaN	2.96782949858826e-13	0.564898200198636	0.650336896623791	0.490684102723235
'ZNF720'	Low Expression	NaN	NaN	3.29219504484124e-13	0.595490378425258	0.683228726721054	0.519019146778111
'ZNF506'	Low Expression	158.201006020000	NaN	3.36312703644031e-13	0.598006930055082	0.686255237578325	0.521106825582643
'LRRC28'	High Expression	NaN	NaN	3.97844130359383e-13	1.69738631915363	1.99545877749410	1.44383855429377
'OR2T8'	Low Expression	158.201006020000	NaN	4.74901076325907e-13	0.514265044082891	0.599051267349742	0.441478968462268
'MRPL14'	Low Expression	NaN	NaN	5.53742032319349e-13	1.64998437260551	1.90498879698908	1.42911519172467
'KTI12'	High Expression	158.201006020000	NaN	6.30326793523278e-13	1.65932568521525	1.92836649389487	1.42782076868277
'ZMAT1'	Low Expression	NaN	NaN	6.46203732591715e-13	0.556522413988900	0.642427513678988	0.482104503118765
'CCDC87'	Low Expression	158.201006020000	NaN	6.51701642504662e-13	0.578699438869741	0.665229907504269	0.503424510489261
'RBMY1E'	High Expression	NaN	29.3257060200000	6.57263287387431e-13	3.32894376431749	6.17287168054823	1.79525302962463
'UGT3A1'	High Expression	NaN	123.812341780000	6.75206051627174e-13	1.96663561512406	2.50824772550891	1.54197514198469
'ZNF709'	Low Expression	NaN	NaN	6.95613360266345e-13	0.592954811340215	0.680433433383173	0.516722710909939
'USP54'	Low Expression	NaN	NaN	7.70103354781876e-13	0.568236762927659	0.654578256138273	0.493284058421728
'PPM1J'	Low Expression	158.201006020000	NaN	8.78712512296707e-13	0.568439798847092	0.654887173153611	0.493403777260316
'ZNF264'	Low Expression	NaN	158.201006020000	9.04017629547738e-13	0.603992521412072	0.693139846338067	0.526310769535220
'NHSL2'	Low Expression	NaN	158.201006020000	9.21154075562572e-13	0.551445862216312	0.637622050943899	0.476916597387637
'ARL6IP6'	High Expression	NaN	142.124469870000	9.44993259688340e-13	1.65069299303290	1.91658846599465	1.42168619168531
'TMEM92'	High Expression	NaN	NaN	9.58726225113289e-13	1.66015912737177	1.93508595302838	1.42429245785309
'OR6S1'	High Expression	NaN	NaN	9.60499599962357e-13	1.98206141958426	2.54457566119708	1.54389886333983
'C10orf25'	High Expression	NaN	142.124469870000	9.89345448584710e-13	1.66799460609150	1.95032955237136	1.42653122523192
'ZNF649'	Low Expression	NaN	NaN	1.07912912616542e-12	0.583335471983844	0.670439965058046	0.507547715842318
'CAPS2'	Low Expression	NaN	158.201006020000	1.11802748910487e-12	0.563723770016304	0.650288696347771	0.488682166345769
'HS6ST3'	Low Expression	NaN	NaN	1.14108836191277e-12	0.452202438622989	0.536090700136903	0.381441135696548
'CCDC58'	High Expression	NaN	NaN	1.32167657371554e-12	1.63581192408542	1.88383014669221	1.42044687822762
'TMC4'	Low Expression	NaN	NaN	1.45888555387050e-12	0.608763027533370	0.698900157907387	0.530250879898502
'IFT46'	Low Expression	NaN	158.201006020000	1.54824994432817e-12	0.601323442383750	0.689907073395946	0.524113893455796
'GLIPR1L2'	Low Expression	NaN	158.201006020000	1.77525979556476e-12	0.566177530028570	0.653261519740299	0.490702399915869
'ZNF844'	Low Expression	NaN	NaN	2.27543663401489e-12	0.598067308936017	0.686449775820787	0.521064349668243
'HDHD2'	Low Expression	NaN	NaN	2.35395098051259e-12	0.588626674784959	0.676501078510065	0.512166755197928
'CCDC122'	Low Expression	NaN	NaN	2.48179684139925e-12	0.602570996946947	0.691394488513347	0.525158664689918
'IMP4'	High Expression	NaN	NaN	2.50949188675717e-12	1.62927093758921	1.88429854917760	1.40875966243851
'CCDC152'	High Expression	NaN	142.124469870000	2.74405566995546e-12	1.67060992479083	1.96588356457885	1.41968607454507
'CCDC96'	Low Expression	NaN	NaN	2.84739606568177e-12	0.575249115714439	0.662943282220937	0.499155137407310
'ZNF606'	Low Expression	NaN	NaN	2.93514841672945e-12	0.608056500963040	0.697621250692009	0.529990604495860
'LCA5L'	Low Expression	NaN	158.201006020000	3.12619268494375e-12	0.597260621683361	0.685761008523312	0.520181587725061
'DTWD2'	Low Expression	NaN	158.201006020000	3.14797223393385e-12	0.603320839958898	0.692291284754433	0.525784512884378
'ZNF19'	Low Expression	NaN	NaN	3.30640904630451e-12	0.601979868833530	0.690849624866151	0.524542171606510
'CCDC160'	Low Expression	NaN	NaN	3.53354118389080e-12	0.564663686278733	0.652416702200989	0.488713850406088
'WDR78'	Low Expression	NaN	NaN	4.44525379862969e-12	0.592693886782397	0.681227569720245	0.515666216464910
'NME2P1'	High Expression	NaN	NaN	4.73242293077937e-12	1.67617552073071	1.98186643360969	1.41763558262585
'C9orf57'	High Expression	NaN	NaN	4.86683839050037e-12	1.98654054444282	2.57829402768438	1.53060251947271
'UNC93A'	High Expression	NaN	NaN	5.20953089707579e-12	1.83326871400831	2.27618488866042	1.47653830517240
'WDR31'	Low Expression	NaN	142.124469870000	5.35928559633218e-12	0.597420276120460	0.686268113343956	0.520075141741233
'ZNF136'	Low Expression	158.201006020000	NaN	7.39468148929574e-12	0.614744941900517	0.705312957264117	0.535806608541794
'TMEM144'	Low Expression	NaN	NaN	7.75192524002826e-12	0.569172965724555	0.657848082998043	0.492450876249873
'TMCC3'	Low Expression	NaN	NaN	8.19266155224718e-12	0.573034242674783	0.661802261438707	0.496172742843180
'TCEAL4'	Low Expression	158.201006020000	NaN	8.81661022561069e-12	0.602343932776094	0.691765862231055	0.524481234419440
'SCML1'	High Expression	NaN	NaN	8.86556250628112e-12	1.62250296636701	1.88815855135994	1.39422395114737
'ZNF140'	Low Expression	NaN	NaN	1.00309715842130e-11	0.620333469663331	0.712074289451771	0.540412172276037
'ZNF684'	High Expression	NaN	126.968471580000	1.00690372614314e-11	1.61224971577538	1.86910866361443	1.39068915393674
'ATP9B'	Low Expression	NaN	158.201006020000	1.12359564008952e-11	0.610205424292987	0.700281003205172	0.531716065597014
'ZNF610'	Low Expression	158.201006020000	NaN	1.25928792291641e-11	0.617100991104860	0.707990890403268	0.537879284019729
'ZNF33B'	Low Expression	NaN	NaN	1.34076240275378e-11	0.613853795197199	0.704335190156569	0.534995960934794
'LRRC46'	Low Expression	NaN	NaN	1.44077080676996e-11	0.529870062029302	0.619232706888234	0.453403509717407
'CCDC30'	Low Expression	NaN	NaN	1.62582645446908e-11	0.604108853100870	0.694063509113625	0.525812842200732
'TMEM184C'	Low Expression	NaN	NaN	1.92879553024331e-11	0.609968087812480	0.700317145748220	0.531275109296522
'GARNL3'	Low Expression	NaN	NaN	2.04728828175895e-11	0.577419531922908	0.667282325249873	0.499658545161103
'ZNF630'	Low Expression	158.201006020000	NaN	2.23563673746200e-11	0.621398034526896	0.712930930987886	0.541617007385040
'TTLL1'	Low Expression	NaN	NaN	2.37737171584790e-11	0.612644167440811	0.703280354819670	0.533688838778220
'PCP2'	Low Expression	158.201006020000	NaN	2.57240489502684e-11	0.565769129405540	0.655952990940083	0.487984218700728
'WDR70'	High Expression	NaN	NaN	2.63237258975106e-11	1.59156285419302	1.83905890661585	1.37737421554826
'UTP14C'	Low Expression	NaN	158.201006020000	2.67502555226880e-11	0.613186182202027	0.703931319968688	0.534139174344768
'ZNF615'	Low Expression	NaN	NaN	2.87781343234204e-11	0.577417514950848	0.667708320838927	0.499336276284691
'TADA1'	High Expression	158.201006020000	NaN	3.07567701556575e-11	1.58610497044933	1.82760005122416	1.37652052241899
'BANF2'	High Expression	NaN	NaN	3.19126537087590e-11	1.76967003217996	2.17728461010402	1.43836593905204
'CLUL1'	Low Expression	NaN	NaN	3.65014054573542e-11	0.580231909191951	0.670820036050907	0.501876882548850
'SLC7A13'	Low Expression	NaN	NaN	3.67324235303305e-11	0.442599783173701	0.531243628391416	0.368747138970058
'TMEM167B'	Low Expression	NaN	NaN	4.11253528999431e-11	0.626926138615650	0.719338050621623	0.546386199005993
'TRIM16L'	High Expression	NaN	NaN	4.32919318130873e-11	1.71336638637913	2.07492219082241	1.41481178762193
'ZNF763'	Low Expression	NaN	158.201006020000	4.37580194477492e-11	0.623193210752751	0.715002841267812	0.543172356126142
'TMEM140'	High Expression	NaN	NaN	4.48477751206862e-11	1.63622043802804	1.93241256471564	1.38542740339438
'ZNF793'	Low Expression	158.201006020000	NaN	4.52505965869680e-11	0.628186311708412	0.720836546486597	0.547444554720778
'ZNF233'	Low Expression	NaN	NaN	4.67050839214116e-11	0.609058765370470	0.700068057823321	0.529880738778430
'SAC3D1'	High Expression	NaN	NaN	4.76601205461899e-11	1.58328408027055	1.83073329304003	1.36928108991533
'C2orf73'	Low Expression	NaN	NaN	5.11864225542605e-11	0.553783313741687	0.645021260411552	0.475450930691884
'MRPS28'	High Expression	NaN	NaN	5.17918499460822e-11	1.58471546182368	1.83560606122950	1.36811658448161
'ZFP3'	Low Expression	NaN	NaN	5.19537235062692e-11	0.615276184511815	0.706578109693298	0.535772022985171
'ADCK5'	High Expression	NaN	NaN	6.05965192222335e-11	1.57832496041154	1.82382626784172	1.36587005274686
'FAM160A1'	Low Expression	NaN	NaN	6.49244820133927e-11	0.610715807203930	0.702089626033204	0.531233881457620
'TTC21A'	Low Expression	NaN	NaN	6.72431389373620e-11	0.596795213238229	0.688072535630119	0.517626424687765
'DCP1B'	Low Expression	158.201006020000	NaN	7.20208748487138e-11	0.630323151708613	0.723208238937999	0.549367739730548
'SLC16A6'	Low Expression	NaN	NaN	7.33478239510430e-11	0.436271696318064	0.525870219287561	0.361939098331335
'CHIC1'	Low Expression	NaN	NaN	7.43718759527680e-11	0.621227670180712	0.713098707563718	0.541192704606987
'GOLGA6B'	High Expression	NaN	142.124469870000	7.70324741312942e-11	1.69387681473675	2.04522848235354	1.40288417077048
'ZNF780B'	Low Expression	NaN	NaN	7.77836854229063e-11	0.613740193959175	0.705328215203298	0.534045026927605
'C2orf78'	High Expression	NaN	NaN	7.87624586362209e-11	1.69350832740703	2.04475486155668	1.40259867278836
'FAM9B'	High Expression	NaN	96.9523621660000	7.87803265881820e-11	1.98674984938481	2.62810934775871	1.50190667195669
'MIOS'	Low Expression	NaN	NaN	8.12521378240652e-11	0.609677683685968	0.701242987751316	0.530068584609514
'ARHGEF38'	Low Expression	NaN	NaN	9.12849463900062e-11	0.601675246199773	0.693325227287908	0.522140386129682
'CCDC149'	Low Expression	NaN	158.201006020000	9.13757286958180e-11	0.623476253121179	0.715605802135702	0.543207778704273
'SLC25A35'	Low Expression	158.201006020000	NaN	9.54398655236714e-11	0.577849900674001	0.669802401480884	0.498520917468647
'NOP16'	High Expression	158.201006020000	NaN	9.72737132533387e-11	1.57118693070925	1.81579887144507	1.35952742897506
'RGPD4'	Low Expression	NaN	NaN	1.00037631755707e-10	0.629363662243869	0.722071617386746	0.548558632987871
'ZNF470'	Low Expression	158.201006020000	NaN	1.05105181069916e-10	0.622262436626606	0.714421800371566	0.541991495549402
'CDRT1'	High Expression	NaN	158.201006020000	1.07622493814154e-10	1.67696536384043	2.01759022675505	1.39384737010916
'NHLRC4'	Low Expression	NaN	NaN	1.10631892897820e-10	0.544832438418009	0.637380614483160	0.465722331692215
'NLRP8'	Low Expression	NaN	NaN	1.26911622625336e-10	0.435390354778444	0.525914730339090	0.360447711574603
'CDRT4'	Low Expression	NaN	NaN	1.28530506647180e-10	0.624880170510341	0.717317096162913	0.544355110990343
'KIAA0232'	Low Expression	NaN	158.201006020000	1.33918088156600e-10	0.628953201618931	0.721700923433763	0.548124738353629
'ZNF627'	Low Expression	NaN	NaN	1.36366150221292e-10	0.631520078969248	0.724548671718677	0.550435913705153
'C1orf53'	High Expression	NaN	NaN	1.36545555246318e-10	1.56429634491949	1.80590660018215	1.35501085963231
'EPM2AIP1'	Low Expression	NaN	NaN	1.42682432900883e-10	0.627433298278758	0.720110389826612	0.546683604834182
'FADS6'	High Expression	NaN	NaN	1.50707205651907e-10	1.73711237146000	2.13541904027841	1.41309941241600
'LRRC29'	Low Expression	NaN	NaN	1.60505194092893e-10	0.604828858195060	0.697180603549972	0.524710449262118
'SERGEF'	Low Expression	NaN	NaN	1.81669059095183e-10	0.596513017358730	0.689114874193066	0.516354809922048
'PRAMEF8'	High Expression	NaN	142.124469870000	1.81739023083286e-10	2.01629265023268	2.70913044053343	1.50064241667959
'C16orf71'	Low Expression	NaN	158.201006020000	1.81835661880598e-10	0.598021427646448	0.690594130692651	0.517857902391381
'MPPED1'	High Expression	NaN	142.124469870000	1.81979423382595e-10	1.76800857253117	2.19742435811985	1.42250826563979
'RBM18'	Low Expression	NaN	NaN	1.89650971960762e-10	0.622669519861187	0.715321912298936	0.542017970228392
'ABCA11P'	Low Expression	158.201006020000	NaN	1.93965615292640e-10	0.630672938294422	0.723738759665839	0.549574483589309
'MRPS18A'	High Expression	NaN	NaN	2.07772402892678e-10	1.55821953632102	1.79969000334678	1.34914797484967
'ZNF596'	Low Expression	NaN	NaN	2.07953263629883e-10	0.622470951199225	0.715210948581376	0.541756366922817
'TMEM63C'	Low Expression	NaN	NaN	2.16799029399048e-10	0.570075452317988	0.663384569198437	0.489890836213204
'SEC22C'	High Expression	NaN	NaN	2.18764523099334e-10	0.616957083077379	0.709672022724511	0.536354865587124
'TSPYL4'	Low Expression	NaN	158.201006020000	2.19673669976573e-10	0.594070790025995	0.686976414983270	0.513729577704213
'ZNF324'	Low Expression	NaN	NaN	2.22521324172413e-10	0.624654512018558	0.717510829849556	0.543815149754543
'ALG1L'	High Expression	NaN	NaN	2.39206864434775e-10	1.58967784240836	1.86459098488635	1.35529757631973
'CCDC157'	Low Expression	NaN	NaN	2.47816162056351e-10	0.618469555145417	0.711323518164861	0.537736460097075
'ZDHHC1'	High Expression	NaN	158.201006020000	2.58820994416171e-10	0.625139866873678	0.718148395637008	0.544177019024313
'TMEM81'	High Expression	NaN	NaN	2.64462342931667e-10	1.55687714967689	1.80163254733751	1.34537226404357
'NUDCD2'	High Expression	NaN	NaN	2.72155111801590e-10	1.55043611050645	1.78566614261292	1.34619348790747
'MRPS21'	High Expression	NaN	NaN	3.03712943164310e-10	1.54950642347906	1.78501577887350	1.34506943009663
'ZNF836'	Low Expression	NaN	NaN	3.84167252911527e-10	0.629446131448236	0.722955897201479	0.548031261559421
'PTTG3P'	High Expression	NaN	NaN	3.92944614637417e-10	1.67279592336971	2.02534156950164	1.38161692989438
'FAM32A'	High Expression	NaN	NaN	3.99231524613154e-10	1.54475782092454	1.77859990508628	1.34166021176740
'CMC1'	High Expression	NaN	NaN	4.03923749000576e-10	1.54470208560002	1.77895451041804	1.34129597990470
'NT5DC1'	Low Expression	NaN	NaN	4.17087488296770e-10	0.642300198871276	0.736924595696569	0.559825995602879
'WDR53'	High Expression	NaN	NaN	4.22722342422768e-10	1.55528690530473	1.80508405063113	1.34005801944048
'ZNF446'	Low Expression	NaN	NaN	4.38840954474067e-10	0.637007887698360	0.730990929946099	0.555108185842807
'ZNF708'	Low Expression	NaN	NaN	4.54282429118058e-10	0.623899629775806	0.717486617308065	0.542519872349419
'CALHM3'	High Expression	NaN	83.9333267580000	4.76659140897411e-10	1.82206465651341	2.31922855204876	1.43147582828030
'ZNF776'	Low Expression	NaN	NaN	4.87897514271087e-10	0.634865901098536	0.728777886501845	0.553055628941117
'ZNF571'	Low Expression	158.201006020000	NaN	4.99427093925308e-10	0.642215939447437	0.736803575717972	0.559771052248835
'C9orf106'	Low Expression	NaN	158.201006020000	5.03929282717319e-10	0.605040773524608	0.698978826056553	0.523727363377439
'C11orf24'	High Expression	NaN	NaN	5.36106867709888e-10	1.54659199682832	1.79055569531924	1.33586841833867
'FAM72D'	High Expression	NaN	NaN	5.48149316128942e-10	1.54397470118178	1.78526940584482	1.33529307682348
'LRRC42'	High Expression	NaN	NaN	5.73994958314997e-10	1.53988377346451	1.76958100539075	1.34000197140208
'ARMCX5'	Low Expression	158.201006020000	NaN	5.90234080089317e-10	0.643177900633311	0.737907506202474	0.560609301824291
'TMC3'	Low Expression	NaN	NaN	5.92985585435030e-10	0.426051535997322	0.519179488221207	0.349628433795784
'C9orf152'	Low Expression	NaN	158.201006020000	6.26763540396869e-10	0.608754826487991	0.702958004269078	0.527175786493460
'TRAM1L1'	Low Expression	NaN	NaN	6.26769583745424e-10	0.633414423026359	0.727483163905963	0.551509438574002
'ZNF678'	Low Expression	NaN	NaN	6.58804006088337e-10	0.625928981390394	0.719961102785655	0.544178134386043
'SHISA6'	Low Expression	NaN	NaN	6.79329096593357e-10	0.520674210946443	0.616671324377729	0.439620950784868
'PDIK1L'	Low Expression	NaN	NaN	7.13909325727487e-10	0.641284893710076	0.735859796824252	0.558865040155145
'COX7B2'	High Expression	NaN	99.0893250480000	7.99479931436489e-10	1.96791593909955	2.63580619708258	1.46926323629125
'TRNP1'	High Expression	NaN	NaN	8.30694894272170e-10	1.58437917614961	1.86889085526089	1.34318029688582
'MRPS14'	High Expression	NaN	NaN	8.39042876754543e-10	1.53223219516119	1.76395407317443	1.33095046837782
'CYP4Z2P'	Low Expression	NaN	NaN	8.45420620284242e-10	0.423220801390075	0.517008502783621	0.346446616960613
'ZNF37A'	Low Expression	NaN	NaN	8.47703659235696e-10	0.639318446347310	0.733871750272138	0.556947553422476
'ZNF787'	High Expression	NaN	NaN	8.71286854727127e-10	1.53271496903570	1.76702123280748	1.32947761616515
'ZNF827'	Low Expression	NaN	NaN	8.80079963444928e-10	0.627039795872746	0.721430508867335	0.544998999592401
'ZNF561'	Low Expression	NaN	NaN	8.97966954285858e-10	0.646271014860225	0.741457499553989	0.563304336256233
'C9orf66'	Low Expression	NaN	NaN	9.04686135655510e-10	0.562188662300224	0.658245433342650	0.480149312109838
'CCDC107'	High Expression	NaN	NaN	9.27924863005843e-10	1.53908317195732	1.78326490549049	1.32833714324158
'LONRF2'	Low Expression	NaN	NaN	9.66794557048159e-10	0.578596123115362	0.674350426601263	0.496438439835191
'CCDC77'	High Expression	NaN	NaN	9.96730619937466e-10	1.54819628729721	1.80256758816951	1.32972087134602
'XKR9'	High Expression	NaN	NaN	1.02277161654015e-09	1.55638085070734	1.81872946247110	1.33187557711706
'THAP8'	High Expression	158.201006020000	NaN	1.03530057395403e-09	1.53200476651816	1.76952287221896	1.32636805179647
'TBC1D12'	Low Expression	NaN	NaN	1.20163119726754e-09	0.630682392545677	0.725445148055636	0.548298215700016
'C5orf34'	High Expression	NaN	NaN	1.24530245057845e-09	1.52920007833912	1.76659686121084	1.32370487627243
'PPP1R16A'	High Expression	NaN	158.201006020000	1.43154665746880e-09	1.52556596222159	1.76118193807921	1.32147136804466
'FRRS1'	High Expression	NaN	NaN	1.48187226395722e-09	1.53872194876832	1.78940646562761	1.32315674560332
'N4BP3'	Low Expression	NaN	NaN	1.56433222654370e-09	0.624732107270272	0.719975535818204	0.542088149440822
'KIAA1328'	Low Expression	NaN	NaN	1.68733054718568e-09	0.642527961997160	0.737803489541566	0.559555745940892
'C16orf87'	High Expression	158.201006020000	NaN	1.73228828249410e-09	1.52049949230983	1.75162306427463	1.31987226776547
'C1orf52'	High Expression	158.201006020000	NaN	1.81524970156477e-09	1.52558872943400	1.76541309918244	1.31834354942413
'ZNF613'	Low Expression	158.201006020000	NaN	1.88367156500751e-09	0.605465769676391	0.701599522639009	0.522504343889704
'INO80D'	Low Expression	158.201006020000	NaN	1.96303118289591e-09	0.641360484571608	0.736765703718440	0.558309472188903
'SYNRG'	Low Expression	NaN	142.124469870000	2.14071436751701e-09	0.642006698684755	0.737515045280109	0.558866702169520
'MDH1B'	Low Expression	NaN	158.201006020000	2.21606126533507e-09	0.627288087598195	0.722973714448648	0.544266460839012
'ZNF665'	Low Expression	NaN	NaN	2.29334724036037e-09	0.648658047458057	0.744454421103910	0.565188748436984
'ECT2L'	Low Expression	NaN	NaN	2.45955516926366e-09	0.575167605826338	0.672875102390586	0.491648113619711
'ZNF778'	Low Expression	NaN	NaN	2.51027642897669e-09	0.630244440449438	0.726051714540800	0.547079563015211
'MIER3'	Low Expression	158.201006020000	NaN	2.56600465577558e-09	0.649075229569609	0.744976250614783	0.565519576353164
'C2orf54'	High Expression	NaN	158.201006020000	2.63640911277304e-09	1.56313928101001	1.84318302592430	1.32564394174104
'C3orf14'	Low Expression	158.201006020000	NaN	2.75238347323942e-09	0.632549845663203	0.728458091724524	0.549268807353508
'PNPLA7'	Low Expression	NaN	NaN	2.81022037547102e-09	0.610346317802841	0.707007783546133	0.526900320371338
'NHSL1'	High Expression	NaN	158.201006020000	2.83936070817587e-09	1.52677038851077	1.77479472577255	1.31340700160052
'ANKRD39'	High Expression	158.201006020000	NaN	3.00091651471993e-09	1.51568959007653	1.75221549431017	1.31109155290901
'ZSCAN18'	Low Expression	NaN	158.201006020000	3.10618077676212e-09	0.651990035553368	0.748205694180128	0.568147248500548
'MRPL51'	High Expression	NaN	NaN	3.15568583759859e-09	1.51330560910450	1.74783530214410	1.31024580161405
'RASGEF1C'	Low Expression	NaN	NaN	3.44846969438206e-09	0.478760568431120	0.578045803650392	0.396528580325304
'GPATCH4'	High Expression	NaN	NaN	3.48014753132489e-09	1.51000387926197	1.74197958923045	1.30891988028028
'ZNF549'	Low Expression	NaN	NaN	3.58011943505820e-09	0.653286733230140	0.749683566427117	0.569284928904733
'PRAMEF1'	High Expression	NaN	142.124469870000	3.98798825744207e-09	1.77452602822142	2.25929879333168	1.39376988742233
'ZNF879'	Low Expression	158.201006020000	NaN	4.14544691490717e-09	0.654375450090711	0.750954734466932	0.570217098351987
'FAM151B'	Low Expression	NaN	158.201006020000	4.26601885194146e-09	0.637793307406129	0.734243463855981	0.554012834974092
'DHRS7B'	Low Expression	NaN	158.201006020000	4.40258679149449e-09	0.653715842960668	0.750288544754077	0.569573407891824
'CTRB2'	High Expression	NaN	23.5394680610000	4.58206119939626e-09	4.08480255738197	11.3053410007755	1.47590523201820
'KLKP1'	Low Expression	NaN	NaN	4.62186413390211e-09	0.450871477476097	0.550090796402749	0.369548246454652
'ZNF528'	Low Expression	158.201006020000	NaN	4.64239773997342e-09	0.659015152442493	0.756078308779700	0.574412684646063
'PPP1R3D'	Low Expression	158.201006020000	NaN	4.87630813840069e-09	0.640201722727524	0.736793807090565	0.556272652998712
'PABPC5'	Low Expression	NaN	NaN	5.16642571278962e-09	0.590157721791564	0.688890709413930	0.505575313806324
'TNFAIP8L1'	High Expression	NaN	142.124469870000	5.47635099991511e-09	1.50535961990182	1.74019906308919	1.30221170284287
'C2orf72'	High Expression	NaN	NaN	5.61536898115344e-09	1.57926443701010	1.88346338375745	1.32419678742530
'TMCO6'	High Expression	NaN	NaN	5.62955312020857e-09	1.50348193824127	1.73624521699584	1.30192320559933
'ZNF800'	Low Expression	NaN	NaN	5.79672669464904e-09	0.652988598309572	0.749782545135083	0.568690365345167
'KIAA1522'	Low Expression	NaN	NaN	6.36648030451217e-09	0.667247645255759	0.766797989097858	0.580621528002647
'PIH1D2'	Low Expression	NaN	NaN	6.50543301357732e-09	0.641555447457475	0.738573636254957	0.557281457065546
'ZNF594'	Low Expression	NaN	NaN	6.86038242300966e-09	0.655822218358888	0.752860030560163	0.571291826680128
'KIAA1107'	Low Expression	NaN	NaN	7.36463631336596e-09	0.630976450228558	0.728567628955697	0.546457548921985
'ZNF814'	Low Expression	NaN	NaN	7.54015845089004e-09	0.653672488580821	0.750774776936803	0.569129032372129
'C8orf86'	Low Expression	NaN	NaN	7.71154458930744e-09	0.561565239289502	0.662325262324765	0.476133911714882
'ZNF510'	Low Expression	NaN	NaN	7.91816683909802e-09	0.651938155841834	0.749077676191218	0.567395575320756
'MSLNL'	High Expression	NaN	158.201006020000	8.07124320701701e-09	1.62433863980301	1.97311283647957	1.33721496712001
'ZNF568'	Low Expression	NaN	NaN	8.25198551909776e-09	0.662690723665209	0.760317946868655	0.577599143937849
'MRPL9'	High Expression	158.201006020000	NaN	8.40175312335193e-09	1.49360259219343	1.71674932725314	1.29946094516686
'HRCT1'	High Expression	NaN	NaN	8.87393647979476e-09	1.55257117796833	1.83824159623005	1.31129513530838
'ZNF702P'	Low Expression	NaN	NaN	8.89091012981797e-09	0.653745120680817	0.751049966819074	0.569046936549470
'OR2L3'	Low Expression	NaN	NaN	8.98588326242764e-09	0.421602456701071	0.521107033807324	0.341098123734212
'ZNF497'	Low Expression	NaN	NaN	9.05963406635713e-09	0.654804093234682	0.752122638180391	0.570077775552951
'TMEM26'	Low Expression	NaN	NaN	9.35435659478536e-09	0.580565731187578	0.681127436575618	0.494850963461296
'PRR18'	High Expression	NaN	158.201006020000	9.68434448980213e-09	1.71614606849226	2.15661495214235	1.36563892663165
'LRRC56'	Low Expression	NaN	NaN	9.97591968139636e-09	0.652981554015988	0.750421357155163	0.568193996372323
'C1orf174'	High Expression	NaN	NaN	1.00666425535177e-08	1.49108235197555	1.71847367934600	1.29377982746821
'ZNF773'	Low Expression	158.201006020000	NaN	1.01304002107403e-08	0.665076812915654	0.763036754498919	0.579693133351771
'C11orf52'	Low Expression	NaN	NaN	1.13457542402057e-08	0.669415235418246	0.768180897681382	0.583347957183819
'FAM86B1'	Low Expression	NaN	NaN	1.16205488053916e-08	0.655072869810182	0.752716481523287	0.570095746931073
'FAM71C'	Low Expression	NaN	142.124469870000	1.21718225613195e-08	0.563449153239246	0.665286258814391	0.477200519445263
'DYDC2'	High Expression	NaN	142.124469870000	1.22392280196160e-08	1.54726876037224	1.83219223731898	1.30665361857827
'CCDC65'	Low Expression	NaN	NaN	1.31870830656768e-08	0.593448060861623	0.694166055162120	0.507343449483669
'LYPD2'	High Expression	NaN	107.900187400000	1.39230632069572e-08	1.90713602406871	2.57002127187600	1.41522868082942
'DHX37'	High Expression	158.201006020000	NaN	1.48175242613959e-08	1.49305247558487	1.73063504003469	1.28808538096249
'LY6G5B'	High Expression	NaN	158.201006020000	1.50427075182776e-08	1.50563282116644	1.75601566414909	1.29095100827138
'GLB1L2'	Low Expression	NaN	158.201006020000	1.58261027560312e-08	0.652509114207426	0.750660714258921	0.567191190422283
'ZNF432'	Low Expression	NaN	158.201006020000	1.68237072581236e-08	0.655028288489131	0.753198443916463	0.569653405668198
'RIBC1'	Low Expression	NaN	NaN	2.07217546988350e-08	0.650158673654499	0.748852032274875	0.564472396027388
'FSD1L'	Low Expression	NaN	NaN	2.14422450608449e-08	0.623652686467199	0.723844038715559	0.537329386628538
'ZMYND15'	High Expression	NaN	NaN	2.35630804451432e-08	1.48327223833765	1.71784650029420	1.28072940897012
'TCTEX1D1'	High Expression	NaN	122.398658640000	2.40972409527268e-08	1.78997267893942	2.32673915270774	1.37703540494469
'PQLC1'	High Expression	NaN	NaN	2.42423851460465e-08	1.48820373448942	1.72809642411250	1.28161271815934
'FAM199X'	Low Expression	158.201006020000	NaN	2.42678391211227e-08	0.666915042617735	0.765571537927590	0.580972060787196
'ATXN7L3B'	Low Expression	NaN	158.201006020000	2.42788270919537e-08	0.665696227865210	0.764329450803550	0.579791171631655
'TTC31'	High Expression	NaN	NaN	2.49882135080874e-08	1.47453745674295	1.69795368128826	1.28051827049152
'TMEM125'	Low Expression	NaN	NaN	2.61062543971294e-08	0.669130972905529	0.767947937770187	0.583029443638519
'ZNF32'	Low Expression	158.201006020000	NaN	2.62275418721023e-08	0.671787043958875	0.770789527672975	0.585500731689334
'FAM110A'	Low Expression	158.201006020000	NaN	2.63370304946231e-08	0.662586806011150	0.761309098942676	0.576666266185154
'LYSMD1'	High Expression	NaN	NaN	2.70268410260755e-08	1.47283150603651	1.69390340945789	1.28061177105016
'FAHD2A'	High Expression	NaN	NaN	2.79169335119930e-08	1.48297008691016	1.71958627796483	1.27891243774819
'AGAP11'	Low Expression	NaN	NaN	2.83501696447062e-08	0.624942183310275	0.725691810382212	0.538179881449833
'ZNF84'	Low Expression	158.201006020000	NaN	2.85333004471365e-08	0.666352880129880	0.765183266523081	0.580287338058239
'OR7G2'	High Expression	NaN	55.0350133150000	2.85553822667375e-08	2.25070913620234	3.45189963956541	1.46750837067281
'HINT3'	Low Expression	NaN	NaN	2.88372784296715e-08	0.672287334510437	0.771385061682447	0.585920421063597
'YLPM1'	Low Expression	NaN	158.201006020000	2.91002857696764e-08	0.664884841641755	0.763731151250143	0.578831768118085
'EML5'	Low Expression	NaN	NaN	2.96498758407715e-08	0.593952718211008	0.696703431006144	0.506355811913799
'CPO'	Low Expression	NaN	NaN	3.06036709841639e-08	0.643651862919657	0.743418122699671	0.557274174505576
'FAM169B'	High Expression	NaN	123.812341780000	3.22123446703026e-08	1.68923869366133	2.12328736540486	1.34391953282242
'RABEPK'	High Expression	NaN	NaN	3.27399184810510e-08	1.47490105452795	1.70536907867468	1.27557908012393
'NAA38'	High Expression	158.201006020000	NaN	3.32743240704481e-08	1.47191723875104	1.69886006198509	1.27529065295756
'RPUSD3'	High Expression	158.201006020000	NaN	3.45270556682914e-08	1.47476325783933	1.70602200609281	1.27485264486944
'FAM136A'	High Expression	NaN	NaN	3.45387041472137e-08	1.46854975183018	1.68913270686199	1.27677260930375
'SPTY2D1'	Low Expression	NaN	NaN	3.48415249543569e-08	0.674521490084119	0.773908156308673	0.587898236859817
'C2CD4D'	Low Expression	NaN	NaN	3.62682879622541e-08	0.648079778935124	0.747938350224785	0.561553502021083
'TSPAN17'	High Expression	NaN	NaN	3.84542941586934e-08	1.46683181034202	1.68880879246918	1.27403147675791
'METTL9'	Low Expression	NaN	NaN	3.85776702140585e-08	0.638724848201558	0.739303142543749	0.551829700474946
'ZKSCAN2'	Low Expression	158.201006020000	NaN	3.87766986514951e-08	0.664484175063334	0.763788622658646	0.578090856306108
'OR2T33'	Low Expression	NaN	NaN	3.97381762858305e-08	0.584851153444025	0.688871839479013	0.496537747781208
'FIGNL2'	High Expression	NaN	142.124469870000	4.37917221550102e-08	1.51056298198181	1.77936610530642	1.28236708327140
'ZNF530'	High Expression	NaN	NaN	4.40343946647483e-08	1.46694846958979	1.69300809572201	1.27107355119534
'PDZRN4'	Low Expression	NaN	NaN	4.71575258360571e-08	0.557188128759675	0.663013397540876	0.468253902533798
'MTX3'	Low Expression	NaN	NaN	4.71795820679467e-08	0.674058567133856	0.773631652997493	0.587301398754970
'TIGD6'	Low Expression	NaN	NaN	4.97668736113663e-08	0.672043643936550	0.771640565584830	0.585301861383110
'MANSC1'	Low Expression	NaN	NaN	5.07761889832550e-08	0.671273810722684	0.770879440392533	0.584538262860796
'MRPL33'	High Expression	NaN	NaN	5.38517586441600e-08	1.46383110363083	1.69038847193920	1.26763849584164
'SFXN5'	High Expression	NaN	NaN	5.42511705093110e-08	1.55213639881309	1.86164128879880	1.29408786484045
'ISY1'	High Expression	NaN	NaN	5.63330237571209e-08	1.46347341267529	1.68996658928966	1.26733536815523
'CAPN12'	High Expression	NaN	NaN	5.67789949237057e-08	1.48309792091362	1.73042974590872	1.27111744826324
'AQP7P3'	High Expression	NaN	NaN	5.78703843478904e-08	1.59277578832882	1.94109182225030	1.30696275302703
'C3orf22'	High Expression	NaN	123.812341780000	5.88746001005540e-08	1.61132807482595	1.97763894322446	1.31286763623748
'XAGE5'	High Expression	NaN	NaN	5.93846052713833e-08	2.21067853711264	3.37826383266627	1.44663052873326
'CCDC137'	High Expression	158.201006020000	NaN	5.95606672573806e-08	1.46247701778520	1.68897184672717	1.26635564215856
'MRPS17'	High Expression	158.201006020000	NaN	5.98206646540933e-08	1.46790452154899	1.70071272037207	1.26696511325708
'SPATA5L1'	High Expression	158.201006020000	NaN	6.18772001486419e-08	1.45882401237580	1.68079747947347	1.26616533227483
'CCDC121'	Low Expression	NaN	NaN	6.42590516706537e-08	0.681087627589460	0.781402501629757	0.593650974354359
'TIGD4'	Low Expression	NaN	NaN	6.60847540226868e-08	0.659507442390050	0.759959899357144	0.572332917744467
'CELA2B'	High Expression	NaN	17.8189828060000	6.63288715492057e-08	4.22754464221424	13.4697873370914	1.32683117072682
'ARMCX6'	Low Expression	158.201006020000	NaN	6.73501898717073e-08	0.678772967772629	0.778903078188250	0.591514855546007
'ANKRD9'	High Expression	NaN	NaN	7.18028219412312e-08	1.47169768609473	1.71130235298412	1.26564080010745
'CCDC159'	Low Expression	NaN	NaN	7.26561637374730e-08	0.672563891975670	0.772675356424998	0.585423341158893
'FAM69A'	High Expression	NaN	142.124469870000	7.40529254174564e-08	1.46659792907505	1.70153264898962	1.26410121301197
'LINGO4'	Low Expression	NaN	NaN	8.09170795802663e-08	0.642519623979150	0.744600583853690	0.554433445461047
'FBXL6'	High Expression	158.201006020000	NaN	8.62528040341354e-08	1.45555300534952	1.68044975626456	1.26075447568958
'ZNF772'	Low Expression	NaN	NaN	8.81186714837931e-08	0.676491762381681	0.776852254936584	0.589096706178230
'TMEM128'	Low Expression	158.201006020000	NaN	9.50248801420340e-08	0.678023927341286	0.778496171537820	0.590518570103164
'KBTBD12'	High Expression	NaN	158.201006020000	9.93257045715402e-08	1.52738245794149	1.82270187522972	1.27991154479576
'ZZEF1'	Low Expression	NaN	142.124469870000	1.00110507463883e-07	0.666621015594604	0.767534396481812	0.578975457607275
'ZNF821'	Low Expression	158.201006020000	NaN	1.00602149370401e-07	0.673224255967547	0.773851308854607	0.585682150610940
'KLHL26'	Low Expression	158.201006020000	NaN	1.02015623365515e-07	0.682887218339965	0.783597328172594	0.595120652158963
'TM6SF1'	Low Expression	NaN	158.201006020000	1.04653036413453e-07	0.659339946401168	0.760812947223695	0.571400850244043
'ZNF425'	Low Expression	NaN	NaN	1.07269674197381e-07	0.668764713571903	0.769696246448215	0.581068498362491
'WDR17'	Low Expression	NaN	158.201006020000	1.10658832736800e-07	0.603171790654424	0.709050393721814	0.513103458178181
'KLHL18'	Low Expression	158.201006020000	NaN	1.11893080582688e-07	0.670695335394468	0.771629521023490	0.582964001070410
'ZNF280D'	Low Expression	NaN	NaN	1.12850180315246e-07	0.681457389508859	0.782192042090598	0.593695855655920
'SSX8'	High Expression	NaN	NaN	1.14576172756267e-07	1.58752729201434	1.94171423268967	1.29794738095900
'ZNF624'	Low Expression	NaN	NaN	1.21444052503944e-07	0.674725886025183	0.775647924317117	0.586935137708615
'SLC22A18AS'	High Expression	NaN	NaN	1.21523903325546e-07	1.48144767380304	1.73773856274753	1.26295592286703
'PRR15L'	Low Expression	NaN	NaN	1.22803222830322e-07	0.673102426542206	0.774137806452865	0.585253520549498
'KRT39'	High Expression	NaN	NaN	1.25568121116130e-07	1.63010006790570	2.02805844076521	1.31023158799288
'PNLIPRP1'	High Expression	NaN	23.5394680610000	1.26999972632709e-07	3.75897897315751	10.3364158328038	1.36700410947065
'FBXL12'	High Expression	NaN	158.201006020000	1.27086694137108e-07	1.45112531364763	1.67822923590904	1.25475389824698
'RBM42'	High Expression	158.201006020000	NaN	1.28107754959753e-07	1.44730822620967	1.66956058104279	1.25464216479396
'ZNF180'	Low Expression	158.201006020000	NaN	1.29451325695617e-07	0.688285188811669	0.789663425853139	0.599922049860291
'C20orf27'	High Expression	NaN	NaN	1.35150302732904e-07	1.45856220015497	1.69448538462629	1.25548659848139
'ZNF782'	Low Expression	NaN	NaN	1.36315454787326e-07	0.682416342023736	0.783400610076634	0.594449452644033
'LIX1L'	High Expression	NaN	123.812341780000	1.38360659328157e-07	1.46122222150926	1.70013923883017	1.25587971377076
'ZNF554'	Low Expression	158.201006020000	NaN	1.39796664195730e-07	0.688759366039467	0.790202847193533	0.600338844629476
'CWH43'	Low Expression	NaN	NaN	1.40113934212711e-07	0.551897902591130	0.661427366706308	0.460506036212643
'SAMD1'	High Expression	158.201006020000	NaN	1.40964114007436e-07	1.44683347230381	1.67069898734111	1.25296484431956
'ZNF664'	Low Expression	NaN	158.201006020000	1.45015558346982e-07	0.688212106526758	0.789581806022857	0.599856658242562
'NSUN7'	Low Expression	NaN	NaN	1.48170546651246e-07	0.689269915982345	0.790788394949002	0.600784002538312
'MBLAC2'	Low Expression	NaN	NaN	1.60425935514828e-07	0.678978206018624	0.780250916672442	0.590850192415482
'ZNF862'	Low Expression	NaN	158.201006020000	1.64528090392014e-07	0.665026726016803	0.767129059019493	0.576513874838614
'MYH16'	High Expression	NaN	NaN	1.65228696754301e-07	1.70269879293954	2.18342388343424	1.32781508962783
'ZFP30'	Low Expression	NaN	NaN	1.77846681199084e-07	0.685569189936278	0.786939089941763	0.597257297543405
'NBPF3'	Low Expression	NaN	NaN	1.84930320670019e-07	0.683772964011813	0.785179544420492	0.595463126409612
'MRPS24'	High Expression	NaN	NaN	1.96308583143405e-07	1.43899679725595	1.65916198837555	1.24804678326814
'DCAF10'	Low Expression	NaN	NaN	1.96972146388706e-07	0.661511711951036	0.764399944858804	0.572472235237042
'ZNF573'	Low Expression	NaN	142.124469870000	1.97796985924407e-07	0.669608763938250	0.771807966657164	0.580942301858979
'MED10'	High Expression	158.201006020000	NaN	2.00413330048453e-07	1.44670471708604	1.67663823335111	1.24830419395590
'ANKRD30B'	Low Expression	NaN	NaN	2.01648346494068e-07	0.466684697243018	0.578322921259027	0.376596878032538
'MRPS10'	High Expression	158.201006020000	NaN	2.01787911360131e-07	1.43674529708434	1.65328728334833	1.24856524905542
'UBE2DNL'	High Expression	NaN	103.527632570000	2.06420531898670e-07	1.75399924242043	2.29893030002392	1.33823689321048
'WDR5B'	Low Expression	NaN	158.201006020000	2.20826822105600e-07	0.690408422755063	0.792202509216583	0.601694370650898
'FRYL'	Low Expression	NaN	NaN	2.22976059692895e-07	0.667963454232082	0.770583165479165	0.579009763225509
'ZNF430'	Low Expression	NaN	NaN	2.28005943275325e-07	0.682976772205577	0.784758487822344	0.594395955712106
'SFTA2'	High Expression	NaN	158.201006020000	2.31832816424963e-07	1.64441714022652	2.06892672636306	1.30700990838098
'TTC25'	Low Expression	NaN	NaN	2.33910599776640e-07	0.650684432713406	0.754903159147765	0.560853701358921
'SERHL2'	Low Expression	NaN	NaN	2.44780442425656e-07	0.523761140632144	0.636175166563516	0.431211004224095
'KLHL5'	High Expression	NaN	126.968471580000	2.46288473107897e-07	1.44129963607538	1.66887405018226	1.24475818934578
'ALG1L2'	High Expression	NaN	NaN	2.47265114578273e-07	1.50621198882757	1.79542020515238	1.26358974282310
'FAM174A'	Low Expression	NaN	NaN	2.47544205190472e-07	0.690296399714815	0.792180205057330	0.601516064674642
'NXPH3'	Low Expression	NaN	158.201006020000	2.55221679002004e-07	0.620784764890015	0.727909631423322	0.529425230390218
'SFT2D2'	High Expression	NaN	NaN	2.57507085820550e-07	1.43503292702953	1.65593627314329	1.24359828035528
'ZNF706'	High Expression	NaN	NaN	2.64398108237224e-07	1.43756460797557	1.66217763791065	1.24330393753921
'ZNF586'	Low Expression	NaN	NaN	2.65299718535232e-07	0.684752446750749	0.786775525603459	0.595958946449815
'CCDC51'	High Expression	NaN	NaN	2.67182736585024e-07	1.43600154468830	1.65900057485855	1.24297752972329
'PAN3'	Low Expression	NaN	NaN	2.75492970521255e-07	0.673206914614707	0.775946042384753	0.584070960001534
'TOMM40L'	High Expression	NaN	NaN	2.77394449234680e-07	1.43746764714691	1.66286070505750	1.24262557309190
'C1orf112'	High Expression	NaN	NaN	2.78063785158117e-07	1.43122226525366	1.64806833130922	1.24290791446165
'SYDE2'	Low Expression	NaN	NaN	2.93943624873417e-07	0.679401670847855	0.781853874833832	0.590374551061678
'ZNF704'	Low Expression	NaN	NaN	3.10599163349020e-07	0.671906121265157	0.775034576320707	0.582500251713642
'C10orf62'	High Expression	NaN	142.124469870000	3.13073934414751e-07	1.47647629440218	1.74153691037460	1.25175770604981
'ATP5EP2'	High Expression	NaN	NaN	3.16681610378131e-07	1.49635248901871	1.77998985816030	1.25791209490747
'FAM89A'	High Expression	NaN	122.398658640000	3.22339201326260e-07	1.47857463116745	1.74603629132023	1.25208333343343
'CYB561D1'	Low Expression	NaN	NaN	3.26704501718395e-07	0.684078591350095	0.786475949979545	0.595013133148828
'ZNF107'	Low Expression	158.201006020000	NaN	3.28651401444428e-07	0.676555492537886	0.779464752652278	0.587232883752185
'KRBA2'	Low Expression	NaN	NaN	3.37319444463750e-07	0.675387824447495	0.778421079389527	0.585992241846344
'DCAF8L2'	High Expression	NaN	103.527632570000	3.40600365374508e-07	1.76936369766814	2.34583570686661	1.33455547865607
'FAM53B'	Low Expression	NaN	NaN	3.57417646633575e-07	0.636725282064105	0.743529430743295	0.545262995728793
'ZNF20'	Low Expression	NaN	NaN	3.57796828592081e-07	0.692590047086108	0.794971971731441	0.603393566540462
'LRRC45'	High Expression	NaN	NaN	3.59182435840167e-07	1.42694736860644	1.64372907976523	1.23875571579209
'TSTD1'	Low Expression	158.201006020000	NaN	3.59383359906601e-07	0.695943620490102	0.798487275744410	0.606568867925085
'C10orf82'	Low Expression	NaN	NaN	3.69730752822735e-07	0.627389245147034	0.735202804100261	0.535385967968217
'FAM76A'	Low Expression	NaN	NaN	3.74446863053885e-07	0.697465875589793	0.800192404387483	0.607927099713727
'RFPL4A'	High Expression	NaN	142.124469870000	3.75108562518743e-07	1.55020463639434	1.88760272264478	1.27311450967362
'NRIP2'	Low Expression	NaN	158.201006020000	3.77791751676086e-07	0.624255836807426	0.732404389754148	0.532076753279636
'IQCE'	Low Expression	NaN	158.201006020000	3.79870964315287e-07	0.687521622207145	0.790080906984779	0.598275413091903
'CCDC142'	High Expression	NaN	NaN	3.81112512522934e-07	1.42520193908643	1.64141679259157	1.23746788527047
'PHYHIP'	Low Expression	NaN	NaN	3.98795054636098e-07	0.529620515266410	0.643786565377477	0.435700129943828
'ZNF716'	High Expression	NaN	142.124469870000	4.04082907499563e-07	1.69871588015726	2.19544372856697	1.31437467695061
'CCDC113'	Low Expression	NaN	NaN	4.08822358819936e-07	0.683097078801211	0.786037483181679	0.593637872303471
'DCAF15'	High Expression	158.201006020000	NaN	4.20418465193347e-07	1.43180189009127	1.65824528617814	1.23628070560889
'ZFP62'	Low Expression	NaN	NaN	4.20791948019214e-07	0.696461427099386	0.799156883402446	0.606962824836290
'KLC4'	High Expression	NaN	123.812341780000	4.22303178773769e-07	1.43215686056853	1.65955641818662	1.23591656830485
'OR13C2'	Low Expression	NaN	NaN	4.23222419237782e-07	0.500428405454497	0.615317438574979	0.406990885169289
'ZNF770'	Low Expression	158.201006020000	NaN	4.24670789187075e-07	0.688380074672858	0.791125122281582	0.598978737825934
'BEX5'	Low Expression	NaN	NaN	4.24845731275444e-07	0.641242147042893	0.748149442100636	0.549611438577894
'C4orf36'	Low Expression	158.201006020000	NaN	4.38406730438741e-07	0.692482348174930	0.795159235807924	0.603063865625148
'ZNF791'	Low Expression	NaN	NaN	4.95194940671733e-07	0.696511459291950	0.799384894923599	0.606876882470200
'ZNF75D'	Low Expression	NaN	NaN	5.01001350892232e-07	0.696846231919216	0.799730638829657	0.607197783056854
'EFCAB7'	Low Expression	NaN	158.201006020000	5.20376272576119e-07	0.694644480623239	0.797564775938528	0.605005347550003
'RANBP6'	Low Expression	NaN	NaN	5.28532685163740e-07	0.688101543289005	0.791324387243811	0.598343412018247
'GPN2'	High Expression	158.201006020000	NaN	5.78800364782069e-07	1.41849519293464	1.63480151740227	1.23080911716792
'RPL26L1'	High Expression	158.201006020000	NaN	5.88598886246969e-07	1.41704159874765	1.63111093653492	1.23106702775658
'TCP10L2'	High Expression	NaN	142.124469870000	5.99646505454804e-07	1.59326762189881	1.98283273971591	1.28023996383820
'GLB1L'	Low Expression	NaN	158.201006020000	6.03769480915912e-07	0.650301723765835	0.757488743099948	0.558282001924109
'C2orf81'	Low Expression	NaN	NaN	6.04842383368472e-07	0.686334528213220	0.789950528506150	0.596309601195483
'OR13C5'	Low Expression	NaN	NaN	6.13633201486766e-07	0.518449140724284	0.634670891304436	0.423510066713957
'BTBD11'	Low Expression	NaN	NaN	6.17412053151252e-07	0.656235412038599	0.762816203942829	0.564546104012422
'CGB7'	High Expression	NaN	158.201006020000	6.25482976398193e-07	1.51201548005550	1.82121589354991	1.25531015846300
'MRPL46'	High Expression	NaN	NaN	6.25566052807783e-07	1.41979275813251	1.63968885329871	1.22938658269837
'EHBP1L1'	High Expression	NaN	158.201006020000	6.35823155358230e-07	1.43352359101573	1.66886682479010	1.23136840847507
'BAGE'	High Expression	NaN	99.0893250480000	6.44284428133910e-07	1.83791967676623	2.52333189888854	1.33868586202726
'NPB'	High Expression	NaN	142.124469870000	6.57563266388769e-07	1.54334244778374	1.88379028191419	1.26442201873488
'SERHL'	Low Expression	NaN	NaN	6.57872190229988e-07	0.621442302352216	0.731771410270313	0.527747503841625
'PCDHGA5'	Low Expression	NaN	NaN	6.59960098911933e-07	0.548427424681788	0.663984882009120	0.452981157090512
'HMGXB3'	Low Expression	NaN	158.201006020000	6.66657765157545e-07	0.685031585528791	0.789003869243967	0.594760420657694
'TBC1D19'	Low Expression	NaN	158.201006020000	7.04537481024368e-07	0.701127849885969	0.804559250798174	0.610993238096564
'MRPS15'	High Expression	NaN	NaN	7.16569008527030e-07	1.41358376235574	1.62756433722138	1.22773583046628
'TMEM168'	Low Expression	NaN	NaN	7.59581525786703e-07	0.691665437425776	0.795475998066158	0.601402277997586
'PPIL6'	Low Expression	NaN	NaN	7.60510779556838e-07	0.677453680857650	0.782464482907132	0.586535874449460
'ZNF254'	Low Expression	158.201006020000	NaN	7.75341105105048e-07	0.704597087812668	0.808373942892191	0.614142824022598
'C1orf21'	Low Expression	NaN	NaN	8.26491977116514e-07	0.682296630850053	0.787067876102761	0.591472103745921
'ATF7IP2'	High Expression	NaN	NaN	8.49343661664608e-07	1.41130894133693	1.62637327437932	1.22468375450753
'MEIS3P1'	Low Expression	NaN	NaN	8.76340766353925e-07	0.700317600300879	0.804033540279625	0.609980450716789
'C22orf39'	Low Expression	NaN	NaN	8.98938018250818e-07	0.687409081882305	0.791944464528092	0.596672199907160
'PLAC8L1'	High Expression	NaN	NaN	9.02578235326092e-07	1.43464617232541	1.67611625994473	1.22796353030775
'RCOR3'	Low Expression	158.201006020000	NaN	9.04216016978601e-07	0.702269318963005	0.806027250526916	0.611867894087155
'FAM200A'	Low Expression	NaN	NaN	9.05010009541039e-07	0.701844500966550	0.805607178385428	0.611446517301658
'GDPD4'	High Expression	NaN	NaN	9.96028296630211e-07	1.57908593096077	1.96369310483762	1.26980757391030
'TMEM185A'	Low Expression	158.201006020000	NaN	1.01522319947550e-06	0.695908600810952	0.800080693165396	0.605299921394982
'SSX6'	High Expression	NaN	NaN	1.03506677901240e-06	1.72835266788949	2.28489915163520	1.30736752318496
'TMED4'	Low Expression	NaN	NaN	1.05407982049833e-06	0.696123781723874	0.800385259255605	0.605443833301275
'KBTBD4'	Low Expression	NaN	NaN	1.07015739398416e-06	0.705110227657926	0.809146909478519	0.614450141653803
'CRYGN'	Low Expression	NaN	NaN	1.09123238624894e-06	0.470526268141538	0.589481513386357	0.375575762739986
'LYRM2'	Low Expression	NaN	NaN	1.11845816930277e-06	0.704551808540608	0.808638542399472	0.613862962115179
'OR6F1'	Low Expression	NaN	NaN	1.18921766478484e-06	0.543431780825803	0.661765832354384	0.446257703213297
'DZIP1L'	High Expression	NaN	158.201006020000	1.19574930908426e-06	1.42246311332751	1.65643386200481	1.22154065742682
'FAM189A1'	Low Expression	NaN	NaN	1.21503028722151e-06	0.638033979757563	0.748971406979415	0.543528572027934
'YIF1A'	High Expression	NaN	NaN	1.22743769870025e-06	1.40495200193738	1.61993369107769	1.21850057111576
'CCDC83'	Low Expression	NaN	NaN	1.26037490443665e-06	0.574626195363682	0.691458092529016	0.477534745729053
'ZSWIM5'	Low Expression	NaN	NaN	1.27978857420748e-06	0.697620275611544	0.802239297652951	0.606644489204344
'TMEM192'	Low Expression	NaN	NaN	1.28777771245528e-06	0.700192149920874	0.804656777972493	0.609289650235911
'DCAF16'	Low Expression	NaN	NaN	1.31287583704356e-06	0.699667327226162	0.804192897331336	0.608727545856586
'TMEM120A'	High Expression	NaN	NaN	1.32143998329538e-06	1.41287343142023	1.63866899591232	1.21819070122933
'CLRN2'	High Expression	NaN	NaN	1.33976210002111e-06	1.76978661450643	2.38761275069495	1.31183109990281
'RFNG'	High Expression	NaN	NaN	1.34087760923245e-06	1.40161086773242	1.61344297048613	1.21759061862206
'C18orf25'	Low Expression	158.201006020000	NaN	1.35064108624900e-06	0.702370944887369	0.806833398186747	0.611433469822467
'CCDC74B'	Low Expression	NaN	NaN	1.36995269650909e-06	0.686846290326911	0.792613425416511	0.595192828443368
'SLC25A45'	Low Expression	NaN	NaN	1.44128684160535e-06	0.700614276842350	0.805293620943930	0.609542100109974
'KCTD2'	Low Expression	NaN	NaN	1.44911513879549e-06	0.690431398578995	0.795991679813839	0.598869973433935
'ZNF629'	Low Expression	NaN	NaN	1.48550771499474e-06	0.707044119273427	0.811560981396069	0.615987458809534
'C9orf40'	High Expression	158.201006020000	NaN	1.48905193698162e-06	1.41484772133433	1.64479041405050	1.21705115585839
'CST9L'	Low Expression	NaN	NaN	1.49809573079667e-06	0.408697988028618	0.526340459210038	0.317349811316680
'KBTBD6'	Low Expression	158.201006020000	NaN	1.52045052056138e-06	0.684359629818328	0.790727140744915	0.592300527946804
'OR51T1'	Low Expression	NaN	NaN	1.54834535253621e-06	0.420596451118684	0.539235930579225	0.328059323687150
'RANBP3L'	Low Expression	NaN	NaN	1.54845187461327e-06	0.611958086224466	0.726627351839516	0.515384809486529
'OR1C1'	Low Expression	158.201006020000	NaN	1.56246964728523e-06	0.613045110651672	0.727587068358031	0.516535166769876
'ZNF285'	Low Expression	158.201006020000	NaN	1.62886879462268e-06	0.710691096926259	0.815436213517823	0.619400790493848
'PRR12'	Low Expression	158.201006020000	NaN	1.63451108080803e-06	0.707147498412432	0.811811612465486	0.615977373115269
'TMEM159'	Low Expression	NaN	NaN	1.68256577642755e-06	0.709531636481716	0.814259587773760	0.618273522016298
'ZNF696'	High Expression	158.201006020000	NaN	1.68329457767678e-06	1.40251290476320	1.62128793210901	1.21325916826416
'SEPHS2'	High Expression	NaN	NaN	1.71274920574405e-06	1.41706040488027	1.65140093995346	1.21597374840784
'LONRF3'	High Expression	NaN	NaN	1.71473357299566e-06	1.40381466283397	1.62459996471413	1.21303437793341
'TTLL2'	High Expression	NaN	142.124469870000	1.71864161884042e-06	1.43324938860873	1.68362409307582	1.22010834746042
'MRPL24'	High Expression	NaN	NaN	1.75972989065420e-06	1.39848539668696	1.61309857770766	1.21242522420792
'KBTBD3'	Low Expression	NaN	NaN	1.77676360415511e-06	0.710065246476474	0.814874646837897	0.618736459908532
'DNHD1'	High Expression	NaN	158.201006020000	1.80111365586811e-06	1.42028835047835	1.65873642655711	1.21611786309623
'ZNF707'	High Expression	158.201006020000	NaN	1.81688738954125e-06	1.40044361137706	1.61846775978741	1.21178954402183
'TOMM5'	High Expression	158.201006020000	NaN	1.88094790534002e-06	1.39945832271934	1.61675722412732	1.21136529826583
'ZMYND12'	Low Expression	NaN	158.201006020000	1.90421988324423e-06	0.705208765409192	0.810252380874558	0.613783327946741
'ZNF197'	High Expression	NaN	NaN	1.94634688896485e-06	0.710836905752154	0.815783302016348	0.619391332637463
'C19orf57'	High Expression	NaN	NaN	2.01526887424094e-06	1.42955712002088	1.67870372840387	1.21738787185843
'C2orf48'	High Expression	NaN	NaN	2.02683238576736e-06	1.43067582215860	1.68087967450862	1.21771554451544
'ZNF771'	High Expression	NaN	NaN	2.07402991419107e-06	1.39656220646621	1.61229505333819	1.20969545399993
'OR4D10'	Low Expression	NaN	NaN	2.08160717927913e-06	0.394687298473668	0.512867692812852	0.303739279661132
'KRT37'	Low Expression	NaN	NaN	2.08451681942753e-06	0.544313291826976	0.665294233454245	0.445332222588541
'NOL10'	High Expression	158.201006020000	NaN	2.12286396221492e-06	1.39261848116406	1.60305466115169	1.20980667788732
'TMEM52'	High Expression	NaN	NaN	2.22407893189955e-06	1.41211083873056	1.64573669794832	1.21165009162538
'ALKBH6'	High Expression	NaN	NaN	2.22633017286882e-06	1.39221293727972	1.60332677930581	1.20889695584592
'C1orf131'	High Expression	158.201006020000	NaN	2.33894304006453e-06	1.39003949476848	1.59783773881445	1.20926534032789
'ZNF283'	Low Expression	158.201006020000	NaN	2.34084652814918e-06	0.705935082621068	0.811428391870724	0.614156894025234
'ZNF880'	Low Expression	158.201006020000	NaN	2.35303742122037e-06	0.708217665373904	0.813571702359966	0.616506523140773
'ZNF347'	Low Expression	NaN	158.201006020000	2.37780747227442e-06	0.714634061455519	0.819961143271158	0.622836638032642
'CLDN25'	Low Expression	NaN	158.201006020000	2.38957347748806e-06	0.610147468714397	0.726881954865643	0.512160098467981
'CCDC24'	Low Expression	NaN	NaN	2.42762201960230e-06	0.712926648660654	0.818213229807659	0.621188203581103
'KIAA1143'	Low Expression	NaN	NaN	2.44181619320087e-06	0.716409521324775	0.821925074233624	0.624439645819723
'OR6B3'	Low Expression	NaN	NaN	2.48876432070573e-06	0.532301357306913	0.654744443351613	0.432756227056087
'PPIL4'	Low Expression	NaN	NaN	2.52883690768390e-06	0.716280814242297	0.821788139434606	0.624319310819689
'PSAPL1'	High Expression	NaN	142.124469870000	2.55659371435480e-06	1.66136929110748	2.16109910734961	1.27719636366887
'METTL2A'	High Expression	NaN	NaN	2.57234136388916e-06	1.38994739321257	1.60188542881007	1.20604989667302
'FAM151A'	High Expression	NaN	142.124469870000	2.57375058726931e-06	1.68484038759169	2.21382065931604	1.28225704268978
'TAF1D'	High Expression	NaN	NaN	2.60528775466489e-06	1.39354740386330	1.61031833376017	1.20595681369382
'UQCRHL'	High Expression	NaN	NaN	2.62584044370086e-06	1.39884764799413	1.62172483098420	1.20660096269919
'ZFP92'	High Expression	NaN	158.201006020000	2.70515257322742e-06	1.43596380229074	1.69624742287675	1.21561985219836
'GLB1L3'	Low Expression	NaN	NaN	2.71911245417031e-06	0.591023002880010	0.710122445301488	0.491898534181668
'LMBRD2'	Low Expression	NaN	NaN	2.73692767257930e-06	0.703253489809234	0.809372116742184	0.611048318441645
'ZNF25'	Low Expression	NaN	142.124469870000	2.78293202146861e-06	0.685284104090428	0.793535041899243	0.591800334607843
'PUS7L'	Low Expression	NaN	NaN	2.82945841702255e-06	0.708721215974936	0.814468510267234	0.616703722293926
'C3orf36'	Low Expression	NaN	158.201006020000	2.83813118131208e-06	0.675705103229105	0.785288440579751	0.581413609237365
'LRRC37A3'	Low Expression	158.201006020000	NaN	2.87122292218753e-06	0.704239974743185	0.810389406324574	0.611994601799673
'PWWP2B'	Low Expression	NaN	NaN	2.87758213359181e-06	0.714258865648984	0.819816785334578	0.622292366153455
'NBPF4'	Low Expression	NaN	NaN	3.03902165574155e-06	0.558383633916520	0.680503151998718	0.458179042536463
'ZNF518A'	Low Expression	158.201006020000	NaN	3.08985981193653e-06	0.710069099662572	0.815939522306483	0.617935658846819
'DHRS12'	Low Expression	NaN	158.201006020000	3.16833801125457e-06	0.715167867663432	0.820890056855024	0.623061608149786
'TTC9'	Low Expression	NaN	NaN	3.17764442244959e-06	0.712831638171556	0.818609806321877	0.620721790105880
'FAM133B'	Low Expression	NaN	NaN	3.17930259778305e-06	0.709528059205438	0.815503905217915	0.617323919086950
'ZNF547'	Low Expression	NaN	NaN	3.21197951426572e-06	0.706182150846365	0.812460469152173	0.613806147017096
'ZNF26'	High Expression	158.201006020000	NaN	3.42762797625370e-06	1.38637661682976	1.60012726921203	1.20117953157490
'SIGLEC16'	High Expression	NaN	158.201006020000	3.52286119695311e-06	1.43248409594326	1.69339978904976	1.21176977722541
'ZDBF2'	Low Expression	NaN	NaN	3.55748676718460e-06	0.694702428445696	0.802609194203181	0.601303184132443
'FAM184B'	Low Expression	NaN	NaN	3.56358173100619e-06	0.576274619494081	0.697941317724236	0.475817133388657
'RPL22L1'	High Expression	NaN	NaN	3.67512286164222e-06	1.40105434475742	1.63212700123606	1.20269640504509
'C4orf33'	Low Expression	NaN	NaN	3.69510978653959e-06	0.711759131586700	0.817949328868450	0.619355067016052
'CCDC60'	Low Expression	NaN	NaN	3.76496216562715e-06	0.605644149814899	0.724985729669797	0.505947663786536
'TYW3'	Low Expression	NaN	NaN	3.79416960813779e-06	0.718501776375820	0.824525278205240	0.626111553279396
'TIGD5'	High Expression	158.201006020000	NaN	3.79791026830448e-06	1.38669268005645	1.60295368319165	1.19960832872814
'SLC7A5P1'	High Expression	NaN	158.201006020000	3.83492594398623e-06	1.44144002892364	1.71300892030605	1.21292383965647
'RPUSD2'	High Expression	158.201006020000	NaN	3.93316849206853e-06	1.38225798491072	1.59357908194245	1.19895972437121
'MRPL16'	High Expression	NaN	NaN	3.96866543864876e-06	1.38258085919818	1.59470751376523	1.19867111412042
'SAMD11'	Low Expression	NaN	NaN	3.99358287590664e-06	0.675924813080517	0.786797542431575	0.580675876955558
'ZNF609'	Low Expression	NaN	158.201006020000	4.04087852425205e-06	0.709423061008106	0.816051521521136	0.616727089181802
'PI4KAP1'	High Expression	NaN	NaN	4.10264844512201e-06	1.39852620443956	1.62908411470254	1.20059825447457
'PIGS'	Low Expression	NaN	NaN	4.20988619231698e-06	0.712741678007659	0.819188745177704	0.620126561259060
'C9orf116'	Low Expression	NaN	158.201006020000	4.26082204268911e-06	0.699193833699302	0.807157727618671	0.605670986419753
'CXorf36'	Low Expression	NaN	158.201006020000	4.39234311133445e-06	0.696912257340019	0.805332080556559	0.603088720984648
'CGB1'	High Expression	NaN	72.0978400240000	4.44460975761948e-06	2.21310705776160	3.67322406746183	1.33339071049335
'GPR156'	High Expression	NaN	142.124469870000	4.45116239947907e-06	1.42994255911575	1.69224366220579	1.20829864400570
'TMEM65'	High Expression	NaN	NaN	4.50650918456722e-06	1.38128581727312	1.59445957576768	1.19661265672494
'C12orf49'	Low Expression	NaN	NaN	4.68919956415486e-06	0.684462720377066	0.794770535854226	0.589464750454593
'KLHL28'	Low Expression	NaN	NaN	4.69025785851063e-06	0.713054738722822	0.819760589021994	0.620238478433891
'CCDC28A'	Low Expression	NaN	NaN	4.74355042155712e-06	0.717721798038625	0.824165426482896	0.625025708222289
'ZNF583'	Low Expression	NaN	NaN	4.90346962519077e-06	0.723886492113415	0.830503352041701	0.630956698941720
'NBPF6'	Low Expression	NaN	NaN	4.94503719327175e-06	0.554195641099785	0.679134276392473	0.452241654250578
'ZBTB8A'	Low Expression	158.201006020000	NaN	4.95020573866962e-06	0.726380564385228	0.833717343046965	0.632862838607017
'OR13G1'	Low Expression	NaN	NaN	5.24796222518765e-06	0.520457464864643	0.647293244416970	0.418474895373447
'ANAPC16'	Low Expression	NaN	NaN	5.33849003360347e-06	0.726589643923984	0.833753397888540	0.633199831022649
'CATSPERG'	Low Expression	NaN	NaN	5.35123525091887e-06	0.681077543276569	0.792434157575068	0.585369289702412
'ZBTB44'	Low Expression	NaN	NaN	5.43458992476455e-06	0.716591291294728	0.823419344330957	0.623622802032514
'FAM126B'	Low Expression	NaN	NaN	5.49855918458735e-06	0.711555802699885	0.818863401499386	0.618310281579067
'C12orf71'	High Expression	NaN	158.201006020000	5.58053865557664e-06	1.42008079109217	1.67661129139662	1.20280083020861
'ZNF570'	Low Expression	NaN	NaN	5.71293909543927e-06	0.720976943370053	0.827678744083388	0.628030810972299
'NICN1'	Low Expression	NaN	158.201006020000	5.75752160434221e-06	0.716596355298920	0.823568728994265	0.623518497423756
'MLLT6'	High Expression	NaN	NaN	5.84118390321231e-06	0.721126355644631	0.827880280929908	0.628138189523244
'C1orf210'	Low Expression	158.201006020000	NaN	5.85453725926080e-06	0.728411852343360	0.836206984880246	0.634512550394770
'ZNF654'	Low Expression	NaN	NaN	5.89856325100615e-06	0.720065792315049	0.826878359711916	0.627050810040479
'TIGD7'	Low Expression	158.201006020000	NaN	5.95737086516719e-06	0.725110419410638	0.831951910745901	0.631989798384464
'MAGEB6'	High Expression	NaN	NaN	6.02730467186758e-06	1.55371619873216	1.94980810418036	1.23808800518730
'TSTD2'	Low Expression	NaN	158.201006020000	6.09093184960704e-06	0.722852350497802	0.829640883047927	0.629809272055863
'NRIP3'	Low Expression	NaN	NaN	6.18540778572228e-06	0.640189026993017	0.757944702361650	0.540728088744806
'C6orf223'	High Expression	NaN	NaN	6.29767564603736e-06	1.44104089897234	1.72033956657033	1.20708661991127
'ZMYM5'	Low Expression	158.201006020000	NaN	6.49934580168726e-06	0.722489876135272	0.829398626495436	0.629361569265672
'ZNF680'	Low Expression	158.201006020000	NaN	6.71143805289862e-06	0.719301820107726	0.826474027438063	0.626027063444607
'C15orf56'	Low Expression	NaN	NaN	6.76899387899540e-06	0.707034549689937	0.815594077961115	0.612924821260272
'ZNF747'	Low Expression	NaN	NaN	7.08547915280309e-06	0.730360337543238	0.838260884276730	0.636348698432379
'LAGE3'	High Expression	158.201006020000	NaN	7.44740084062884e-06	1.37158399014666	1.58369220835576	1.18788400429134
'VSIG10L'	High Expression	NaN	NaN	8.01668706305362e-06	1.44933958699163	1.74116520231084	1.20642500529714
'SNHG12'	High Expression	NaN	NaN	8.15452768302048e-06	1.37268000196795	1.58809040392743	1.18648811373891
'GAB4'	High Expression	NaN	103.527632570000	8.25058536078755e-06	1.65779450941168	2.18746889780268	1.25637563953305
'CNBD1'	High Expression	NaN	87.9113653550000	8.27025043607071e-06	1.70011746488480	2.28584059380642	1.26447986016084
'SPOPL'	Low Expression	NaN	NaN	8.46155052565662e-06	0.716427583727902	0.824552679073292	0.622481129165766
'PRSS42'	High Expression	NaN	142.124469870000	8.56742570125153e-06	1.41870918122509	1.68137581541819	1.19707665736334
'ENDOD1'	Low Expression	NaN	NaN	8.59608317130870e-06	0.706220930261142	0.815765810355583	0.611386253269814
'ZNF860'	Low Expression	NaN	NaN	8.63368083676862e-06	0.724032738383733	0.831506949041307	0.630449819879263
'MRPL52'	High Expression	NaN	NaN	8.70520660156300e-06	1.37040164747334	1.58424481623956	1.18542327306164
'RGPD3'	Low Expression	NaN	NaN	8.85197990152744e-06	0.727601430198891	0.835012986033876	0.634006716161411
'ZAR1L'	High Expression	158.201006020000	NaN	8.90689261080882e-06	1.38829760939922	1.62164777119093	1.18852582324220
'FAM13C'	Low Expression	NaN	158.201006020000	9.16858819046514e-06	0.662799892340476	0.779290710257745	0.563722487005202
'RPUSD4'	High Expression	NaN	NaN	9.36347580501734e-06	1.36902604754280	1.58318156088185	1.18383915348704
'OR2L8'	Low Expression	NaN	NaN	9.74136257159501e-06	0.354644695722531	0.477271239828381	0.263524909335313
'TEX10'	High Expression	158.201006020000	NaN	9.81840169381401e-06	1.37559166984126	1.59754286599652	1.18447678770504
'GFOD1'	High Expression	NaN	NaN	1.01507462220953e-05	1.38478729074863	1.61675942262545	1.18609844716716
'TMEM104'	High Expression	NaN	NaN	1.01728137413078e-05	1.36658455582188	1.57936430603160	1.18247154318904
'OR2A14'	High Expression	NaN	142.124469870000	1.09038289967736e-05	1.43670945017019	1.72151917299984	1.19901891107693
'C2orf15'	Low Expression	NaN	NaN	1.09176129286946e-05	0.735012957644377	0.843616617902833	0.640390476479874
'CT47B1'	High Expression	NaN	NaN	1.13885580241101e-05	1.88837910981445	2.77702895398212	1.28409740102644
'SERF1A'	Low Expression	158.201006020000	NaN	1.14312401786483e-05	0.727235512305762	0.835216137841904	0.633215124081731
'MRPL22'	High Expression	NaN	NaN	1.14405343595342e-05	1.35865478293667	1.56264767258395	1.18129175986568
'DTWD1'	Low Expression	NaN	NaN	1.17002093406852e-05	0.729222591841206	0.837149577457606	0.635209767490488
'ANKRD33'	High Expression	NaN	122.398658640000	1.17742349078016e-05	1.53688210454989	1.93017274936136	1.22372808551319
'FAM49A'	Low Expression	NaN	NaN	1.18661448086969e-05	0.695664112261922	0.808166220302290	0.598823045224718
'ZNF211'	High Expression	NaN	NaN	1.21851776611909e-05	0.727444733601055	0.835575630316896	0.633306933859736
'DCAF4L2'	High Expression	NaN	NaN	1.23679599834796e-05	1.72137275363932	2.35189861487997	1.25988600793620
'KIAA0040'	Low Expression	NaN	158.201006020000	1.24608336335353e-05	0.712299042598856	0.822396102682285	0.616941063354307
'TMTC3'	Low Expression	NaN	NaN	1.31069362353147e-05	0.721106395670205	0.830162222087588	0.626376893625509
'NHLRC3'	Low Expression	NaN	158.201006020000	1.32984654493492e-05	0.727904369105310	0.836233909363769	0.633608329714494
'EVPLL'	High Expression	NaN	NaN	1.41735799392012e-05	1.38148453606875	1.61605193572852	1.18096422596513
'TXNDC16'	Low Expression	NaN	NaN	1.46651056281578e-05	0.713306424518475	0.823908333914031	0.617551776472770
'ZNF417'	Low Expression	NaN	NaN	1.47737975710712e-05	0.725619343884890	0.834501186673001	0.630943898736787
'FAM78B'	High Expression	NaN	NaN	1.49755483007569e-05	1.44586954468771	1.74612294109394	1.19724601919824
'EIF5AL1'	High Expression	158.201006020000	NaN	1.54041181823640e-05	1.36357692017456	1.58107259332605	1.17600040952029
'ZNF17'	Low Expression	NaN	NaN	1.55164801700181e-05	0.730935118095133	0.839463367093954	0.636437714625074
'NEURL3'	High Expression	NaN	158.201006020000	1.55900452722568e-05	1.41562040498280	1.68589885327999	1.18867221903902
'DSCR10'	High Expression	NaN	103.527632570000	1.55981943194640e-05	1.52986712893832	1.92227818775987	1.21756228994799
'OR51S1'	Low Expression	NaN	NaN	1.56159856651508e-05	0.413115236141225	0.545059542020410	0.313111110209001
'KIAA1324L'	Low Expression	NaN	NaN	1.57459361724581e-05	0.729327545496567	0.838019556066493	0.634733002075481
'ALLC'	High Expression	NaN	122.398658640000	1.61898558457587e-05	1.47284038748083	1.80310426498278	1.20306897893971
'CT45A2'	High Expression	NaN	103.527632570000	1.67915629440085e-05	1.73888332822523	2.40746502696463	1.25597472665760
'PCYOX1L'	Low Expression	NaN	158.201006020000	1.70723574043171e-05	0.726444021006216	0.835709812496445	0.631464304672054
'FBXL22'	Low Expression	NaN	NaN	1.73383502225945e-05	0.690356086214836	0.805581245116862	0.591611992785071
'B3GNTL1'	High Expression	NaN	158.201006020000	1.77494904023459e-05	1.36287959999019	1.58234780397571	1.17385115927265
'RRN3P2'	High Expression	NaN	158.201006020000	1.79689632388493e-05	1.40529385386799	1.66786172187257	1.18406147813136
'OR4D6'	Low Expression	NaN	NaN	1.83580486862958e-05	0.454210038066254	0.589359191564766	0.350052670142290
'C5orf38'	Low Expression	NaN	158.201006020000	1.83870352703858e-05	0.706470053745651	0.819162103569924	0.609281038105029
'OR51A7'	Low Expression	NaN	NaN	1.84976262782730e-05	0.384174884202934	0.514741524713913	0.286727094213677
'ZNF100'	Low Expression	158.201006020000	NaN	1.86116825836542e-05	0.729368808391681	0.838634253936810	0.634339530203334
'SBNO1'	Low Expression	NaN	NaN	1.86681079949646e-05	0.730600391401713	0.839691340766531	0.635682310870403
'KLHL4'	High Expression	NaN	122.398658640000	1.87200327106722e-05	1.52622896323715	1.91902107931287	1.21383494602260
'LCTL'	High Expression	NaN	142.124469870000	1.88917384530640e-05	1.66476363268763	2.23218459201081	1.24158098870431
'LEKR1'	Low Expression	NaN	NaN	1.90769619163683e-05	0.732454722771475	0.841425451058212	0.637596497985087
'ZNF766'	Low Expression	158.201006020000	NaN	1.91672877331188e-05	0.739140789577826	0.848008914069689	0.644249249923374
'DCTN6'	Low Expression	NaN	NaN	1.94293610904989e-05	0.727809368748848	0.837367173754038	0.632585673097078
'BTNL8'	High Expression	NaN	NaN	1.95173570958369e-05	1.61833508183786	2.12597009236554	1.23191217341774
'BTBD8'	Low Expression	NaN	142.124469870000	1.97065738067332e-05	0.721122934885571	0.831683586063495	0.625259769378542
'PRAMEF14'	High Expression	NaN	142.124469870000	1.99221541737077e-05	1.63489109621510	2.16409633444475	1.23509700281859
'RSPH6A'	Low Expression	NaN	NaN	2.01762196934519e-05	0.535872012648647	0.670673133742013	0.428165076984541
'MRPL55'	High Expression	NaN	NaN	2.05184850767512e-05	1.35213336854422	1.56246614428983	1.17011472729331
'CGRRF1'	Low Expression	NaN	NaN	2.07969074926876e-05	0.735585149996660	0.844565633038100	0.640667216056611
'COX8C'	High Expression	NaN	103.527632570000	2.14868007641418e-05	1.64473728185377	2.18994428089765	1.23526463660112
'GOLGA8F'	High Expression	NaN	87.4182200740000	2.15524325608293e-05	1.81177322162004	2.60690550139408	1.25916424850233
'DCAF5'	Low Expression	NaN	NaN	2.15648597803175e-05	0.739701033652067	0.848700385576292	0.644700566283355
'TMEM80'	Low Expression	NaN	NaN	2.18149466280149e-05	0.735685759660049	0.844782162520269	0.640678225676431
'ZNF701'	Low Expression	158.201006020000	NaN	2.22241503263966e-05	0.739710750890313	0.848753874604950	0.644676874361710
'ICA1L'	Low Expression	NaN	158.201006020000	2.22605685426788e-05	0.702265297744635	0.816592485663649	0.603944509745951
'TMEM143'	High Expression	NaN	158.201006020000	2.23775236117824e-05	1.35679140354999	1.57412827816036	1.16946181469947
'C20orf194'	Low Expression	NaN	158.201006020000	2.24031908408887e-05	0.717118287608057	0.828867290641298	0.620435435477287
'NACA2'	High Expression	NaN	NaN	2.27215191207245e-05	1.35958508918735	1.58015053836998	1.16980728725214
'LUZP2'	Low Expression	NaN	NaN	2.37622996469510e-05	0.547906001172589	0.683197945284612	0.439405575196624
'THUMPD3'	Low Expression	158.201006020000	NaN	2.46186388667941e-05	0.743171655293498	0.852657196236763	0.647744617261538
'TMEM215'	Low Expression	NaN	NaN	2.46269277076909e-05	0.554082305493723	0.689135925579770	0.445495859184752
'ZNF799'	Low Expression	158.201006020000	NaN	2.47045408656916e-05	0.738635532056398	0.847884237855095	0.643463370184126
'PPP4R4'	High Expression	NaN	158.201006020000	2.50799248519541e-05	1.39557550388618	1.65467994632904	1.17704393007727
'C11orf1'	Low Expression	158.201006020000	NaN	2.54168437455046e-05	0.738860591436000	0.848171622613810	0.643637394864508
'C9orf170'	High Expression	NaN	NaN	2.58696303365976e-05	1.39556032285300	1.65518949412236	1.17665597905105
'WFDC10B'	High Expression	NaN	NaN	2.61353696360277e-05	1.44579193777313	1.75754878054286	1.18933502755135
'ZNF614'	Low Expression	158.201006020000	NaN	2.68945649022644e-05	0.728935355570586	0.839549031632765	0.632895438599277
'OR52R1'	Low Expression	NaN	NaN	2.89575185248194e-05	0.497434756597651	0.636293253056247	0.388879397797876
'MFSD9'	High Expression	NaN	142.124469870000	2.92066868004084e-05	1.33934150700640	1.54150874936110	1.16368828469747
'CSRNP2'	Low Expression	158.201006020000	NaN	2.99724182864744e-05	0.741119966082068	0.850753774516888	0.645614301784779
'C5orf30'	Low Expression	NaN	NaN	3.00409934947622e-05	0.722775736025852	0.834862977237319	0.625737131518784
'HCG22'	Low Expression	NaN	NaN	3.02775848241360e-05	0.560336228092923	0.696397345906483	0.450858536953080
'ZNF468'	Low Expression	158.201006020000	NaN	3.08743362246175e-05	0.745666355840101	0.855504435490079	0.649930369926532
'SNAP47'	High Expression	NaN	NaN	3.11846721238396e-05	1.33758301821745	1.53738239669255	1.16374971800950
'DSCR9'	High Expression	NaN	NaN	3.14388235250902e-05	1.36348582749071	1.59421193388780	1.16615210452870
'FRMD8'	High Expression	NaN	NaN	3.20027517730185e-05	1.35398944667328	1.57527367140863	1.16378979410178
'CCDC158'	Low Expression	NaN	158.201006020000	3.21846150057495e-05	0.712879927061647	0.827111146526153	0.614425029262194
'TBC1D13'	Low Expression	NaN	NaN	3.21907889684401e-05	0.737626419740576	0.847754647944994	0.641804484845012
'C10orf105'	High Expression	NaN	122.398658640000	3.36648337500396e-05	1.50668316475302	1.89221828830223	1.19969993577589
'OR51F1'	Low Expression	NaN	NaN	3.43697324266717e-05	0.344633730245638	0.474767388609452	0.250169684929068
'ZNF648'	High Expression	NaN	NaN	3.44214647974420e-05	1.39410406515859	1.65776436331618	1.17237780440876
'TMEM170B'	High Expression	NaN	123.812341780000	3.45202302522229e-05	1.40090875507625	1.67165967003831	1.17401010219042
'TCEANC'	Low Expression	NaN	NaN	3.55560460758239e-05	0.744122129776738	0.854000230350846	0.648381258393791
'PLA2G4F'	Low Expression	NaN	NaN	3.59726692210839e-05	0.695514967514660	0.813642927822120	0.594537300694973
'C12orf56'	High Expression	158.201006020000	NaN	3.65644047148288e-05	1.35268774024345	1.57507595824737	1.16169897269015
'C20orf141'	High Expression	NaN	NaN	3.65850648350696e-05	1.47015606735672	1.81616333467996	1.19006854786364
'RFPL2'	Low Expression	NaN	NaN	3.70565935269743e-05	0.533322491163200	0.672826046147076	0.422743562335794
'VMAC'	Low Expression	NaN	NaN	3.72091642901359e-05	0.740737413550117	0.850988470608072	0.644770093584053
'CTAGE6'	Low Expression	NaN	NaN	3.80644559859397e-05	0.739375234122645	0.849838346603033	0.643270263126021
'OR5H6'	High Expression	NaN	NaN	3.85948246861936e-05	1.66858484417021	2.26993299226341	1.22654518511507
'KRT27'	Low Expression	NaN	NaN	3.91577946625032e-05	0.456356779949239	0.597446630600277	0.348585965572171
'GK3P'	High Expression	NaN	NaN	3.93090151991274e-05	1.35342355621412	1.57796878534165	1.16083115175100
'RNF165'	Low Expression	NaN	NaN	3.98760175560755e-05	0.695677259048276	0.814328008599101	0.594314383941547
'ZNF543'	Low Expression	NaN	NaN	4.02002668815773e-05	0.744878135538734	0.855013437640562	0.648929493242550
'FAM98B'	Low Expression	NaN	NaN	4.03123939466964e-05	0.745643930801023	0.855755137927236	0.649700886268796
'ZNF562'	Low Expression	NaN	NaN	4.05584712609350e-05	0.740092693439611	0.850725009647204	0.643847528486137
'ZNF605'	Low Expression	NaN	NaN	4.06871864209000e-05	0.747751269344205	0.857913834816155	0.651734402821104
'ZNF780A'	Low Expression	NaN	NaN	4.10255121011568e-05	0.745994133995827	0.856138010402717	0.650020488746212
'ZNF577'	Low Expression	158.201006020000	NaN	4.10513129130574e-05	0.738814369072349	0.849632194587758	0.642450551456114
'HHIPL1'	High Expression	NaN	142.124469870000	4.14008391203901e-05	1.35249632913753	1.57714651462912	1.15984552060507
'HERPUD2'	High Expression	NaN	NaN	4.15536298627811e-05	1.33287963305567	1.53477528938767	1.15754281978530
'C3orf67'	High Expression	NaN	158.201006020000	4.17953877579802e-05	1.34132930611473	1.55415057379572	1.15765121975800
'FAM86B2'	Low Expression	NaN	NaN	4.31119355663808e-05	0.735788314167414	0.847257322276227	0.638984673287745
'ESPNL'	High Expression	NaN	NaN	4.34705429812313e-05	1.36936097147532	1.61230606900899	1.16302326601822
'SAAL1'	High Expression	NaN	NaN	4.46447796252514e-05	1.33683149382498	1.54582481510028	1.15609377299742
'OR10H3'	High Expression	NaN	40.5036657130000	4.55292402900498e-05	2.17735408269806	3.79627054402724	1.24882321911984
'MICALCL'	Low Expression	NaN	NaN	4.65413020928990e-05	0.720522802229923	0.835153999038318	0.621625603339105
'OR11L1'	Low Expression	NaN	NaN	4.67628760848148e-05	0.418165550515779	0.559002642438996	0.312811450899800
'C8orf33'	High Expression	NaN	NaN	4.75168462900058e-05	1.34229386489551	1.55871397578757	1.15592266940812
'ZNF813'	Low Expression	NaN	142.124469870000	4.82637712753050e-05	0.736271304725538	0.848139383981401	0.639158426551895
'IGSF21'	Low Expression	NaN	NaN	4.84437862426715e-05	0.633270920982573	0.764173083567742	0.524792181229144
'TCEAL6'	Low Expression	NaN	NaN	4.94179831331789e-05	0.668604974724701	0.793711470550247	0.563218031757446
'VCY'	High Expression	NaN	NaN	5.27560099539040e-05	1.98323656266041	3.16290654930737	1.24354836355642
'ZNF329'	Low Expression	NaN	158.201006020000	5.50853491426695e-05	0.753378911026885	0.864424185984817	0.656598684745759
'ZNF585A'	Low Expression	158.201006020000	NaN	5.51224354498244e-05	0.748814736102865	0.859559097121178	0.652338519693143
'C9orf129'	Low Expression	NaN	158.201006020000	5.52951565063344e-05	0.746803884815433	0.857729383243387	0.650223780683011
'UEVLD'	Low Expression	NaN	158.201006020000	5.66745631794249e-05	0.743457052757869	0.854861625925984	0.646570594038190
'WFDC3'	High Expression	NaN	NaN	5.79046172905923e-05	1.38909066000337	1.65801598933337	1.16378423014148
'ZNF480'	Low Expression	NaN	NaN	5.85589023140433e-05	0.751751281623597	0.862584268493526	0.655159165387634
'PCDHB4'	Low Expression	NaN	NaN	5.99222955447155e-05	0.708262089844891	0.826786035193573	0.606729149451595
'SNAPC2'	Low Expression	158.201006020000	NaN	6.15482397274314e-05	0.747612802843545	0.858831798120147	0.650796703381248
'ZNF248'	Low Expression	NaN	NaN	6.16644603773808e-05	0.744394609188036	0.856011959313986	0.647331299707876
'SPEF1'	Low Expression	NaN	158.201006020000	6.23022833005975e-05	0.711340639746053	0.829434072675759	0.610061151842903
'SLC6A16'	High Expression	NaN	142.124469870000	6.24413765845739e-05	1.33921296206330	1.55780541550574	1.15129356972746
'TGIF2LY'	High Expression	NaN	103.527632570000	6.25690516185731e-05	1.56157388314603	2.03393897025704	1.19891158396734
'MRFAP1L1'	High Expression	NaN	NaN	6.28771826944388e-05	0.754333693850013	0.865439635865083	0.657491635576200
'ZNF616'	Low Expression	NaN	NaN	6.65198691565574e-05	0.748984191915758	0.860295747152427	0.652074965610991
'KIAA0355'	Low Expression	NaN	NaN	6.93849174604671e-05	0.751585578915188	0.862787270920154	0.654716291573053
'PDZK1P1'	High Expression	NaN	123.812341780000	7.08827927803135e-05	1.42929319606188	1.74593667696862	1.17007625033442
'ILDR2'	High Expression	NaN	123.812341780000	7.19143400531769e-05	1.50977814942368	1.92095829596150	1.18661090418742
'NXNL2'	Low Expression	NaN	NaN	7.19467400258148e-05	0.699953287862996	0.821363954181539	0.596489050555452
'C17orf67'	High Expression	NaN	NaN	7.19737507092507e-05	1.32926195087055	1.53980198439493	1.14750945377338
'GLT1D1'	High Expression	NaN	NaN	7.20304401803436e-05	1.39062317046481	1.66581420851234	1.16089344919239
'ZNF226'	Low Expression	NaN	NaN	7.26147393869691e-05	0.752516766388736	0.863780708546802	0.655584777586494
'WDR49'	High Expression	NaN	142.124469870000	7.27041882836549e-05	1.43941457663604	1.76801373735747	1.17188813619121
'SLC26A10'	High Expression	NaN	NaN	7.30338054345058e-05	1.39371336618341	1.67251741092852	1.16138518761363
'ZNF155'	Low Expression	NaN	NaN	7.37177250436127e-05	0.756955391421695	0.868497733617894	0.659738583560268
'ZNF785'	Low Expression	NaN	NaN	7.49079881444324e-05	0.751407298989080	0.862908092105346	0.654314096877347
'DCAF8L1'	High Expression	NaN	NaN	7.63590302822678e-05	1.63660880602619	2.22054048954227	1.20623262515451
'TMEM44'	High Expression	NaN	NaN	7.74209068734141e-05	1.32806946994564	1.53880460745620	1.14619394070919
'SLC38A6'	High Expression	NaN	158.201006020000	7.79227256283468e-05	1.32303398930119	1.52810479870631	1.14548356783391
'LEPROTL1'	Low Expression	NaN	NaN	7.87741393580325e-05	0.739996306152994	0.853487564963000	0.641596381247587
'ZNF134'	Low Expression	158.201006020000	NaN	7.95402328380761e-05	0.753205458007744	0.864688015699540	0.656096131404909
'PMCHL2'	High Expression	NaN	NaN	8.03985296231586e-05	1.47110441299153	1.83875240557837	1.17696552692880
'MFAP3L'	Low Expression	NaN	NaN	8.20965404368540e-05	0.714812250064139	0.833833329583856	0.612780198048406
'GJA10'	High Expression	NaN	103.527632570000	8.31488525483866e-05	1.72791247603066	2.45867429081445	1.21434609536401
'KLHDC10'	Low Expression	NaN	158.201006020000	8.36651358463134e-05	0.748912184026072	0.861095878415871	0.651343797411404
'OR2B6'	High Expression	NaN	NaN	8.42185762645818e-05	1.35209843086818	1.59027306311255	1.14959512876237
'SEC22A'	Low Expression	NaN	NaN	8.47483096022060e-05	1.31691159853610	1.51542738429835	1.14440069931947
'HDDC2'	Low Expression	158.201006020000	NaN	8.60884765058737e-05	0.750401211927192	0.862497923503226	0.652873431363910
'AP3S2'	Low Expression	NaN	NaN	8.65899805076938e-05	0.756018675556937	0.867594997458587	0.658791532299203
'OR10X1'	High Expression	NaN	46.2899036720000	8.88797049453297e-05	3.09158897631958	8.71719265544124	1.09644501117395
'RNASE12'	Low Expression	NaN	NaN	9.31115320685749e-05	0.496224983927988	0.645254630158981	0.381615602841413
'HPCAL4'	Low Expression	NaN	NaN	9.35745294237518e-05	0.563695040572553	0.708721162530353	0.448345718408660
'PRAMEF2'	High Expression	NaN	142.124469870000	9.43111610279631e-05	1.52363460155906	1.96080413615468	1.18393385461775
'SFMBT2'	Low Expression	NaN	142.124469870000	9.69416447894914e-05	0.727488297379642	0.844717695356088	0.626527922563800
'CCDC82'	High Expression	NaN	158.201006020000	9.70834628521059e-05	1.31611668112667	1.51777440496814	1.14125202841079
'OR11G2'	High Expression	NaN	NaN	9.71347450246998e-05	2.13468201483705	3.74128085767699	1.21799658400898
'ZNF607'	Low Expression	158.201006020000	NaN	9.75325652080767e-05	0.758026315325719	0.869822165426073	0.660599278295952
'PPDPF'	Low Expression	158.201006020000	NaN	9.82329449201984e-05	0.753217481324546	0.865423235933454	0.655559673713820
'MRPS35'	High Expression	NaN	NaN	9.91423595464982e-05	1.31402844517084	1.51296456974092	1.14124996001312
'WDR25'	Low Expression	NaN	NaN	9.96266866712518e-05	0.756128117705630	0.868065711241858	0.658624943919442
'ZNF490'	Low Expression	158.201006020000	NaN	0.000100876918154480	0.742010029417671	0.856356975180221	0.642931510706202
'FAM24B'	High Expression	NaN	NaN	0.000101054863029188	1.33152121553151	1.55157398332618	1.14267754323243
'C17orf107'	Low Expression	NaN	158.201006020000	0.000102054560727713	0.754062557235276	0.866312432153739	0.656357128352159
'SRRD'	High Expression	NaN	NaN	0.000105114719024939	1.32085988761708	1.53002274339028	1.14029078995904
'ZNF718'	Low Expression	NaN	NaN	0.000106205166956439	0.753290295424600	0.865803592392858	0.655398376914336
'RABL2B'	Low Expression	NaN	NaN	0.000106944395465692	0.757161344455624	0.869229670773519	0.659541799841784
'LRRC40'	High Expression	158.201006020000	NaN	0.000107965378933330	1.31127026486509	1.50832575223461	1.13995912684777
'MTMR11'	High Expression	NaN	142.124469870000	0.000108795910484766	1.33393890763363	1.55808954179339	1.14203514083707
'CCDC140'	High Expression	NaN	122.398658640000	0.000109907245047570	1.85358787307515	2.82927157578976	1.21437193679514
'RAD51AP2'	High Expression	NaN	158.201006020000	0.000110299234080730	1.33606771468879	1.56294392511613	1.14212474903800
'GTF3C4'	Low Expression	158.201006020000	NaN	0.000110419384059816	0.753494794024088	0.866147612904001	0.655493816715430
'RFX8'	High Expression	NaN	126.968471580000	0.000111752196160213	1.57767615339880	2.09345991748610	1.18897048097878
'SPATC1'	High Expression	NaN	NaN	0.000113071994319322	1.32255245840618	1.53536122908419	1.13924005120251
'DDX55'	High Expression	NaN	NaN	0.000113972724841907	1.31437377119196	1.51772265259367	1.13827016249977
'KIAA1257'	Low Expression	NaN	NaN	0.000116448271791076	0.736385622841833	0.852725419331796	0.635918401439325
'CCDC18'	High Expression	158.201006020000	NaN	0.000116500515034478	1.31890410112780	1.52811481921951	1.13833594576369
'KIAA1210'	Low Expression	NaN	NaN	0.000122890882749283	0.649098747880459	0.784524045480124	0.537050695803885
'SERPINA11'	High Expression	NaN	NaN	0.000123011551665622	1.41887161553480	1.73755984941328	1.15863442749907
'SYCE1L'	Low Expression	NaN	NaN	0.000123066890966879	0.720783959435391	0.841043913211900	0.617719845561102
'TMEM160'	High Expression	158.201006020000	NaN	0.000123784816400654	1.32413748870727	1.54050382111493	1.13816016874988
'VWC2L'	High Expression	NaN	63.0239668610000	0.000124227933432762	1.68358625762481	2.36386134037278	1.19908162058952
'ARPC5L'	High Expression	NaN	NaN	0.000126783451284367	1.30942384359395	1.50881814307384	1.13638002700531
'RNF130'	High Expression	NaN	NaN	0.000127557267641395	1.31127395261998	1.51342992226309	1.13612090888786
'ITPRIPL1'	High Expression	NaN	158.201006020000	0.000129393787589431	1.34986209317421	1.59448349320928	1.14276985515930
'FBXL21'	High Expression	NaN	123.812341780000	0.000130525257590221	1.38865183997666	1.67506222348795	1.15121331353004
'TANC1'	Low Expression	NaN	NaN	0.000132305850613963	0.754309594203218	0.867624574228742	0.655793969889349
'PCDHGA2'	Low Expression	NaN	158.201006020000	0.000133261887490398	0.711057151416429	0.834101566865153	0.606163916560758
'SLFNL1'	High Expression	NaN	158.201006020000	0.000133706905613289	1.33654772031624	1.56775005069266	1.13944171642240
'BSDC1'	Low Expression	158.201006020000	NaN	0.000134667259538655	0.764887091097372	0.877617044728507	0.666637305692241
'C8orf59'	High Expression	NaN	NaN	0.000134770773477726	1.30788718645316	1.50675881323531	1.13526390385958
'FAM169A'	Low Expression	158.201006020000	NaN	0.000135400767482957	0.734279647527772	0.852011823210203	0.632815867204803
'ATP1B4'	High Expression	NaN	83.9333267580000	0.000136210769041172	1.71573839321015	2.45471170548632	1.19922768419444
'KAAG1'	High Expression	NaN	NaN	0.000138711361454941	1.35215917941960	1.60068970163425	1.14221666111928
'C20orf197'	High Expression	NaN	NaN	0.000141916632012746	1.47126432978799	1.85582743755173	1.16639008795029
'RBM43'	Low Expression	NaN	158.201006020000	0.000142670968176713	0.756916625426004	0.870126985288259	0.658435823199403
'OR1L8'	Low Expression	NaN	NaN	0.000144856489345866	0.714821547951346	0.837624045965544	0.610022894969013
'C12orf45'	High Expression	158.201006020000	NaN	0.000147241120892541	1.30642130570877	1.50582934290780	1.13341969064970
'PDZD9'	Low Expression	NaN	158.201006020000	0.000148744511214449	0.728278272837515	0.848014942941566	0.625447991337744
'LRRC49'	Low Expression	NaN	158.201006020000	0.000150519252702983	0.751341143744203	0.865887330747527	0.651948000896951
'COMMD9'	High Expression	NaN	NaN	0.000150780637705988	1.30762605116594	1.50928951160207	1.13290781956925
'CC2D2B'	Low Expression	NaN	NaN	0.000153370306991971	0.691977693861431	0.820443925353528	0.583626880527461
'TTC30A'	Low Expression	NaN	NaN	0.000156564588069561	0.759668391273755	0.872863412076067	0.661152772262337
'AGAP5'	High Expression	NaN	158.201006020000	0.000157528749698473	0.755722248064403	0.869603222259979	0.656754829789226
'MRPL21'	High Expression	NaN	NaN	0.000157643023200213	1.31350942020164	1.52320076969612	1.13268521870735
'ZNF83'	Low Expression	NaN	NaN	0.000158622563965204	0.756412933987904	0.870206388732991	0.657499800176425
'TMCO5A'	High Expression	NaN	158.201006020000	0.000159619073625436	1.48729673101721	1.89578431787971	1.16682659795841
'C19orf18'	Low Expression	NaN	NaN	0.000160490399656874	0.744185178003357	0.860647120596185	0.643482753740295
'SPOCD1'	High Expression	NaN	158.201006020000	0.000166628213049310	1.40425138562421	1.71416824294963	1.15036663532767
'MOSPD1'	Low Expression	NaN	NaN	0.000167716184004525	1.31112715832084	1.51949706632342	1.13133119068529
'SPATS2'	Low Expression	NaN	NaN	0.000175091588542753	0.763650294379217	0.876761496604271	0.665131594354988
'WFDC10A'	High Expression	NaN	NaN	0.000179254940713747	1.37925896772485	1.66301353049790	1.14392051848181
'YIPF2'	Low Expression	158.201006020000	NaN	0.000179877265079017	0.767974816859611	0.881084044916878	0.669385994143379
'OR52N2'	High Expression	NaN	158.201006020000	0.000181045717613951	1.36658392161627	1.63668773118097	1.14105554727446
'YPEL4'	Low Expression	NaN	NaN	0.000186720999905705	0.641620675971944	0.782084352724010	0.526384513896509
'ZNF727'	Low Expression	NaN	158.201006020000	0.000187221104499237	0.738325279379193	0.857168865861401	0.635958957308310
'PRAMEF6'	High Expression	NaN	142.124469870000	0.000187674148864525	1.64147729282766	2.27671678453657	1.18347952682102
'TPD52L3'	High Expression	NaN	142.124469870000	0.000188550187014827	1.46721953435342	1.85578434865816	1.16001256479225
'TMED6'	High Expression	NaN	123.812341780000	0.000189349899464861	1.38349458389640	1.67333236604628	1.14385958373181
'OR56A3'	High Expression	NaN	158.201006020000	0.000190746501721416	1.50406625913669	1.94036678734263	1.16586994099789
'TRIM77'	High Expression	NaN	55.1665187230000	0.000191311586292720	1.90086265112618	3.02335547641076	1.19512205780580
'PCDHA10'	Low Expression	NaN	NaN	0.000191563670396349	0.708580063461770	0.834924419162641	0.601354679312214
'OR10J5'	High Expression	NaN	NaN	0.000191818134215843	1.80221370278152	2.72167611428931	1.19337279459558
'PRELID2'	High Expression	NaN	NaN	0.000198041725789781	1.31732116770203	1.53618859188657	1.12963673082919
'MS4A10'	High Expression	NaN	100.075615610000	0.000198075087315441	1.69405548718650	2.41861485302220	1.18655683854776
'MORN3'	Low Expression	NaN	NaN	0.000206991013175297	0.745372259558922	0.863119660118773	0.643688043490424
'ZNF138'	Low Expression	158.201006020000	NaN	0.000207907076285354	0.759970658249194	0.874492828191759	0.660446126921314
'NLRP13'	Low Expression	NaN	NaN	0.000212354191265934	0.630102037438686	0.773871168229523	0.513042214110021
'DEFB132'	Low Expression	NaN	NaN	0.000213444513299665	0.690641629146921	0.822134782531229	0.580179637263546
'TBC1D8B'	Low Expression	NaN	NaN	0.000214305277340723	0.769196149838699	0.882582056236192	0.670377006586616
'OR2A4'	Low Expression	NaN	NaN	0.000220043068712355	0.761717404847914	0.876131552399052	0.662244617557126
'FAM102A'	Low Expression	NaN	NaN	0.000220863695695977	0.758279153263715	0.873422920801922	0.658314844481547
'PIGX'	Low Expression	NaN	NaN	0.000221312255363367	0.759308125676993	0.874229886685330	0.659493387837736
'EDDM3B'	Low Expression	NaN	NaN	0.000224741788761340	0.603357193209983	0.752101733046227	0.484030133960419
'ZNF431'	Low Expression	158.201006020000	NaN	0.000226609539312090	0.758481276135929	0.873742387779006	0.658425016681572
'CGB2'	High Expression	NaN	NaN	0.000230458962743467	1.42776147188223	1.77414045737240	1.14900870002731
'BAGE2'	Low Expression	NaN	NaN	0.000231965526298220	0.703691623031669	0.832701416755340	0.594669217994661
'ZFP41'	High Expression	NaN	142.124469870000	0.000237930924777979	1.29973209654865	1.50283362329320	1.12407887115071
'C5orf49'	Low Expression	NaN	158.201006020000	0.000242952941058405	0.735803252676097	0.857067371988088	0.631696462079586
'ZNF491'	Low Expression	NaN	142.124469870000	0.000251029093523049	0.763051384520612	0.877882962414846	0.663240363860349
'SH3YL1'	Low Expression	158.201006020000	NaN	0.000253677908521292	0.771216912136390	0.884948855873019	0.672101581484538
'C3orf79'	High Expression	NaN	NaN	0.000254626527403579	1.54809334663497	2.05669283634480	1.16526540450967
'ZNF804B'	Low Expression	NaN	NaN	0.000260338930361506	0.581602250445236	0.734896357805655	0.460284193995716
'FAM102B'	Low Expression	NaN	NaN	0.000263288315798700	0.755206403518696	0.872125832464188	0.653961493497055
'C11orf49'	Low Expression	NaN	NaN	0.000264552097705422	0.766023997889727	0.880553416694981	0.666390878983122
'OR2L13'	Low Expression	NaN	NaN	0.000264926403493498	0.613823523580713	0.762616853435194	0.494061095560434
'MPP4'	High Expression	NaN	NaN	0.000268913776314743	1.42236937060503	1.76687846343027	1.14503327099680
'TMEM233'	Low Expression	NaN	NaN	0.000269687959190017	0.670063459498916	0.808244909883519	0.555506176735912
'ZNF487'	Low Expression	NaN	NaN	0.000275590551642106	0.770613557102684	0.884654949108769	0.671273308298011
'ZNF548'	Low Expression	NaN	NaN	0.000276333046706040	0.767356277109557	0.881889594943008	0.667697702066088
'PM20D1'	Low Expression	NaN	158.201006020000	0.000281767951192728	0.641154746139601	0.785707292561840	0.523196631097810
'NUDT7'	High Expression	NaN	158.201006020000	0.000282494750848797	1.30177780458008	1.51124640290337	1.12134291882625
'RRP15'	High Expression	158.201006020000	NaN	0.000282947387835255	1.29050816587101	1.48592520138545	1.12079082084815
'FER1L4'	High Expression	NaN	158.201006020000	0.000283915851254601	1.32703145388795	1.56449884948795	1.12560803747753
'SH3BP5L'	High Expression	NaN	NaN	0.000294725370085507	1.28860900667883	1.48230506009525	1.12022364140556
'ACOT6'	High Expression	NaN	126.968471580000	0.000295265968989107	1.32030794144103	1.55130703094755	1.12370602688978
'C6orf132'	Low Expression	142.124469870000	NaN	0.000297406490466606	0.773616972375759	0.887697057590166	0.674197593458900
'OR5V1'	High Expression	NaN	NaN	0.000298429413284929	1.88111724015511	3.00577741830755	1.17726683607904
'PUSL1'	High Expression	158.201006020000	NaN	0.000299352662220074	1.29097265997122	1.48879929431673	1.11943256230387
'SLC9A4'	High Expression	NaN	142.124469870000	0.000306315174385978	1.41778047492143	1.76070111698711	1.14164832161185
'C1orf229'	Low Expression	NaN	NaN	0.000306617173785553	0.764890496903703	0.880453758992967	0.664495399420819
'ANP32C'	High Expression	NaN	NaN	0.000307546188651019	1.29516046916852	1.49890940903814	1.11910741955596
'RERGL'	Low Expression	NaN	NaN	0.000308810121774817	0.701383087862544	0.833408473815605	0.590272659080786
'SAMD13'	Low Expression	NaN	NaN	0.000313585645907145	0.745193618873034	0.865896210598117	0.641316502846810
'WDSUB1'	Low Expression	NaN	NaN	0.000314427362278051	0.772271887520620	0.886633150637135	0.672661368262721
'CCNYL1'	High Expression	NaN	158.201006020000	0.000316994304849352	1.28859188284251	1.48478600919430	1.11832212200641
'FAM166A'	High Expression	NaN	NaN	0.000317924031018532	1.30821830912007	1.52759076839956	1.12034923208526
'JAKMIP3'	Low Expression	158.201006020000	NaN	0.000326342410876388	0.734041279238658	0.857991225026383	0.627997797541294
'PGBD2'	Low Expression	NaN	NaN	0.000328583086799870	0.774597974702889	0.888911635144021	0.674985002661829
'HSP90AB2P'	High Expression	NaN	NaN	0.000331572111960241	1.29349689446833	1.49712899845783	1.11756182514846
'CCDC71'	Low Expression	158.201006020000	NaN	0.000332880519430820	0.776381979894683	0.890734724413998	0.676709869037318
'C4orf19'	High Expression	NaN	158.201006020000	0.000333270290152798	1.29254819120119	1.49524462457328	1.11732943166691
'FIZ1'	Low Expression	158.201006020000	NaN	0.000334125540577649	0.773350503459728	0.887817600097731	0.673641749313799
'C2orf68'	High Expression	NaN	NaN	0.000338224078851006	1.28472279674741	1.47579183399048	1.11839124358045
'LRGUK'	Low Expression	NaN	NaN	0.000340808357276853	0.737600017263540	0.860922047515664	0.631943144024635
'PCDHGA9'	Low Expression	NaN	NaN	0.000358986300289062	0.657480621634276	0.801191582597469	0.539547315790733
'GOLGA6C'	High Expression	NaN	NaN	0.000359113405155812	1.41372204295170	1.75663602272857	1.13774850843779
'TTC28'	Low Expression	NaN	158.201006020000	0.000361131607968058	0.769578367497211	0.885040011240715	0.669179761590000
'ZNF761'	Low Expression	NaN	NaN	0.000361258891208959	0.723622247194823	0.851213854292160	0.615155820120805
'RNF182'	High Expression	NaN	122.398658640000	0.000379091391710153	1.38886671884935	1.70351734610609	1.13233408931031
'TTC13'	High Expression	NaN	NaN	0.000380434257956574	1.28386064035796	1.47874234218968	1.11466216718971
'MRPL30'	High Expression	NaN	NaN	0.000383638067848116	1.28242932465051	1.47500448075710	1.11499659436927
'ZNF223'	Low Expression	NaN	NaN	0.000386384420165876	0.776824066308561	0.891477145617722	0.676916545715843
'RFX7'	Low Expression	NaN	NaN	0.000398702236204454	0.761625093782700	0.879585598679189	0.659484175673818
'GXYLT1'	Low Expression	NaN	NaN	0.000399083619623435	0.776116211713244	0.890953502112763	0.676080595290011
'IQCJ'	Low Expression	NaN	NaN	0.000399196266361762	0.674999674383357	0.815886920809212	0.558440819183301
'ZNF600'	High Expression	158.201006020000	NaN	0.000409009261832471	1.28377604942397	1.48062601423543	1.11309738531485
'ATP6AP1L'	Low Expression	NaN	NaN	0.000420290374721610	0.773227827872866	0.888765762293068	0.672709615022097
'TMEM200B'	High Expression	NaN	142.124469870000	0.000425214441865896	1.29249276551691	1.50085374883140	1.11305818452616
'TMEM174'	Low Expression	NaN	123.812341780000	0.000427446259892494	0.467706301539189	0.634536188868819	0.344738705745733
'TBC1D3B'	High Expression	NaN	NaN	0.000428878285035611	1.28632930500429	1.48769416526981	1.11221991692946
'ZNF585B'	Low Expression	NaN	158.201006020000	0.000430932820772525	0.775567252856147	0.890813600007764	0.675230557433775
'HDHD3'	High Expression	NaN	NaN	0.000433407659658906	1.28132207365436	1.47639224758218	1.11202579065460
'KBTBD11'	Low Expression	NaN	NaN	0.000443712146490670	0.709664323291596	0.842912213013879	0.597480311682974
'KLHDC7A'	Low Expression	NaN	NaN	0.000443808026635748	0.739653386905798	0.864556268782471	0.632795287612297
'SRL'	Low Expression	NaN	NaN	0.000448688532919493	0.655679746619998	0.802165485522486	0.535944188433440
'LRRC70'	Low Expression	NaN	158.201006020000	0.000451404744339637	0.752090630741835	0.873625740890900	0.647462969981661
'RBM33'	High Expression	NaN	158.201006020000	0.000454057418929013	1.29098672841730	1.49952709703739	1.11144822673921
'BEND4'	Low Expression	NaN	NaN	0.000459009957093430	0.634235297018937	0.785482895135011	0.512110975905539
'TMEM141'	Low Expression	NaN	NaN	0.000463846659795279	0.765754939554888	0.883691564898637	0.663558022668203
'RBM34'	High Expression	NaN	NaN	0.000468163947068804	1.27726621145328	1.46802499532549	1.11129509382673
'TTC9C'	High Expression	NaN	NaN	0.000471786052675707	1.28118567914044	1.47845992686885	1.11023417990832
'MRPL34'	High Expression	NaN	NaN	0.000473121568102493	1.27889106605891	1.47304526117091	1.11032729404744
'CLEC3A'	Low Expression	NaN	NaN	0.000474686252118095	0.414074322787273	0.580162184275339	0.295533816989297
'ZNF45'	Low Expression	NaN	NaN	0.000482244368883874	0.776431121861914	0.892081536043512	0.675773752329233
'C3orf62'	Low Expression	NaN	NaN	0.000485940990280029	0.772472748203301	0.889018555874535	0.671205502712783
'TMEM106C'	High Expression	NaN	NaN	0.000490779824324965	1.28026108532200	1.47737143032995	1.10944912900055
'ZNF611'	Low Expression	NaN	142.124469870000	0.000495512618617282	0.770268598982314	0.887468425932454	0.668546279778672
'FAM71D'	High Expression	NaN	NaN	0.000499393982802394	1.27843719453318	1.47379785248599	1.10897275200190
'ZNF28'	Low Expression	NaN	NaN	0.000502419049298181	0.781694617913431	0.896901698060129	0.681285894537195
'RAB42'	High Expression	NaN	142.124469870000	0.000506546988873975	1.32969706893263	1.58390492625890	1.11628814698124
'C6orf136'	High Expression	NaN	NaN	0.000513686172859200	1.27659256846803	1.46988129848664	1.10872121956086
'ZNF625'	Low Expression	NaN	NaN	0.000514107852932358	0.778929595912269	0.894472146102466	0.678312139770697
'FAM177A1'	Low Expression	NaN	NaN	0.000515083467187379	0.779521947558323	0.894982978692279	0.678956450784133
'TMEM41A'	High Expression	NaN	NaN	0.000515813233998298	1.27702117540668	1.47110070454323	1.10854619089005
'ZNF416'	Low Expression	158.201006020000	NaN	0.000516409494591817	0.778645244341185	0.894297875523656	0.677949073937061
'FILIP1'	High Expression	NaN	158.201006020000	0.000516745167546399	1.29820977996278	1.51766758941809	1.11048601455422
'ZMYND19'	High Expression	NaN	NaN	0.000529099702071048	1.27710046375671	1.47209434506219	1.10793550698593
'TTPAL'	High Expression	NaN	NaN	0.000533302897720355	1.28241802300793	1.48456481408027	1.10779668906166
'UBFD1'	Low Expression	158.201006020000	NaN	0.000536910640968009	0.781239004748643	0.896679188456594	0.680660809794401
'ZBTB26'	Low Expression	NaN	NaN	0.000539767059683520	0.777563263668540	0.893593162338955	0.676599435278058
'TIGD1'	High Expression	NaN	NaN	0.000539900194452004	1.28318612580472	1.48647210142040	1.10770100016297
'FAM163B'	Low Expression	NaN	NaN	0.000543718901731166	0.531281195709066	0.699039107016076	0.403782429453641
'OR1J1'	High Expression	NaN	NaN	0.000559238413623218	1.29313187738852	1.50875481483521	1.10832458387283
'TMEM87B'	Low Expression	NaN	NaN	0.000567599061284514	0.781921168975194	0.897517766803758	0.681212937621118
'OR51F2'	Low Expression	NaN	NaN	0.000568685413199174	0.532407162562022	0.700696886041979	0.404536387122408
'DNTTIP2'	High Expression	NaN	NaN	0.000569737294006921	1.27312731747075	1.46445261619872	1.10679795888344
'HIST1H2BO'	High Expression	NaN	NaN	0.000572301992049818	1.28920515877613	1.50093168326599	1.10734549743025
'SLC26A11'	Low Expression	NaN	NaN	0.000577200350481476	0.783434448795624	0.898954733644185	0.682759111876081
'POTEH'	Low Expression	NaN	NaN	0.000584885549728133	0.603015645005617	0.762953986761246	0.476605240199539
'ZNF229'	Low Expression	NaN	NaN	0.000586270449460362	0.781512849440166	0.897285075581880	0.680678137262023
'FAM9A'	High Expression	NaN	NaN	0.000587243101094098	1.43388627311442	1.81912472649470	1.13023027738608
'ZBTB45'	Low Expression	NaN	NaN	0.000592239905747563	0.781194640699046	0.897056877226865	0.680296960147573
'VHLL'	High Expression	NaN	142.124469870000	0.000595122415169291	1.30844231240285	1.54288777780876	1.10962139276102
'NXPH2'	High Expression	NaN	NaN	0.000595432739855576	1.41720529590947	1.78145764460909	1.12743115551005
'CCDC117'	High Expression	NaN	NaN	0.000609211301062561	1.27154650572603	1.46251358329326	1.10551487158385
'ZNF500'	Low Expression	NaN	NaN	0.000612556621491219	0.783282969876409	0.899013174649533	0.682450745104581
'TMEM170A'	Low Expression	158.201006020000	NaN	0.000616649233408326	0.769209795818005	0.888195138128002	0.666164094558583
'BHLHB9'	Low Expression	NaN	NaN	0.000623370792549327	0.776634290248306	0.893734309108232	0.674877102336291
'VWA5B2'	Low Expression	NaN	NaN	0.000626874030186583	0.566876266975900	0.732950983297865	0.438431367694800
'HUS1B'	High Expression	158.201006020000	NaN	0.000630948500744715	1.30750226709592	1.54216391029348	1.10854764986404
'THAP10'	Low Expression	NaN	NaN	0.000632955829491852	0.778686091469491	0.895401909493427	0.677184203673495
'TMEM161A'	High Expression	NaN	NaN	0.000638551160176294	1.27003724721580	1.46003407730207	1.10476504239960
'C7orf65'	High Expression	NaN	142.124469870000	0.000638870499228020	1.30916993982956	1.54600389283931	1.10861682774008
'TMEM208'	High Expression	158.201006020000	NaN	0.000643368590573182	1.27189335628105	1.46546742991911	1.10388854554151
'PRPF40B'	Low Expression	NaN	NaN	0.000650271938164869	0.783793202056468	0.899706447277194	0.682813583751790
'MFSD6L'	Low Expression	NaN	NaN	0.000661271868713818	0.769624384028395	0.889025700209205	0.666259358252188
'C16orf72'	Low Expression	158.201006020000	NaN	0.000664200333461217	0.783816269442389	0.899851214962814	0.682743918135369
'ABHD14B'	Low Expression	NaN	NaN	0.000665083664966328	0.782496451295076	0.898718829038900	0.681303959041548
'NSUN5P2'	High Expression	NaN	158.201006020000	0.000670400698051072	1.27653219777930	1.47738879746336	1.10298281316680
'LRRC58'	Low Expression	NaN	NaN	0.000683132872253825	0.778231738715822	0.895528119853461	0.676298851725344
'RBM26'	Low Expression	NaN	NaN	0.000683260169168053	0.775839588468469	0.893739551754939	0.673492703610335
'ZNF260'	Low Expression	NaN	NaN	0.000692009223180381	0.785631160771092	0.901608715459906	0.684572265319879
'FAM177B'	High Expression	NaN	103.527632570000	0.000692752722843402	1.41308190910854	1.77750533227925	1.12337242853128
'DPM3'	High Expression	NaN	NaN	0.000697449300320951	1.27153716581414	1.46695618447189	1.10215068531765
'ZDHHC18'	High Expression	NaN	NaN	0.000706480852999427	1.26725979018942	1.45624436631651	1.10280074757857
'FAM149B1'	Low Expression	NaN	NaN	0.000722989358026488	0.788085850462649	0.904158150116725	0.686914460284694
'THEG'	Low Expression	NaN	NaN	0.000728738211813922	0.720379479978915	0.855454855335072	0.606632356971576
'FAM53C'	Low Expression	NaN	NaN	0.000736579022497839	0.783190408142887	0.899830643632478	0.681669622775762
'DSCR8'	High Expression	NaN	NaN	0.000737353903075118	1.42455645493261	1.80614480844710	1.12358714749731
'C17orf64'	High Expression	NaN	NaN	0.000744181721090039	1.32514480528752	1.58423952563337	1.10842377466781
'ZNF486'	Low Expression	NaN	NaN	0.000746639002639686	0.752989367935166	0.878409571164208	0.645476787635557
'ZNF212'	Low Expression	158.201006020000	NaN	0.000748950500458829	1.26806960417682	1.46086149479227	1.10072072319615
'CPXCR1'	High Expression	NaN	NaN	0.000753120654624092	1.36682885761911	1.67555935394140	1.11498355556654
'ANKMY2'	High Expression	NaN	158.201006020000	0.000753364617524308	0.777422837940996	0.895594228756390	0.674843862930509
'ZNF829'	Low Expression	NaN	NaN	0.000768794219743335	0.780417339054426	0.898008645773479	0.678224230872742
'MEGF9'	Low Expression	NaN	NaN	0.000768832492660530	0.773469267751535	0.892885309996606	0.670024135751959
'OR1F1'	High Expression	NaN	NaN	0.000779789489134039	1.32096049873119	1.57647745180286	1.10685797453852
'GGT3P'	Low Expression	NaN	158.201006020000	0.000781042045779395	0.754160091079862	0.879605217793641	0.646605353711100
'HEPN1'	High Expression	NaN	NaN	0.000784385152638888	1.65507878500058	2.40617925259645	1.13843795369904
'ZNF621'	Low Expression	NaN	158.201006020000	0.000788113736421692	0.779251522299148	0.897243080265620	0.676776392441806
'OR2AK2'	Low Expression	NaN	NaN	0.000794552130513409	0.535770840984578	0.708652130084152	0.405065309004624
'TATDN2'	Low Expression	NaN	NaN	0.000796907465177318	0.782855216929000	0.900017762767850	0.680944661345571
'WDR86'	Low Expression	NaN	158.201006020000	0.000799941748586979	0.733387382986533	0.865510663357810	0.621433191171997
'KCTD14'	Low Expression	NaN	NaN	0.000821948187378381	0.780858619024820	0.898740146005803	0.678438796369749
'ZNF354C'	Low Expression	NaN	NaN	0.000826175289730773	0.775549121854118	0.894907739053637	0.672109999903179
'PRKY'	High Expression	NaN	158.201006020000	0.000826867739559305	1.31214768244914	1.55911672099259	1.10429932369691
'YPEL2'	Low Expression	NaN	NaN	0.000827736411273693	0.784070764170472	0.901207628134612	0.682159076371068
'SH3TC1'	High Expression	NaN	NaN	0.000834285928873974	1.29825824725013	1.52948946984323	1.10198501512125
'HMSD'	High Expression	NaN	NaN	0.000839103636915541	1.33313962106252	1.60472441828896	1.10751804421456
'DLEU7'	High Expression	NaN	142.124469870000	0.000840026107582695	1.29805498371018	1.52923930302084	1.10182019086641
'ZNF555'	Low Expression	NaN	NaN	0.000841142322004634	0.785470107838080	0.902428733078248	0.683669820887307
'ZNF628'	High Expression	NaN	NaN	0.000843391056849453	1.26522288768734	1.45752648372242	1.09829150509815
'SYT15'	Low Expression	NaN	158.201006020000	0.000844596738929498	0.759833209263726	0.884186288118424	0.652969304838039
'NOL9'	High Expression	NaN	NaN	0.000847340055957067	1.27109699918912	1.47132322945409	1.09811871994100
'WDR89'	Low Expression	158.201006020000	NaN	0.000851351600253566	0.791051784757101	0.907575905363623	0.689488253785981
'OR2V2'	High Expression	NaN	NaN	0.000853226578043082	1.65849548661716	2.42187681390597	1.13573376785145
'TMEM150C'	Low Expression	NaN	NaN	0.000858114878640662	0.759748745414085	0.884278800570227	0.652755845538824
'SFI1'	Low Expression	NaN	NaN	0.000858456560392081	0.785538705042239	0.902555708688454	0.683693040971546
'PSG7'	High Expression	NaN	NaN	0.000858720135870631	1.39430306386246	1.74211074507780	1.11593424206188
'CCDC85A'	Low Expression	NaN	NaN	0.000877589882708076	0.752840390972107	0.879824351115145	0.644183868701380
'TMEM63B'	High Expression	NaN	158.201006020000	0.000895021764772198	1.26337714153001	1.45524261108613	1.09680804395170
'KIAA1586'	High Expression	NaN	NaN	0.000900188242774977	1.26524816942286	1.45955833045956	1.09680640836318
'CCDC106'	Low Expression	NaN	NaN	0.000904267998353099	0.785575821505092	0.902903053067856	0.683494611338988
'ZNF839'	Low Expression	NaN	NaN	0.000912533982487923	0.791142389052127	0.907706938720868	0.689546651077856
'CNPY1'	High Expression	NaN	122.398658640000	0.000913949735193891	1.47052512392070	1.92525137994449	1.12320092981538
'C2CD2'	Low Expression	NaN	158.201006020000	0.000922132287340608	0.781229240730301	0.899799995491575	0.678283095832442
'MDN1'	Low Expression	NaN	158.201006020000	0.000927630516482403	0.779777497800811	0.898797558800467	0.676518243872402
'RSBN1L'	Low Expression	NaN	NaN	0.000929172755359245	0.789540394225077	0.906287612107651	0.687832456038298
'C5orf58'	High Expression	NaN	NaN	0.000934810146872367	1.36158010847605	1.67084050455373	1.10956155703972
'ZBTB8B'	High Expression	NaN	NaN	0.000939056984399777	1.31611614879691	1.57098105495685	1.10259873068398
'MED12L'	Low Expression	NaN	NaN	0.000943336412586788	0.745761961219451	0.875663478336416	0.635130865407879
'OR5M11'	High Expression	NaN	158.201006020000	0.000956238460886961	1.34330601788513	1.63092307421644	1.10641089467285
'RFPL1'	Low Expression	NaN	NaN	0.000976924669032783	0.729759705838613	0.865101665620810	0.615591495692582
'CLEC2L'	High Expression	NaN	NaN	0.000978630555839082	1.37862465527016	1.71079169855017	1.11095111212515
'ZNF556'	High Expression	NaN	NaN	0.00100403147101615	1.30314060975989	1.54474636953669	1.09932315252161
'VPS37D'	High Expression	NaN	NaN	0.00100822614443628	1.26587697364160	1.46420105596387	1.09441562404909
'PRAMEF5'	High Expression	NaN	NaN	0.00103385936864313	1.60005191520310	2.27093644382180	1.12736141881477
'SLC35A5'	Low Expression	NaN	NaN	0.00103527015998247	0.785705416055494	0.903902090980341	0.682964457078972
'SYNGR4'	High Expression	NaN	NaN	0.00103751824393528	1.32802551079625	1.59968378996347	1.10250023685364
'ZNF557'	Low Expression	NaN	NaN	0.00103770655671538	0.787261579697802	0.905086405138625	0.684775278193855
'C7orf43'	Low Expression	NaN	NaN	0.00103889137912824	0.787236640545442	0.905057389990138	0.684753845525782
'OTOS'	Low Expression	NaN	NaN	0.00104076751937456	0.616860233094127	0.782175879349687	0.486484635002179
'TMEM135'	Low Expression	NaN	NaN	0.00104637650928468	0.785876748197123	0.904101917625026	0.683111329947464
'OR1J2'	High Expression	NaN	158.201006020000	0.00106559477457679	1.27651344617333	1.48898385615280	1.09436148117250
'ATP8B3'	High Expression	NaN	NaN	0.00108913941714804	1.29851896644678	1.53702424595139	1.09702336229465
'ZNF572'	High Expression	NaN	NaN	0.00109355967625973	1.26007440031537	1.45319168856464	1.09262081996797
'DPH3'	High Expression	NaN	158.201006020000	0.00109803118026869	1.25840684247636	1.44918621451990	1.09274278579578
'LRRIQ1'	Low Expression	NaN	158.201006020000	0.00109902763723183	0.770593138856738	0.893886940076420	0.664305248270339
'OR10AD1'	Low Expression	NaN	NaN	0.00110648585698413	0.773314292054454	0.895746141382009	0.667616601030543
'PCDHGA7'	Low Expression	NaN	NaN	0.00111273179449963	0.737074237408265	0.871498496748236	0.623384243894939
'ATAD3C'	Low Expression	NaN	NaN	0.00111471994395494	0.776456382727707	0.897960695783724	0.671392987587734
'C14orf178'	Low Expression	NaN	NaN	0.00111734562333969	0.768254786638780	0.892439589360074	0.661350554401798
'NWD1'	Low Expression	NaN	158.201006020000	0.00112126801487488	0.721705513038377	0.861178285939430	0.604821157307513
'ZNF845'	Low Expression	NaN	NaN	0.00113530596598220	0.790767971302008	0.908346474239366	0.688409106184643
'GTF3C5'	High Expression	158.201006020000	NaN	0.00117749352964344	1.26545520950150	1.46745911803348	1.09125826237700
'ZNF876P'	Low Expression	158.201006020000	NaN	0.00117780879207223	0.784307295773303	0.903929059530922	0.680515719366791
'OR6N1'	High Expression	NaN	NaN	0.00118223404220512	1.79567940986025	2.88129616885808	1.11910208254432
'C11orf71'	Low Expression	NaN	158.201006020000	0.00120410744806246	0.794836176709505	0.912100658725368	0.692647836357288
'ZBTB37'	Low Expression	NaN	NaN	0.00124208638949059	0.784199438811075	0.904176639494024	0.680142278588109
'FAM155A'	Low Expression	NaN	NaN	0.00125256952072310	0.723051863928209	0.863364126610922	0.605542877930647
'MIR17HG'	Low Expression	158.201006020000	NaN	0.00126689011208201	1.28683447621391	1.51584917248747	1.09241935096707
'TSGA10IP'	Low Expression	NaN	NaN	0.00126861523467091	0.683081591835069	0.835544602618473	0.558438723249094
'CCDC154'	Low Expression	NaN	NaN	0.00126876463699519	0.761975599906266	0.889487836963439	0.652742837759994
'TTC16'	Low Expression	NaN	158.201006020000	0.00126923802029257	0.768825609615606	0.894028588635165	0.661156506083522
'CHSY3'	High Expression	NaN	126.968471580000	0.00130761819234720	1.27187200188316	1.48425484384682	1.08987913758914
'KIAA1671'	Low Expression	NaN	NaN	0.00130933861616515	0.796130809545052	0.913592095640526	0.693771617477142
'LRRC61'	High Expression	NaN	NaN	0.00134543754235567	1.25240769238415	1.44078223018062	1.08866211359808
'ZBTB41'	Low Expression	158.201006020000	NaN	0.00134726654791812	0.790137805555052	0.909003709075893	0.686815406289205
'RPRD2'	Low Expression	158.201006020000	NaN	0.00135116518550813	0.797221503300158	0.914727456653582	0.694810372970863
'TPRG1'	Low Expression	NaN	NaN	0.00135147103185871	0.722859189138001	0.864124365107830	0.604687737575882
'CSRNP3'	Low Expression	NaN	NaN	0.00135278972058519	0.760180662737091	0.888965689028296	0.650052805334998
'FBXO33'	Low Expression	NaN	NaN	0.00135391367215591	0.792918366589811	0.911121741606349	0.690049976161245
'OR4K15'	Low Expression	NaN	NaN	0.00142460843390621	0.433834222871566	0.619249191799311	0.303936017078521
'ANXA2P2'	High Expression	NaN	NaN	0.00144086430078148	1.26277487257323	1.46696611972006	1.08700559431232
'LRRC43'	Low Expression	NaN	NaN	0.00144396868699335	0.772805374417018	0.897884828815547	0.665150058850717
'ZNF808'	Low Expression	NaN	NaN	0.00145587317685890	0.790010900061595	0.909511649763559	0.686211355707626
'GAL3ST2'	High Expression	NaN	158.201006020000	0.00148169072694687	1.34490629886641	1.64884408043603	1.09699453950323
'NOMO3'	High Expression	NaN	NaN	0.00148847859453112	1.25017701231313	1.43868401572104	1.08636958848318
'LYG1'	Low Expression	NaN	NaN	0.00149930914663023	0.593879162904819	0.769423572576144	0.458385306485559
'TMEM14C'	High Expression	NaN	NaN	0.00150939163509737	1.24904578917855	1.43612573858825	1.08633620409750
'TMEM105'	High Expression	NaN	NaN	0.00152744771953962	1.26305251747076	1.46925967610362	1.08578605118999
'SLC44A5'	High Expression	NaN	NaN	0.00154007720790052	1.26399308465650	1.47142163910333	1.08580605014961
'MRPL45'	High Expression	NaN	NaN	0.00154154876391858	1.25180661267730	1.44403613936900	1.08516660547524
'CIR1'	Low Expression	158.201006020000	NaN	0.00154285407260785	0.799163622587664	0.917017487981683	0.696456178903532
'ZNF532'	Low Expression	NaN	NaN	0.00154865280999774	0.796085752763187	0.914423693247079	0.693062231909261
'KCTD19'	High Expression	NaN	158.201006020000	0.00155627298874179	1.29165500027311	1.53196448371915	1.08904133056676
'DHX40'	High Expression	NaN	158.201006020000	0.00157451046398799	0.796335444103679	0.914713103221279	0.693277637876360
'OST4'	High Expression	NaN	NaN	0.00157486326724950	1.24762150753296	1.43366456091134	1.08572079445793
'RSPRY1'	Low Expression	NaN	NaN	0.00157519857633229	0.798275689884586	0.916291318128106	0.695460127639907
'SERP2'	Low Expression	NaN	NaN	0.00158355480396628	0.747158903233190	0.882173102179202	0.632808260988241
'TMEM186'	High Expression	NaN	NaN	0.00160750566230872	1.24764438137470	1.43485106429835	1.08486277154978
'KRT32'	Low Expression	NaN	NaN	0.00161708637848832	0.696839538069831	0.848549053425561	0.572253707498800
'OBP2B'	Low Expression	NaN	NaN	0.00161963632274553	0.641502765743235	0.808309400188578	0.509119154571518
'TAF6L'	High Expression	NaN	NaN	0.00163428017187587	1.24742686514962	1.43497404656194	1.08439158716856
'ZDHHC24'	Low Expression	NaN	NaN	0.00164058254669248	0.793432367233606	0.912916216856937	0.689586743832132
'OR2T4'	Low Expression	NaN	NaN	0.00164669106149019	0.616903235867911	0.789453616081193	0.482067083704585
'KCTD18'	Low Expression	NaN	158.201006020000	0.00169117870123417	0.801718265572665	0.919799086102081	0.698796277431296
'ZNF320'	Low Expression	NaN	NaN	0.00169531193316138	0.797794999641768	0.916319361469986	0.694601563839440
'THSD7B'	Low Expression	NaN	142.124469870000	0.00169599219693000	0.751531458532522	0.885850985794764	0.637578489182687
'MUM1L1'	Low Expression	NaN	NaN	0.00170547208247062	0.778916688102100	0.903490285363397	0.671519347615250
'ZNF30'	Low Expression	158.201006020000	NaN	0.00170986357590769	0.796404284813718	0.915326107881710	0.692933129961171
'SPANXN4'	High Expression	NaN	NaN	0.00171780269215876	2.41724769198226	5.81946823789004	1.00405847502521
'CTXN1'	Low Expression	NaN	NaN	0.00171905590106323	0.783473650806097	0.906538996917863	0.677114788877693
'TMEM136'	Low Expression	NaN	158.201006020000	0.00173989450828838	0.786812040746316	0.908847919296765	0.681162573318537
'PRLH'	Low Expression	NaN	NaN	0.00174791914754583	0.659346990053872	0.822923503832923	0.528285376791675
'EID2B'	Low Expression	NaN	158.201006020000	0.00174964652832791	0.779956672313310	0.904410577425392	0.672628589127968
'RIMKLA'	Low Expression	NaN	NaN	0.00175121772514644	0.782770051805625	0.906258810126410	0.676108135068297
'IFI27L1'	High Expression	NaN	NaN	0.00175688041042936	1.25341333077621	1.45149177857251	1.08236574327178
'SNURF'	Low Expression	NaN	NaN	0.00175712338752809	0.780895236678865	0.905061670823545	0.673763336052962
'YJEFN3'	High Expression	NaN	NaN	0.00176160526272854	1.26942841646727	1.48700101384632	1.08369025274999
'KIAA0087'	Low Expression	NaN	NaN	0.00178140272699675	0.696502866762254	0.849732277115064	0.570904809047695
'CACNG7'	Low Expression	NaN	NaN	0.00178413370482590	1.50188091196002	2.04139132189931	1.10495535545395
'SFXN2'	Low Expression	NaN	NaN	0.00178889575302670	0.799250931183498	0.917806497128152	0.696009510715518
'ZNF250'	Low Expression	NaN	NaN	0.00180454827622500	0.797615745290736	0.916627779832504	0.694055854658855
'ZNF517'	High Expression	NaN	NaN	0.00182835735738866	1.24572764434777	1.43469767121432	1.08164764955586
'TMEM223'	High Expression	NaN	NaN	0.00183554426177344	1.24503861472957	1.43310542432994	1.08165186304595
'FAM162B'	Low Expression	NaN	NaN	0.00187763846819188	0.701705500039911	0.854098616768109	0.576503227050592
'KLHL35'	Low Expression	158.201006020000	NaN	0.00188172829551054	0.780206797318304	0.905356325011200	0.672356982289989
'ERICH1'	High Expression	NaN	NaN	0.00190105257090871	1.25255493911623	1.45188243274706	1.08059291862635
'TCEAL8'	Low Expression	NaN	NaN	0.00190325888182979	0.803882422704902	0.922280686071790	0.700683598055528
'ASCL4'	Low Expression	NaN	142.124469870000	0.00190946323454842	0.635639210204844	0.806618561479629	0.500902439944709
'SLC38A11'	Low Expression	NaN	123.812341780000	0.00191186858248000	0.708234073057207	0.858796302223918	0.584068074047690
'SLFN13'	High Expression	NaN	158.201006020000	0.00191668322325884	1.24857489952788	1.44302761982626	1.08032532316932
'DNAJC16'	Low Expression	NaN	158.201006020000	0.00192266316449403	0.802934438503938	0.921313837916053	0.699765580417101
'ASB8'	Low Expression	NaN	NaN	0.00194537439763758	0.803450791608631	0.921847937891404	0.700259932254229
'THAP5'	Low Expression	NaN	NaN	0.00197036380906941	0.800973496120322	0.919762676885343	0.697526174534246
'TMEM222'	Low Expression	158.201006020000	NaN	0.00198164880737764	0.799166238347005	0.918428893303261	0.695390444671930
'ASB13'	Low Expression	NaN	NaN	0.00198321455114471	0.792626074230856	0.913880841368317	0.687459529855070
'DNAH3'	High Expression	NaN	158.201006020000	0.00198529848525757	1.27867763379280	1.51056251669739	1.08238915840217
'UBXN10'	Low Expression	NaN	158.201006020000	0.00200380677213265	0.798567903152435	0.918065682456256	0.694624260694618
'TCEAL2'	Low Expression	NaN	NaN	0.00210241077000619	0.703073554120768	0.856680230103277	0.577009256352767
'LRRC37A2'	Low Expression	158.201006020000	NaN	0.00211836408341044	0.793028089268137	0.914749797331066	0.687503350318496
'ZNF467'	Low Expression	NaN	NaN	0.00212541279167034	0.800767223592868	0.920134180493271	0.696885476025765
'C2CD4C'	Low Expression	NaN	NaN	0.00213445791065145	0.748261320530209	0.886531821150735	0.631556578617627
'RALGAPA2'	Low Expression	NaN	158.201006020000	0.00217390894936027	0.793637174588807	0.915466045130153	0.688021110384008
'TTC14'	Low Expression	NaN	158.201006020000	0.00217557948771091	0.796536206445249	0.917387191455775	0.691605392017046
'OR2C1'	Low Expression	NaN	NaN	0.00219203957333436	0.790025547061430	0.913126854793115	0.683519887443374
'ZNF527'	Low Expression	NaN	NaN	0.00220181214263119	0.805536332067991	0.924246106922856	0.702073589946659
'RAD9B'	High Expression	NaN	NaN	0.00220797410360485	1.25018301783328	1.45077227720111	1.07732798774874
'OR2A25'	Low Expression	NaN	158.201006020000	0.00223423612335713	0.796523231306051	0.917541085242005	0.691466865315240
'TTC32'	High Expression	NaN	NaN	0.00223463802717518	1.23940453265343	1.42562148641759	1.07751153458129
'C12orf74'	High Expression	NaN	158.201006020000	0.00225791450200530	1.25749699925698	1.46776842994110	1.07734889978779
'ZNF419'	Low Expression	158.201006020000	NaN	0.00225890973127275	0.804680925702667	0.923579843389242	0.701088700478283
'RNASE11'	Low Expression	NaN	NaN	0.00229482684803084	0.660025138158071	0.827884584896345	0.526200379797052
'FITM1'	High Expression	NaN	NaN	0.00230276949590823	1.29261874418816	1.54565903108881	1.08100375582160
'TMEM130'	Low Expression	NaN	142.124469870000	0.00231914480515500	0.670550664708838	0.835562652422233	0.538126246593236
'KIAA0513'	Low Expression	NaN	NaN	0.00235931972409973	0.767347005687777	0.899767568669500	0.654415037439832
'FBXO30'	Low Expression	158.201006020000	NaN	0.00241589197751967	0.799750286733485	0.920436163906851	0.694888517217169
'PSMG4'	High Expression	158.201006020000	NaN	0.00242073378258710	1.23957352073148	1.42897619300801	1.07527509612612
'PCDHGA6'	Low Expression	NaN	142.124469870000	0.00244027915218421	0.758867550957515	0.894892564994655	0.643518543368048
'ZNF595'	Low Expression	158.201006020000	NaN	0.00246078514833391	0.797880874135616	0.919395169577870	0.692426837095206
'ARMC6'	High Expression	NaN	NaN	0.00246108457157515	1.24022855572223	1.43113550393578	1.07478772359341
'GOLGA7B'	High Expression	NaN	NaN	0.00249929351445361	1.28128248039373	1.52321822961387	1.07777386237037
'OR51B5'	High Expression	NaN	158.201006020000	0.00257737784421328	1.34022555058987	1.65797969693619	1.08336943436229
'TIMM17B'	High Expression	NaN	NaN	0.00259301379835805	1.23499443096452	1.41953187841246	1.07444663110990
'FAM160B1'	Low Expression	NaN	NaN	0.00262028967762030	0.807857696296341	0.927065937575889	0.703978035447783
'PRSS53'	High Expression	NaN	NaN	0.00262635067659913	1.24488225388927	1.44379607461664	1.07337307068100
[truncated: 2,159 more rows]

## Sheet: OS-Adenoid cystic carcinoma
Gene	medianOSLowExpression	medianOSHighExpression	p-value	Hrlogrank	UpperCIHR	LowerCIHR
[truncated: 670 more rows]

[truncated: 29 more sheets: OS-Breast Cancer, OS-Cervical Squamous CellCarci, OS-Cholangiocarcinoma, OS-Colorectal Cancer, OS-Esophageal Carcinoma, OS-Glioblastoma Multiforme, OS-Head&Neck SquamousCellCarci, OS-Kidney Chromophobe, OS-KidneyRenal ClearCellCarci, OS-KidneyRenal PapilaryCelCarci, OS-Acute Myeloid Leukemia, OS-Brain Lower Grade Glioma, OS-Liver hepatocellularCarci, OS-Lung adenocarcinoma, OS-Lung squamous CellCarci, OS-Ovarian SerousCystadenocarci, OS-Pancreatic Adenocarcinoma, OS-Pheochromocytoma&Paraganglio, OS-Prostate Adenocarcinoma, OS-Sarcoma …]
